# Supplementary material for: TORC1 regulates the transcriptional response to glucose and developmental cycle via the Tap42-Sit4-Rrd1/2 pathway in Saccharomyces cerevisiae
Source: BMC Biol. 2021 May 6;19:95. doi: 10.1186/s12915-021-01030-3 (PMC8103650; doi:10.1186/s12915-021-01030-3)
Supplement: Supplementary file 2 — Additional file 2: Table S1. Comparison of Real-Time qRT-PCR data from 3 replicates for experiments discussed in Fig. 4 (Tab labelled PKA), Fig. 5 (Tab labelled sch9), Fig. 6 (Tab labelled tap42) and Fig. 7 (Tab labelled rrd1,2 sit4). [file 12915_2021_1030_MOESM2_ESM.xlsx]

## Sheet: PKA
			Ratio Rapamycin/DMSO							Ratio
			PKA (AY/AX)			PKA-as (BY/BX)				>12	++++
		Genes	R1	R2	R3	R1	R2	R3		6-12	+++
	0'	CIT1	0.679565	0.712502	0.777926	0.610356	0.733203	0.794391		3-6	++
	30'	CIT1	4.89945	4.31715	4.06806	4.71967	3.40696	3.59078		1.5-3	+
	60'	CIT1	6.24309	4.13105	4.25692	3.77303	4.20671	4.32996		0.5-1.5	No Change
	0'	UGA1	0.720614	0.673577	0.861324	0.666683	0.670827	0.711255		0.25-0.5	-
	30'	UGA1	17.2704	16.419	13.9993	13.7014	13.0569	13.0517		0.125-0.25	--
	60'	UGA1	12.2051	10.225	11.9202	8.79376	11.3571	8.1874		0.0625-0.125	---
	0'	GPG1	0.578569	0.633673	0.650591	0.700176	0.679064	0.761708		<0.0625	----
	30'	GPG1	2.44074	2.89703	3.3895	1.65989	2.55637	2.54619
	60'	GPG1	11.4007	9.75278	10.3251	3.9988	9.33045	5.44786
	0'	RME1	0.618608	0.646122	0.675402	0.753367	0.759331	0.883573		R1= replicate 1
	30'	RME1	5.4709	4.34565	4.50917	4.00421	3.89998	4.15597		R2= replicate 2
	60'	RME1	7.85936	8.23645	9.31258	4.59045	8.51194	7.30512		R3= replicate 3
	0'	CRC1	0.721774	0.730617	0.900439	0.847635	0.63829	0.889379
	30'	CRC1	13.4685	15.0254	9.66983	15.8494	13.9466	13.6365
	60'	CRC1	36.4088	20.8108	22.0466	25.0003	23.4729	31.2455
	0'	GFD2	0.608616	0.79969	0.880155	0.731382	0.617312	0.922074
	30'	GFD2	0.02377	0.0308519	0.0510527	0.0155638	0.0330771	0.0543804
	60'	GFD2	0.0180482	0.0155806	0.02605	0.0169689	0.0192772	0.027645
	0'	DHR2	0.608616	0.79969	0.880155	0.857817	0.640133	0.785964
	30'	DHR2	0.02377	0.0308519	0.0510527	0.119865	0.113665	0.198075
	60'	DHR2	0.0180482	0.0155806	0.02605	0.214236	0.291384	0.38418
			1-NM-PP1/DMSO
			PKA (AZ/AX)			PKA-as (BY/BX)
		Genes	R1	R2	R3	R1	R2	R3
	0'	CIT1	0.740764	0.773159	0.72039	1.08407	1.19736	1.0258
	30'	CIT1	1.69769	1.0024	1.12	4.17136	3.61605	2.73375
	60'	CIT1	1.34884	0.641169	1.01446	2.13282	2.2516	1.91988
	0'	UGA1	0.655677	0.697727	0.731038	0.853236	1.13121	1.05083
	30'	UGA1	1.95702	1.60054	1.54846	7.37162	7.72883	6.06365
	60'	UGA1	1.41224	0.80041	1.32266	4.6483	6.27089	5.71987
	0'	GPG1	0.544203	0.751446	0.51569	0.730006	0.935656	0.822762
	30'	GPG1	1.79548	1.87383	1.79607	3.24367	9.3563	5.56763
	60'	GPG1	2.21204	1.70828	1.59322	3.56981	8.55134	6.10855
	0'	RME1	0.622251	0.754301	0.638479	1.12777	1.11356	0.862207
	30'	RME1	2.07046	1.41616	1.53686	7.29651	8.93919	6.06018
	60'	RME1	1.61294	1.43211	1.58321	7.06978	11.7426	10.4877
	0'	CRC1	0.885485	0.73843	0.74486	1.19527	0.780442	0.812327
	30'	CRC1	0.944309	1.02618	0.831292	6.11461	7.73892	4.32629
	60'	CRC1	1.05467	1.10009	0.969355	7.9462	8.56738	9.74264
	0'	GFD2	0.500915	0.654012	0.534284	0.122931	0.273454	0.312056
	30'	GFD2	0.109127	0.487146	0.394197	0.0169632	0.0153206	0.0189937
	60'	GFD2	0.526363	0.484477	0.662563	0.0703021	0.110936	0.248364
	0'	DHR2	0.500915	0.654012	0.534284	0.161677	0.257729	0.310959
	30'	DHR2	0.109127	0.487146	0.394197	0.0611431	0.0543411	0.0927349
	60'	DHR2	0.526363	0.484477	0.662563	0.109603	0.146813	0.215711

## Sheet: sch9
	Rapamycin/DMSO
	WT			Δ sch9					ratio
Target name	R1	R2	R3	R1	R2	R3			>12	++++
GFD2	0.733389	0.564809	0.634736	0.50143	0.59751	0.623473			6-12	+++
GFD2	0.0429754	0.0789018	0.044981	0.380386	0.670015	0.653198			3-6	++
GFD2	0.0265648	0.0263376	0.0281202	0.120691	0.30639	0.170901			1.5-3	+
GFD2	0.197206	0.134059	0.116043	0.466732	0.312413	0.290791			0.5-1.5	No Change
GPG1	0.718243	0.504498	0.618524	0.542541	0.56913	0.608253			0.25-0.5	-
GPG1	5.67573	3.21612	1.966	1.59478	0.808069	1.09828			0.125-0.25	--
GPG1	43.5488	15.6999	5.36844	5.54488	4.36526	4.76476			0.0625-0.125	---
GPG1	44.5127	17.5252	9.51508	9.78739	7.78897	5.40392			<0.0625	----
CRC1	0.696406	0.680571	0.821261	0.668594	0.692501	0.699352
CRC1	7.49013	4.92995	2.10605	24.0296	8.8519	12.7593
CRC1	15.8781	19.857	16.7591	56.7153	44.248	26.2589			R1= replicate 1
CRC1	32.722	21.9553	17.0057	71.329	46.9569	45.0082			R2= replicate 2
DHR2	0.789809	0.765713	0.815911	0.585182	0.692248	0.6522			R3= replicate 3
DHR2	0.110137	0.136779	0.168657	0.621256	0.779131	0.8845
DHR2	0.136273	0.209817	0.207207	0.586858	0.904684	1.54777
DHR2	0.453158	0.679228	0.706151	0.798637	1.52095	1.41457
UGA1	0.596944	0.66742	0.70701	0.689468	0.581832	0.58226
UGA1	38.6003	10.9021	7.48569	7.46297	3.54121	6.2319
UGA1	34.4878	17.662	13.5524	12.3383	12.9656	10.5248
UGA1	19.8185	10.5932	9.09372	9.97054	9.75653	7.39154
CIT1	0.568319	0.731894	0.788034	0.511001	0.589386	0.762515
CIT1	4.53897	2.38481	2.35776	6.54513	3.9399	5.1215
CIT1	5.7182	3.00292	3.21583	13.4382	10.8723	7.54028
CIT1	6.3832	4.67683	4.22025	17.0527	9.74149	7.25667
RME1	0.659673	0.542578	0.669108	0.683148	0.66524	0.656539
RME1	5.48647	3.48702	2.69188	2.47199	1.42111	2.00718
RME1	14.7707	10.5617	5.86363	10.0982	5.15801	6.20734
RME1	10.7386	13.1606	9.57805	5.70601	5.20033	3.95197

## Sheet: tap 42
			Rapamycin/DMSO			Rapamycin/DMSO					Ratio
			WT			tap42-ts					>12	++++
	Time point	Target name	R1	R2	R3	R1	R2	R3			6-12	+++
	0'	GFD2	0.597444	0.619393	0.53054	0.869467	0.627343	0.71046			3-6	++
	30'	GFD2	0.066422	0.101076	0.0620436	0.347792	0.139574	0.302408			1.5-3	+
	60'	GFD2	0.164057	0.153676	0.114493	0.5581	0.15402	0.822853			0.5-1.5	No Change
	120'	GFD2	0.141302	0.344114	0.307704	0.225956	0.345134	0.572667			0.25-0.5	-
	0'	GPG1	1.1637	0.530399	0.638185	0.628385	0.643264	0.630816			0.125-0.25	--
	30'	GPG1	16.4244	4.53074	5.86872	2.50916	4.04085	2.8306			0.0625-0.125	---
	60'	GPG1	15.4154	5.89458	12.3589	3.71262	2.95008	2.88707			<0.0625	----
	120'	GPG1	9.02813	2.637	5.71192	1.72692	1.27633	1.79356
	0'	CRC1	0.821153	1.03397	0.977211	0.87466	1.03525	1.21011
	30'	CRC1	4.91406	6.03735	7.35564	2.19654	4.27025	4.48944			R1= replicate 1
	60'	CRC1	11.9932	11.7385	17.0732	2.25758	3.3137	3.09639			R2= replicate 2
	120'	CRC1	17.6739	7.99957	22.0947	1.88889	2.69273	2.20813			R3= replicate 3
	0'	DHR2	0.368325	0.520151	0.615541	0.71046	0.54946	0.572419
	30'	DHR2	0.0823037	0.252936	0.201971	0.302408	0.240113	0.285159
	60'	DHR2	0.358846	0.427755	0.371821	0.822853	0.305904	0.362801
	120'	DHR2	0.729387	0.633614	0.828177	0.572667	0.642835	0.723397
	0'	UGA1	0.628067	0.678824	0.69034	0.482495	0.750605	0.688877
	30'	UGA1	8.46153	7.21797	9.72614	1.32264	3.96898	3.34492
	60'	UGA1	8.25078	4.32867	7.83134	2.58379	2.47835	2.72226
	120'	UGA1	5.12454	4.04625	3.56924	1.20483	1.02708	1.05006
	0'	CIT1	0.74901	0.734337	0.758254	0.559253	0.857802	0.893193
	30'	CIT1	2.37296	2.44472	2.90822	0.946293	1.85598	1.59289
	60'	CIT1	5.50459	4.36184	5.76466	1.26853	1.75937	1.43026
	120'	CIT1	8.47546	3.67701	7.59608	1.20326	2.06749	1.52914
	0'	RME1	0.631334	0.794588	0.906843	0.66378	0.906484	0.857678
	30'	RME1	9.68969	7.49122	9.63527	2.13734	5.53989	4.35513
	60'	RME1	13.7598	7.86491	9.23016	3.94916	5.79242	5.37781
	120'	RME1	13.6261	5.99843	8.72231	2.90311	2.31371	3.6306

## Sheet: rrd1 rrd2 sit4
	Ratio Rapamycin/DMSO												Ratio
													>12	++++
	DHR2												6-12	+++
		WT	WT	rrd2Δ	rrd2Δ	rrd1Δ	rrd1Δ	rrd1rrd2Δ	rrd1rrd2Δ	sit4Δ	sit4Δ		3-6	++
	Time	30'	60'	30'	60'	30'	60'	30'	60'	30'	60'		1.5-3	+
DHR2	R1	0.125053	0.0670397	0.08813	0.114648	0.354355	0.495801	0.453298	0.45903	0.538366	0.529983		0.5-1.5	No Change
DHR2	R2	0.0937429	0.0569735	0.050406	0.114723	0.428735	0.519869	0.353217	0.518062	0.298522	0.447926		0.25-0.5	-
DHR2	R3	0.0861408	0.0678434	0.0801858	0.174962	0.156238	0.154572	0.186991	0.269027	0.109877	0.104275		0.125-0.25	--
GFD2	R1	0.0998135	0.0479643	0.0575584	0.0816209	0.257554	0.384	0.266718	0.270578	0.368064	0.250001		0.0625-0.125	---
GFD2	R2	0.0938782	0.0537379	0.0516442	0.127363	0.344612	0.348703	0.272755	0.35594	0.207734	0.262931		<0.0625	----
GFD2	R3	0.0645658	0.0387592	0.0502052	0.0508916	0.167588	0.0922903	0.157337	0.12874	0.109877	0.104275
GPG1	R1	6.86204	9.86553	0.0980974	8.93033	0.0534849	8.34393	0.0873751	3.24611	0.520404	3.47766		R1= replicate 1
GPG1	R2	10.4952	10.1775	0.145899	6.49075	0.153167	4.56648	0.0883854	3.47535	0.525609	2.99074		R2= replicate 2
GPG1	R3	18.815	9.04348	0.135478	5.47497	0.105446	6.82355	0.131342	2.55566	0.487832	2.98423		R3= replicate 3
RME1	R1	0.0571853	7.40841	0.253928	5.70669	0.0847759	4.52579	0.0974818	3.04423	0.233914	2.57286
RME1	R2	0.0996844	6.98361	0.476026	5.70163	0.0854678	3.77889	0.0522015	3.48928	0.229601	2.57446
RME1	R3	0.0535977	7.61386	0.398393	5.79246	0.0722187	4.52696	0.0740554	2.9663	0.230649	2.93183
UGA1	R1	0.667673	12.4397	0.206168	8.12669	0.104485	4.58642	0.124225	2.76961	0.691493	3.44682
UGA1	R2	0.531236	11.3567	0.388687	8.07708	0.164841	3.52809	0.133238	2.71985	0.681145	3.40823
UGA1	R3	0.5249	14.6143	0.273059	8.63594	0.0870959	5.17285	0.216872	3.15574	0.474807	4.81095
CIT	R1	0.59094	2.00873	0.563727	1.56847	0.271272	1.87125	0.389307	1.16088	1.23901	1.17084
CIT1	R2	0.576646	2.27464	0.473571	2.0581	0.220677	2.74545	0.201714	1.58807	1.44566	1.15764
CIT1	R3	0.439327	2.75386	0.630862	1.65337	0.360353	1.70616	0.29142	1.26884	0.989479	1.63431
CRC1	R1	0.163607	9.79868	0.417583	8.2471	0.0711219	2.89315	0.0895873	1.85965	0.372895	1.98038
CRC1	R2	0.200028	9.02628	0.412605	8.74022	0.0640235	3.51195	0.103666	2.27549	0.542179	2.59179
CRC1	R3	0.157273	12.2162	0.542566	7.85464	0.118565	3.30396	0.169396	2.47241	0.44684	4.15454
