# Supplementary material for: TORC1 regulates the transcriptional response to glucose and developmental cycle via the Tap42-Sit4-Rrd1/2 pathway in Saccharomyces cerevisiae
Source: BMC Biol. 2021 May 6;19:95. doi: 10.1186/s12915-021-01030-3 (PMC8103650; doi:10.1186/s12915-021-01030-3)
Supplement: Supplementary file 6 — Additional file 6: Table S3. This contains the results of the comparative analyses of transcriptomes of purified spores with germinating spore cultures after 0, 10, 30, 60, 120, 240 and 360-minutes following transfer into YPD in the appropriately labelled worksheets. All worksheets have of the differential transcriptomic analysis in which the values of logFC (FC = fold-change in transcript levels) along with the corresponding logCPM (counts per million), False Discovery Rate (FDR) and P-values are indicated for each gene. [file 12915_2021_1030_MOESM6_ESM.xlsx]

## Sheet: 0 mins
genes	Symbol	logFC	logCPM	PValue	FDR
YGR052W	FMP48	1.28356	8.11501	5.72791e-13	3.28897e-09
YLR297W	NOT_AVAILABLE	1.43877	5.83408	2.21719e-12	6.36556e-09
YOR292C	NOT_AVAILABLE	1.42423	3.56041	1.17982e-10	2.25817e-07
YGL096W	TOS8	1.06356	7.15892	8.37417e-10	1.20211e-06
YML092C	PRE8	0.827795	6.34216	1.38034e-09	1.58519e-06
YHR214W-A	NOT_AVAILABLE	-2.54101	1.54349	4.97761e-09	4.76357e-06
YPL189C-A	COA2	1.01907	4.82913	6.23315e-09	5.08316e-06
YER053C	PIC2	0.836423	5.07329	7.08207e-09	5.08316e-06
YJR087W	NOT_AVAILABLE	1.66648	2.22148	1.5964e-08	1.01851e-05
YDR524C-B	NOT_AVAILABLE	1.16563	6.23243	4.41145e-08	2.53306e-05
YOL123W	HRP1	2.01476	7.09594	5.35589e-08	2.79577e-05
YJL133C-A	NOT_AVAILABLE	0.841896	5.78713	1.03066e-07	4.93169e-05
YIL053W	GPP1	0.673494	10.5901	2.84367e-07	0.000123894
YKL003C	MRP17	0.706199	5.18893	3.02075e-07	0.000123894
YOR101W	RAS1	1.09081	4.67639	4.05873e-07	0.000155368
YHL026C	NOT_AVAILABLE	1.65551	2.46731	7.82384e-07	0.000280778
YBR106W	PHO88	0.85095	7.1071	9.96884e-07	0.000336712
YDL120W	YFH1	0.984602	4.44885	1.37446e-06	0.000423715
YEL038W	UTR4	0.836595	4.52292	1.51225e-06	0.000423715
YEL071W	DLD3	0.806885	6.88777	1.54256e-06	0.000423715
YJL151C	SNA3	0.547468	6.93309	1.54964e-06	0.000423715
YDL045W-A	MRP10	0.812912	4.52377	2.15313e-06	0.000543737
YLR064W	PER33	0.831321	5.43893	2.17798e-06	0.000543737
YML087C	AIM33	0.762365	5.24972	2.30181e-06	0.000550707
YOR052C	TMC1	0.609451	8.68561	2.40939e-06	0.000553389
YPL034W	NOT_AVAILABLE	1.85563	1.31199	3.08642e-06	0.000681624
YNL037C	IDH1	0.626318	7.60135	4.4922e-06	0.000924588
YOL086W-A	MHF1	0.769253	4.39982	4.66154e-06	0.000924588
YNL007C	SIS1	0.793671	7.61289	4.66964e-06	0.000924588
YLR113W	HOG1	0.938752	5.16355	5.58243e-06	0.00106848
YNL211C	NOT_AVAILABLE	1.0605	2.46131	6.43939e-06	0.00119274
YDR231C	COX20	0.506583	7.33912	6.80707e-06	0.00122144
YML001W	YPT7	0.533663	5.85227	7.07935e-06	0.00123181
YDL177C	NOT_AVAILABLE	0.922252	3.12808	8.67098e-06	0.00142388
YKR035W-A	DID2	0.575232	6.86963	8.67916e-06	0.00142388
YJL193W	NOT_AVAILABLE	0.788502	4.83579	9.79243e-06	0.00156189
YMR316W	DIA1	0.931181	5.87912	1.14818e-05	0.00178186
YKR075C	NOT_AVAILABLE	0.842065	7.70193	1.21468e-05	0.00179885
YOR136W	IDH2	0.563362	7.09091	1.22179e-05	0.00179885
YHR126C	ANS1	1.25621	5.49143	1.25349e-05	0.00179938
YBR285W	NOT_AVAILABLE	0.935493	3.96084	1.34227e-05	0.00187983
YJL194W	CDC6	0.821844	3.43314	1.42193e-05	0.00194399
YOL109W	ZEO1	1.1192	5.83793	1.46677e-05	0.00195865
YGL117W	NOT_AVAILABLE	0.602735	7.21044	1.51783e-05	0.00198076
YBR042C	CST26	0.95052	4.25086	1.58151e-05	0.00201801
YMR195W	ICY1	0.731002	5.06308	1.66398e-05	0.00207708
YPR158W	CUR1	1.31187	4.76208	1.73432e-05	0.00211882
YDR016C	DAD1	0.79012	3.69847	1.86122e-05	0.00222649
YKL120W	OAC1	0.695067	5.81593	2.45882e-05	0.00287009
YNR032C-A	HUB1	0.798169	3.15253	2.49921e-05	0.00287009
YGR066C	NOT_AVAILABLE	0.594019	7.95839	2.58195e-05	0.00290697
YMR178W	NOT_AVAILABLE	0.519459	6.17815	2.75676e-05	0.0030441
YKL087C	CYT2	0.628343	6.0386	3.07369e-05	0.00333002
YHR075C	PPE1	0.615781	5.87625	3.1717e-05	0.00337258
YPR045C	THP3	0.941282	5.31716	3.44595e-05	0.00359757
YDL052C	SLC1	1.24246	3.08457	3.53796e-05	0.00362767
YDR435C	PPM1	0.571036	5.02304	3.83066e-05	0.00385889
YOR382W	FIT2	1.28279	2.25857	4.13323e-05	0.0040919
YNL217W	NOT_AVAILABLE	0.880914	3.49747	5.51513e-05	0.00536744
YDL175C	AIR2	0.892625	4.65264	6.25309e-05	0.0059842
YKL170W	MRPL38	0.519814	6.20706	6.50279e-05	0.00612115
YNL024C-A	KSH1	0.561204	5.24725	6.79059e-05	0.00623848
YGL115W	SNF4	0.565765	6.05748	6.84472e-05	0.00623848
YOR167C	RPS28A	0.584353	5.8998	7.40525e-05	0.0066439
YGR271C-A	EFG1	0.508549	5.14852	7.94514e-05	0.00701861
YOR327C	SNC2	0.574012	6.25067	8.09166e-05	0.00703974
YLR377C	FBP1	0.675105	5.33959	8.30407e-05	0.00711671
YKL110C	KTI12	1.26278	3.5691	8.75111e-05	0.00734271
YLR306W	UBC12	1.4541	1.12872	8.92102e-05	0.00734271
YHL048W	COS8	0.815771	4.19384	8.95141e-05	0.00734271
YPR204W	NOT_AVAILABLE	-0.482586	5.29329	0.000107178	0.00865529
YGR275W	RTT102	0.717964	4.87795	0.00010853	0.00865529
YOR031W	CRS5	0.470128	7.25632	0.000110285	0.00867471
YML081C-A	ATP18	0.506224	6.07404	0.000124444	0.00965616
YGR232W	NAS6	0.518609	5.18881	0.000130509	0.00999176
YDR541C	NOT_AVAILABLE	0.834045	3.38936	0.000132677	0.0100241
YBR058C-A	TSC3	0.565669	5.5563	0.000150109	0.0111939
YOR186W	NOT_AVAILABLE	0.659281	4.94876	0.000156058	0.0114226
YNL081C	SWS2	0.501106	5.67563	0.000157733	0.0114226
YPL264C	NOT_AVAILABLE	1.1521	3.9558	0.000159936	0.0114226
YDR302W	GPI11	0.604549	4.71924	0.000161133	0.0114226
YER130C	COM2	0.599324	5.44563	0.000167609	0.0117367
YEL017C-A	PMP2	0.996559	2.22418	0.000183525	0.0126964
YGL011C	SCL1	0.459325	7.15368	0.000188678	0.0128975
YMR241W	YHM2	0.793647	4.79868	0.000208723	0.0140998
YGR146C	ECL1	0.786413	5.09778	0.00022468	0.0150013
YJR044C	VPS55	0.51984	5.51634	0.000231831	0.0153009
YBR262C	MIC12	0.525586	4.92309	0.000242783	0.015729
YDR322C-A	TIM11	0.544363	4.47595	0.000246192	0.015729
YML130C	ERO1	0.709092	8.15187	0.000248939	0.015729
YOL126C	MDH2	0.522338	7.93649	0.000249773	0.015729
YKL129C	MYO3	-0.507402	5.54671	0.000252014	0.015729
YKR051W	NOT_AVAILABLE	0.546859	5.2718	0.000273885	0.0169102
YIL044C	AGE2	0.496688	5.00925	0.00028556	0.0172946
YDR013W	PSF1	0.786667	3.52911	0.000286135	0.0172946
YNR002C	ATO2	0.590285	6.20388	0.000312009	0.018662
YGL058W	RAD6	0.671376	5.23207	0.000316657	0.0187448
YFR032C-A	RPL29	0.517945	5.53281	0.000320028	0.0187511
YJL144W	NOT_AVAILABLE	0.4327	8.05015	0.000343216	0.0196149
YBL066C	SEF1	-0.447152	8.07245	0.000344061	0.0196149
YER048W-A	ISD11	0.630708	4.47584	0.00034502	0.0196149
YNR071C	NOT_AVAILABLE	0.682812	4.83028	0.000361753	0.0203646
YDR441C	APT2	0.605086	5.5091	0.000370827	0.0206727
YDR410C	STE14	0.715778	3.95264	0.000380437	0.0210045
YKL219W	COS9	0.738526	3.0033	0.000388653	0.0212538
YDR119W-A	COX26	0.348268	7.3824	0.000393829	0.0213336
YDR359C	EAF1	-0.627093	6.78611	0.000405178	0.0217433
YBR230W-A	NOT_AVAILABLE	0.537056	4.68106	0.000415517	0.0220916
YHR214W	NOT_AVAILABLE	-1.64454	0.166543	0.000421337	0.0221956
YBR013C	NOT_AVAILABLE	0.844495	2.50364	0.000428049	0.0223442
YOR085W	OST3	0.436421	6.11035	0.000433488	0.0224242
YBR137W	NOT_AVAILABLE	0.538224	5.17187	0.000440697	0.0225936
YNR061C	NOT_AVAILABLE	0.611747	4.76139	0.000445985	0.0226623
YPL228W	CET1	-0.37726	7.06511	0.000455198	0.0229276
YKL207W	EMC3	0.395786	6.36384	0.000464111	0.0231732
YKR095W-A	PCC1	0.574726	3.8243	0.000470543	0.0232919
YER062C	GPP2	0.361837	7.87402	0.000474848	0.0233041
YMR269W	TMA23	0.600236	4.20234	0.000484342	0.0235686
YGL125W	MET13	-0.377824	7.62398	0.000512495	0.0246272
YBR105C	VID24	0.791438	8.07266	0.000514676	0.0246272
YMR315W	NOT_AVAILABLE	0.583809	8.03597	0.000519969	0.0246749
YIL156W-B	NOT_AVAILABLE	0.553774	4.56266	0.000535005	0.0251803
YBR172C	SMY2	-0.410249	7.76165	0.000572196	0.0267118
YPR009W	SUT2	0.794267	4.01735	0.000631715	0.0292525
YJL127C	SPT10	-0.387004	6.80558	0.000643848	0.0295218
YMR286W	MRPL33	0.516095	5.03197	0.000647813	0.0295218
YNL320W	NOT_AVAILABLE	0.698111	3.13618	0.00066997	0.029987
YKL206C	ADD66	0.48039	4.88345	0.000675559	0.029987
YBR255C-A	NOT_AVAILABLE	0.428591	5.95852	0.000680773	0.029987
YNL064C	YDJ1	0.780766	6.48231	0.000682483	0.029987
YGR159C	NSR1	0.42026	6.2627	0.000685937	0.029987
YKL171W	NNK1	-0.394792	8.35015	0.000690035	0.029987
YJL107C	NOT_AVAILABLE	-0.528104	6.64334	0.000694578	0.029987
YAL039C	CYC3	0.593257	5.51587	0.000707465	0.0303154
YPR100W	MRPL51	0.419298	6.99582	0.000741152	0.0315237
YMR256C	COX7	0.450705	5.05072	0.00077088	0.032547
YLL063C	AYT1	1.06084	2.91873	0.000781882	0.0327706
YGL035C	MIG1	0.478129	6.5298	0.000798663	0.0330677
YDL133C-A	RPL41B	0.667531	4.7675	0.000800869	0.0330677
YNL281W	HCH1	0.694009	4.46762	0.000807241	0.0330677
YNR022C	MRPL50	0.535512	4.68569	0.000815318	0.0330677
YMR149W	SWP1	0.394075	6.38311	0.000822192	0.0330677
YMR197C	VTI1	0.376291	6.63213	0.000825434	0.0330677
YMR244W	NOT_AVAILABLE	0.890181	6.47043	0.000829283	0.0330677
YOL077W-A	ATP19	0.534156	4.16445	0.000881163	0.0348941
YDR399W	HPT1	0.684824	5.53062	0.000897575	0.0353005
YEL039C	CYC7	0.570801	4.90548	0.000965725	0.0375644
YOR391C	HSP33	0.675452	3.19034	0.000968223	0.0375644
YOR338W	NOT_AVAILABLE	0.674405	7.49601	0.000985179	0.0378626
YOR315W	SFG1	1.39201	0.656719	0.000989097	0.0378626
YGL068W	MNP1	0.387783	5.97186	0.00100106	0.0379605
YDR412W	RRP17	0.536484	5.0483	0.00100487	0.0379605
YBR268W	MRPL37	0.491155	4.80736	0.00102403	0.0384313
YOR182C	RPS30B	0.392621	7.54199	0.00106163	0.0395838
YOR045W	TOM6	0.552788	4.42207	0.00111184	0.0411882
YDR461C-A	NOT_AVAILABLE	0.367336	6.52161	0.00115383	0.0424697
YBR012C	NOT_AVAILABLE	0.605704	3.65806	0.0011634	0.0425237
YPL124W	SPC29	0.633801	3.61598	0.00117011	0.0425237
YMR233W	TRI1	0.901413	3.3228	0.00121676	0.043941
YER033C	ZRG8	-0.485623	6.31417	0.00122645	0.0440144
YLR426W	TDA5	0.627229	4.8529	0.00124187	0.0442204
YPL132W	COX11	0.517714	5.48049	0.0012476	0.0442204
YDR248C	NOT_AVAILABLE	0.474448	5.05402	0.00126603	0.0445982
YDR409W	SIZ1	-0.345837	7.00043	0.00129883	0.0452123
YBR052C	RFS1	0.582322	3.72879	0.0012992	0.0452123
YOL114C	NOT_AVAILABLE	0.909175	1.74521	0.00132993	0.0459995
YMR022W	UBC7	0.397973	5.92829	0.00133785	0.0459995
YDR503C	LPP1	0.943323	2.8317	0.00136072	0.0464945
YKL043W	PHD1	0.724658	4.60492	0.00136844	0.0464945
YDR383C	NKP1	0.510026	4.03495	0.00141643	0.0477704
YGL154C	LYS5	0.630595	3.73231	0.00142263	0.0477704
YPL013C	MRPS16	0.454693	5.95613	0.00144096	0.0481045
YHL007C	STE20	-0.388838	6.20332	0.00145627	0.0483346
YPL087W	YDC1	0.45874	6.4383	0.00147132	0.0485535
YEL047C	FRD1	0.432632	6.12465	0.00149411	0.0490239
YOR062C	NOT_AVAILABLE	0.495142	5.96256	0.0015184	0.0495378
YBR287W	NOT_AVAILABLE	0.406594	9.26656	0.00153531	0.0498065
YIL067C	NOT_AVAILABLE	0.435085	5.05127	0.00156063	0.0503435
YDR320C-A	DAD4	0.44824	6.05576	0.00159802	0.0512615
YFR003C	YPI1	0.363303	5.9716	0.00163546	0.0521712
YPL183W-A	RTC6	0.468538	5.56112	0.00164936	0.052324
Q0160	SCEI	-0.557132	5.1936	0.00167548	0.0528603
YHR102W	KIC1	-0.352219	8.15418	0.00169474	0.0531761
YPL258C	THI21	0.609846	3.63749	0.00171596	0.0535492
YGR295C	COS6	0.524708	4.86993	0.00178164	0.0552983
YDL160C-A	MHF2	0.610673	3.22939	0.00179738	0.0554688
YPR036W-A	SPO24	0.47415	10.1943	0.00180645	0.0554688
YGR183C	QCR9	0.423729	5.34438	0.00184099	0.0562285
YOL137W	BSC6	0.818775	3.71026	0.00193333	0.0587363
YGL054C	ERV14	0.358291	6.12346	0.0019764	0.0596412
YAL030W	SNC1	0.330821	7.0783	0.00198389	0.0596412
YMR126C	DLT1	0.47698	4.8431	0.00201583	0.0601616
YLR398C	SKI2	-0.375074	7.41955	0.00202215	0.0601616
YMR175W	SIP18	0.424142	13.0236	0.00210146	0.0621988
YDL184C	RPL41A	0.490251	4.38732	0.00212328	0.0625224
YLR074C	BUD20	0.40231	5.46955	0.00214345	0.0627942
YDR378C	LSM6	0.402256	5.69383	0.00218337	0.0635145
YLL050C	COF1	0.31647	7.84356	0.00219015	0.0635145
YLR227W-B	NOT_AVAILABLE	-0.695907	4.42044	0.00221135	0.0638068
YMR281W	GPI12	0.521727	4.67443	0.00223684	0.0642198
YIL016W	SNL1	0.471523	4.15639	0.00230688	0.065901
YBR201W	DER1	0.62767	4.62302	0.00233734	0.0662125
YCR024C-A	PMP1	0.346488	6.70537	0.00234085	0.0662125
YER123W	YCK3	-0.351567	6.58386	0.00237019	0.0665764
YER050C	RSM18	0.375399	5.92702	0.0023769	0.0665764
YEL070W	DSF1	0.472683	4.68574	0.00239301	0.0667023
YFL010C	WWM1	0.429417	5.57511	0.00240667	0.0667412
YDL198C	GGC1	0.602583	3.90948	0.00243656	0.0667412
YEL027W	VMA3	0.361418	7.43741	0.00243852	0.0667412
YNL070W	TOM7	0.508358	5.21414	0.0024409	0.0667412
YBL030C	PET9	0.316256	7.42008	0.00245651	0.0668496
YCR043C	NOT_AVAILABLE	0.755271	2.29883	0.00254186	0.0680797
YHR038W	RRF1	0.538084	3.73284	0.00254263	0.0680797
YOR219C	STE13	-0.316819	7.59933	0.00254961	0.0680797
YHR039C-A	VMA10	0.347865	6.53944	0.00255577	0.0680797
YNL185C	MRPL19	0.425645	5.23818	0.00256099	0.0680797
YGR109W-B	NOT_AVAILABLE	-0.349885	6.28493	0.00259026	0.0684686
YJL168C	SET2	-0.429144	5.80551	0.00259947	0.0684686
YCR021C	HSP30	0.774442	4.22429	0.00268706	0.0704524
YHR158C	KEL1	-0.330631	7.68537	0.0027208	0.0710128
YDR276C	PMP3	0.301445	8.24879	0.00276042	0.0717211
YLR380W	CSR1	0.539966	5.27835	0.00278234	0.0718971
YKL162C-A	NOT_AVAILABLE	0.788632	2.31578	0.00279839	0.0718971
YMR012W	CLU1	-0.376792	7.07022	0.00281583	0.0718971
YPR043W	RPL43A	0.347151	6.09445	0.00281729	0.0718971
YGR131W	FHN1	0.569611	4.0956	0.0028299	0.0718994
YPR020W	ATP20	0.387565	5.3921	0.00285652	0.0722561
YKL105C	SEG2	-0.361472	7.74236	0.00295345	0.07402
YDL192W	ARF1	0.378578	6.2898	0.00295562	0.07402
YGL247W	BRR6	0.408315	4.77845	0.00296493	0.07402
YPL172C	COX10	0.607542	4.17533	0.00312635	0.077566
YMR010W	NOT_AVAILABLE	0.430186	5.52878	0.00313398	0.077566
YDL054C	MCH1	0.728866	3.8853	0.00319303	0.0786884
YBL039W-B	NOT_AVAILABLE	0.398472	4.92231	0.00323258	0.0791504
YOR089C	VPS21	0.407069	7.16878	0.00324943	0.0791504
YDR067C	OCA6	0.440393	5.51902	0.00326544	0.0791504
YJR086W	STE18	0.406571	5.11349	0.00327793	0.0791504
YGR095C	RRP46	0.42841	6.09674	0.0032807	0.0791504
YOR380W	RDR1	0.530738	3.84048	0.00336605	0.0806625
YCR075W-A	NOT_AVAILABLE	0.773233	2.95303	0.00337147	0.0806625
YNL065W	AQR1	1.34098	5.18298	0.00339277	0.0808351
YDR177W	UBC1	0.315434	7.25301	0.00341719	0.0810805
YJL055W	NOT_AVAILABLE	0.332735	7.87821	0.00345181	0.0815649
YBL018C	POP8	0.429936	4.99185	0.00350546	0.0824932
YDR346C	SVF1	0.502192	5.0477	0.00353219	0.0827194
YMR224C	MRE11	-0.363392	6.29547	0.00354388	0.0827194
YLR109W	AHP1	0.31857	11.2603	0.00363893	0.0845586
YGL222C	EDC1	0.344987	6.57766	0.00365213	0.0845586
YGL080W	MPC1	0.389085	5.68329	0.00366933	0.0846157
YGR126W	NOT_AVAILABLE	0.919564	1.58957	0.00369376	0.0848382
YKL106W	AAT1	0.522342	4.41782	0.00375722	0.0856987
YGL194C-A	NOT_AVAILABLE	0.597497	3.87841	0.00378398	0.0856987
YHR021C	RPS27B	0.340013	6.77889	0.00378945	0.0856987
YMR180C	CTL1	0.460494	4.54425	0.00379967	0.0856987
YBR215W	HPC2	-0.312624	7.76815	0.00381764	0.0856987
YIL056W	VHR1	0.509951	8.41345	0.00382077	0.0856987
YDR418W	RPL12B	0.343419	6.57919	0.00387971	0.086682
YDR002W	YRB1	0.548207	5.11653	0.00394311	0.087757
YDR275W	BSC2	0.331295	8.18231	0.00396857	0.0879827
YPR035W	GLN1	0.371992	7.68306	0.0039967	0.0882655
YHR215W	PHO12	0.815667	1.69571	0.00401207	0.0882655
YKL156W	RPS27A	0.312273	7.21806	0.00410362	0.089935
YDL067C	COX9	0.360793	6.21261	0.00420324	0.0915118
YGR008C	STF2	0.639701	6.41109	0.00420744	0.0915118
YPL024W	RMI1	0.357116	5.72164	0.00424211	0.0917664
YKL016C	ATP7	0.349249	6.21033	0.00425111	0.0917664
YHR100C	GEP4	0.602307	3.11375	0.00429067	0.0920269
YER132C	PMD1	-0.315527	7.08638	0.00430718	0.0920269
YKR030W	GMH1	0.438228	5.43532	0.00431126	0.0920269
YGR179C	OKP1	-0.422414	5.20303	0.00440809	0.0937455
YGR150C	CCM1	-0.361517	6.22551	0.00442503	0.0937584
YOR253W	NAT5	0.436187	4.25182	0.0045085	0.0951758
YHR072W-A	NOP10	0.400109	6.62693	0.00455627	0.0957465
YNL316C	PHA2	0.470247	3.76326	0.00456888	0.0957465
YCL025C	AGP1	0.480284	6.93317	0.00462435	0.0965565
YML021C	UNG1	0.596425	3.27827	0.00466184	0.0969865
YDR176W	NGG1	-0.32974	8.28491	0.00472461	0.0979376
YBR082C	UBC4	0.462496	5.77624	0.00476498	0.098419
YJR010C-A	SPC1	0.667746	2.33129	0.00479988	0.0987846
YLR097C	HRT3	0.387639	5.80238	0.0048569	0.0996011
YMR001C	CDC5	-0.43684	4.3751	0.00488002	0.0997192
YOL023W	IFM1	-0.329044	6.32399	0.00493344	0.100453
YIL098C	FMC1	0.402399	4.74946	0.0049943	0.101333
YHR209W	CRG1	0.527751	3.37262	0.00503624	0.101824
YLR022C	SDO1	0.621035	2.93696	0.00510779	0.102909
YLR361C-A	NOT_AVAILABLE	0.4641	4.63195	0.00513133	0.103021
YGR079W	NOT_AVAILABLE	0.590032	6.50972	0.0052023	0.104082
YFR040W	SAP155	-0.2984	9.2838	0.00522844	0.104242
YJL062W-A	COA3	0.361725	6.14738	0.00531194	0.105271
YDL010W	GRX6	0.369602	7.11798	0.00531669	0.105271
YOR098C	NUP1	-0.333087	8.43789	0.00534087	0.105386
YBL001C	ECM15	0.309337	7.52522	0.00544762	0.107124
YLR123C	NOT_AVAILABLE	1.21896	0.418555	0.00548684	0.107527
YER019C-A	SBH2	0.317236	6.86524	0.0055879	0.109001
YGL225W	VRG4	0.524462	4.29413	0.00560001	0.109001
YLR395C	COX8	0.355252	5.53572	0.00563477	0.109307
YLR244C	MAP1	0.40722	5.39684	0.00566126	0.109451
YEL026W	SNU13	0.647785	4.02206	0.00570852	0.10973
YGR206W	MVB12	0.439565	4.01164	0.00571393	0.10973
YGR098C	ESP1	-0.381249	5.94436	0.00577391	0.110232
YKL132C	RMA1	0.962036	1.96497	0.00577844	0.110232
YLR218C	COA4	0.624345	4.17533	0.00586195	0.111137
YLR225C	NOT_AVAILABLE	0.340503	6.28717	0.0058721	0.111137
YDR213W	UPC2	-0.355284	6.79518	0.00588396	0.111137
YNL031C	HHT2	0.301932	7.87304	0.00595214	0.112056
YOR157C	PUP1	0.283568	7.75738	0.00600126	0.11251
YCL056C	PEX34	0.322551	5.51974	0.00601545	0.11251
YFR029W	PTR3	-0.299509	7.59209	0.00607702	0.113032
YMR161W	HLJ1	0.410766	6.27973	0.00609317	0.113032
YDL098C	SNU23	0.485138	4.3087	0.00610237	0.113032
YPR106W	ISR1	0.335439	6.60808	0.00614044	0.113371
YLR262C-A	TMA7	0.370655	5.19748	0.00617092	0.113569
YOR100C	CRC1	0.396901	6.35163	0.00626212	0.114879
YGL224C	SDT1	0.660801	3.28937	0.00629091	0.11504
YJL189W	RPL39	0.460299	5.6179	0.00643446	0.116985
YGR220C	MRPL9	0.348922	6.30839	0.00643803	0.116985
YNL221C	POP1	-0.315887	7.51659	0.00649786	0.117699
YKL101W	HSL1	-0.32451	6.41626	0.00653988	0.118088
YCR089W	FIG2	-0.30198	6.90421	0.00669314	0.11989
YIL156W	UBP7	-0.306738	6.80738	0.00670182	0.11989
YHR048W	YHK8	0.622844	3.80909	0.00670231	0.11989
YPL153C	RAD53	-0.358418	4.9716	0.006808	0.1209
YGL049C	TIF4632	-0.325654	6.30355	0.00681401	0.1209
YLR224W	NOT_AVAILABLE	0.352999	7.1207	0.00684001	0.1209
YHR167W	THP2	0.571586	3.7084	0.00686071	0.1209
YDR179W-A	NOT_AVAILABLE	0.465394	3.99093	0.00686404	0.1209
YDL033C	SLM3	-0.345072	5.31553	0.00693209	0.121725
YPR022C	NOT_AVAILABLE	-0.278087	8.25932	0.0071193	0.124631
YLR245C	CDD1	0.694217	2.12915	0.00738171	0.128823
YGR049W	SCM4	-0.530653	4.17334	0.00740364	0.128823
YBR239C	ERT1	0.527425	3.38432	0.00743625	0.128875
YNL244C	SUI1	0.291725	8.1188	0.00745148	0.128875
YDR379W	RGA2	-0.375074	5.6742	0.00752231	0.12917
YOR073W	SGO1	-0.308356	5.75812	0.00753382	0.12917
YOL143C	RIB4	0.31237	5.97601	0.00753602	0.12917
YPR015C	NOT_AVAILABLE	0.717367	2.31254	0.00761249	0.129859
YDR050C	TPI1	0.284229	9.87913	0.0076215	0.129859
YCL050C	APA1	0.44791	5.2276	0.0077081	0.130946
YMR243C	ZRC1	0.332614	6.94314	0.00773147	0.130956
YJL056C	ZAP1	-0.29508	7.10334	0.00780503	0.131768
YDR391C	NOT_AVAILABLE	0.493235	3.59743	0.00783242	0.131768
YMR226C	NOT_AVAILABLE	0.278291	7.36711	0.00784827	0.131768
YOR210W	RPB10	0.622764	2.82714	0.00789454	0.132159
YDR334W	SWR1	-0.31631	8.40593	0.00794335	0.132382
YBL102W	SFT2	0.28708	6.87878	0.00795397	0.132382
YOL001W	PHO80	0.48792	4.70408	0.00799121	0.132617
YKL072W	STB6	-0.336947	5.82811	0.00811392	0.133897
YDR466W	PKH3	-0.326176	8.4278	0.00811498	0.133897
YNL131W	TOM22	0.267215	7.52691	0.00822857	0.135023
YGR127W	NOT_AVAILABLE	0.588253	3.53659	0.00823025	0.135023
YER093C	TSC11	-0.302169	6.46725	0.00830644	0.135885
YLR119W	SRN2	0.42127	4.12392	0.00850258	0.138698
YGR196C	FYV8	-0.300025	8.39693	0.00857169	0.13943
YDL130W	RPP1B	0.273006	6.93614	0.00868521	0.140547
YNR037C	RSM19	0.349593	5.45701	0.00868931	0.140547
YBR098W	MMS4	-0.386645	6.30595	0.00875537	0.140714
YER023C-A	NOT_AVAILABLE	1.25195	0.559024	0.00876838	0.140714
YPR006C	ICL2	0.462924	6.8003	0.00877318	0.140714
YBR111C	YSA1	0.33273	5.9236	0.00880916	0.140897
YJR034W	PET191	0.403655	4.64756	0.00908503	0.144831
YOL142W	RRP40	0.417841	5.65252	0.00910553	0.144831
YLR357W	RSC2	-0.3084	6.83192	0.00916602	0.14539
YHL038C	CBP2	-0.299105	6.27299	0.0092099	0.145684
YMR216C	SKY1	-0.298695	7.35718	0.00931963	0.146875
YER084W	NOT_AVAILABLE	0.379803	5.37682	0.00933634	0.146875
YDL156W	CMR1	-0.335722	5.96939	0.00937533	0.147085
YNL247W	NOT_AVAILABLE	-0.362667	6.42923	0.00941919	0.14709
YBL013W	FMT1	-0.477958	3.39548	0.00945186	0.14709
YCR031C	RPS14A	0.268727	7.07701	0.00945249	0.14709
YHR049W	FSH1	0.642938	4.23922	0.00953045	0.147902
YER087C-B	SBH1	0.333646	6.41837	0.00960701	0.148689
YOR119C	RIO1	-0.341053	5.42098	0.00963664	0.148746
YDR155C	CPR1	0.305109	9.14543	0.00974054	0.149947
YML078W	CPR3	0.282378	6.77796	0.00984564	0.150419
YEL021W	URA3	0.666854	2.61504	0.00984711	0.150419
YNR047W	FPK1	-0.285413	9.03613	0.0098498	0.150419
YNR014W	NOT_AVAILABLE	0.415311	5.05597	0.0099798	0.152
YMR298W	LIP1	0.345445	6.60754	0.010016	0.152148
YOR115C	TRS33	0.413248	4.72173	0.0101837	0.154287
YPL218W	SAR1	0.277044	7.52937	0.0102282	0.154417
YOR152C	NOT_AVAILABLE	0.314704	5.8029	0.0102728	0.154417
YNL180C	RHO5	0.347056	7.56487	0.0102908	0.154417
YOR137C	SIA1	0.649833	3.83554	0.0103383	0.154417
YOR110W	TFC7	0.414747	5.85703	0.0103504	0.154417
YGR149W	NOT_AVAILABLE	-0.301801	6.4389	0.0103536	0.154417
YKL221W	MCH2	0.347548	5.58086	0.0104335	0.155204
YOR032C	HMS1	1.03747	2.08934	0.0104806	0.155503
YML082W	NOT_AVAILABLE	-0.340475	6.20753	0.010539	0.155967
YEL055C	POL5	-0.325154	6.34978	0.0106359	0.156996
YGL191W	COX13	0.264501	7.66544	0.010718	0.157435
YLR251W	SYM1	0.293909	6.09823	0.0107237	0.157435
YJL110C	GZF3	-0.291045	7.15083	0.0107479	0.157435
YML024W	RPS17A	0.280673	6.90209	0.0107899	0.157648
YKR071C	DRE2	0.288687	8.37411	0.0108406	0.157987
YGR030C	POP6	0.495264	3.18034	0.01112	0.161611
YDR429C	TIF35	0.279282	7.05813	0.0111456	0.161611
YNL333W	SNZ2	0.607664	2.70811	0.0112148	0.162205
YCL057C-A	MIC10	0.373609	5.59186	0.0113151	0.162944
YGR209C	TRX2	0.280992	9.41238	0.0113312	0.162944
YBL100W-B	NOT_AVAILABLE	-0.659721	1.98532	0.0113843	0.162944
YEL059C-A	SOM1	0.397013	4.08079	0.0113971	0.162944
YLL009C	COX17	0.434622	4.30352	0.0114077	0.162944
YLR026C	SED5	0.419896	4.90718	0.0115279	0.164251
YPR166C	MRP2	0.381823	4.41224	0.0116346	0.165362
YNL122C	NOT_AVAILABLE	0.475735	3.79287	0.0117237	0.166142
YLR193C	UPS1	0.304526	6.17783	0.0117474	0.166142
YJL174W	KRE9	0.295822	6.87121	0.0118231	0.166801
YJL078C	PRY3	-0.47963	3.45213	0.0119008	0.16746
YBR149W	ARA1	0.2796	8.00645	0.0119281	0.16746
YDL064W	UBC9	0.31821	5.76427	0.0119815	0.167799
YBL048W	RRT1	0.344853	6.39609	0.0120939	0.168961
YBL003C	HTA2	0.330802	6.17982	0.0121296	0.169049
YDR525W-A	SNA2	0.312715	5.61049	0.012167	0.169087
YHL002W	HSE1	-0.259566	7.69664	0.0121912	0.169087
YER178W	PDA1	0.261468	8.33005	0.0122617	0.169654
YLR096W	KIN2	-0.301224	7.3285	0.0123372	0.17029
YCL027W	FUS1	-0.548853	2.97078	0.0124771	0.171807
YER037W	PHM8	0.315386	5.57963	0.0128276	0.17621
YNL278W	CAF120	-0.28168	7.57078	0.0128679	0.176343
YIL157C	COA1	0.306799	5.96685	0.0130311	0.178154
YNL117W	MLS1	0.349883	9.20619	0.0130631	0.178168
YLL028W	TPO1	0.512583	4.24664	0.0132529	0.180179
YDR407C	TRS120	-0.288017	6.87327	0.0132734	0.180179
YKL091C	NOT_AVAILABLE	0.360205	4.74741	0.0133537	0.180842
YPL141C	FRK1	-0.265274	6.55991	0.0134013	0.181059
YLR168C	UPS2	0.459157	4.32109	0.0136178	0.183552
YKL138C	MRPL31	0.368438	5.8516	0.0137803	0.185308
YIL092W	NOT_AVAILABLE	-0.320591	6.44881	0.0138219	0.185365
YDL013W	SLX5	-0.257854	8.16996	0.0138686	0.185365
YPR169W	JIP5	-0.278581	6.27836	0.0138814	0.185365
YJR147W	HMS2	-0.678137	1.66971	0.0139859	0.186247
YOR091W	TMA46	-0.28065	6.41086	0.0140123	0.186247
YDR027C	VPS54	-0.301716	7.94662	0.0140509	0.186329
YCL037C	SRO9	-0.43508	4.15176	0.0141608	0.187177
YJL004C	SYS1	0.364164	5.38257	0.0141801	0.187177
YPL262W	FUM1	0.260776	8.10495	0.0142434	0.187442
YCL019W	NOT_AVAILABLE	-0.773347	1.34569	0.0142654	0.187442
YER182W	FMP10	0.297266	6.90113	0.0147852	0.193527
YDR081C	PDC2	-0.290089	6.76495	0.014796	0.193527
YGR035C	NOT_AVAILABLE	0.755189	1.57089	0.0149649	0.19501
YDR055W	PST1	0.528949	3.3375	0.0149772	0.19501
YDR090C	NOT_AVAILABLE	0.354229	5.72258	0.0151388	0.196667
YLR263W	RED1	-0.307652	5.83082	0.0152457	0.197394
YJR035W	RAD26	-0.256555	7.97338	0.0152634	0.197394
YGL028C	SCW11	-0.321794	5.57938	0.0153421	0.197754
YLR436C	ECM30	-0.270562	7.05491	0.0153602	0.197754
YKL134C	OCT1	-0.297628	6.08901	0.0154629	0.19863
YAR033W	MST28	0.523116	2.89958	0.0157455	0.201717
YLR278C	NOT_AVAILABLE	-0.346135	7.00085	0.0157735	0.201717
YIL147C	SLN1	-0.27049	7.16898	0.0159316	0.203287
YIL058W	NOT_AVAILABLE	0.738272	1.39224	0.0160022	0.203735
YIL111W	COX5B	0.337006	5.22387	0.016091	0.204317
YJL046W	AIM22	-0.309492	5.25493	0.0161191	0.204317
YFL062W	COS4	0.580453	3.26115	0.01622	0.204932
YNL269W	BSC4	-0.426748	3.70723	0.0162389	0.204932
YJR094W-A	RPL43B	0.296756	5.49422	0.0162762	0.204952
YHR079C	IRE1	-0.299587	7.09641	0.016369	0.205283
YPL047W	SGF11	-0.298197	5.24969	0.0163906	0.205283
YDR500C	RPL37B	0.318714	6.53466	0.0164098	0.205283
YNR009W	NRM1	0.626201	3.08694	0.0165004	0.205968
YJR091C	JSN1	-0.286964	9.63293	0.0165367	0.205974
YDR017C	KCS1	-0.252715	7.40019	0.016617	0.206158
YML077W	BET5	0.344194	4.74611	0.0166234	0.206158
YJR156C	THI11	0.718337	1.62439	0.0167088	0.206414
YLR115W	CFT2	-0.268751	7.0459	0.0167158	0.206414
YER047C	SAP1	-0.275908	7.77597	0.016825	0.207316
YDL048C	STP4	0.455871	6.21048	0.0168952	0.207735
YER129W	SAK1	-0.285407	6.61511	0.0169452	0.207905
YDR221W	GTB1	-0.255563	6.89027	0.0170676	0.208959
YIL010W	DOT5	0.404239	4.19894	0.0171464	0.209248
YJR101W	RSM26	0.337491	5.17686	0.017164	0.209248
YPL022W	RAD1	-0.271776	7.66142	0.0173292	0.210814
YDL237W	AIM6	0.276501	6.43861	0.0174638	0.211647
YLR103C	CDC45	-0.31618	4.95692	0.0174714	0.211647
YOR155C	ISN1	0.360007	5.19592	0.017601	0.212643
YPR051W	MAK3	0.345016	4.71994	0.0176277	0.212643
YKL189W	HYM1	0.340378	5.31776	0.0178872	0.215321
YLR372W	ELO3	-0.673961	1.7936	0.0180067	0.216306
YOL012C	HTZ1	0.274943	6.29475	0.018089	0.216842
YIL070C	MAM33	0.242788	7.11661	0.0181947	0.217334
YDR301W	CFT1	-0.258657	7.70777	0.0182612	0.217334
YGR038C-B	NOT_AVAILABLE	-0.92084	0.723747	0.0182847	0.217334
YMR119W-A	NOT_AVAILABLE	0.948983	0.546939	0.0182957	0.217334
YML114C	TAF8	-0.272425	6.77121	0.0183193	0.217334
YPR046W	MCM16	0.487328	3.00458	0.0184001	0.217577
YJL003W	COX16	0.405794	4.66319	0.0184303	0.217577
YCR020C-A	MAK31	0.526703	3.36736	0.0185093	0.217577
YGR113W	DAM1	-0.303178	6.211	0.018537	0.217577
YEL024W	RIP1	0.231305	7.27433	0.0185623	0.217577
YER044C	ERG28	0.353906	5.32072	0.0185853	0.217577
YOL002C	IZH2	0.491384	4.05572	0.018605	0.217577
YPR170W-B	NOT_AVAILABLE	0.807658	1.03074	0.0187566	0.218903
YNL298W	CLA4	-0.36495	4.29236	0.0188717	0.219799
YOR093C	NOT_AVAILABLE	-0.264099	6.75186	0.0189717	0.220333
YJL205C	NCE101	0.419004	4.44871	0.0189954	0.220333
YNL274C	GOR1	0.478731	5.53101	0.0190326	0.220333
YKL143W	LTV1	-0.287274	6.46866	0.0191361	0.220906
YDR510W	SMT3	0.275971	7.47763	0.0191883	0.220906
YNL062C	GCD10	-0.299463	5.05891	0.0192343	0.220906
YMR130W	NOT_AVAILABLE	0.375489	4.65363	0.0192821	0.220906
YHR138C	NOT_AVAILABLE	0.267913	9.89676	0.0193311	0.220906
YKL155C	RSM22	-0.293629	6.12332	0.0193439	0.220906
YAR014C	BUD14	-0.237804	8.56274	0.0193514	0.220906
YNL109W	NOT_AVAILABLE	0.834967	2.52712	0.0196952	0.223734
YLR047C	FRE8	-0.376005	5.78021	0.0197062	0.223734
YOR304W	ISW2	-0.252396	7.73595	0.019716	0.223734
YBR187W	GDT1	0.467595	4.93506	0.0198434	0.224736
YDL106C	PHO2	-0.312644	7.14504	0.0198843	0.224756
YLL027W	ISA1	0.252949	7.84513	0.019977	0.22536
YPR056W	TFB4	0.394334	4.87803	0.0201781	0.227181
YML129C	COX14	0.350849	4.95944	0.0202675	0.227624
YNL277W	MET2	-0.321391	8.82976	0.0203237	0.227624
YMR016C	SOK2	-0.245804	9.17681	0.0203363	0.227624
YLR199C	PBA1	0.261582	6.15215	0.0203793	0.227661
YER081W	SER3	0.37208	4.44083	0.0204865	0.227727
YBR108W	AIM3	-0.234499	7.52027	0.0205067	0.227727
YBL113C	NOT_AVAILABLE	-0.266077	8.28113	0.0205685	0.227727
YOR188W	MSB1	-0.236446	7.38464	0.0205819	0.227727
YJL076W	NET1	-0.307684	6.89709	0.0206417	0.227727
YLL014W	EMC6	0.300121	5.22245	0.0206417	0.227727
YLR139C	SLS1	-0.316852	5.2367	0.0206836	0.227727
YML058W	SML1	0.273116	6.42356	0.020735	0.227727
YLR117C	CLF1	-0.24475	7.08181	0.0207707	0.227727
YMR030W	RSF1	0.284061	6.21936	0.0208082	0.227727
YDL114W	NOT_AVAILABLE	0.52029	3.29036	0.0208215	0.227727
YML093W	UTP14	-0.257925	6.73497	0.0208965	0.227957
Q0275	COX3	-0.921315	0.772999	0.0209531	0.227957
YEL034C-A	NOT_AVAILABLE	0.826443	1.03877	0.0209616	0.227957
YDL058W	USO1	-0.265679	7.60654	0.0211726	0.229817
YER040W	GLN3	-0.229846	7.44168	0.0215862	0.233553
YIL082W-A	NOT_AVAILABLE	-0.287116	6.42082	0.0216114	0.233553
YOR020W-A	NOT_AVAILABLE	0.294634	6.33304	0.0216388	0.233553
YBL090W	MRP21	0.275134	5.71987	0.0217353	0.233787
YEL072W	RMD6	0.443192	3.35327	0.0217419	0.233787
YDR522C	SPS2	-0.788141	2.80237	0.021864	0.234401
YEL015W	EDC3	-0.257446	7.37772	0.0218807	0.234401
YPL115C	BEM3	-0.266868	6.98047	0.0219711	0.234788
YJR096W	NOT_AVAILABLE	0.240204	7.91608	0.0219986	0.234788
YJL171C	NOT_AVAILABLE	0.437816	3.54867	0.0222949	0.237509
YHR119W	SET1	-0.250369	7.40737	0.0224782	0.237904
YMR106C	YKU80	-0.264817	6.51818	0.0225147	0.237904
YDR475C	JIP4	-0.238339	7.12877	0.0225428	0.237904
YHL010C	ETP1	-0.280995	6.56699	0.0225557	0.237904
YDL134C	PPH21	0.256634	7.41918	0.0225574	0.237904
YGL030W	RPL30	0.301267	6.09829	0.0225969	0.237904
YMR183C	SSO2	-0.262239	6.44534	0.022622	0.237904
YMR150C	IMP1	0.540617	3.08145	0.0227212	0.23851
YGL204C	NOT_AVAILABLE	0.450221	3.20903	0.0228043	0.238777
YMR172W	HOT1	-0.255398	6.52084	0.0228835	0.238777
YIL118W	RHO3	0.575714	3.80997	0.0229045	0.238777
YJL208C	NUC1	0.392031	3.61008	0.022913	0.238777
YNL213C	RRG9	0.293206	5.95316	0.0230852	0.240136
YBL038W	MRPL16	0.272528	6.6678	0.0231791	0.240339
YBR085C-A	NOT_AVAILABLE	0.301911	9.06835	0.0231884	0.240339
YLL021W	SPA2	-0.255524	8.95879	0.0232524	0.240568
YCL047C	POF1	0.379494	3.98543	0.0233036	0.240664
YHR186C	KOG1	-0.28269	7.12278	0.0235886	0.24317
YDR344C	NOT_AVAILABLE	-0.981885	0.39091	0.0236767	0.243641
YDR280W	RRP45	0.331755	5.32323	0.023757	0.24403
YNL161W	CBK1	-0.234473	8.2251	0.0238139	0.244178
YJR055W	HIT1	0.455514	3.34563	0.0238745	0.244363
YLR095C	IOC2	-0.303184	6.46443	0.0239419	0.244368
YER068W	MOT2	-0.28815	7.95138	0.0239601	0.244368
YBR104W	YMC2	0.457758	4.01979	0.0241406	0.245772
YJR092W	BUD4	-0.254896	6.28874	0.0242232	0.246176
YOR330C	MIP1	-0.28463	7.81842	0.024342	0.246901
YCR020C	PET18	0.428459	4.48659	0.0244153	0.246901
YOR113W	AZF1	-0.230595	8.99775	0.0244438	0.246901
YMR077C	VPS20	0.305298	5.56582	0.0244665	0.246901
YAL051W	OAF1	-0.260392	7.39407	0.0246005	0.247818
YIL041W	GVP36	0.241943	8.20247	0.024775	0.248799
YFR004W	RPN11	0.228088	8.15428	0.0248234	0.248799
YML009C	MRPL39	0.357745	4.55119	0.0248569	0.248799
YDR071C	PAA1	0.322357	5.8327	0.0248768	0.248799
YAR019C	CDC15	-0.257543	6.44289	0.0249207	0.248799
YPL234C	VMA11	0.293072	4.93596	0.0250144	0.248799
YPR042C	PUF2	-0.222027	7.38662	0.0250333	0.248799
YDL072C	YET3	0.223767	7.61747	0.0250462	0.248799
YCR024C-B	NOT_AVAILABLE	0.281977	7.18733	0.0250879	0.248799
YIL113W	SDP1	0.427785	3.73869	0.025301	0.25048
YGR182C	NOT_AVAILABLE	0.326897	4.98108	0.0254888	0.251905
YPL173W	MRPL40	0.279609	6.21434	0.0255588	0.252162
YLR176C	RFX1	-0.357493	5.30226	0.0256663	0.252789
YML081W	TDA9	-0.262699	8.68363	0.025717	0.252854
YBR099C	NOT_AVAILABLE	0.523715	3.91463	0.0257954	0.253192
YCL061C	MRC1	-0.291851	7.10822	0.0258474	0.253243
YPR018W	RLF2	-0.234436	7.22655	0.0258888	0.253243
YGR158C	MTR3	-0.302206	5.63789	0.0260449	0.254336
YBL034C	STU1	-0.270675	7.23795	0.0261104	0.254543
YDL227C	HO	0.771643	1.32831	0.0261658	0.254651
YGL131C	SNT2	-0.261192	7.33397	0.0262113	0.254662
YPR188C	MLC2	0.276779	5.704	0.026446	0.256508
YPR057W	BRR1	0.349252	5.29271	0.0265056	0.256653
YHR082C	KSP1	-0.260122	9.31066	0.0267163	0.257026
YLR403W	SFP1	-0.25961	8.82312	0.026723	0.257026
YPR016C	TIF6	0.224623	7.23677	0.0267262	0.257026
YBR153W	RIB7	-0.297374	5.27593	0.0268157	0.257026
YKL125W	RRN3	0.332606	6.69708	0.0268932	0.257026
YNL149C	PGA2	0.272214	6.38772	0.0269178	0.257026
YIL031W	ULP2	-0.247825	7.20493	0.0269249	0.257026
YPL168W	NOT_AVAILABLE	0.320961	5.28411	0.0269441	0.257026
YPL125W	KAP120	-0.238218	7.09717	0.026947	0.257026
YBR242W	NOT_AVAILABLE	0.246692	6.41838	0.0271257	0.258301
YLR292C	SEC72	0.291266	5.90221	0.0273703	0.259943
YKL006C-A	SFT1	0.29388	5.25863	0.0273886	0.259943
YHR205W	SCH9	-0.251103	7.14789	0.0274782	0.260363
YOR360C	PDE2	0.329847	6.83299	0.0277864	0.262849
YDR207C	UME6	-0.227607	7.54203	0.0280323	0.264739
YGL187C	COX4	0.280606	5.2038	0.028277	0.266612
YJL044C	GYP6	-0.319037	5.343	0.0283677	0.267029
YOR081C	TGL5	-0.251398	6.10615	0.0285768	0.268556
YLR104W	LCL2	0.26656	5.843	0.028637	0.268683
YBL096C	NOT_AVAILABLE	0.611792	2.19788	0.0289229	0.270178
YOR390W	FEX1	0.466384	3.68323	0.028968	0.270178
YCR106W	RDS1	-0.240938	7.2553	0.0290251	0.270178
YGL158W	RCK1	0.354712	5.70433	0.0290316	0.270178
YNL139C	THO2	-0.270543	7.81493	0.0290756	0.270178
YPL057C	SUR1	0.297038	8.25946	0.0290787	0.270178
YHR181W	SVP26	0.338962	4.64789	0.0292335	0.271177
YNL289W	PCL1	0.742281	2.09775	0.0294111	0.272385
YDR273W	DON1	0.242635	6.56593	0.0295259	0.272698
YOR353C	SOG2	-0.259319	6.80071	0.0295645	0.272698
YMR214W	SCJ1	0.281315	5.31049	0.0295874	0.272698
YGR014W	MSB2	-0.239759	7.42034	0.0297372	0.273355
YER055C	HIS1	0.359856	4.40895	0.0297539	0.273355
YDR397C	NCB2	0.304015	6.20994	0.0299479	0.274043
YGL226W	MTC3	0.491478	3.68085	0.0300269	0.274043
YJL166W	QCR8	0.237463	7.91711	0.0300357	0.274043
YGR071C	ENV11	-0.241746	6.68737	0.0300749	0.274043
YPR131C	NAT3	0.368642	3.73363	0.0300981	0.274043
YOR107W	RGS2	0.303863	6.55202	0.0301152	0.274043
YDL220C	CDC13	-0.29855	5.44716	0.0301921	0.274309
YER053C-A	NOT_AVAILABLE	0.558234	4.29285	0.030386	0.275315
YJL159W	HSP150	-0.370833	5.47055	0.0304678	0.275315
YLR419W	NOT_AVAILABLE	-0.246661	6.48106	0.0304869	0.275315
YOR038C	HIR2	-0.264203	5.84106	0.0305296	0.275315
YDL191W	RPL35A	0.292358	5.56337	0.03057	0.275315
YLR363W-A	NOT_AVAILABLE	0.338609	4.69627	0.0305906	0.275315
YJR149W	NOT_AVAILABLE	0.292804	4.95727	0.0306416	0.275342
YER057C	HMF1	0.294479	5.36987	0.030771	0.275753
YPR086W	SUA7	0.241307	7.47169	0.0308709	0.275753
YMR219W	ESC1	-0.236399	9.0632	0.0310147	0.275753
YFL034C-A	RPL22B	0.310629	5.50346	0.0310209	0.275753
YLR402W	NOT_AVAILABLE	0.438186	3.13238	0.0310231	0.275753
YNL233W	BNI4	-0.282468	6.56857	0.0310368	0.275753
YBR150C	TBS1	-0.275396	7.97731	0.0310591	0.275753
YJR110W	YMR1	-0.326515	5.66511	0.0310714	0.275753
YLR375W	STP3	0.243502	7.80643	0.031305	0.277397
YGR243W	MPC3	-0.283087	10.0667	0.0314148	0.277792
YER035W	EDC2	0.228622	7.46168	0.0314463	0.277792
YBR123C	TFC1	-0.231802	6.88696	0.0315165	0.277984
YKL179C	COY1	-0.247667	7.68291	0.0317557	0.279229
YLL051C	FRE6	-0.258383	6.65884	0.0318615	0.279229
YML117W	NAB6	-0.229933	9.35303	0.0318916	0.279229
YOR163W	DDP1	0.287226	6.27715	0.0319357	0.279229
YBL097W	BRN1	-0.306571	5.35563	0.0319472	0.279229
YOL088C	MPD2	0.296584	5.00967	0.0319494	0.279229
YPR103W	PRE2	0.230059	8.24647	0.0320647	0.279811
YGL188C-A	NOT_AVAILABLE	0.55823	2.16026	0.0322441	0.280705
YCR033W	SNT1	-0.233133	8.97681	0.032265	0.280705
YGR118W	RPS23A	0.259856	6.66864	0.0323704	0.280865
YOR122C	PFY1	0.240389	7.9585	0.0323811	0.280865
YBL042C	FUI1	-0.280334	6.34194	0.0324815	0.28131
YOR025W	HST3	-0.30831	5.645	0.0325442	0.281349
YCR026C	NPP1	-0.217288	8.03467	0.032584	0.281349
YBR225W	NOT_AVAILABLE	-0.226803	8.012	0.0328529	0.2831
YLR075W	RPL10	0.250827	10.2914	0.0328854	0.2831
YDR111C	ALT2	-0.236494	7.09121	0.0330049	0.283704
YEL069C	HXT13	-0.862508	0.425773	0.0333256	0.28541
YGR037C	ACB1	0.252992	5.88961	0.0333318	0.28541
YMR231W	PEP5	-0.282435	6.22337	0.0333676	0.28541
YIL169C	NOT_AVAILABLE	-0.234825	7.40921	0.0334125	0.28541
YCR065W	HCM1	-0.317782	4.64269	0.033452	0.28541
YER100W	UBC6	0.276602	6.20873	0.0335273	0.285629
YPL116W	HOS3	-0.210421	7.1274	0.0336418	0.286179
YFR047C	BNA6	0.330117	4.8669	0.0336997	0.286248
YDR331W	GPI8	0.341069	5.23109	0.0338981	0.287508
YBR253W	SRB6	0.323214	4.33447	0.0343019	0.289529
YFL003C	MSH4	-0.326403	4.32461	0.0343062	0.289529
YJL001W	PRE3	0.228182	7.59953	0.0343155	0.289529
YKL020C	SPT23	-0.221886	9.56563	0.0343381	0.289529
YDR285W	ZIP1	-0.249907	6.35309	0.0345108	0.290337
YAL048C	GEM1	-0.238905	6.30636	0.0347172	0.290337
YOR262W	GPN2	0.246974	6.46758	0.0347386	0.290337
YPL042C	SSN3	-0.237725	6.77474	0.0348084	0.290337
YDR353W	TRR1	0.246735	6.80312	0.0348089	0.290337
YGR162W	TIF4631	-0.224644	7.41069	0.0348292	0.290337
YDR381W	YRA1	0.267822	8.93448	0.0348335	0.290337
YDR266C	HEL2	-0.282327	6.02504	0.0348385	0.290337
YBL103C	RTG3	-0.211317	7.48271	0.0349226	0.290408
YDR097C	MSH6	-0.264682	7.96178	0.0349481	0.290408
YER074W	RPS24A	0.2339	6.78236	0.0350008	0.290426
YPL133C	RDS2	-0.24738	5.98624	0.0352439	0.291477
YDL148C	NOP14	-0.232309	7.34988	0.0352631	0.291477
YMR167W	MLH1	-0.310576	5.54075	0.0352798	0.291477
YGR119C	NUP57	-0.222032	7.63318	0.0354628	0.292118
YJR151C	DAN4	-0.230929	6.78767	0.0355051	0.292118
YDR382W	RPP2B	0.280246	6.17153	0.03551	0.292118
YOR252W	TMA16	0.375178	3.63792	0.0355904	0.292255
YHR023W	MYO1	-0.259548	7.15425	0.0356285	0.292255
YKR090W	PXL1	-0.258829	6.7014	0.0357015	0.292437
YPR098C	NOT_AVAILABLE	0.237647	7.12028	0.0358465	0.292551
YPR117W	NOT_AVAILABLE	-0.2244	7.70168	0.0358542	0.292551
YIL114C	POR2	0.586211	2.28953	0.0359114	0.292551
YBR070C	ALG14	0.291398	4.71248	0.0359412	0.292551
YFL034W	NOT_AVAILABLE	-0.223627	7.6178	0.0360377	0.292551
YLR024C	UBR2	-0.255923	6.33844	0.0360583	0.292551
YDL225W	SHS1	-0.229563	7.26543	0.0360885	0.292551
YNL197C	WHI3	-0.247499	7.75108	0.0362445	0.292551
YOR265W	RBL2	0.333107	4.02884	0.036252	0.292551
YIL062C	ARC15	0.240141	6.37374	0.0362637	0.292551
YOR308C	SNU66	-0.241636	6.57543	0.0363318	0.292551
Q0065	AI4	-0.541275	2.87775	0.0363499	0.292551
YDR337W	MRPS28	0.291409	5.9276	0.0363778	0.292551
YML020W	NOT_AVAILABLE	-0.241668	6.84628	0.0365548	0.293563
YDR328C	SKP1	0.205587	7.42321	0.0366313	0.293767
YKL001C	MET14	-0.288839	5.77839	0.0367363	0.294198
YPL174C	NIP100	-0.250707	6.67821	0.0369218	0.295271
YER013W	PRP22	-0.246203	7.68766	0.0370556	0.295592
YIL051C	MMF1	0.375894	4.09932	0.0370921	0.295592
YJR004C	SAG1	-0.2235	8.46556	0.0371701	0.295592
YBL063W	KIP1	-0.294892	5.5586	0.0372215	0.295592
YKR085C	MRPL20	0.278958	4.91608	0.0372661	0.295592
YJR002W	MPP10	-0.203168	7.42543	0.0372708	0.295592
YGR097W	ASK10	-0.239673	6.55949	0.0374461	0.296478
YLR290C	NOT_AVAILABLE	0.341426	4.26384	0.0374858	0.296478
YOR130C	ORT1	0.382632	4.32133	0.0375664	0.296707
YNL242W	ATG2	-0.292693	7.09245	0.0376358	0.296751
YOR231W	MKK1	0.304759	6.69523	0.0376752	0.296751
YMR257C	PET111	-0.255022	5.70811	0.0377392	0.296847
YOR192C-B	NOT_AVAILABLE	-0.764402	1.02071	0.0378652	0.297431
YAL037W	NOT_AVAILABLE	0.468504	2.66591	0.0380227	0.29826
YML032C	RAD52	-0.22165	6.82493	0.0383373	0.299422
YOL127W	RPL25	0.216048	8.06871	0.0383529	0.299422
YHR005C-A	TIM10	0.301878	5.7774	0.0383778	0.299422
YBL027W	RPL19B	0.220324	8.48457	0.0383794	0.299422
YNL214W	PEX17	0.372246	4.37682	0.0385051	0.299995
YIL144W	NDC80	-0.212589	8.00776	0.0386497	0.300552
YIR023W	DAL81	-0.225337	7.54652	0.0386813	0.300552
YOR017W	PET127	-0.290587	6.45857	0.0387869	0.300965
YMR218C	TRS130	-0.257871	6.25601	0.0388551	0.301088
YOR103C	OST2	0.334771	4.00392	0.0391316	0.302822
YHR191C	CTF8	0.402942	3.40537	0.0393457	0.304069
YIL152W	NOT_AVAILABLE	0.271259	5.34492	0.0394794	0.304692
YBR126W-B	NOT_AVAILABLE	0.703017	1.13957	0.0395985	0.305201
YLL049W	LDB18	0.24967	5.54214	0.0397434	0.305907
YDR214W	AHA1	0.267152	6.90953	0.0399521	0.306994
YGL173C	XRN1	-0.234948	8.77936	0.0400269	0.306994
YKL088W	CAB3	-0.261715	6.50936	0.040045	0.306994
YMR240C	CUS1	-0.215092	6.85347	0.0401208	0.307165
YOR206W	NOC2	-0.269604	5.72568	0.040384	0.308391
YPL204W	HRR25	0.286126	7.62172	0.0403884	0.308391
YDR073W	SNF11	0.340176	3.74566	0.0406419	0.309199
YOR180C	DCI1	0.317297	4.23988	0.0406532	0.309199
YEL051W	VMA8	0.204257	7.40685	0.0406558	0.309199
YFR028C	CDC14	-0.301295	6.10679	0.0407237	0.309276
YNL231C	PDR16	0.271264	6.03048	0.0408105	0.309276
YFL028C	CAF16	0.349545	4.17811	0.0408529	0.309276
YOL145C	CTR9	-0.229999	8.23614	0.0408813	0.309276
YBR083W	TEC1	-0.255102	5.77751	0.0411828	0.311028
YJR053W	BFA1	-0.355506	4.42004	0.0415071	0.311028
YOR185C	GSP2	0.209364	7.89889	0.0415135	0.311028
YAL024C	LTE1	-0.296666	5.8502	0.0416212	0.311028
YKL192C	ACP1	0.222384	7.49348	0.0416231	0.311028
YKR027W	BCH2	-0.323838	4.26322	0.0416637	0.311028
YGR187C	HGH1	-0.259286	5.31649	0.0416897	0.311028
YBL107C	MIX23	0.250107	5.75154	0.0417047	0.311028
YPL194W	DDC1	-0.269726	5.82447	0.0417068	0.311028
YGL014W	PUF4	-0.20034	7.41288	0.0417119	0.311028
YPL217C	BMS1	-0.22349	7.54087	0.0417234	0.311028
YJR017C	ESS1	0.313997	4.545	0.0418001	0.311028
YKL029C	MAE1	0.454999	4.9804	0.041817	0.311028
YLR383W	SMC6	-0.261022	6.80913	0.0421007	0.312324
YGL013C	PDR1	-0.231433	7.88235	0.0421243	0.312324
YMR087W	NOT_AVAILABLE	0.396645	3.56261	0.0421545	0.312324
YPL078C	ATP4	0.22705	7.51517	0.0422646	0.312736
YKL009W	MRT4	0.274022	5.62678	0.0424027	0.31298
YBR089C-A	NHP6B	0.365353	6.58348	0.0424954	0.31298
YLR029C	RPL15A	0.247196	7.37399	0.0425656	0.31298
YBR112C	CYC8	-0.241914	7.40642	0.0425668	0.31298
YJR107W	NOT_AVAILABLE	-0.309914	4.43346	0.0425701	0.31298
YJL096W	MRPL49	0.274627	5.31466	0.0426605	0.313244
YHR051W	COX6	0.22787	6.17717	0.0427909	0.31329
YJL073W	JEM1	-0.247687	6.40493	0.0428269	0.31329
YBR041W	FAT1	0.346882	5.20617	0.0428304	0.31329
YJR104C	SOD1	0.227629	10.1202	0.0432445	0.315428
YMR066W	SOV1	-0.266668	6.09948	0.0432837	0.315428
YGL041C-B	NOT_AVAILABLE	0.784458	0.767851	0.0432876	0.315428
YJL162C	JJJ2	-0.342361	5.08562	0.0433561	0.315527
YMR213W	CEF1	-0.23033	6.97944	0.0436693	0.317348
YKR031C	SPO14	-0.26147	8.37185	0.0437168	0.317348
YNR001C	CIT1	0.232822	8.44862	0.0438261	0.31774
YGR270W	YTA7	-0.24232	8.89431	0.0440317	0.318827
YDR365C	ESF1	-0.212796	7.0803	0.0441991	0.319636
YOR335C	ALA1	-0.237847	6.92718	0.0444328	0.320266
YMR095C	SNO1	0.371039	4.19132	0.0444404	0.320266
YDR272W	GLO2	0.210672	8.51937	0.0444535	0.320266
YML006C	GIS4	-0.228917	5.96503	0.0446065	0.320966
YIL024C	NOT_AVAILABLE	0.236283	6.74514	0.044775	0.321335
YMR074C	NOT_AVAILABLE	0.342707	4.2648	0.0448209	0.321335
YLR417W	VPS36	-0.215058	6.3296	0.0448643	0.321335
YJL084C	ALY2	-0.211482	8.92292	0.0449513	0.321335
YDL056W	MBP1	-0.253537	6.84712	0.0449791	0.321335
YER180C	ISC10	0.258481	5.72153	0.0450569	0.321335
YPR026W	ATH1	-0.213385	8.78664	0.0451537	0.321335
YNL032W	SIW14	0.244913	5.88422	0.045163	0.321335
YPL152W	RRD2	0.261927	5.98975	0.0451864	0.321335
YOR364W	NOT_AVAILABLE	0.833179	1.02463	0.0452756	0.321335
YLR110C	CCW12	-0.416182	5.40368	0.0452876	0.321335
YHR109W	CTM1	-0.411341	3.71528	0.0453304	0.321335
YMR040W	YET2	0.261947	6.68194	0.0453854	0.321335
YGL177W	NOT_AVAILABLE	0.471125	2.26457	0.045715	0.322917
YOL080C	REX4	0.423653	3.11896	0.0457213	0.322917
YBL049W	MOH1	0.258856	7.22464	0.0458492	0.323423
YHL030W	ECM29	-0.239224	6.84049	0.0459837	0.323974
YOL146W	PSF3	0.314995	4.58917	0.0460678	0.324169
YDR169C	STB3	-0.217821	8.64768	0.0462395	0.324978
YIL002C	INP51	-0.22843	7.08375	0.0464777	0.326253
YBL088C	TEL1	-0.248412	6.54148	0.0465562	0.326405
YBL047C	EDE1	-0.230205	10.0483	0.0467762	0.326922
YHL050C	NOT_AVAILABLE	-0.235157	6.36573	0.046799	0.326922
YDR372C	VPS74	0.261143	7.52153	0.0468007	0.326922
YDR395W	SXM1	-0.231343	6.88506	0.0470755	0.328441
YPL215W	CBP3	0.241343	6.45115	0.0471934	0.328864
YDR420W	HKR1	-0.226177	8.275	0.0472919	0.329025
YEL043W	NOT_AVAILABLE	-0.207825	8.12772	0.0473311	0.329025
YPL051W	ARL3	0.280476	4.49586	0.0476854	0.330918
YKR093W	PTR2	0.332786	5.90277	0.0478147	0.330918
YIL142W	CCT2	0.210575	7.99313	0.0478169	0.330918
YKR055W	RHO4	0.302663	4.60367	0.0478707	0.330918
YDR339C	FCF1	0.268805	5.68361	0.047922	0.330918
YMR305C	SCW10	-0.526116	3.09884	0.0479491	0.330918
YDR182W-A	NOT_AVAILABLE	0.562236	1.6445	0.0481566	0.331951
YLR137W	RKM5	0.516691	2.32625	0.0485129	0.332661
YGR284C	ERV29	0.199542	7.05987	0.0485248	0.332661
YNL250W	RAD50	-0.249578	6.89871	0.0485409	0.332661
YBR118W	TEF2	0.217789	9.56327	0.048554	0.332661
YOR332W	VMA4	0.21651	8.07501	0.0485795	0.332661
YLR394W	CST9	-0.252441	5.17554	0.0486072	0.332661
YPL054W	LEE1	0.245421	8.18624	0.0487268	0.332805
YOL073C	DSC2	0.200049	7.77293	0.0487442	0.332805
YIL014C-A	NOT_AVAILABLE	0.335778	3.85327	0.0489329	0.333697
YGL056C	SDS23	0.228135	8.21318	0.0491005	0.334092
YPL219W	PCL8	0.289136	5.32292	0.0491072	0.334092
YDR159W	SAC3	-0.301948	6.54003	0.0492849	0.334904
YDL028C	MPS1	-0.218124	7.58977	0.0495635	0.336301
YJL108C	PRM10	-0.288539	6.74812	0.049733	0.336301
YDR423C	CAD1	-0.207837	7.38126	0.0497572	0.336301
YBR004C	GPI18	0.297623	5.39055	0.0497794	0.336301
YLL046C	RNP1	0.434223	2.77104	0.0497834	0.336301
YDR060W	MAK21	-0.20817	6.96946	0.0499412	0.336971
YFL017W-A	SMX2	0.319412	3.79832	0.0500978	0.337236
YLR131C	ACE2	-0.323914	4.53637	0.0501747	0.337236
YBL085W	BOI1	-0.261662	6.77695	0.0502917	0.337236
YPR097W	NOT_AVAILABLE	-0.220848	7.19207	0.0503269	0.337236
YHR022C	NOT_AVAILABLE	0.59219	1.43163	0.0503402	0.337236
YLR247C	IRC20	-0.220423	8.14031	0.0503714	0.337236
YBR282W	MRPL27	0.30548	4.86091	0.0504234	0.337236
YJL047C-A	NOT_AVAILABLE	-0.566289	1.59392	0.0504503	0.337236
YKL109W	HAP4	0.546337	4.96016	0.0505818	0.337721
YFR019W	FAB1	-0.198079	7.43684	0.0507177	0.338039
YER046W	SPO73	0.329394	4.34601	0.0507872	0.338039
YPR025C	CCL1	0.217387	6.97895	0.0509151	0.338039
YNL098C	RAS2	0.273624	6.64002	0.0509746	0.338039
YHR175W	CTR2	0.225669	6.35505	0.0509766	0.338039
YCR071C	IMG2	0.290244	5.80566	0.0509826	0.338039
YMR273C	ZDS1	-0.206144	7.27285	0.051095	0.338394
YNL075W	IMP4	0.244673	6.09494	0.0513938	0.339673
YHR071W	PCL5	0.200825	8.09724	0.0514065	0.339673
YOR205C	GEP3	-0.258547	6.26998	0.0514777	0.339737
YIL052C	RPL34B	0.221556	6.36018	0.0516135	0.339737
YOR053W	NOT_AVAILABLE	0.642967	1.22553	0.051616	0.339737
YOR080W	DIA2	-0.301905	4.41016	0.0516885	0.339737
YAL063C	FLO9	-0.270146	6.08126	0.0517635	0.339737
YOL067C	RTG1	-0.311222	4.31892	0.0518017	0.339737
YDR490C	PKH1	-0.2081	7.16243	0.0518303	0.339737
YDL197C	ASF2	-0.203981	8.03071	0.0520922	0.341064
YBR065C	ECM2	-0.199026	7.25972	0.0525807	0.342936
YNL178W	RPS3	0.208233	8.65007	0.0526173	0.342936
YOR173W	DCS2	0.202956	9.45844	0.0526887	0.342936
YJR024C	MDE1	0.254505	5.54749	0.0527198	0.342936
YMR124W	EPO1	-0.224483	7.77697	0.0527841	0.342936
YLR118C	NOT_AVAILABLE	0.310208	5.03879	0.0528246	0.342936
YDL061C	RPS29B	0.242429	6.13422	0.0528615	0.342936
YPL154C	PEP4	0.201896	8.70467	0.0529635	0.342936
YOR020C	HSP10	0.198567	7.20085	0.0529678	0.342936
YKL149C	DBR1	-0.282042	5.2385	0.0529753	0.342936
YOR132W	VPS17	-0.213309	7.53837	0.0532323	0.344212
YNR048W	NOT_AVAILABLE	-0.25743	5.21352	0.0534189	0.344969
YNL006W	LST8	0.325367	5.25952	0.0534695	0.344969
YKL160W	ELF1	0.221661	6.09735	0.0536278	0.3453
YOR372C	NDD1	-0.209941	8.81933	0.0536814	0.3453
YHR203C	RPS4B	0.198501	7.6707	0.0537099	0.3453
YHL001W	RPL14B	0.20054	6.86005	0.0538113	0.3453
YHL023C	NPR3	-0.2271	7.14456	0.0538216	0.3453
YLR410W	VIP1	-0.216605	7.66892	0.0540069	0.345731
YAL044W-A	NOT_AVAILABLE	0.313011	4.42891	0.0540092	0.345731
YOR141C	ARP8	-0.200081	8.38017	0.0541803	0.346303
YNL326C	PFA3	0.316967	4.50761	0.0542655	0.346303
YOL129W	VPS68	0.205548	7.9752	0.0542976	0.346303
YBR251W	MRPS5	0.237704	5.88459	0.0543398	0.346303
YPR144C	NOC4	-0.251127	6.10813	0.0546257	0.347739
YGL050W	TYW3	0.342813	4.41769	0.0548106	0.34853
YOL034W	SMC5	-0.256332	6.53346	0.0549495	0.349027
YMR194C-B	CMC4	0.281323	4.80397	0.0550386	0.349206
YDR086C	SSS1	0.223251	6.47106	0.0553729	0.350939
YLR393W	ATP10	-0.375963	3.86948	0.0556074	0.351791
YMR125W	STO1	-0.212614	7.44086	0.0556678	0.351791
YLR092W	SUL2	-0.316963	6.36337	0.0558005	0.351791
YDR141C	DOP1	-0.211887	7.53463	0.0559369	0.351791
YMR107W	SPG4	0.21241	11.1417	0.0559434	0.351791
YPL180W	TCO89	-0.195125	7.8424	0.0559663	0.351791
YJR090C	GRR1	-0.212434	7.85692	0.0559928	0.351791
YOL051W	GAL11	-0.219336	8.57823	0.0559974	0.351791
YNL315C	ATP11	0.242542	5.81746	0.0562117	0.352751
YDL019C	OSH2	-0.219619	9.12902	0.056281	0.352801
YDL195W	SEC31	-0.254011	9.76689	0.0567085	0.355093
YPR104C	FHL1	-0.204261	7.91387	0.0568251	0.355423
YMR228W	MTF1	0.308401	4.69835	0.0569845	0.355423
YMR320W	NOT_AVAILABLE	0.897151	1.69772	0.0570046	0.355423
YJR030C	NOT_AVAILABLE	-0.344328	3.32322	0.0570088	0.355423
YKL081W	TEF4	-0.239435	6.40256	0.057624	0.358858
YML058W-A	HUG1	0.500711	3.20871	0.0576848	0.358858
YBR179C	FZO1	-0.201271	8.52245	0.0581084	0.361102
YOL125W	TRM13	0.314315	5.01823	0.0582007	0.361285
YLR272C	YCS4	-0.229604	6.07531	0.0585705	0.363066
YPR095C	SYT1	-0.193208	7.40284	0.0586142	0.363066
YDR046C	BAP3	-0.325907	3.47485	0.0587274	0.363195
YGL231C	EMC4	0.203378	6.61526	0.0588181	0.363195
YJR118C	ILM1	0.382756	4.50287	0.058884	0.363195
YLR337C	VRP1	-0.237119	9.0714	0.0589336	0.363195
YOR269W	PAC1	-0.276685	4.51903	0.0590259	0.363195
YKR077W	MSA2	0.426434	4.28105	0.0591203	0.363195
YOR069W	VPS5	-0.196407	7.46814	0.0591436	0.363195
YBR271W	EFM2	0.258331	5.19566	0.0591869	0.363195
YBL091C-A	SCS22	0.255792	5.22285	0.0592042	0.363195
YGL073W	HSF1	-0.214541	9.04597	0.0593909	0.363952
YBR233W-A	DAD3	0.345181	3.64043	0.0594887	0.364162
YJL023C	PET130	0.282754	5.41426	0.0595848	0.364313
YNL261W	ORC5	0.459459	3.55004	0.0596484	0.364313
YJL129C	TRK1	-0.245345	6.87559	0.0597036	0.364313
YOR373W	NUD1	-0.215994	6.47583	0.0598221	0.364648
YER151C	UBP3	-0.193661	7.52666	0.0599321	0.364931
YGR034W	RPL26B	0.221375	7.35387	0.0600967	0.365546
YBR259W	NOT_AVAILABLE	-0.323659	5.62658	0.0602917	0.365995
YJL039C	NUP192	-0.223425	7.41879	0.0602981	0.365995
YER028C	MIG3	0.281434	4.74574	0.0604293	0.366405
YOR369C	RPS12	0.2164	7.6943	0.0606705	0.367479
YMR063W	RIM9	-0.319612	4.10852	0.0607925	0.367516
YDR227W	SIR4	-0.216983	8.39168	0.0608284	0.367516
YPL160W	CDC60	-0.203793	8.75399	0.0608687	0.367516
YKL203C	TOR2	-0.198675	8.24578	0.0609343	0.367526
YNL085W	MKT1	-0.218302	7.57316	0.0611031	0.367836
YGL226C-A	OST5	0.255797	4.71313	0.0611138	0.367836
YGL151W	NUT1	-0.203546	6.52373	0.0612662	0.368367
YOR066W	MSA1	-0.256329	5.46819	0.0613482	0.368474
YMR086W	SEG1	-0.213869	8.46595	0.061473	0.368838
YPR094W	RDS3	0.502745	2.93358	0.0616735	0.369624
YPR021C	AGC1	-0.221431	6.03556	0.0617327	0.369624
YHR104W	GRE3	0.230203	8.24108	0.0618639	0.370024
YJL035C	TAD2	0.420046	3.26834	0.0620094	0.370508
YLR027C	AAT2	0.210987	9.0432	0.0622428	0.371516
YPR010C-A	NOT_AVAILABLE	0.229813	6.5842	0.0624625	0.37185
YLR038C	COX12	0.251885	4.83001	0.0624912	0.37185
YLL032C	NOT_AVAILABLE	-0.277329	5.95597	0.0625189	0.37185
YJR135W-A	TIM8	0.305489	4.82716	0.0625578	0.37185
YOR104W	PIN2	-0.446933	2.47385	0.0628508	0.372635
YJL101C	GSH1	-0.220945	9.73596	0.0628839	0.372635
YER067W	RGI1	0.445848	2.33634	0.0628847	0.372635
YAL043C	PTA1	-0.189269	8.54352	0.0637064	0.376546
YGR121C	MEP1	-0.197565	8.47257	0.0637258	0.376546
YDR393W	SHE9	-0.260147	4.77846	0.0637414	0.376546
YDL206W	NOT_AVAILABLE	0.20701	6.69903	0.0640082	0.376861
YLR275W	SMD2	0.234127	5.28609	0.0640402	0.376861
YGL157W	ARI1	0.258333	5.22108	0.0640474	0.376861
YJL181W	NOT_AVAILABLE	-0.289761	3.91523	0.0640572	0.376861
YGR177C	ATF2	-0.493218	1.84258	0.0642466	0.377011
YMR019W	STB4	-0.189319	7.56473	0.0642793	0.377011
YOL071W	SDH5	0.189723	7.29936	0.0642797	0.377011
YML076C	WAR1	-0.183881	7.1986	0.0644567	0.377664
YER091C	MET6	-0.244247	10.0801	0.0645469	0.377807
YJL077C	ICS3	0.363199	3.40528	0.06472	0.378434
YGL071W	AFT1	-0.223904	6.58242	0.0648772	0.378859
YMR064W	AEP1	-0.25259	7.02049	0.064925	0.378859
YLR287C-A	RPS30A	0.203804	7.69494	0.0649906	0.378859
YOR034C	AKR2	-0.196132	7.73461	0.0658998	0.382933
YPR002W	PDH1	0.259541	7.63646	0.0659404	0.382933
YLR411W	CTR3	0.336991	3.95277	0.0659769	0.382933
YJL195C	NOT_AVAILABLE	0.826222	0.24523	0.0659826	0.382933
YFL023W	BUD27	-0.18824	7.34451	0.0660229	0.382933
YJL053W	PEP8	0.225992	6.08094	0.0662556	0.383699
YHR065C	RRP3	-0.270031	5.23202	0.0662925	0.383699
YOR357C	SNX3	0.302083	5.20217	0.0664168	0.383699
YMR164C	MSS11	-0.22669	6.63073	0.0664222	0.383699
YLR135W	SLX4	-0.21718	5.96854	0.0665437	0.384014
YEL001C	IRC22	-0.264626	4.96882	0.0667501	0.384338
YIL100W	NOT_AVAILABLE	0.757276	0.385189	0.0668191	0.384338
YMR206W	NOT_AVAILABLE	-0.247256	9.11561	0.0668827	0.384338
YIR033W	MGA2	-0.198825	7.58656	0.0669628	0.384338
YIL046W	MET30	-0.198967	9.95919	0.0669988	0.384338
YPL192C	PRM3	0.266309	4.57467	0.0670548	0.384338
YMR071C	TVP18	0.250912	5.85685	0.0670867	0.384338
YPR182W	SMX3	0.264905	5.48747	0.0671353	0.384338
YGR239C	PEX21	0.235268	6.92802	0.0672425	0.38438
YGL155W	CDC43	-0.262132	6.19053	0.0673905	0.38438
YLR130C	ZRT2	-0.202216	6.19601	0.0674402	0.38438
YDR246W	TRS23	-0.236618	5.30938	0.0675212	0.38438
YGR255C	COQ6	0.19548	7.36358	0.0675622	0.38438
YGR140W	CBF2	-0.276024	5.58939	0.0675945	0.38438
YLR045C	STU2	-0.207643	6.3795	0.0676113	0.38438
YML053C	NOT_AVAILABLE	-0.186397	7.45811	0.067861	0.384443
YNL082W	PMS1	-0.244528	6.34853	0.0679442	0.384443
YBR272C	HSM3	0.281893	4.94535	0.0679789	0.384443
YBR036C	CSG2	0.195649	8.48665	0.0680574	0.384443
YDL161W	ENT1	-0.200788	8.40522	0.0680774	0.384443
YBR162W-A	YSY6	0.268917	5.87981	0.0680882	0.384443
YPL075W	GCR1	-0.23293	6.97661	0.0681755	0.384443
YFL052W	NOT_AVAILABLE	0.406756	3.96543	0.068185	0.384443
YLR421C	RPN13	0.211962	6.40422	0.068225	0.384443
YDL239C	ADY3	-0.257631	4.69688	0.0682999	0.384488
YLR057W	MNL2	-0.237792	5.35754	0.0684526	0.384937
YNR031C	SSK2	-0.206185	7.99785	0.0685137	0.384937
YCR016W	NOT_AVAILABLE	0.322893	3.99081	0.0686832	0.385394
YMR204C	INP1	-0.241081	5.9328	0.0687292	0.385394
YBR076W	ECM8	-0.328084	3.53811	0.0691738	0.387508
YPL089C	RLM1	-0.203588	7.40734	0.0692669	0.387534
YPL045W	VPS16	-0.189391	7.24256	0.0693133	0.387534
YMR104C	YPK2	-0.267251	4.86439	0.0694099	0.387696
YGL012W	ERG4	0.30425	4.08202	0.0695384	0.387766
YBL005W	PDR3	-0.207725	6.14234	0.0696116	0.387766
YBL105C	PKC1	-0.192052	9.24771	0.0697003	0.387766
YJL042W	MHP1	-0.209561	9.13842	0.0697254	0.387766
YGL220W	FRA2	0.257472	4.58765	0.0697601	0.387766
YPL032C	SVL3	-0.214404	7.19011	0.0699772	0.387848
YLR071C	RGR1	-0.233025	7.13946	0.0700017	0.387848
YNL162W	RPL42A	0.247661	6.00731	0.0700189	0.387848
YOR156C	NFI1	-0.180522	7.27006	0.070045	0.387848
YIL177C	NOT_AVAILABLE	-0.407894	6.33826	0.070165	0.387972
YHR219W	NOT_AVAILABLE	-0.492322	5.22187	0.0702024	0.387972
YDR232W	HEM1	0.196612	7.97264	0.0702908	0.388072
YPR122W	AXL1	-0.206207	6.5051	0.0703559	0.388072
YJL047C	RTT101	-0.203261	6.67404	0.0705895	0.388589
YHL029C	OCA5	-0.256445	7.22373	0.0706778	0.388589
YHR169W	DBP8	0.258549	5.73312	0.0707612	0.388589
YAL011W	SWC3	-0.186226	7.60364	0.0707842	0.388589
YGL092W	NUP145	-0.21445	7.00954	0.0708185	0.388589
YER109C	FLO8	-0.269437	5.1819	0.0708556	0.388589
YBL079W	NUP170	-0.232652	7.90717	0.0710187	0.388638
YPR171W	BSP1	-0.24533	5.90995	0.0710203	0.388638
YMR314W	PRE5	0.196674	6.83545	0.0710676	0.388638
YKR086W	PRP16	-0.176833	7.4915	0.0713831	0.389992
YML035C	AMD1	-0.198148	7.57621	0.0715546	0.390316
YLR399C	BDF1	-0.196968	9.44184	0.0715783	0.390316
YLR277C	YSH1	-0.252123	6.11166	0.0717043	0.390632
YGL184C	STR3	0.208284	6.36524	0.0719298	0.391248
YOR151C	RPB2	-0.20541	8.67005	0.0720093	0.391248
YKL033W	TTI1	-0.214401	6.19218	0.0720477	0.391248
YHR183W	GND1	0.391439	5.13781	0.0720899	0.391248
YDL046W	NPC2	0.20437	8.28039	0.0723446	0.391556
YDR488C	PAC11	-0.221518	5.73972	0.0723998	0.391556
YML057W	CMP2	-0.21664	6.58722	0.0724073	0.391556
YNL027W	CRZ1	-0.203684	7.06142	0.0724195	0.391556
YLR116W	MSL5	-0.221376	8.02316	0.0727032	0.392492
YJL191W	RPS14B	0.210608	7.12646	0.0727725	0.392492
YER075C	PTP3	-0.195028	8.49919	0.072861	0.392492
YIL122W	POG1	-0.226247	5.37483	0.0728659	0.392492
YKR069W	MET1	-0.221821	6.85166	0.0733042	0.394297
YLR036C	NOT_AVAILABLE	0.742216	0.421894	0.0734045	0.394297
YJL128C	PBS2	-0.175306	7.12796	0.073647	0.394297
YGL010W	MPO1	0.196923	6.46695	0.0736622	0.394297
YLR065C	ENV10	0.27724	4.51483	0.0737134	0.394297
YCL014W	BUD3	-0.210001	6.56381	0.0737287	0.394297
YLR234W	TOP3	-0.2687	4.95888	0.073821	0.394297
YJL203W	PRP21	-0.225011	5.49743	0.0738351	0.394297
YCR090C	NOT_AVAILABLE	0.211956	5.4492	0.073902	0.394297
YLL008W	DRS1	-0.205525	6.42052	0.0739679	0.394297
RPR1	RPR1	-0.518896	3.11528	0.0740051	0.394297
YFR016C	NOT_AVAILABLE	-0.201651	8.80802	0.074025	0.394297
YBL031W	SHE1	0.659769	1.66027	0.0745578	0.396564
YBR290W	BSD2	0.197236	8.01972	0.0746414	0.396564
YLR043C	TRX1	0.179896	7.28559	0.0746744	0.396564
YDR068W	DOS2	-0.211512	6.53419	0.0747269	0.396564
YPR112C	MRD1	-0.220267	7.07032	0.075217	0.398796
YDL181W	INH1	0.261049	5.88651	0.0754985	0.399401
YIL050W	PCL7	0.195203	6.67593	0.0755126	0.399401
YKR043C	SHB17	0.295451	5.04875	0.0755398	0.399401
YDR374W-A	WIP1	0.308977	4.29554	0.0757443	0.400114
YLR437C	DIF1	0.441004	2.29402	0.0759024	0.40058
YBR101C	FES1	0.193961	7.61675	0.0760406	0.400791
YMR288W	HSH155	-0.195111	6.94736	0.0761035	0.400791
YDR208W	MSS4	-0.193778	8.70415	0.0761516	0.400791
YOR375C	GDH1	0.386284	4.90442	0.0762805	0.401101
YLR465C	BSC3	-0.436617	3.20251	0.0767315	0.401541
YBL014C	RRN6	-0.237973	6.06932	0.0768002	0.401541
YJR073C	OPI3	0.198039	7.55257	0.0768026	0.401541
YPR070W	MED1	-0.276661	4.56187	0.0768152	0.401541
YOL136C	PFK27	0.351268	3.96376	0.0768815	0.401541
YGR125W	NOT_AVAILABLE	-0.210972	7.78877	0.0769177	0.401541
YPR118W	MRI1	0.253466	4.85002	0.0770102	0.401541
YFR057W	NOT_AVAILABLE	0.264617	4.28247	0.0770682	0.401541
YHR171W	ATG7	-0.209054	7.23417	0.0771149	0.401541
YHR131C	NOT_AVAILABLE	-0.188388	6.83934	0.0771883	0.401541
YML013W	UBX2	-0.193583	7.65224	0.0771989	0.401541
YDR096W	GIS1	-0.19433	9.2458	0.0772919	0.401541
YLR152C	NOT_AVAILABLE	0.242144	7.50161	0.0774094	0.401541
YFR050C	PRE4	0.17843	8.32848	0.0775379	0.401541
YGR089W	NNF2	-0.213796	7.79007	0.0775429	0.401541
YJL087C	TRL1	-0.247835	5.15037	0.0775505	0.401541
YDL075W	RPL31A	0.184214	6.76404	0.0776372	0.401541
YLR185W	RPL37A	0.230607	6.25614	0.0776936	0.401541
YNL251C	NRD1	0.250398	9.11924	0.0777071	0.401541
YIL087C	AIM19	0.189324	6.92391	0.0777628	0.401541
YLR208W	SEC13	0.198647	7.26724	0.0778875	0.401824
YGL180W	ATG1	-0.181717	8.06063	0.0780266	0.402
YCR093W	CDC39	-0.217185	8.92976	0.0780804	0.402
YIL129C	TAO3	-0.189806	8.2022	0.0782182	0.402
YNL189W	SRP1	0.221816	6.97332	0.0782845	0.402
YFL009W	CDC4	-0.205852	7.06872	0.0783847	0.402
YNR044W	AGA1	-0.261272	6.67615	0.0785043	0.402
YNL275W	BOR1	0.232582	6.47991	0.0785419	0.402
YPL098C	MGR2	0.219251	6.07821	0.0786315	0.402
YER164W	CHD1	-0.190107	7.92096	0.0786402	0.402
YLL047W	NOT_AVAILABLE	0.767633	0.438361	0.0786579	0.402
YDL155W	CLB3	-0.186523	6.66393	0.0786918	0.402
YLR452C	SST2	-0.353177	3.33383	0.0789014	0.402713
YLR246W	ERF2	0.216823	6.59351	0.0790135	0.402927
YML059C	NTE1	-0.209343	6.39083	0.0793425	0.404222
YGR189C	CRH1	-0.202662	6.65966	0.0794084	0.404222
YLR174W	IDP2	0.229939	6.40791	0.0797147	0.405422
YMR190C	SGS1	-0.226237	7.07701	0.0800251	0.406641
YNR034W-A	NOT_AVAILABLE	0.250889	5.54361	0.0801342	0.406734
YIL094C	LYS12	0.225275	7.14917	0.0801978	0.406734
YNR036C	MRPS12	0.193293	6.43398	0.0804028	0.406734
YJL027C	NOT_AVAILABLE	0.619427	1.30671	0.0804071	0.406734
YMR251W-A	HOR7	0.198054	9.02574	0.0804459	0.406734
YHR080C	NOT_AVAILABLE	-0.192491	9.04169	0.0804685	0.406734
YBR029C	CDS1	-0.231466	5.97698	0.0806855	0.407473
YBL004W	UTP20	-0.184826	7.67939	0.0811046	0.409229
YPR132W	RPS23B	0.191714	7.75405	0.081321	0.409631
YDL138W	RGT2	0.258937	5.38126	0.0813269	0.409631
YLR242C	ARV1	0.349519	3.13833	0.0814834	0.410059
YPR193C	HPA2	0.244188	5.03944	0.081556	0.410065
YKL092C	BUD2	-0.26137	5.9196	0.0817716	0.41079
YDR351W	SBE2	-0.191364	7.67137	0.0819534	0.411272
YHL035C	VMR1	-0.231665	5.90351	0.0820108	0.411272
YBR081C	SPT7	-0.187406	8.48261	0.0821303	0.411511
YKL010C	UFD4	-0.221789	9.39403	0.0822867	0.411852
YNR074C	AIF1	0.365233	4.04072	0.0824234	0.411852
YKL032C	IXR1	-0.209933	8.46012	0.0824807	0.411852
YDR283C	GCN2	-0.21248	7.48278	0.0824852	0.411852
YAL021C	CCR4	-0.18224	7.22955	0.0825919	0.412027
YAL003W	EFB1	0.184612	7.99518	0.0826995	0.412206
YGL036W	NOT_AVAILABLE	-0.193085	8.86006	0.0830164	0.413426
YDR064W	RPS13	0.20814	7.16117	0.083304	0.414339
YLR323C	CWC24	0.299074	4.80237	0.0833441	0.414339
YBL059C-A	CMC2	0.228611	5.07563	0.0836194	0.414913
YDR088C	SLU7	-0.197247	5.92025	0.0836603	0.414913
YGR218W	CRM1	-0.186094	8.86368	0.0836762	0.414913
YLR425W	TUS1	-0.209047	7.46663	0.0839228	0.415776
YPL249C-A	RPL36B	0.197702	7.19554	0.0840385	0.415899
YMR284W	YKU70	-0.195939	7.21752	0.0840925	0.415899
YLR106C	MDN1	-0.189146	8.49058	0.0842866	0.416203
YDR286C	NOT_AVAILABLE	0.301325	4.03402	0.0842989	0.416203
YBL022C	PIM1	-0.200556	8.71778	0.0844087	0.416387
YFL005W	SEC4	0.189577	7.50302	0.0846092	0.416927
YIL066W-A	NOT_AVAILABLE	0.517457	3.02932	0.0847088	0.416927
YGL083W	SCY1	-0.237579	5.14856	0.0849619	0.416927
YER070W	RNR1	-0.309945	4.33734	0.0849824	0.416927
YOR290C	SNF2	-0.187861	10.2862	0.0849872	0.416927
YLR319C	BUD6	-0.201488	6.36748	0.0852045	0.416927
YOL139C	CDC33	0.187576	8.01447	0.0852565	0.416927
YMR049C	ERB1	-0.173375	7.35157	0.085259	0.416927
YFR049W	YMR31	0.185421	6.33351	0.0852737	0.416927
YNL201C	PSY2	-0.202375	6.5663	0.0852991	0.416927
YOR027W	STI1	0.239195	9.0779	0.0853459	0.416927
YDR128W	MTC5	-0.190917	7.3546	0.0855205	0.416927
YIR011C	STS1	0.177598	7.47158	0.0855934	0.416927
YNL301C	RPL18B	0.216837	6.27202	0.0856245	0.416927
YOR058C	ASE1	-0.190718	7.59925	0.0856415	0.416927
YNL103W	MET4	-0.178909	9.34406	0.0857431	0.416927
YGR082W	TOM20	0.195301	6.6829	0.0857524	0.416927
YML017W	PSP2	-0.181348	7.58403	0.0862033	0.418542
YNR073C	NOT_AVAILABLE	0.248118	5.06996	0.0862968	0.418542
YHR132C	ECM14	0.190715	7.31328	0.0863033	0.418542
YGL243W	TAD1	0.211795	6.08962	0.0865705	0.419211
YAL059W	ECM1	0.20854	5.79856	0.0866282	0.419211
YDL012C	NOT_AVAILABLE	0.261632	4.6701	0.0866604	0.419211
YBR136W	MEC1	-0.207763	6.55153	0.0868132	0.419597
YPL112C	PEX25	0.250927	4.75463	0.0876935	0.423356
YDR150W	NUM1	-0.222592	10.4776	0.0877383	0.423356
YER167W	BCK2	-0.17718	8.59506	0.0878392	0.423487
YBR246W	RRT2	0.247833	4.8525	0.0880992	0.424048
YML066C	SMA2	0.732749	0.703052	0.0881033	0.424048
YDR031W	MIX14	0.322774	4.20648	0.0881774	0.424049
YJL093C	TOK1	0.176718	7.1105	0.088474	0.424225
YLR252W	NOT_AVAILABLE	0.2293	5.04019	0.0884809	0.424225
YJR138W	IML1	-0.191475	9.2334	0.0885099	0.424225
YPL003W	ULA1	0.322153	4.60376	0.0885365	0.424225
YPL137C	GIP3	0.181951	7.60637	0.0885833	0.424225
YLR229C	CDC42	0.219879	6.09776	0.0890443	0.426077
YOL133W	HRT1	0.195371	7.02206	0.0891404	0.426182
YLL003W	SFI1	-0.194087	7.01747	0.0892895	0.426539
YOL155C	HPF1	-0.253874	9.77473	0.0894643	0.427019
YER111C	SWI4	-0.247805	6.1652	0.0898087	0.427616
YHR193C	EGD2	0.200886	7.12125	0.0898135	0.427616
YIL039W	TED1	0.257993	4.7101	0.0898645	0.427616
YGR080W	TWF1	0.20956	6.1898	0.0898872	0.427616
YJL134W	LCB3	0.262689	4.7632	0.0901206	0.428068
YLL018C-A	COX19	-0.22701	5.48899	0.0901653	0.428068
YPL077C	NOT_AVAILABLE	-0.2608	4.3874	0.090206	0.428068
YJL095W	BCK1	-0.210794	6.95411	0.0903237	0.428273
YOR285W	RDL1	0.183271	8.95137	0.0905115	0.42877
YNL243W	SLA2	-0.190241	8.50542	0.0905777	0.42877
YHR144C	DCD1	-0.460262	1.84006	0.090735	0.429013
YIL038C	NOT3	-0.180297	7.77629	0.0908687	0.429013
YNL199C	GCR2	-0.176642	8.72395	0.0909198	0.429013
YKL104C	GFA1	-0.195679	6.33664	0.0909279	0.429013
YNL225C	CNM67	-0.201785	6.36068	0.0911688	0.429796
YDR020C	DAS2	-0.439274	1.95408	0.0915849	0.431088
YNL291C	MID1	-0.246838	5.59966	0.0916626	0.431088
YGL066W	SGF73	-0.176975	8.2159	0.0916682	0.431088
YDL004W	ATP16	0.171309	7.81895	0.0918078	0.431391
YCR030C	SYP1	-0.221972	8.59867	0.0919862	0.431876
YGR047C	TFC4	-0.175495	7.70578	0.0921515	0.431975
YPL198W	RPL7B	0.178251	7.31642	0.0921577	0.431975
YNL039W	BDP1	-0.183228	7.06105	0.0923463	0.432506
YOL020W	TAT2	-0.211963	6.20145	0.0925631	0.433077
YFL014W	HSP12	0.192346	12.8189	0.0927352	0.433077
YOL084W	PHM7	-0.207343	11.8525	0.092841	0.433077
YAL036C	RBG1	-0.181643	6.62849	0.0928771	0.433077
YGL070C	RPB9	0.364361	3.54344	0.0930179	0.433077
YNL025C	SSN8	-0.244669	5.04707	0.0930257	0.433077
YFL036W	RPO41	-0.198106	9.46998	0.0930368	0.433077
YOR222W	ODC2	0.330083	4.81853	0.0930717	0.433077
YPR120C	CLB5	0.249049	4.51568	0.0931684	0.433138
YDL087C	LUC7	-0.223874	5.34583	0.0932356	0.433138
YLR354C	TAL1	0.224877	7.83792	0.0934078	0.433507
YDR022C	ATG31	0.231282	5.18257	0.093466	0.433507
YMR137C	PSO2	-0.193095	7.13137	0.0940665	0.43594
YMR207C	HFA1	-0.193219	7.61991	0.0941581	0.436013
YPR032W	SRO7	-0.173965	7.81399	0.0942518	0.436095
YLR364W	GRX8	0.426445	2.15371	0.0944016	0.436363
YMR008C	PLB1	-0.184732	7.82548	0.0944617	0.436363
YNL258C	DSL1	-0.2067	7.62582	0.0945457	0.436374
YDL014W	NOP1	0.233665	5.45834	0.094616	0.436374
YMR119W	ASI1	0.207899	5.99881	0.094728	0.43654
YCR088W	ABP1	-0.190094	6.73977	0.094903	0.436995
YOR148C	SPP2	0.186513	6.82072	0.0950334	0.437245
YOR351C	MEK1	-0.428307	2.55872	0.095198	0.437545
YHR155W	YSP1	-0.197862	7.22227	0.0953112	0.437545
YJL083W	TAX4	-0.18411	7.82241	0.0953838	0.437545
YAL034W-A	MTW1	-0.315562	3.41001	0.0954035	0.437545
YPL255W	BBP1	-0.256764	4.32559	0.0955893	0.437729
YLR299W	ECM38	0.36045	4.39698	0.0957508	0.437729
YOR298C-A	MBF1	0.224612	9.14158	0.0958076	0.437729
YDR299W	BFR2	-0.192194	6.73996	0.0958814	0.437729
YNL108C	NOT_AVAILABLE	0.248391	4.75289	0.0958875	0.437729
YBR170C	NPL4	-0.164355	7.30073	0.0959008	0.437729
YGL175C	SAE2	-0.362265	3.27605	0.0960212	0.437833
YPR010C	RPA135	-0.176233	7.13709	0.0960933	0.437833
YBR199W	KTR4	0.179694	8.20907	0.0961525	0.437833
YOL116W	MSN1	0.253402	5.39983	0.0964504	0.438516
YDR443C	SSN2	-0.194679	7.01765	0.0965225	0.438516
YKL006W	RPL14A	0.22124	5.89484	0.0965635	0.438516
YBR133C	HSL7	-0.1874	6.08432	0.0966079	0.438516
YPL108W	NOT_AVAILABLE	0.307822	3.46473	0.0967087	0.438626
YLR220W	CCC1	0.173517	8.04766	0.0972339	0.440661
YOR124C	UBP2	-0.181509	8.68773	0.0975815	0.441887
YDR083W	RRP8	0.210751	5.74719	0.097871	0.44225
YDL212W	SHR3	0.185486	6.76094	0.0980495	0.44225
YJR027W	NOT_AVAILABLE	-0.328991	3.16708	0.0980978	0.44225
YMR053C	STB2	-0.184737	8.62341	0.0981079	0.44225
YOR086C	TCB1	-0.182476	8.99698	0.0981841	0.44225
YGL134W	PCL10	-0.196892	6.65973	0.0982033	0.44225
YOL100W	PKH2	-0.19697	9.09063	0.0983244	0.44225
YNL118C	DCP2	-0.181957	9.23799	0.0983361	0.44225
YHR154W	RTT107	-0.194079	7.91705	0.0983547	0.44225
YGL124C	MON1	-0.185053	6.07909	0.0985126	0.442396
YLR138W	NHA1	-0.172485	7.63421	0.0985414	0.442396
YKL052C	ASK1	-0.201813	6.52608	0.0988377	0.44338
YHR160C	PEX18	0.173474	7.45058	0.0989856	0.443696
YBR022W	POA1	0.24789	4.51937	0.0992327	0.444163
YGL086W	MAD1	-0.169751	7.45194	0.0992443	0.444163
YHR165C	PRP8	-0.176212	9.16735	0.0994575	0.444475
YOR171C	LCB4	0.190146	6.74135	0.0994689	0.444475
YBR152W	SPP381	-0.240823	4.56468	0.0995932	0.444684
YPR030W	CSR2	-0.174313	11.9294	0.0996714	0.444688
YGR199W	PMT6	-0.178339	7.19847	0.100039	0.44598
YJR095W	SFC1	0.429373	4.48187	0.100423	0.447206
YBL078C	ATG8	0.200199	8.81795	0.100469	0.447206
YER066W	RRT13	0.297182	3.92538	0.100698	0.447874
YNL329C	PEX6	-0.17719	6.95215	0.101007	0.447966
YEL065W	SIT1	-0.212286	5.35108	0.101055	0.447966
YOR090C	PTC5	-0.18821	6.28628	0.101064	0.447966
YJL103C	GSM1	-0.171345	8.64995	0.101132	0.447966
YKL079W	SMY1	-0.203873	6.80042	0.101251	0.447966
YMR280C	CAT8	-0.20655	9.38976	0.10135	0.447966
YCR079W	PTC6	-0.170403	7.72965	0.101422	0.447966
YPL040C	ISM1	-0.242499	4.79168	0.101488	0.447966
YDR052C	DBF4	-0.172281	6.90862	0.101501	0.447966
YNR066C	NOT_AVAILABLE	-0.307542	3.35929	0.101599	0.447966
YKR095W	MLP1	-0.18873	9.70884	0.101603	0.447966
YBR096W	NOT_AVAILABLE	0.318699	3.09439	0.101654	0.447966
YNL144C	NOT_AVAILABLE	-0.213943	6.71251	0.101748	0.448033
YBR171W	SEC66	0.203896	5.56852	0.101863	0.448196
YMR268C	PRP24	-0.205716	5.47857	0.102478	0.450556
YLR070C	XYL2	0.201748	7.26752	0.102671	0.451013
YBL104C	SEA4	-0.176937	7.36303	0.102739	0.451013
YGR038W	ORM1	0.304457	4.22397	0.102902	0.451101
YGL179C	TOS3	0.483936	3.04434	0.102916	0.451101
YDR030C	RAD28	-0.201784	6.70264	0.103305	0.451592
YLR233C	EST1	-0.26131	4.03605	0.103326	0.451592
YDR042C	NOT_AVAILABLE	-0.287462	4.05593	0.103386	0.451592
YDL077C	VAM6	-0.184453	6.16947	0.103404	0.451592
YGL039W	NOT_AVAILABLE	0.452955	1.79458	0.103421	0.451592
YGR281W	YOR1	-0.176419	7.13379	0.103555	0.451833
YNL238W	KEX2	-0.179907	6.75597	0.104047	0.453637
YJR011C	NOT_AVAILABLE	0.271862	4.21113	0.104262	0.453714
YMR307W	GAS1	-0.247534	4.81614	0.104272	0.453714
YOL028C	YAP7	-0.283942	3.76878	0.104443	0.453714
YKR079C	TRZ1	-0.206938	5.60357	0.104627	0.453714
YGR153W	NOT_AVAILABLE	0.609357	0.95903	0.104657	0.453714
YDL081C	RPP1A	0.18607	6.67809	0.104746	0.453714
YNL313C	EMW1	-0.190247	7.14383	0.10476	0.453714
YIR002C	MPH1	-0.171687	7.75087	0.104817	0.453714
YPL150W	NOT_AVAILABLE	-0.177265	6.66309	0.104846	0.453714
YAL019W	FUN30	-0.205504	7.41458	0.104855	0.453714
YBR034C	HMT1	0.260016	5.73063	0.105052	0.454222
YLR143W	DPH6	-0.24823	5.45138	0.10524	0.454695
YHR032W	ERC1	-0.204197	6.21582	0.105386	0.454983
YLR187W	SKG3	-0.197785	6.88836	0.105683	0.455382
YNL262W	POL2	-0.204056	6.46442	0.105728	0.455382
YIL151C	ESL1	-0.183433	7.75175	0.10577	0.455382
YDL109C	NOT_AVAILABLE	-0.188399	5.73431	0.105796	0.455382
YBR237W	PRP5	-0.176106	7.59965	0.105925	0.455404
YPL081W	RPS9A	0.274777	4.89008	0.106004	0.455404
YOR114W	NOT_AVAILABLE	0.248903	5.2706	0.106044	0.455404
YJL118W	NOT_AVAILABLE	-0.280612	3.69267	0.106118	0.455404
YPR141C	KAR3	-0.190355	6.2297	0.106397	0.45588
YNL172W	APC1	-0.180193	7.05143	0.10652	0.45588
YGR135W	PRE9	0.164626	6.9301	0.106561	0.45588
YNL236W	SIN4	-0.193301	5.87461	0.106805	0.45588
YOR359W	VTS1	-0.224684	5.85868	0.106877	0.45588
YDL037C	BSC1	-0.29573	3.11556	0.106911	0.45588
YBR058C	UBP14	-0.182841	8.10127	0.10693	0.45588
YHR162W	MPC2	0.205682	5.14162	0.106964	0.45588
YBL025W	RRN10	0.293669	3.63617	0.107005	0.45588
YMR163C	INP2	-0.220579	4.75359	0.10708	0.45588
YNL163C	RIA1	-0.176892	6.25844	0.107103	0.45588
YOL098C	NOT_AVAILABLE	-0.192271	7.02072	0.107237	0.456113
YOL138C	RTC1	-0.163468	7.31453	0.107375	0.456363
YIL020C-A	NOT_AVAILABLE	-0.587441	1.16687	0.107567	0.456842
YOL045W	PSK2	-0.166861	7.43891	0.107902	0.457754
YLR149C	NOT_AVAILABLE	-0.16616	10.0061	0.108016	0.457754
YPR137W	RRP9	-0.196069	5.90134	0.108064	0.457754
YPL243W	SRP68	-0.170647	7.23324	0.108101	0.457754
YML027W	YOX1	-0.481807	1.99073	0.108379	0.45831
YGR056W	RSC1	-0.20189	7.7843	0.108392	0.45831
YOL004W	SIN3	-0.174966	9.44814	0.108663	0.459119
YAR042W	SWH1	-0.178472	7.95934	0.108816	0.459315
YIL026C	IRR1	-0.159379	7.19009	0.108869	0.459315
YBR278W	DPB3	0.298242	3.58374	0.109006	0.459384
YNL305C	BXI1	0.176828	9.24318	0.109189	0.459384
YHR141C	RPL42B	0.237468	7.12825	0.109219	0.459384
YLR099W-A	MIM2	0.24183	4.17601	0.109276	0.459384
YDL008W	APC11	0.294301	3.30737	0.109322	0.459384
YNL203C	NOT_AVAILABLE	-0.320396	3.24227	0.109377	0.459384
YLL033W	IRC19	-0.264297	4.05427	0.109446	0.459384
YPR178W	PRP4	-0.196101	6.01374	0.109962	0.460959
YDL207W	GLE1	-0.185138	7.64331	0.109981	0.460959
YBR245C	ISW1	-0.168693	7.33696	0.110324	0.461856
YPL279C	FEX2	0.356718	3.25347	0.110356	0.461856
YJL098W	SAP185	-0.194319	6.94126	0.1105	0.462022
YNR024W	MPP6	0.238115	4.61372	0.110557	0.462022
YLR348C	DIC1	0.210022	4.90593	0.110666	0.462143
YBR258C	SHG1	0.329013	3.00833	0.110858	0.46233
YLR055C	SPT8	-0.182508	6.47677	0.110872	0.46233
YBR062C	NOT_AVAILABLE	0.224483	4.94387	0.110964	0.462377
YKL008C	LAC1	0.253444	4.34208	0.111165	0.462874
YER094C	PUP3	0.1724	7.55237	0.111245	0.462874
YNR033W	ABZ1	-0.191864	6.66298	0.111334	0.462911
YHR061C	GIC1	0.365138	2.57699	0.111593	0.463654
YNL306W	MRPS18	0.21061	6.55234	0.112122	0.46535
YJL197W	UBP12	-0.186052	7.5636	0.112164	0.46535
YPR049C	ATG11	-0.171462	8.322	0.112433	0.465888
YDR202C	RAV2	0.178655	6.59582	0.112456	0.465888
YLR285W	NNT1	0.224451	4.65254	0.11269	0.466523
YBR186W	PCH2	-0.336064	4.07148	0.112871	0.466935
YNR018W	RCF2	0.193326	5.88177	0.113345	0.468558
YJR015W	NOT_AVAILABLE	-0.177798	6.06591	0.113746	0.469877
YNL283C	WSC2	-0.246908	4.79939	0.113842	0.469934
YBL064C	PRX1	0.167404	9.76571	0.113945	0.470021
YKR097W	PCK1	0.24441	8.09871	0.1141	0.470325
YDL017W	CDC7	-0.259374	4.35696	0.114394	0.471199
YLR250W	SSP120	0.181728	7.48326	0.114556	0.471526
YJL104W	PAM16	-0.187637	5.66644	0.114698	0.471773
YGL223C	COG1	-0.244806	4.618	0.114897	0.472036
YMR205C	PFK2	-0.176609	9.04633	0.114926	0.472036
YHR053C	CUP1-1	-0.647415	0.44107	0.115196	0.472805
YDR049W	VMS1	-0.250944	4.86097	0.115382	0.473229
YPL021W	ECM23	0.337535	2.78126	0.115739	0.473229
YDR313C	PIB1	0.162732	7.391	0.115756	0.473229
YDL089W	NUR1	0.211281	5.84879	0.115772	0.473229
YCR014C	POL4	-0.173648	6.83273	0.115797	0.473229
YDL079C	MRK1	-0.199275	5.67337	0.115825	0.473229
YHR103W	SBE22	-0.161879	7.84583	0.115902	0.473229
YMR270C	RRN9	0.255158	4.10845	0.115958	0.473229
YIL134W	FLX1	0.393489	2.72509	0.116112	0.473517
YMR140W	SIP5	-0.167647	8.59175	0.116273	0.473517
YLR320W	MMS22	-0.206906	6.21044	0.116276	0.473517
YGR217W	CCH1	-0.177541	7.42058	0.116557	0.474325
YGL206C	CHC1	-0.213313	8.08859	0.116706	0.474592
YMR194W	RPL36A	0.18829	5.8135	0.116794	0.474614
YDL224C	WHI4	-0.167711	8.74492	0.116929	0.474829
YAL002W	VPS8	-0.168935	6.75065	0.117076	0.474975
YJL037W	IRC18	0.43326	2.11918	0.117149	0.474975
YGR055W	MUP1	-0.227984	8.98953	0.117213	0.474975
YDL223C	HBT1	-0.204212	13.471	0.11733	0.475025
YBR261C	TAE1	0.340994	2.52782	0.117391	0.475025
YBR281C	DUG2	-0.195285	6.83729	0.117485	0.475069
YKR028W	SAP190	-0.162769	7.80853	0.117729	0.475722
YNR003C	RPC34	0.284257	3.4467	0.117843	0.475845
YIL008W	URM1	0.240888	4.11368	0.117971	0.476029
YER072W	VTC1	0.210306	5.94503	0.118252	0.476384
YCR046C	IMG1	0.195142	5.84755	0.118516	0.476384
YLR326W	NOT_AVAILABLE	0.207463	5.96761	0.118565	0.476384
YLR310C	CDC25	-0.171283	9.07148	0.118584	0.476384
YDR236C	FMN1	0.192287	6.03189	0.118623	0.476384
YBR055C	PRP6	-0.18544	6.33578	0.11863	0.476384
YNR040W	NOT_AVAILABLE	-0.235097	4.63903	0.118731	0.476384
YIL071C	PCI8	-0.178451	7.06656	0.118795	0.476384
YMR176W	ECM5	-0.15658	7.00735	0.118806	0.476384
YJL025W	RRN7	-0.29169	4.14759	0.118979	0.476585
YLR032W	RAD5	-0.189284	7.71482	0.119178	0.476585
Q0060	AI3	-0.714713	0.250744	0.119232	0.476585
YER005W	YND1	-0.189453	5.77798	0.119286	0.476585
YDR456W	NHX1	0.151711	7.31234	0.119317	0.476585
YLR222C-A	NOT_AVAILABLE	-0.300636	4.26503	0.119428	0.476585
YPR167C	MET16	-0.210063	5.62391	0.119437	0.476585
YPL249C	GYP5	-0.170768	6.75717	0.119733	0.476788
YGL113W	SLD3	-0.186121	5.94776	0.119735	0.476788
YJR109C	CPA2	-0.172264	8.50541	0.119778	0.476788
YGL197W	MDS3	-0.167173	9.48788	0.119989	0.476788
YCR063W	BUD31	-0.363332	2.45193	0.120144	0.476788
YJR133W	XPT1	0.189265	5.35079	0.120191	0.476788
YGL045W	RIM8	-0.17589	6.64174	0.120196	0.476788
YPR024W	YME1	-0.150628	7.31023	0.120231	0.476788
YPR168W	NUT2	-0.289928	3.21356	0.120235	0.476788
YGL048C	RPT6	0.167936	7.98197	0.120332	0.476842
YNL224C	SQS1	-0.179941	7.69269	0.12046	0.477021
YEL032W	MCM3	-0.221535	5.64681	0.120619	0.477052
YNL055C	POR1	0.163665	8.94956	0.120634	0.477052
YKL197C	PEX1	-0.178037	6.32271	0.120759	0.477217
YDR028C	REG1	-0.168182	9.30136	0.120869	0.477324
YEL022W	GEA2	-0.189308	7.79345	0.120987	0.477461
YER174C	GRX4	0.191502	6.53249	0.121146	0.477762
YLL060C	GTT2	0.202385	6.56876	0.121279	0.477933
YDR336W	NOT_AVAILABLE	0.215933	4.68723	0.121507	0.477933
YDR298C	ATP5	0.174347	6.57521	0.121557	0.477933
YKR091W	SRL3	-0.213454	5.88019	0.121638	0.477933
YJR041C	URB2	-0.221573	5.31211	0.121686	0.477933
YKL121W	DGR2	-0.187582	6.47142	0.121689	0.477933
YNL135C	FPR1	0.183558	7.38663	0.12222	0.479689
YKR029C	SET3	-0.164278	6.78979	0.122326	0.479779
YER169W	RPH1	-0.159404	9.32826	0.122434	0.479874
YKR042W	UTH1	0.253885	6.25742	0.122707	0.480476
YDR167W	TAF10	0.165489	6.83222	0.122806	0.480476
YDL074C	BRE1	-0.163943	7.84439	0.122869	0.480476
YMR304W	UBP15	-0.168722	9.50637	0.122949	0.480476
YOL008W	COQ10	0.284623	3.64798	0.123116	0.480476
YDR438W	THI74	0.307802	3.67878	0.123157	0.480476
YHR120W	MSH1	-0.197619	5.61065	0.123354	0.480476
YOR344C	TYE7	0.268636	6.80177	0.123358	0.480476
YAL041W	CDC24	-0.195034	7.44756	0.123367	0.480476
YLR293C	GSP1	0.174935	6.0982	0.123477	0.480476
YGR233C	PHO81	-0.168235	8.18807	0.123801	0.480476
YJR010W	MET3	-0.205401	6.79865	0.123831	0.480476
YIR006C	PAN1	-0.177361	8.7585	0.124153	0.480476
YNL054W	VAC7	-0.183639	8.35779	0.124201	0.480476
YGL198W	YIP4	0.182748	6.43423	0.124204	0.480476
YLR451W	LEU3	-0.156607	7.05391	0.124247	0.480476
YGR141W	VPS62	-0.158668	7.91944	0.12429	0.480476
YBR130C	SHE3	-0.256491	4.98213	0.124395	0.480476
YEL056W	HAT2	-0.190921	5.8159	0.124437	0.480476
YML007C-A	NOT_AVAILABLE	0.498408	1.18899	0.124447	0.480476
YGR104C	SRB5	0.253806	4.19346	0.124544	0.480476
YNL267W	PIK1	-0.185184	8.38781	0.12456	0.480476
YGR129W	SYF2	-0.198341	5.933	0.124615	0.480476
YLL013C	PUF3	-0.186568	7.65506	0.124662	0.480476
YJR031C	GEA1	-0.186453	6.23086	0.124679	0.480476
YDR297W	SUR2	0.23056	6.47084	0.12501	0.481429
YMR192W	GYL1	-0.205012	5.53135	0.125259	0.481897
YDL116W	NUP84	-0.195636	7.56388	0.1253	0.481897
YLR128W	DCN1	-0.245937	4.42924	0.125414	0.482013
YOL018C	TLG2	-0.174894	5.97259	0.125941	0.482703
YJL140W	RPB4	0.183645	6.79463	0.126018	0.482703
YOL024W	NOT_AVAILABLE	0.365781	2.45437	0.126065	0.482703
YER027C	GAL83	0.212671	6.81123	0.126114	0.482703
YJL026W	RNR2	0.177849	9.67398	0.126155	0.482703
YFR013W	IOC3	-0.16076	7.00853	0.126158	0.482703
YDR356W	SPC110	-0.166907	8.04667	0.126182	0.482703
YBL037W	APL3	-0.200337	6.75304	0.126467	0.483472
YKL050C	NOT_AVAILABLE	-0.163744	10.5915	0.126634	0.483789
YIL049W	DFG10	0.368392	2.47152	0.127192	0.485596
YGR274C	TAF1	-0.163944	8.22071	0.127317	0.485627
YLR228C	ECM22	-0.16127	7.73562	0.127572	0.485627
YOR191W	ULS1	-0.177863	9.11877	0.127623	0.485627
YNL245C	CWC25	0.223021	5.25342	0.127641	0.485627
YCR020W-B	HTL1	0.372055	2.43117	0.127795	0.485627
YHR092C	HXT4	-0.347258	2.26867	0.127869	0.485627
YER166W	DNF1	-0.170695	8.62668	0.127946	0.485627
YGL159W	NOT_AVAILABLE	0.314373	4.21378	0.128027	0.485627
YLR256W	HAP1	-0.18407	9.47289	0.128032	0.485627
YLR204W	QRI5	0.189741	5.85617	0.128046	0.485627
YGR268C	HUA1	-0.154154	7.13714	0.12838	0.486572
YDR473C	PRP3	-0.167252	6.61934	0.128982	0.487417
YDR245W	MNN10	0.184433	6.93038	0.128988	0.487417
YOL059W	GPD2	0.173172	8.0438	0.129015	0.487417
YGR138C	TPO2	0.192849	5.9743	0.129054	0.487417
YKR007W	MEH1	0.175402	6.16858	0.129245	0.487417
YPR165W	RHO1	0.164974	8.50282	0.129316	0.487417
YDR293C	SSD1	-0.163707	11.1939	0.129328	0.487417
YNR017W	TIM23	0.158639	6.93509	0.129347	0.487417
YIL150C	MCM10	-0.225487	5.64839	0.129449	0.487417
YDL183C	NOT_AVAILABLE	0.217595	5.07428	0.129452	0.487417
YBR202W	MCM7	-0.350036	2.37793	0.129665	0.4879
YOR030W	DFG16	-0.146512	7.40916	0.129786	0.488037
YNL187W	SWT21	-0.255532	3.80679	0.1299	0.488139
YJR033C	RAV1	-0.168797	7.69455	0.130086	0.488139
YDL190C	UFD2	-0.16835	7.12038	0.130216	0.488139
YDR405W	MRP20	0.191396	7.19856	0.130376	0.488139
YML025C	YML6	0.167338	6.61035	0.13041	0.488139
YGL020C	GET1	0.222211	5.26828	0.130481	0.488139
YML120C	NDI1	-0.181189	7.22994	0.1305	0.488139
YDL214C	PRR2	-0.247918	7.81711	0.13055	0.488139
YMR031C	EIS1	-0.177532	6.45291	0.130578	0.488139
YMR113W	FOL3	0.218853	4.51993	0.130849	0.488626
YNL068C	FKH2	-0.163474	6.85619	0.130906	0.488626
YPR119W	CLB2	-0.388154	3.16493	0.131011	0.488626
YFR002W	NIC96	-0.181973	6.7352	0.131119	0.488626
YHR026W	VMA16	0.23747	6.64959	0.131276	0.488626
YBR094W	PBY1	-0.162268	7.13106	0.131294	0.488626
YDR367W	KEI1	0.186268	5.38182	0.131304	0.488626
YBL026W	LSM2	0.193972	5.48992	0.131659	0.489481
YDR319C	YFT2	0.221035	5.30506	0.131705	0.489481
YLR020C	YEH2	0.185674	5.81701	0.131827	0.489619
YJL061W	NUP82	-0.208766	6.75915	0.131979	0.489868
YAL014C	SYN8	0.190346	5.34075	0.132104	0.490012
YOR291W	YPK9	-0.187681	7.18916	0.132322	0.490453
YBL080C	PET112	-0.225999	4.98818	0.132438	0.490453
YDR139C	RUB1	0.193516	5.6929	0.132483	0.490453
YMR118C	SHH3	0.196182	9.98945	0.132564	0.490453
YER153C	PET122	-0.255975	4.63706	0.132754	0.490839
YDR325W	YCG1	-0.174777	6.31301	0.132919	0.490877
YJR001W	AVT1	0.275317	4.26516	0.133047	0.490877
YDR309C	GIC2	-0.280798	3.49867	0.133052	0.490877
YOR309C	NOT_AVAILABLE	-0.470219	1.47027	0.133199	0.490877
YDL167C	NRP1	-0.218558	5.11464	0.133241	0.490877
YPL144W	POC4	0.199803	5.0138	0.133277	0.490877
YLR442C	SIR3	-0.190443	7.43548	0.133367	0.490894
YNL257C	SIP3	-0.167697	6.92344	0.133607	0.491045
YOR129C	AFI1	-0.21083	6.36863	0.133616	0.491045
YDL231C	BRE4	-0.160014	8.79133	0.133665	0.491045
YDR032C	PST2	0.156942	7.54531	0.133874	0.491498
YHR197W	RIX1	-0.245576	5.04692	0.134101	0.492017
YKR063C	LAS1	-0.188004	6.85413	0.134458	0.492436
YIL047C	SYG1	-0.153623	8.31411	0.134464	0.492436
YDR363W	ESC2	-0.169734	6.71352	0.134514	0.492436
YIR005W	IST3	0.231214	4.79157	0.134567	0.492436
YDR540C	IRC4	0.614551	0.646552	0.134644	0.492436
YIR007W	NOT_AVAILABLE	-0.198132	5.41362	0.134892	0.492856
YBL101C	ECM21	-0.164369	9.69292	0.13493	0.492856
YDL203C	ACK1	-0.171854	7.66509	0.135199	0.493516
YMR142C	RPL13B	0.174172	7.6991	0.135343	0.493516
YMR089C	YTA12	-0.160695	7.33357	0.135369	0.493516
YCL036W	GFD2	-0.374197	3.34152	0.135491	0.493646
YML049C	RSE1	-0.15945	8.11735	0.13558	0.493659
YDR350C	ATP22	-0.171429	7.0147	0.135812	0.493803
YKL178C	STE3	0.326994	3.05078	0.135843	0.493803
YPL027W	SMA1	-0.517403	0.977326	0.135878	0.493803
YOR379C	NOT_AVAILABLE	-0.388893	2.01923	0.136148	0.494134
YHR200W	RPN10	0.156351	7.25686	0.136191	0.494134
YAL009W	SPO7	0.222933	4.90147	0.136227	0.494134
YOR217W	RFC1	-0.154786	8.03424	0.13666	0.494388
YLL025W	PAU17	0.281801	3.53735	0.136675	0.494388
YKR054C	DYN1	-0.170598	6.97781	0.136713	0.494388
YJR077C	MIR1	0.17031	6.80675	0.136847	0.494388
YNL220W	ADE12	0.275974	4.95976	0.136886	0.494388
YLR347C	KAP95	-0.187264	6.48197	0.136908	0.494388
YDL043C	PRP11	-0.233325	4.70534	0.13705	0.494388
YNL207W	RIO2	-0.173882	5.8465	0.13713	0.494388
YER026C	CHO1	0.162574	6.98942	0.137137	0.494388
YMR060C	SAM37	0.207792	5.08871	0.137189	0.494388
YBR260C	RGD1	-0.152687	7.29383	0.137273	0.494388
YHL028W	WSC4	-0.215204	4.93179	0.137393	0.494388
YGR188C	BUB1	-0.198142	5.31309	0.137416	0.494388
YDR398W	UTP5	-0.195075	5.70635	0.137577	0.494658
YLL041C	SDH2	0.154685	9.25899	0.137864	0.494791
YJL149W	DAS1	-0.149429	8.05073	0.137905	0.494791
YMR271C	URA10	0.201699	5.25243	0.13793	0.494791
YPL082C	MOT1	-0.186935	7.75592	0.13796	0.494791
Q0075	AI5_BETA	-0.297733	6.22658	0.138085	0.494791
YKL185W	ASH1	-0.223749	4.71635	0.138158	0.494791
YDR178W	SDH4	0.192587	6.95912	0.138217	0.494791
YNL239W	LAP3	0.168189	5.9319	0.138392	0.494865
YLR264W	RPS28B	0.374099	2.30089	0.138483	0.494865
YOR048C	RAT1	-0.153825	7.60053	0.138497	0.494865
YLR211C	ATG38	-0.165782	6.55799	0.138699	0.495279
YAR029W	NOT_AVAILABLE	0.483168	1.87328	0.139402	0.495393
YMR264W	CUE1	0.181117	5.91106	0.139421	0.495393
YOR013W	IRC11	0.699687	0.180617	0.13943	0.495393
YPL126W	NAN1	-0.163228	7.25522	0.139457	0.495393
YHR115C	DMA1	-0.151448	7.70209	0.139558	0.495393
YBR223C	TDP1	-0.219845	5.24186	0.139637	0.495393
YMR304C-A	NOT_AVAILABLE	0.452715	1.49811	0.13966	0.495393
YOR116C	RPO31	-0.164161	8.23262	0.139745	0.495393
YJL143W	TIM17	0.168308	6.03491	0.139772	0.495393
YEL003W	GIM4	0.194484	5.59105	0.139791	0.495393
YBR021W	FUR4	-0.265949	4.49387	0.139842	0.495393
YHR208W	BAT1	0.163162	7.68727	0.139855	0.495393
YMR042W	ARG80	-0.209967	4.64283	0.13989	0.495393
YCR042C	TAF2	-0.184973	6.54838	0.139938	0.495393
YGR266W	NOT_AVAILABLE	-0.188864	6.1896	0.140083	0.495599
YOR294W	RRS1	0.187238	6.36931	0.140269	0.49595
YPR085C	ASA1	0.177436	6.50181	0.140796	0.497141
RUF21	RUF21	-0.360693	3.20267	0.140878	0.497141
YAL033W	POP5	0.273058	3.5959	0.14089	0.497141
YDR003W-A	NOT_AVAILABLE	0.203788	4.9691	0.141026	0.497141
YNR056C	BIO5	0.299292	3.07312	0.141039	0.497141
YDL180W	NOT_AVAILABLE	-0.192788	6.8385	0.141269	0.497419
YKL018C-A	NOT_AVAILABLE	0.275153	4.77979	0.141331	0.497419
YDR154C	NOT_AVAILABLE	0.325712	6.2761	0.141414	0.497419
YOR227W	HER1	-0.16235	8.58225	0.141464	0.497419
YGR200C	ELP2	-0.166229	6.61518	0.141591	0.49756
YJL105W	SET4	-0.246988	4.22487	0.141881	0.498275
YPL196W	OXR1	0.178409	6.4931	0.142126	0.498832
YER119C	AVT6	0.237475	5.80716	0.142235	0.498837
YOR256C	TRE2	-0.152752	7.52086	0.142318	0.498837
YOL013C	HRD1	0.14842	7.63966	0.142388	0.498837
YGL097W	SRM1	-0.179994	5.48051	0.14276	0.499795
YJL005W	CYR1	-0.168286	9.10226	0.142836	0.499795
YHR122W	CIA2	0.188117	6.35897	0.143414	0.50091
YGL162W	SUT1	0.396203	1.77627	0.1435	0.50091
YDL222C	FMP45	-0.173671	10.0721	0.143502	0.50091
YMR094W	CTF13	-0.291469	2.9251	0.143503	0.50091
YGL248W	PDE1	-0.153213	7.48146	0.143804	0.501653
YJL179W	PFD1	0.245006	3.63467	0.143902	0.501691
YKL119C	VPH2	0.33078	2.50669	0.144093	0.502053
YGR074W	SMD1	0.230032	4.37614	0.144381	0.502752
YOL158C	ENB1	-0.258066	3.97288	0.144516	0.502915
YER114C	BOI2	-0.155948	9.39813	0.144695	0.503104
YER043C	SAH1	0.270606	5.33116	0.144982	0.503104
YPL100W	ATG21	0.159983	7.0026	0.14499	0.503104
YDR404C	RPB7	0.188581	5.2411	0.145015	0.503104
YIL172C	IMA3	0.610252	1.26314	0.14509	0.503104
YCR084C	TUP1	-0.1747	9.37392	0.145207	0.503104
YPL170W	DAP1	0.1816	6.46194	0.145224	0.503104
YML125C	PGA3	0.271919	4.11482	0.145271	0.503104
YDR495C	VPS3	-0.183692	6.3329	0.145438	0.503377
YPL110C	GDE1	-0.18566	6.18507	0.145546	0.503443
YNL092W	NOT_AVAILABLE	-0.176205	6.58853	0.145632	0.503443
YML109W	ZDS2	-0.194617	6.68331	0.145916	0.504121
YGR145W	ENP2	-0.162311	7.04752	0.146018	0.504163
YFR014C	CMK1	0.155972	7.45466	0.146126	0.504163
YER180C-A	SLO1	0.304795	2.99391	0.146191	0.504163
YLR182W	SWI6	-0.214806	5.79911	0.146723	0.505693
YIL130W	ASG1	-0.154033	7.47948	0.146966	0.506225
YLR450W	HMG2	-0.164507	8.13923	0.147312	0.507114
YBR014C	GRX7	0.241861	4.10866	0.147673	0.507656
YBR198C	TAF5	-0.152579	8.80706	0.147713	0.507656
YIL159W	BNR1	-0.185626	6.94404	0.147735	0.507656
YLR164W	SHH4	0.15851	9.30602	0.147909	0.507953
YIL116W	HIS5	0.155459	7.26337	0.148244	0.508591
YCR073W-A	SOL2	0.146771	8.2643	0.148401	0.508591
YML034W	SRC1	-0.162327	9.36383	0.148482	0.508591
YML052W	SUR7	0.297462	3.67394	0.148569	0.508591
YGR292W	MAL12	0.476036	1.59679	0.14859	0.508591
YKL167C	MRP49	0.201458	6.11778	0.148627	0.508591
YDR390C	UBA2	-0.15105	6.73099	0.148754	0.508722
YBR256C	RIB5	0.1509	6.87984	0.148919	0.508984
YFL050C	ALR2	-0.187605	5.21842	0.149317	0.509553
YHL036W	MUP3	0.224312	6.09981	0.149372	0.509553
YDL003W	MCD1	0.463175	1.48061	0.149443	0.509553
YNL152W	INN1	-0.189899	5.48915	0.149802	0.509553
YJL173C	RFA3	0.214517	5.53754	0.149892	0.509553
YJR161C	COS5	0.577821	0.792767	0.14992	0.509553
YNL273W	TOF1	-0.190787	5.75019	0.149924	0.509553
YIL101C	XBP1	-0.191576	9.63799	0.149965	0.509553
YFL040W	NOT_AVAILABLE	0.417331	1.51059	0.150064	0.509553
YIL040W	APQ12	0.190138	4.85708	0.150076	0.509553
YBR079C	RPG1	-0.1514	7.84812	0.150101	0.509553
YIL149C	MLP2	-0.155249	9.92338	0.150194	0.509553
YOR035C	SHE4	-0.170365	8.74831	0.150239	0.509553
YBR227C	MCX1	0.166929	5.90298	0.150386	0.509749
YMR258C	ROY1	0.255217	5.51681	0.150545	0.509988
YDL102W	POL3	-0.167468	6.44677	0.150672	0.510115
YNL271C	BNI1	-0.156924	9.53601	0.150787	0.510197
YDR312W	SSF2	-0.161402	6.87392	0.150873	0.510197
YML107C	PML39	0.168664	5.82781	0.151009	0.510356
YFL008W	SMC1	-0.163473	7.90671	0.151307	0.51077
YFR030W	MET10	-0.181091	8.82615	0.151359	0.51077
YKL163W	PIR3	-0.445658	2.84315	0.151419	0.51077
YHR179W	OYE2	0.450777	3.08732	0.151487	0.51077
YDR324C	UTP4	-0.176169	6.03223	0.151711	0.511085
YDL238C	GUD1	0.219157	4.48553	0.151847	0.511085
YKL053C-A	MDM35	0.248921	4.42858	0.15206	0.511085
YOR258W	HNT3	0.242526	4.14313	0.152234	0.511085
YDR430C	CYM1	-0.158552	7.43926	0.152271	0.511085
YKR065C	PAM17	0.170216	6.67317	0.152315	0.511085
YDR004W	RAD57	-0.177562	6.68404	0.15237	0.511085
YOL111C	MDY2	0.156659	7.15233	0.152428	0.511085
YNL216W	RAP1	-0.180505	8.03452	0.152534	0.511085
YIL115C	NUP159	-0.157396	8.51005	0.152568	0.511085
YBR255W	MTC4	-0.161214	7.67832	0.152729	0.511085
YGL103W	RPL28	0.188923	8.34297	0.15288	0.511085
YJR089W	BIR1	-0.153954	8.00301	0.15293	0.511085
YNL030W	HHF2	0.231982	5.38032	0.152957	0.511085
YJR145C	RPS4A	0.155645	7.96141	0.153188	0.511085
YGL207W	SPT16	-0.161896	8.88048	0.153231	0.511085
YPL066W	RGL1	-0.173597	5.53483	0.153311	0.511085
YER147C	SCC4	-0.158745	6.88235	0.153453	0.511085
YLR129W	DIP2	-0.232978	6.03683	0.153459	0.511085
YBL092W	RPL32	0.153448	8.3595	0.153572	0.511085
YLR066W	SPC3	0.23644	4.329	0.153575	0.511085
YER131W	RPS26B	0.172123	5.95512	0.153687	0.511085
YJL102W	MEF2	-0.21585	5.78072	0.15373	0.511085
YKR016W	MIC60	-0.148983	7.34924	0.153738	0.511085
YDR506C	GMC1	-0.184227	5.17942	0.153861	0.511085
YOR241W	MET7	0.213477	5.00804	0.153895	0.511085
YMR153C-A	NOT_AVAILABLE	-0.328505	2.34719	0.154032	0.511181
YPR029C	APL4	-0.143893	7.23392	0.154208	0.511181
YLR102C	APC9	0.168572	6.11142	0.154208	0.511181
YMR123W	PKR1	-0.271543	3.07346	0.15428	0.511181
YGL196W	DSD1	0.153227	7.27996	0.15449	0.51158
SRG1	SRG1	0.418546	1.55958	0.154916	0.512262
YDR183W	PLP1	0.262863	3.64945	0.154951	0.512262
YLR008C	PAM18	0.237818	4.26555	0.154963	0.512262
YBR252W	DUT1	-0.329394	2.29128	0.155399	0.513146
YHR146W	CRP1	0.152589	8.98693	0.155409	0.513146
YDR451C	YHP1	0.541393	0.643788	0.155578	0.513407
YNL297C	MON2	-0.160078	7.15566	0.155993	0.514336
YPR115W	RGC1	-0.147202	9.43325	0.156114	0.514336
YLR148W	PEP3	-0.214075	6.18526	0.156128	0.514336
YFL011W	HXT10	-0.445058	2.76988	0.156225	0.51436
YJL013C	MAD3	-0.164308	6.53087	0.156402	0.514584
YKL128C	PMU1	0.356214	2.10531	0.156472	0.514584
YKL061W	BLI1	0.211586	4.51159	0.156627	0.514799
YNL057W	NOT_AVAILABLE	0.349091	2.07243	0.156915	0.515449
YIL047C-A	NOT_AVAILABLE	-0.754605	0.0497996	0.157057	0.515622
YLR265C	NEJ1	0.177496	6.60254	0.157359	0.51616
YBR212W	NGR1	-0.151137	9.95687	0.157401	0.51616
YDL122W	UBP1	-0.150298	7.15008	0.157585	0.516469
YGR279C	SCW4	-0.189441	5.20686	0.157868	0.516728
YMR128W	ECM16	-0.156476	8.36702	0.157928	0.516728
YPR159W	KRE6	-0.164423	7.7278	0.157934	0.516728
YHR202W	NOT_AVAILABLE	-0.205096	5.06088	0.158069	0.516873
YGR147C	NAT2	0.162763	7.21511	0.158452	0.517834
YMR056C	AAC1	0.147437	8.88877	0.158855	0.518829
YLR207W	HRD3	-0.158035	7.04169	0.158938	0.518829
YMR162C	DNF3	-0.156317	7.06039	0.15926	0.519548
YBR010W	HHT1	0.170561	8.92037	0.159362	0.519548
YBR002C	RER2	0.17565	5.32309	0.159429	0.519548
YDR295C	HDA2	-0.168552	6.38153	0.159546	0.519632
YLR189C	ATG26	-0.150796	8.9013	0.159834	0.520276
YGR054W	NOT_AVAILABLE	-0.171043	7.16545	0.160382	0.520972
YER039C-A	NOT_AVAILABLE	0.250811	4.42255	0.160438	0.520972
YLR367W	RPS22B	0.174343	5.88946	0.160445	0.520972
YBL061C	SKT5	-0.166482	6.23117	0.160574	0.520972
YCR032W	BPH1	-0.145449	7.20938	0.160577	0.520972
YKL044W	NOT_AVAILABLE	0.530286	0.749847	0.160673	0.520972
YJL136C	RPS21B	0.184554	5.82611	0.160733	0.520972
YJL020C	BBC1	-0.169483	9.913	0.160774	0.520972
YMR313C	TGL3	0.154423	7.00328	0.16112	0.521249
YDL201W	TRM8	0.1968	5.66832	0.161201	0.521249
YNR057C	BIO4	0.21175	4.28319	0.161365	0.521249
YDR257C	RKM4	-0.267219	4.97209	0.161376	0.521249
YAR050W	FLO1	-0.265937	3.84082	0.161384	0.521249
YJR085C	NOT_AVAILABLE	0.145317	7.58798	0.161591	0.521249
YGL249W	ZIP2	-0.30134	3.05475	0.161595	0.521249
YDR006C	SOK1	-0.153631	9.40163	0.161617	0.521249
YJL184W	GON7	0.197353	4.55196	0.161758	0.521249
YJR126C	VPS70	0.1454	8.42351	0.161767	0.521249
YCR052W	RSC6	-0.164813	6.34259	0.162109	0.521666
YPR054W	SMK1	-0.324457	2.55311	0.162209	0.521666
YMR158W	MRPS8	0.260707	4.23379	0.16225	0.521666
YIL064W	EFM4	0.178089	5.14523	0.16226	0.521666
YNL043C	NOT_AVAILABLE	0.391217	1.81792	0.162519	0.522207
YIL126W	STH1	-0.1513	9.57119	0.162612	0.522214
YDR268W	MSW1	-0.221387	3.91303	0.162934	0.522955
YDR254W	CHL4	-0.18978	4.9629	0.163215	0.523386
YDR186C	NOT_AVAILABLE	-0.146617	9.67402	0.163281	0.523386
YNL094W	APP1	-0.136637	7.40765	0.163342	0.523386
YPL162C	NOT_AVAILABLE	-0.166901	5.99024	0.16387	0.524787
YHL042W	NOT_AVAILABLE	0.36185	2.20339	0.164162	0.525376
YCL058W-A	ADF1	0.27038	3.54615	0.164489	0.525376
YCL064C	CHA1	0.253598	4.35136	0.164637	0.525376
YPR125W	YLH47	0.186388	5.28412	0.164661	0.525376
YHR161C	YAP1801	-0.145739	8.52125	0.16468	0.525376
YJL183W	MNN11	0.161617	6.29235	0.16475	0.525376
YML083C	NOT_AVAILABLE	-0.365161	1.93046	0.16492	0.525376
YJR105W	ADO1	0.161969	6.51285	0.164962	0.525376
YLR240W	VPS34	-0.201731	6.27463	0.165058	0.525376
YOR060C	SLD7	-0.262258	3.79614	0.165133	0.525376
YIL059C	NOT_AVAILABLE	0.325747	2.79746	0.165178	0.525376
YPR139C	LOA1	-0.21621	4.75597	0.16537	0.525376
YLR370C	ARC18	0.140696	7.82224	0.16539	0.525376
YBR049C	REB1	-0.147042	8.77615	0.165537	0.525376
YMR092C	AIP1	-0.15384	7.91857	0.165537	0.525376
YIL009C-A	EST3	0.242535	3.66314	0.165583	0.525376
YNL041C	COG6	-0.156054	7.18545	0.165609	0.525376
YPR192W	AQY1	0.22881	8.32749	0.165933	0.526058
YML079W	NOT_AVAILABLE	0.171574	5.42624	0.166008	0.526058
YGL227W	VID30	-0.161112	8.65785	0.166122	0.526129
YDL169C	UGX2	0.154739	8.54355	0.166803	0.527886
YFL013W-A	NOT_AVAILABLE	-0.465528	1.07222	0.16692	0.527886
YGR130C	NOT_AVAILABLE	-0.157932	10.5413	0.166953	0.527886
YKL159C	RCN1	0.184287	5.32245	0.167045	0.527886
YOR150W	MRPL23	0.174279	5.67503	0.167313	0.528192
YIL140W	AXL2	-0.156393	6.22957	0.167344	0.528192
YPL018W	CTF19	-0.385982	1.89174	0.167417	0.528192
YCR101C	NOT_AVAILABLE	-0.214717	4.5479	0.167618	0.528209
YHR077C	NMD2	-0.147522	8.66242	0.167661	0.528209
YLR368W	MDM30	-0.14868	6.56874	0.167752	0.528209
YDL097C	RPN6	0.142783	9.01157	0.16779	0.528209
YNR006W	VPS27	-0.140547	7.57719	0.168017	0.528631
YBR093C	PHO5	0.202556	4.89366	0.168648	0.530113
YKL056C	TMA19	0.170548	6.57601	0.168672	0.530113
YGR144W	THI4	0.28302	6.13354	0.168791	0.530196
YHR050W	SMF2	0.182	6.02984	0.169002	0.530568
YPL193W	RSA1	-0.159378	6.38754	0.16916	0.530743
YLR173W	NOT_AVAILABLE	-0.169172	7.75816	0.169242	0.530743
YLR098C	CHA4	-0.199591	5.21751	0.169485	0.531214
YOR215C	AIM41	0.142227	9.08739	0.169707	0.531593
YPR135W	CTF4	-0.160313	6.01813	0.169988	0.531593
YIR024C	INA22	0.187102	4.81454	0.170047	0.531593
YKR003W	OSH6	-0.201178	4.96709	0.17009	0.531593
YIL153W	RRD1	0.138636	7.12232	0.170208	0.531593
YCR082W	AHC2	0.143493	7.71674	0.170244	0.531593
YJR124C	NOT_AVAILABLE	0.254967	3.41783	0.170388	0.531593
YMR292W	GOT1	0.186901	4.98446	0.17039	0.531593
YML074C	FPR3	0.140526	7.78147	0.17058	0.531593
YPL068C	NOT_AVAILABLE	-0.26691	3.64769	0.170623	0.531593
YDL036C	PUS9	0.201316	4.90942	0.170654	0.531593
YOL056W	GPM3	0.256789	3.48071	0.170753	0.531593
YMR308C	PSE1	-0.159954	7.36954	0.17081	0.531593
YKL173W	SNU114	-0.146047	7.02368	0.171011	0.531932
YNL183C	NPR1	-0.143295	7.89893	0.171588	0.533437
YHR083W	SAM35	0.14956	6.7157	0.171901	0.534121
YHL025W	SNF6	0.147923	6.88411	0.172013	0.534181
YPL090C	RPS6A	0.175372	5.38838	0.17217	0.534379
YML050W	AIM32	0.195676	4.76668	0.172372	0.534715
YDR104C	SPO71	-0.148656	7.5971	0.172586	0.535092
YPR109W	NOT_AVAILABLE	0.17573	5.6725	0.172804	0.535208
YDR045C	RPC11	0.356232	2.03425	0.17281	0.535208
YBR023C	CHS3	-0.170975	6.51364	0.172959	0.535381
YGL065C	ALG2	-0.21743	5.08356	0.173135	0.535635
YGL077C	HNM1	0.282222	3.8724	0.173362	0.5357
YNL014W	HEF3	-0.146666	10.7311	0.173513	0.5357
YLR409C	UTP21	-0.157135	6.87858	0.173603	0.5357
YER176W	ECM32	-0.148264	8.12086	0.173649	0.5357
YIL072W	HOP1	-0.261448	3.94261	0.173712	0.5357
YLR214W	FRE1	-0.201603	4.82409	0.173715	0.5357
YML002W	NOT_AVAILABLE	-0.15183	7.61236	0.173953	0.535809
YBR054W	YRO2	0.291177	2.95905	0.173993	0.535809
YDR349C	YPS7	0.266546	5.00516	0.174156	0.535809
YPL271W	ATP15	0.165744	6.24826	0.174274	0.535809
YGL111W	NSA1	-0.171442	5.90936	0.174344	0.535809
YGR103W	NOP7	-0.138279	7.36526	0.174449	0.535809
YNL088W	TOP2	-0.156275	8.52479	0.174514	0.535809
YER175W-A	NOT_AVAILABLE	0.411003	2.14336	0.174531	0.535809
YMR075W	RCO1	-0.142067	7.0695	0.174673	0.535809
YER019W	ISC1	-0.254339	3.2104	0.174684	0.535809
YDR249C	NOT_AVAILABLE	0.205488	4.63765	0.175728	0.53813
YML111W	BUL2	-0.240906	4.38901	0.175737	0.53813
YBR191W	RPL21A	0.141105	7.45561	0.175783	0.53813
YDL005C	MED2	-0.13737	8.18274	0.175815	0.53813
YOR109W	INP53	-0.156029	7.20528	0.175998	0.538402
YFL045C	SEC53	0.140385	7.05178	0.176451	0.539501
YMR325W	PAU19	0.480705	1.4555	0.176704	0.539986
YDR267C	CIA1	-0.185282	5.15877	0.17705	0.540746
YOR388C	FDH1	-0.502269	0.724955	0.177141	0.540746
YLR035C	MLH2	-0.159268	5.81096	0.177639	0.541792
YIL107C	PFK26	-0.156893	8.71797	0.177672	0.541792
YDL016C	NOT_AVAILABLE	0.249036	3.74535	0.177979	0.542032
YGL144C	ROG1	0.212901	5.48739	0.178014	0.542032
YGR110W	CLD1	-0.165938	6.44864	0.178102	0.542032
YOR368W	RAD17	0.289539	3.36022	0.178307	0.542032
YOR076C	SKI7	-0.168505	5.88561	0.178329	0.542032
YNL113W	RPC19	0.214409	4.43791	0.178337	0.542032
YDR069C	DOA4	-0.148592	7.83489	0.178412	0.542032
YLR346C	NOT_AVAILABLE	0.177989	7.19818	0.178883	0.542783
YDR338C	NOT_AVAILABLE	-0.141063	6.8725	0.178935	0.542783
YDR464W	SPP41	-0.148155	10.1185	0.178943	0.542783
YDR471W	RPL27B	0.181798	6.83817	0.179146	0.543065
YJR079W	NOT_AVAILABLE	0.38351	2.32062	0.179225	0.543065
YBR196C-B	NOT_AVAILABLE	-0.489748	0.813374	0.179402	0.543256
YLR441C	RPS1A	0.157653	8.15148	0.179477	0.543256
YDR460W	TFB3	-0.142962	7.29591	0.179591	0.543315
YDR508C	GNP1	-0.140719	8.5215	0.179784	0.543487
YML118W	NGL3	-0.176108	7.80237	0.179837	0.543487
YFR032C-B	NOT_AVAILABLE	0.612645	0.244588	0.18015	0.544146
YER120W	SCS2	0.13983	8.01562	0.180496	0.544676
YMR262W	NOT_AVAILABLE	0.280795	3.8438	0.180536	0.544676
YBR084C-A	RPL19A	0.136723	8.20866	0.180687	0.544676
YML010W	SPT5	-0.15323	9.4165	0.180705	0.544676
YJL029C	VPS53	-0.142275	6.66252	0.181523	0.546163
YKL115C	NOT_AVAILABLE	0.37884	1.53745	0.181651	0.546163
YGR267C	FOL2	0.140481	7.0511	0.181692	0.546163
YLR440C	SEC39	-0.164913	5.77646	0.181697	0.546163
YNL138W-A	YSF3	0.209245	4.17301	0.181699	0.546163
YPL201C	YIG1	-0.155442	7.13599	0.181801	0.546163
YJL218W	NOT_AVAILABLE	0.336857	2.69415	0.181864	0.546163
YIR018W	YAP5	-0.205984	5.3755	0.182087	0.546337
YLR307C-A	NOT_AVAILABLE	0.348973	7.62632	0.182112	0.546337
YLR133W	CKI1	-0.251628	4.13779	0.182382	0.546861
YNL321W	VNX1	-0.144039	7.65997	0.182522	0.546994
YMR247C	RKR1	-0.150279	6.91317	0.182646	0.547082
YPL111W	CAR1	-0.170757	6.58133	0.182794	0.54724
YOR195W	SLK19	-0.181434	8.01673	0.183038	0.547682
YPL085W	SEC16	-0.148921	9.50119	0.183312	0.548217
YDR200C	VPS64	-0.135597	7.80281	0.184018	0.549677
YCR091W	KIN82	-0.145762	7.35387	0.184036	0.549677
YEL068C	NOT_AVAILABLE	0.264151	3.03375	0.184087	0.549677
YDL171C	GLT1	-0.145018	9.51811	0.184338	0.549775
YPL216W	NOT_AVAILABLE	-0.186643	5.22744	0.184405	0.549775
YBL094C	NOT_AVAILABLE	0.326305	2.41056	0.184436	0.549775
YER012W	PRE1	0.140258	7.61817	0.184503	0.549775
YDL194W	SNF3	-0.142443	7.40541	0.184986	0.550881
YAL001C	TFC3	-0.161894	8.79415	0.185066	0.550881
YKL112W	ABF1	-0.137399	9.56529	0.185232	0.550881
YMR302C	YME2	-0.143269	8.96245	0.185298	0.550881
YPL183C	RTT10	-0.176434	5.74352	0.185354	0.550881
YOL015W	IRC10	-0.217317	4.61495	0.185556	0.551197
YLR371W	ROM2	-0.141114	8.24636	0.185716	0.551237
YBR076C-A	NOT_AVAILABLE	0.171402	5.64179	0.185842	0.551237
YOR005C	DNL4	-0.146213	6.56704	0.185858	0.551237
YNR038W	DBP6	-0.152426	6.98933	0.18605	0.551325
YGL253W	HXK2	0.316002	4.71259	0.18609	0.551325
YGR171C	MSM1	-0.200486	5.32407	0.186176	0.551325
YKR017C	HEL1	-0.156582	5.4535	0.186488	0.551812
YDL059C	RAD59	-0.221763	4.36257	0.186532	0.551812
YLR014C	PPR1	-0.2325	4.97162	0.187337	0.553477
YJR062C	NTA1	-0.137526	7.13164	0.187469	0.553477
YLR422W	NOT_AVAILABLE	-0.150432	7.64036	0.18747	0.553477
YKR096W	ESL2	-0.139539	8.04075	0.187487	0.553477
YNL127W	FAR11	-0.147987	7.47	0.187605	0.553477
YDR437W	GPI19	-0.309626	2.92691	0.187673	0.553477
YIL132C	CSM2	0.361079	1.82664	0.187946	0.553626
YOR022C	NOT_AVAILABLE	-0.144162	7.28035	0.187993	0.553626
YGL093W	SPC105	-0.140544	7.02115	0.188013	0.553626
YKL180W	RPL17A	0.145902	7.90375	0.18827	0.553844
YLR132C	USB1	-0.337902	2.17635	0.18828	0.553844
YLR017W	MEU1	0.163945	6.58849	0.188462	0.554096
YNL124W	NAF1	-0.155664	6.03348	0.188573	0.554138
YDR335W	MSN5	-0.152955	8.9388	0.188733	0.554325
YKL082C	RRP14	-0.132781	8.00507	0.188954	0.554691
YNL148C	ALF1	-0.209383	4.20501	0.189212	0.555164
YAL029C	MYO4	-0.167119	6.23407	0.189533	0.555535
YPR161C	SGV1	-0.140222	7.48185	0.189588	0.555535
YMR068W	AVO2	-0.178175	5.66929	0.189652	0.555535
YHR201C	PPX1	0.34883	3.01108	0.189726	0.555535
YNL309W	STB1	-0.16236	5.50131	0.190252	0.556791
YDR371W	CTS2	0.195066	5.40958	0.190478	0.557101
YIL042C	PKP1	0.136307	7.27289	0.190645	0.557101
YPR181C	SEC23	-0.147998	8.04204	0.190648	0.557101
YDR056C	NOT_AVAILABLE	0.157205	6.15394	0.190754	0.557127
YPL017C	IRC15	0.234795	4.79416	0.190975	0.557207
YPR055W	SEC8	-0.193709	6.7823	0.191002	0.557207
YMR198W	CIK1	-0.199382	5.64119	0.191073	0.557207
YPL038W	MET31	0.251044	3.87709	0.191319	0.557528
YBL041W	PRE7	0.13179	7.19178	0.191377	0.557528
YOL113W	SKM1	-0.154327	5.77971	0.191474	0.557528
YOR336W	KRE5	-0.156522	7.29728	0.191891	0.5578
YPL041C	NOT_AVAILABLE	0.199795	4.23283	0.191951	0.5578
YNL023C	FAP1	-0.147693	7.02296	0.191962	0.5578
YDL145C	COP1	-0.149631	9.01993	0.191997	0.5578
YJL198W	PHO90	-0.142183	6.78119	0.192175	0.5578
YGL089C	MF(ALPHA)2	-0.34508	2.46372	0.192265	0.5578
YGL091C	NBP35	0.151673	6.97189	0.192309	0.5578
YBR193C	MED8	-0.174059	5.3196	0.192435	0.5578
YKL058W	TOA2	0.155455	6.5235	0.192442	0.5578
YLR410W-B	NOT_AVAILABLE	-0.417129	1.28429	0.192797	0.558307
YIR017C	MET28	-0.152428	6.46623	0.192811	0.558307
YKL051W	SFK1	0.267502	3.79071	0.192934	0.55838
YDR211W	GCD6	-0.195183	6.32455	0.193083	0.558392
YGL167C	PMR1	-0.144038	9.16065	0.193133	0.558392
YKR070W	NOT_AVAILABLE	0.242514	4.30778	0.193281	0.55842
YLR298C	YHC1	0.240024	3.77641	0.193372	0.55842
YDR507C	GIN4	-0.15892	5.97156	0.193467	0.55842
YHR147C	MRPL6	0.183108	5.61405	0.193549	0.55842
YPL119C	DBP1	-0.139239	9.31084	0.19365	0.55842
YBL086C	NOT_AVAILABLE	-0.139762	8.55315	0.193726	0.55842
YCR068W	ATG15	-0.144516	7.81627	0.194245	0.559531
YKL027W	TCD2	0.236544	3.53266	0.194332	0.559531
YIL029C	NOT_AVAILABLE	0.159845	5.17338	0.194403	0.559531
YBR275C	RIF1	-0.158778	7.46767	0.194584	0.559771
YOR211C	MGM1	-0.132842	7.22769	0.194791	0.560084
YOR254C	SEC63	-0.136755	7.07214	0.19507	0.560129
YJR132W	NMD5	-0.157414	6.36754	0.195118	0.560129
[truncated: 3,743 more rows]

## Sheet: 10 mins
genes	Symbol	logFC	logCPM	PValue	FDR
YNR002C	ATO2	4.64302	9.75074	1.82737e-258	1.06572e-254
YOL123W	HRP1	4.5443	9.53885	9.49542e-198	2.76887e-194
YHR126C	ANS1	4.2159	8.18889	4.99623e-197	9.71266e-194
YKL110C	KTI12	4.27886	6.32508	6.17857e-186	9.00836e-183
YMR241W	YHM2	3.94374	7.55724	1.25003e-181	1.45804e-178
YLR113W	HOG1	3.02298	6.99183	6.11953e-180	5.94818e-177
YLR299W	ECM38	3.40793	6.92935	8.07595e-180	6.72842e-177
YBR158W	AMN1	3.24481	7.06702	1.05385e-172	7.68257e-170
YDR259C	YAP6	3.22441	6.53392	1.47896e-172	9.58368e-170
YPR009W	SUT2	3.62931	6.48081	9.0458e-172	5.27551e-169
YIL118W	RHO3	3.52622	6.32069	5.24946e-171	2.78317e-168
YNL112W	DBP2	3.54459	8.13013	3.77999e-165	1.83708e-162
YOR375C	GDH1	4.80234	8.7183	4.29864e-165	1.92843e-162
YOL136C	PFK27	3.46067	6.54585	1.25186e-161	5.21487e-159
YKR039W	GAP1	3.91906	9.07543	2.96576e-159	1.15309e-156
YOR101W	RAS1	2.9767	6.36523	2.24726e-152	8.19126e-150
YDL014W	NOP1	2.89933	7.59924	4.6945e-150	1.61049e-147
YDL138W	RGT2	2.79893	7.42141	5.06801e-149	1.64203e-146
YEL026W	SNU13	3.39794	6.37067	5.78356e-147	1.77525e-144
YPL081W	RPS9A	2.9066	7.02008	1.65483e-145	4.8255e-143
YGR159C	NSR1	3.20284	8.5664	1.82901e-143	5.07943e-141
YLR175W	CBF5	2.83876	7.78886	1.57088e-142	4.16427e-140
YHL024W	RIM4	2.74982	8.61627	6.31516e-142	1.6013e-139
YDR524C-B	NOT_AVAILABLE	2.71713	7.63305	2.3111e-141	5.61598e-139
YDL039C	PRM7	2.93791	7.45345	4.08691e-140	9.53395e-138
YKL109W	HAP4	3.14253	7.14085	1.36286e-139	3.05701e-137
YER043C	SAH1	3.12241	7.64679	3.80811e-137	8.22551e-135
YDR346C	SVF1	2.52047	6.71292	1.29726e-131	2.70201e-129
YOL109W	ZEO1	2.52303	7.10592	4.25627e-131	8.55951e-129
YHR179W	OYE2	4.83888	6.88267	4.89563e-129	9.51711e-127
YNL064C	YDJ1	3.09493	8.46849	1.41812e-125	2.66789e-123
YOR310C	NOP58	2.95273	6.98449	6.22994e-125	1.13541e-122
YNR012W	URK1	2.76892	5.86982	7.15268e-123	1.26407e-120
YDL048C	STP4	2.6967	8.04795	9.63245e-123	1.65225e-120
YDR399W	HPT1	2.50623	7.06851	1.749e-122	2.91433e-120
YLR327C	TMA10	-3.27749	10.3948	4.02052e-120	6.51324e-118
YGL096W	TOS8	2.54825	8.48579	1.70374e-119	2.68546e-117
YLR060W	FRS1	2.88959	6.87409	3.45013e-118	5.29504e-116
YEL071W	DLD3	3.12941	8.88962	4.31367e-118	6.4506e-116
YJL208C	NUC1	2.81705	5.60852	4.25445e-117	6.20299e-115
YDL037C	BSC1	3.11137	5.72273	8.32498e-116	1.18418e-113
YLR237W	THI7	3.19505	7.99833	2.06806e-115	2.87166e-113
YHL026C	NOT_AVAILABLE	3.81787	4.51299	5.51797e-115	7.4839e-113
YGL253W	HXK2	3.27291	7.14295	4.15055e-114	5.50137e-112
YBR082C	UBC4	2.19914	7.19531	1.55841e-113	2.01969e-111
YHR049W	FSH1	3.26145	6.46837	3.67175e-112	4.65515e-110
YMR131C	RRB1	2.70696	7.48768	6.26024e-109	7.76803e-107
YNL142W	MEP2	2.23173	7.35956	6.75573e-109	8.20821e-107
YGL120C	PRP43	2.07491	7.27194	4.66453e-108	5.55175e-106
YPL058C	PDR12	4.11115	9.44033	1.39386e-106	1.6258e-104
YJL107C	NOT_AVAILABLE	-2.32029	6.29294	4.77514e-106	5.46051e-104
YOL137W	BSC6	2.9305	5.53752	2.24326e-105	2.51591e-103
YMR010W	NOT_AVAILABLE	2.46659	7.18759	4.36929e-104	4.80786e-102
YGR123C	PPT1	2.63915	5.71839	2.37222e-103	2.562e-101
YMR239C	RNT1	2.8355	6.07425	9.84846e-103	1.0443e-100
YDR002W	YRB1	2.39162	6.64407	7.59803e-102	7.9128e-100
YLL012W	YEH1	2.31274	6.72846	1.23408e-101	1.26266e-99
YGL035C	MIG1	2.18819	7.9256	1.6398e-101	1.64884e-99
YKR042W	UTH1	2.48101	8.02224	1.06701e-100	1.05471e-98
YJL108C	PRM10	-2.39503	6.28081	2.59012e-100	2.5176e-98
YBR238C	NOT_AVAILABLE	3.32943	6.05692	9.61107e-100	9.18882e-98
YBR239C	ERT1	2.69442	5.20008	1.07842e-98	1.01441e-96
YOL080C	REX4	2.78574	5.07492	4.11681e-98	3.81099e-96
YKL171W	NNK1	-2.19707	7.98332	6.29248e-98	5.73402e-96
YER056C	FCY2	3.11596	8.26474	9.0476e-98	8.11779e-96
YKL120W	OAC1	2.11834	7.02924	3.89624e-96	3.44286e-94
YGL012W	ERG4	2.31273	5.6987	7.84599e-96	6.82953e-94
YLL028W	TPO1	2.58312	5.96833	3.14859e-95	2.70038e-93
YGL116W	CDC20	2.4337	6.84141	5.4291e-94	4.58877e-92
YPR045C	THP3	2.25721	6.48478	1.10247e-93	9.18516e-92
YBR105C	VID24	2.21451	9.29477	1.31927e-93	1.08366e-91
YMR217W	GUA1	2.24563	7.71583	1.44999e-93	1.17449e-91
YOL124C	TRM11	2.60426	5.87158	6.59016e-93	5.26491e-91
YNR071C	NOT_AVAILABLE	2.21816	6.13928	7.86547e-93	6.19884e-91
YGR243W	MPC3	-2.3302	9.63395	1.98551e-92	1.54393e-90
YKR092C	SRP40	2.25707	6.13444	1.34683e-91	1.03351e-89
YBR104W	YMC2	2.52746	5.72388	1.73399e-91	1.31333e-89
YBR034C	HMT1	2.12106	7.19654	2.82097e-91	2.10922e-89
YDL198C	GGC1	2.5916	5.58813	3.9022e-90	2.88071e-88
YKL029C	MAE1	2.60301	6.74016	6.42758e-90	4.6857e-88
YNR014W	NOT_AVAILABLE	2.05469	6.39026	7.02049e-90	5.05475e-88
YPL212C	PUS1	1.93204	7.29674	1.97549e-89	1.405e-87
YBR042C	CST26	2.44173	5.58064	3.3612e-89	2.36175e-87
YLL063C	AYT1	3.14617	4.78685	4.46005e-88	3.09655e-86
YKR093W	PTR2	2.99843	8.07402	9.18285e-88	6.30052e-86
YER055C	HIS1	2.29253	5.97249	2.22741e-87	1.5105e-85
YGL225W	VRG4	2.72092	6.12218	6.12833e-87	4.1081e-85
YIL057C	RGI2	-3.35348	8.65952	2.28921e-86	1.51712e-84
YNL065W	AQR1	3.02252	6.72712	4.95896e-86	3.24951e-84
YPR137W	RRP9	1.8631	7.39284	3.47056e-85	2.24892e-83
YKR043C	SHB17	1.96784	6.38059	1.16423e-84	7.46133e-83
YOR342C	NOT_AVAILABLE	2.65566	6.52644	1.7291e-84	1.0961e-82
YBR106W	PHO88	1.97817	8.10263	2.91453e-84	1.82769e-82
YBL039C	URA7	2.73225	5.71802	3.74635e-83	2.32433e-81
YLR023C	IZH3	1.81139	7.19928	1.90795e-82	1.17128e-80
YGL224C	SDT1	2.83024	5.13762	3.71159e-82	2.25479e-80
YOR306C	MCH5	2.60505	5.52997	4.28542e-82	2.57655e-80
YJL101C	GSH1	-2.04071	9.32607	8.86863e-82	5.27774e-80
YJL069C	UTP18	1.89039	6.88758	3.23529e-81	1.90588e-79
YDR072C	IPT1	2.45576	5.3638	4.90691e-81	2.86171e-79
YOR032C	HMS1	3.82977	4.58877	1.84781e-80	1.06697e-78
YGR245C	SDA1	1.84227	7.67152	8.09112e-80	4.62622e-78
YLR009W	RLP24	2.05475	6.38363	9.34634e-80	5.29202e-78
YJR111C	NOT_AVAILABLE	2.35521	5.71937	1.28643e-79	7.21388e-78
YKL009W	MRT4	1.89181	6.90448	2.40774e-79	1.33733e-77
YOL002C	IZH2	2.34599	5.59254	7.90145e-79	4.34729e-77
YDR441C	APT2	2.07894	6.74667	2.30089e-78	1.25409e-76
YGL144C	ROG1	1.9043	6.80849	2.64588e-78	1.42877e-76
YDL054C	MCH1	2.42245	5.33878	7.15032e-78	3.82575e-76
YOR360C	PDE2	2.1201	8.25537	1.58465e-77	8.40152e-76
YMR290C	HAS1	1.98195	6.85953	2.65534e-77	1.39513e-75
YCR016W	NOT_AVAILABLE	2.20921	5.51371	3.16246e-77	1.64674e-75
YHR063C	PAN5	2.31458	5.36709	5.36889e-77	2.77092e-75
YDR297W	SUR2	1.92005	7.78939	5.62366e-77	2.87695e-75
YNR027W	BUD17	2.18006	5.65583	9.72996e-77	4.93436e-75
YLR149C	NOT_AVAILABLE	-2.00612	9.57835	9.86796e-77	4.9612e-75
YJL133W	MRS3	3.03546	4.8048	3.78414e-76	1.88625e-74
YNL220W	ADE12	2.30389	6.57189	4.42382e-76	2.18642e-74
YOR340C	RPA43	2.47576	5.30013	1.02459e-75	5.02135e-74
YLR087C	CSF1	-1.95501	7.30848	3.68041e-75	1.78868e-73
YAL039C	CYC3	2.15174	6.81705	1.00778e-74	4.85734e-73
YPR125W	YLH47	1.83226	6.56511	1.60016e-74	7.64927e-73
YGR236C	SPG1	-2.56989	9.45424	2.59209e-74	1.22903e-72
YGR079W	NOT_AVAILABLE	2.72607	8.29038	5.83896e-74	2.74619e-72
YNL261W	ORC5	2.48206	5.2191	8.32777e-74	3.8854e-72
YJR070C	LIA1	1.86011	7.25606	9.24072e-74	4.27713e-72
YOR380W	RDR1	2.30143	5.31912	1.20835e-73	5.54888e-72
YJL193W	NOT_AVAILABLE	2.17838	6.04502	1.3982e-73	6.37057e-72
YBR280C	SAF1	-1.8342	8.1282	1.61085e-73	7.28256e-72
YCL025C	AGP1	2.58537	8.65768	3.48577e-73	1.56377e-71
YMR053C	STB2	-1.85882	8.23062	4.73337e-73	2.10725e-71
YJL088W	ARG3	2.06523	8.94674	7.51178e-73	3.31884e-71
YGL158W	RCK1	2.19516	7.17887	1.09113e-72	4.78455e-71
YJL214W	HXT8	2.88554	4.53723	3.9311e-72	1.71091e-70
YDR398W	UTP5	1.81043	7.15726	8.02565e-72	3.46708e-70
YPL093W	NOG1	2.05056	8.15249	1.68143e-71	7.21037e-70
YML080W	DUS1	1.80718	6.36241	2.29537e-71	9.77124e-70
YOR108W	LEU9	2.08826	6.4973	1.35774e-70	5.73792e-69
YDL052C	SLC1	2.96186	4.67845	2.09792e-70	8.80221e-69
YDR539W	FDC1	2.16653	5.45309	4.33573e-70	1.80614e-68
YML043C	RRN11	2.66519	4.82926	7.40114e-70	3.06124e-68
YPR030W	CSR2	-1.98183	11.5126	4.58524e-69	1.88318e-67
YHR052W	CIC1	1.72636	6.92069	6.01327e-69	2.4524e-67
YBR154C	RPB5	1.8859	6.349	1.48575e-68	6.01731e-67
YKL132C	RMA1	3.40321	4.1354	4.88311e-68	1.96402e-66
YOR252W	TMA16	2.20123	5.12782	7.81384e-68	3.12125e-66
YGR152C	RSR1	2.31141	4.90111	1.32363e-67	5.25129e-66
YNL281W	HCH1	2.08097	5.66077	1.51365e-67	5.96462e-66
YPL106C	SSE1	1.99721	8.59653	1.97297e-67	7.72237e-66
YGR156W	PTI1	2.35512	5.88162	2.49554e-67	9.70264e-66
YOR206W	NOC2	1.70631	7.13094	2.56074e-67	9.89024e-66
YDL175C	AIR2	1.97975	5.63511	3.11323e-67	1.1945e-65
YLR293C	GSP1	1.64783	7.2385	5.36274e-67	2.04415e-65
YPL211W	NIP7	2.38239	5.36426	7.82347e-67	2.96276e-65
YBL066C	SEF1	-1.66675	7.83908	8.05277e-67	3.02992e-65
YKL078W	DHR2	2.72162	5.09691	1.04525e-66	3.90764e-65
YER158C	NOT_AVAILABLE	1.95612	6.35666	1.26827e-66	4.71118e-65
YPL119C	DBP1	-1.78835	8.91498	4.06865e-66	1.50179e-64
YOR025W	HST3	-1.99771	5.24288	7.91163e-66	2.90193e-64
YOR241W	MET7	1.76067	6.22227	1.0105e-65	3.68327e-64
YML097C	VPS9	1.67653	7.01432	2.08834e-64	7.56474e-63
YPL034W	NOT_AVAILABLE	3.93327	3.30849	2.45597e-64	8.8415e-63
YKR054C	DYN1	-1.75245	6.59026	2.80654e-64	1.00416e-62
YKL195W	MIA40	-1.59194	7.40941	3.68066e-64	1.30888e-62
YDR349C	YPS7	2.02011	6.39072	4.558e-64	1.61105e-62
YDR119W	VBA4	1.76777	6.59523	6.29774e-64	2.21256e-62
YAL022C	FUN26	1.88775	5.616	7.69973e-64	2.68891e-62
YPL210C	SRP72	1.57339	6.98931	1.15068e-63	3.99452e-62
YER086W	ILV1	1.72108	7.79775	1.37627e-63	4.74936e-62
YML018C	NOT_AVAILABLE	1.73132	6.5753	1.63083e-63	5.59469e-62
YLL055W	YCT1	2.23476	6.313	2.4382e-63	8.31553e-62
YOL084W	PHM7	-2.09332	11.4294	3.99434e-63	1.35436e-61
YML130C	ERO1	2.12547	9.35357	1.14131e-62	3.84748e-61
YPL111W	CAR1	-1.78144	6.1814	1.17784e-62	3.94778e-61
YPL264C	NOT_AVAILABLE	2.33143	5.05267	4.02114e-62	1.34008e-60
YDL156W	CMR1	-1.96363	5.59275	1.15936e-61	3.8417e-60
YKL043W	PHD1	3.02616	6.57538	1.33818e-61	4.4092e-60
YBL032W	HEK2	-1.46005	7.17957	1.68062e-61	5.5064e-60
YBR142W	MAK5	1.57423	6.95585	5.84901e-61	1.90567e-59
YHR087W	RTC3	-3.8308	8.72336	7.141e-61	2.31368e-59
YLR244C	MAP1	1.89689	6.60503	1.41538e-60	4.56049e-59
YAL034C	FUN19	-2.04079	8.5368	1.56644e-60	5.01948e-59
YPL112C	PEX25	1.76187	5.95241	2.82221e-60	8.99406e-59
YKL062W	MSN4	2.41593	7.80824	3.27036e-60	1.03656e-58
YOR260W	GCD1	1.4527	7.43873	5.32329e-60	1.67813e-58
YOR195W	SLK19	-1.73552	7.64659	5.51886e-60	1.73043e-58
YLR108C	NOT_AVAILABLE	-1.62077	7.67407	3.87288e-59	1.20784e-57
YDR412W	RRP17	1.79594	6.10542	4.09906e-59	1.27158e-57
YBR175W	SWD3	2.25714	4.78017	4.48221e-59	1.38308e-57
YBR155W	CNS1	1.66545	6.62674	4.64684e-59	1.42633e-57
YNL036W	NCE103	1.68047	9.81699	7.05541e-59	2.1543e-57
YIR012W	SQT1	1.76026	6.66521	1.37906e-58	4.18891e-57
YPL024W	RMI1	1.5978	6.72703	3.4117e-58	1.02793e-56
YNL154C	YCK2	1.94806	6.64226	3.41938e-58	1.02793e-56
YKL096W	CWP1	-2.62245	6.45938	4.52217e-58	1.35248e-56
YDR247W	VHS1	-1.97031	8.9056	4.92272e-58	1.46476e-56
YER049W	TPA1	1.83539	6.24564	5.45745e-58	1.61563e-56
YMR259C	TRM732	2.06388	6.05112	2.40325e-57	7.07867e-56
YMR206W	NOT_AVAILABLE	-2.03899	8.71653	3.7038e-57	1.08546e-55
YOL091W	SPO21	2.25294	4.96031	4.21969e-57	1.23046e-55
YJL097W	PHS1	2.67971	4.276	8.7905e-57	2.55056e-55
YMR093W	UTP15	2.2968	6.16759	1.33625e-56	3.85792e-55
YKL106W	AAT1	1.9789	5.63795	1.78622e-56	5.13164e-55
YOR143C	THI80	2.2248	4.50949	2.45382e-56	7.01503e-55
YOR051C	ETT1	2.03263	5.56204	2.81824e-56	8.01756e-55
YOR222W	ODC2	2.21427	6.33257	3.69493e-56	1.04606e-54
YPL265W	DIP5	2.69989	7.28792	1.08106e-55	3.04576e-54
YLR249W	YEF3	1.97684	10.7474	1.31072e-55	3.67506e-54
YLR051C	FCF2	1.81254	5.85744	1.34538e-55	3.75419e-54
YGR280C	PXR1	1.81723	6.96489	4.82864e-55	1.34098e-53
YOL001W	PHO80	1.7148	5.73178	5.34508e-55	1.47737e-53
YPR035W	GLN1	1.75192	8.78924	6.15065e-55	1.69201e-53
YMR195W	ICY1	1.67351	5.91128	8.27799e-55	2.26654e-53
YHR085W	IPI1	2.07973	5.12897	2.65691e-54	7.24071e-53
YOR100C	CRC1	1.68814	7.39918	2.76411e-54	7.49781e-53
YGL159W	NOT_AVAILABLE	2.05	5.60483	3.94071e-54	1.06399e-52
YMR140W	SIP5	-1.53988	8.2674	4.45849e-54	1.19825e-52
YFR019W	FAB1	-1.43012	7.15034	5.28316e-54	1.41337e-52
YEL047C	FRD1	1.70459	7.16624	6.7968e-54	1.81e-52
YJL171C	NOT_AVAILABLE	2.08006	4.90964	7.01338e-54	1.85918e-52
YNL124W	NAF1	1.54999	7.26637	7.16495e-54	1.89077e-52
YMR011W	HXT2	2.39969	8.891	7.25011e-54	1.90462e-52
YCR010C	ADY2	-1.7348	9.4491	8.17154e-54	2.13706e-52
YJL133C-A	NOT_AVAILABLE	1.92609	6.75439	8.60743e-54	2.24101e-52
YHL021C	AIM17	-1.65952	7.44235	1.84929e-53	4.79335e-52
YOR334W	MRS2	1.98657	5.25518	2.04859e-53	5.28646e-52
YOR033C	EXO1	1.90784	5.53953	3.33873e-53	8.57774e-52
YDR358W	GGA1	-1.46353	7.93104	8.03797e-53	2.05222e-51
YHR068W	DYS1	1.77634	6.16014	8.05828e-53	2.05222e-51
YNL093W	YPT53	-1.67183	7.91181	1.17232e-52	2.97258e-51
YJR124C	NOT_AVAILABLE	2.03487	4.84642	1.71784e-52	4.33699e-51
YKL216W	URA1	1.6752	7.18763	3.02036e-52	7.59257e-51
YJR148W	BAT2	1.45359	7.25679	4.05631e-52	1.0153e-50
YEL007W	MIT1	1.67067	6.68873	5.14641e-52	1.28264e-50
YML053C	NOT_AVAILABLE	-1.59148	7.12288	5.61291e-52	1.39296e-50
YMR243C	ZRC1	1.43703	7.83722	8.08286e-52	1.99743e-50
YEL063C	CAN1	1.72325	7.87095	1.34692e-51	3.31445e-50
YER089C	PTC2	1.51055	6.62549	2.98076e-51	7.30412e-50
YKR005C	NOT_AVAILABLE	1.87767	5.71119	3.66704e-51	8.9482e-50
YDR321W	ASP1	1.79295	5.86058	5.22251e-51	1.26907e-49
YPR015C	NOT_AVAILABLE	2.74959	4.07711	6.04118e-51	1.46192e-49
YOR338W	NOT_AVAILABLE	1.71133	8.39266	6.26715e-51	1.51033e-49
YHR066W	SSF1	1.51278	6.76397	1.48192e-50	3.55662e-49
YML118W	NGL3	-1.71716	7.43275	1.65398e-50	3.95328e-49
YPL087W	YDC1	1.49351	7.30445	2.01582e-50	4.79848e-49
YBR247C	ENP1	1.65596	6.81286	2.03127e-50	4.8156e-49
YGR095C	RRP46	1.421	6.92891	3.41663e-50	8.06712e-49
YLR017W	MEU1	1.3196	7.49059	4.98071e-50	1.17127e-48
YDR527W	RBA50	1.46979	7.81805	5.98523e-50	1.40184e-48
YCL050C	APA1	1.58792	6.17624	6.63616e-50	1.54808e-48
YER127W	LCP5	2.27069	6.20941	7.09343e-50	1.64816e-48
YHR046C	INM1	1.9686	5.16574	1.26154e-49	2.91957e-48
YLR228C	ECM22	-1.29288	7.47285	1.97847e-49	4.56066e-48
YGR149W	NOT_AVAILABLE	-1.54297	6.15961	2.00515e-49	4.60394e-48
YBR249C	ARO4	1.68317	6.57071	2.25827e-49	5.1648e-48
YDR037W	KRS1	2.51613	3.91743	2.58054e-49	5.8788e-48
YPR169W	JIP5	1.31782	7.39699	2.91582e-49	6.61676e-48
YLR300W	EXG1	2.06655	5.28624	3.59544e-49	8.12736e-48
YGR196C	FYV8	-1.44148	8.15896	7.21353e-49	1.6243e-47
YLR380W	CSR1	1.64565	6.21992	7.75987e-49	1.7406e-47
YNL113W	RPC19	1.66188	5.58105	8.04232e-49	1.79704e-47
YNL132W	KRE33	1.5466	6.89149	9.27468e-49	2.0645e-47
YOR337W	TEA1	1.70787	6.33887	2.17891e-48	4.8317e-47
YOR359W	VTS1	1.75355	7.27967	2.62415e-48	5.79699e-47
YOL097C	WRS1	1.65215	5.76098	2.92265e-48	6.43204e-47
YPR145C-A	NOT_AVAILABLE	-1.90201	6.59323	2.97318e-48	6.51863e-47
YBR296C	PHO89	-1.96738	11.9485	3.85963e-48	8.40372e-47
YDR228C	PCF11	1.41585	7.01316	3.86179e-48	8.40372e-47
YNR053C	NOG2	1.80657	6.77882	4.92174e-48	1.06705e-46
YML111W	BUL2	1.77223	5.8448	8.78198e-48	1.89691e-46
YJL122W	ALB1	1.68079	6.05353	1.29829e-47	2.78592e-46
YER113C	TMN3	1.40532	6.4039	1.29933e-47	2.78592e-46
YPL266W	DIM1	1.34768	6.754	1.57968e-47	3.37461e-46
YHR003C	TCD1	1.69229	5.5801	1.70182e-47	3.62227e-46
YOR220W	RCN2	-1.84171	9.27416	1.85661e-47	3.93736e-46
YJL185C	ATG36	-1.60447	8.40406	3.77773e-47	7.98252e-46
YKR099W	BAS1	1.49665	7.61551	4.15181e-47	8.74128e-46
YPR056W	TFB4	1.60127	5.87451	4.21696e-47	8.84651e-46
YOR035C	SHE4	-1.64264	8.39942	4.45543e-47	9.31328e-46
YPR114W	NOT_AVAILABLE	2.11812	4.32933	4.78058e-47	9.95726e-46
YIL009W	FAA3	-1.23794	7.3864	6.26748e-47	1.30078e-45
YJR062C	NTA1	-1.30974	6.84851	7.65188e-47	1.58247e-45
YIL114C	POR2	2.53301	3.9398	1.28135e-46	2.64057e-45
YGL077C	HNM1	2.08972	5.31817	1.30241e-46	2.67453e-45
YIR031C	DAL7	1.81522	5.81367	1.81157e-46	3.70705e-45
YCL037C	SRO9	2.22189	6.05371	1.84153e-46	3.75517e-45
YML056C	IMD4	1.98849	5.26385	1.91682e-46	3.89509e-45
YOR253W	NAT5	1.65693	5.27214	2.29718e-46	4.6518e-45
YER081W	SER3	1.66741	5.50443	2.51908e-46	5.08349e-45
YBL028C	NOT_AVAILABLE	2.06854	4.75536	2.85595e-46	5.74341e-45
YJL057C	IKS1	-1.46377	8.20083	2.98393e-46	5.98018e-45
YGR110W	CLD1	-1.45569	6.12917	3.50354e-46	6.99749e-45
YMR244W	NOT_AVAILABLE	2.38062	7.77027	3.69146e-46	7.34763e-45
YNR026C	SEC12	1.47877	6.11311	4.87884e-46	9.67802e-45
YOR004W	UTP23	1.43013	6.3775	5.169e-46	1.02189e-44
YML004C	GLO1	-1.83231	9.64707	6.93266e-46	1.36592e-44
YKL065C	YET1	-1.33086	7.50154	1.2393e-45	2.43354e-44
YEL038W	UTR4	1.8472	5.44293	2.25787e-45	4.41877e-44
YLR022C	SDO1	2.33602	4.40596	2.28142e-45	4.44991e-44
YIL169C	NOT_AVAILABLE	-1.48664	7.1245	2.39213e-45	4.6503e-44
YGL016W	KAP122	1.71715	5.41204	2.79478e-45	5.415e-44
YLR074C	BUD20	1.59585	6.4508	2.93388e-45	5.66569e-44
YHR033W	NOT_AVAILABLE	-1.48973	9.62734	4.87111e-45	9.37567e-44
YIR027C	DAL1	3.01674	3.49367	5.51467e-45	1.05795e-43
YPR033C	HTS1	1.49502	6.15937	6.70593e-45	1.28226e-43
YNL251C	NRD1	1.58011	10.1602	1.09764e-44	2.09197e-43
YKL116C	PRR1	1.6913	5.53178	1.22759e-44	2.33202e-43
YDR423C	CAD1	-1.30013	7.13638	1.28124e-44	2.42604e-43
YCR079W	PTC6	-1.25118	7.48384	1.52817e-44	2.88424e-43
YIL067C	NOT_AVAILABLE	1.48751	5.93645	1.57366e-44	2.96051e-43
YDR097C	MSH6	-1.59279	7.66519	2.26908e-44	4.25507e-43
YHL007C	STE20	1.26929	7.33689	2.28731e-44	4.27551e-43
YOR095C	RKI1	2.15741	4.26298	2.74877e-44	5.12168e-43
YOL116W	MSN1	1.48842	6.38237	3.33858e-44	6.20083e-43
YGR249W	MGA1	2.58445	3.965	3.95842e-44	7.32873e-43
YHR099W	TRA1	-1.56225	8.16745	4.23751e-44	7.82062e-43
YLR285W	NNT1	1.53239	5.69155	6.80915e-44	1.25271e-42
YLR426W	TDA5	1.47522	5.61708	7.7681e-44	1.42464e-42
YMR006C	PLB2	1.71176	5.41745	8.4237e-44	1.54003e-42
YEL072W	RMD6	2.07862	4.70931	1.89905e-43	3.46102e-42
YNL195C	NOT_AVAILABLE	-1.63298	10.821	2.08187e-43	3.78238e-42
YJR097W	JJJ3	1.88446	5.10237	2.35788e-43	4.27055e-42
YNL182C	IPI3	1.78431	6.14787	2.59739e-43	4.68978e-42
YPL030W	TRM44	1.55588	6.7314	2.75887e-43	4.96597e-42
YHR127W	NOT_AVAILABLE	1.37797	6.70992	3.35261e-43	6.01614e-42
YAL025C	MAK16	1.3228	7.22327	3.94146e-43	7.0511e-42
YFL025C	BST1	1.66059	5.57829	4.3299e-43	7.72232e-42
YDR165W	TRM82	1.37998	6.36143	5.36339e-43	9.53637e-42
YDR541C	NOT_AVAILABLE	2.23159	4.63176	1.20793e-42	2.14124e-41
YFL053W	DAK2	2.77625	3.44259	1.66704e-42	2.94612e-41
YNR047W	FPK1	-1.45685	8.79	1.92941e-42	3.39949e-41
YNR003C	RPC34	1.94608	4.78755	2.02269e-42	3.55312e-41
YBL101C	ECM21	-1.48736	9.38401	2.33292e-42	4.08576e-41
YJR003C	NOT_AVAILABLE	1.99691	6.11134	3.06941e-42	5.35953e-41
YLR178C	TFS1	-1.70793	8.26012	3.50979e-42	6.11018e-41
YJL158C	CIS3	2.00141	5.22121	4.41944e-42	7.67088e-41
YDR045C	RPC11	2.47796	3.77632	5.49667e-42	9.51234e-41
YKR081C	RPF2	1.36512	6.70937	5.63518e-42	9.7232e-41
YKL219W	COS9	2.14102	4.23983	1.30925e-41	2.25238e-40
YIL079C	AIR1	1.49312	6.05216	1.44749e-41	2.48287e-40
YGR126W	NOT_AVAILABLE	2.79246	3.24974	1.7719e-41	3.03041e-40
YKL050C	NOT_AVAILABLE	-1.50871	10.278	2.16e-41	3.68337e-40
YDR256C	CTA1	-1.40822	10.1702	2.33708e-41	3.97372e-40
YDR083W	RRP8	1.4441	6.7191	2.84161e-41	4.81752e-40
YPL072W	UBP16	1.46467	5.96967	2.96127e-41	5.00582e-40
YOR137C	SIA1	1.97618	4.98332	3.23583e-41	5.45415e-40
YAR014C	BUD14	-1.30082	8.3373	6.66107e-41	1.11952e-39
YDL213C	NOP6	1.4076	6.27056	7.07307e-41	1.18535e-39
YKR102W	FLO10	1.89873	6.9872	9.2529e-41	1.54622e-39
YDL022W	GPD1	-2.00558	11.0042	1.24575e-40	2.07578e-39
YDR013W	PSF1	1.85256	4.49556	1.47016e-40	2.44272e-39
YGL125W	MET13	-1.1941	7.49012	1.5871e-40	2.62953e-39
YFL052W	NOT_AVAILABLE	1.92494	5.2103	2.06521e-40	3.41198e-39
YOL130W	ALR1	1.20069	7.71597	2.08329e-40	3.43214e-39
YGR268C	HUA1	-1.24261	6.88242	2.54178e-40	4.17569e-39
YGR266W	NOT_AVAILABLE	-1.77028	5.79534	2.73012e-40	4.47249e-39
YER041W	YEN1	1.22713	7.7774	3.03418e-40	4.95667e-39
YBR195C	MSI1	1.47619	5.45617	3.35999e-40	5.47359e-39
YDR011W	SNQ2	-1.40714	9.27822	3.75616e-40	6.10193e-39
YDR103W	STE5	1.19809	7.12737	3.93683e-40	6.37766e-39
YJR008W	MHO1	-1.37271	7.80642	6.15071e-40	9.93655e-39
YHR084W	STE12	1.34055	7.17538	6.63147e-40	1.06836e-38
YBR099C	NOT_AVAILABLE	1.92916	5.09773	7.57538e-40	1.21707e-38
YER095W	RAD51	-1.782	5.31364	1.01667e-39	1.62891e-38
YGL179C	TOS3	2.27748	4.5412	1.31589e-39	2.10254e-38
YDL222C	FMP45	-1.71671	9.71141	1.45913e-39	2.32504e-38
YOL081W	IRA2	-1.42659	10.2854	1.71616e-39	2.72715e-38
YHR196W	UTP9	1.39757	7.02001	1.85163e-39	2.93444e-38
YOR019W	NOT_AVAILABLE	-1.28099	8.21531	1.86128e-39	2.94173e-38
YLR196W	PWP1	1.2649	6.76973	2.10625e-39	3.3199e-38
YGR068C	ART5	1.954	4.5472	3.04472e-39	4.7862e-38
YMR087W	NOT_AVAILABLE	1.82267	4.74146	4.44998e-39	6.97641e-38
YJL068C	NOT_AVAILABLE	-1.24268	7.08527	4.83666e-39	7.56231e-38
YNL248C	RPA49	1.34645	6.83091	5.01421e-39	7.81894e-38
YGL078C	DBP3	1.31744	6.86479	6.86745e-39	1.06803e-37
YGR127W	NOT_AVAILABLE	1.88846	4.65253	8.52313e-39	1.32199e-37
YNL222W	SSU72	2.32065	4.18295	9.89811e-39	1.53119e-37
YMR278W	PRM15	-1.1943	7.18092	1.08055e-38	1.66713e-37
YJR013W	GPI14	1.52956	5.53197	1.14821e-38	1.76685e-37
YBR201W	DER1	1.45499	5.3738	1.56769e-38	2.40599e-37
YOL125W	TRM13	1.65748	6.09923	1.76239e-38	2.6977e-37
YMR106C	YKU80	-1.33414	6.28164	2.08546e-38	3.18388e-37
YOR115C	TRS33	1.49287	5.62662	2.40082e-38	3.65576e-37
YGL156W	AMS1	-1.34743	10.3762	2.93119e-38	4.45174e-37
YDL177C	NOT_AVAILABLE	2.05454	4.17529	3.40848e-38	5.16319e-37
YBR150C	TBS1	-1.36829	7.74649	3.49823e-38	5.2854e-37
YKR051W	NOT_AVAILABLE	1.4505	6.06208	3.70177e-38	5.57847e-37
YCR072C	RSA4	1.32574	6.56672	4.58578e-38	6.89286e-37
YNL194C	NOT_AVAILABLE	-1.56577	9.01051	4.68724e-38	7.02724e-37
YHR199C	AIM46	-1.09023	7.5839	4.89509e-38	7.32004e-37
YMR316W	DIA1	1.50959	6.46692	5.1713e-38	7.7133e-37
YGL058W	RAD6	1.65602	6.10358	6.44251e-38	9.58488e-37
YDR089W	NOT_AVAILABLE	1.98702	6.95539	7.2945e-38	1.08248e-36
YDR330W	UBX5	-1.46351	8.4234	7.77698e-38	1.15115e-36
YPL141C	FRK1	-1.19616	6.36693	8.39692e-38	1.23977e-36
YGR263C	SAY1	1.39954	5.35107	8.99683e-38	1.32499e-36
YDR457W	TOM1	-1.29687	9.3213	9.93807e-38	1.45992e-36
YMR136W	GAT2	1.31825	8.89347	1.02068e-37	1.49562e-36
YBR156C	SLI15	1.55183	7.18989	1.04375e-37	1.5256e-36
YNL189W	SRP1	1.24183	7.78842	1.07174e-37	1.5626e-36
YBR053C	NOT_AVAILABLE	-1.48398	6.67507	1.46833e-37	2.13548e-36
YNL172W	APC1	-1.23549	6.81059	1.53855e-37	2.23205e-36
YOL016C	CMK2	-1.50849	8.11204	1.64515e-37	2.38078e-36
YDR101C	ARX1	1.31186	7.3561	1.81675e-37	2.6226e-36
YFR055W	IRC7	2.64056	3.36248	2.109e-37	3.03697e-36
YLR197W	NOP56	1.31726	7.60372	2.19141e-37	3.14786e-36
YNL163C	RIA1	1.25071	7.28321	2.21708e-37	3.17691e-36
YLR435W	TSR2	1.49551	5.50867	2.9299e-37	4.18804e-36
YDL154W	MSH5	1.52973	5.47419	3.34577e-37	4.77079e-36
YML021C	UNG1	1.79968	4.3242	3.36889e-37	4.79204e-36
YGL131C	SNT2	-1.46129	7.06649	4.68067e-37	6.64177e-36
YKL103C	APE1	-1.59392	7.30168	4.93122e-37	6.98031e-36
YPL146C	NOP53	1.13839	7.40274	5.99216e-37	8.46157e-36
YMR300C	ADE4	1.47751	7.59007	6.77231e-37	9.54012e-36
YBR140C	IRA1	-1.3765	9.81392	7.98702e-37	1.12242e-35
YDR301W	CFT1	-1.14698	7.53512	8.4442e-37	1.18381e-35
YNR075W	COS10	2.21932	3.87941	8.77153e-37	1.22675e-35
YPL222W	FMP40	-1.51946	10.3666	1.1027e-36	1.5385e-35
YBR202W	MCM7	2.04339	4.117	1.15423e-36	1.60656e-35
YGL037C	PNC1	-1.88048	9.83236	1.31516e-36	1.8262e-35
YOR047C	STD1	2.0091	4.63829	2.11526e-36	2.93021e-35
YLR059C	REX2	1.94871	4.35867	2.23823e-36	3.09321e-35
YLR026C	SED5	1.47014	5.79056	2.42518e-36	3.34365e-35
YKL047W	ANR2	1.63248	5.11787	2.86226e-36	3.93696e-35
YDR302W	GPI11	1.65975	5.63624	3.11351e-36	4.27247e-35
YBR108W	AIM3	-1.18102	7.32536	4.03504e-36	5.52402e-35
YLR298C	YHC1	1.72894	4.96757	4.93663e-36	6.74249e-35
YKR056W	TRM2	1.12815	6.95744	5.15154e-36	7.01958e-35
YKL186C	MTR2	1.55012	4.89473	5.40547e-36	7.34841e-35
YPR172W	NOT_AVAILABLE	-1.13396	7.11899	8.3294e-36	1.1297e-34
YMR296C	LCB1	1.30152	6.96752	1.03517e-35	1.40072e-34
YHR167W	THP2	1.90305	4.84412	1.14384e-35	1.54418e-34
YDL164C	CDC9	-1.33821	6.72979	1.1713e-35	1.5776e-34
YGR129W	SYF2	-1.6942	5.55901	1.29155e-35	1.73556e-34
YPR118W	MRI1	1.28656	5.69224	1.4708e-35	1.97188e-34
YGR030C	POP6	1.79621	4.28638	1.62225e-35	2.16995e-34
YCR057C	PWP2	1.33778	7.1637	1.63062e-35	2.17615e-34
YLL035W	GRC3	1.32258	6.41091	2.01829e-35	2.68737e-34
YER171W	RAD3	1.20388	6.84386	2.05817e-35	2.73423e-34
YPR121W	THI22	1.32148	5.70592	2.61294e-35	3.46333e-34
YLR437C	DIF1	2.09381	3.67148	3.25115e-35	4.29947e-34
YBR117C	TKL2	-1.40551	11.0711	3.77058e-35	4.97512e-34
YNL299W	TRF5	1.2222	6.49436	3.80363e-35	5.00739e-34
YPR065W	ROX1	1.98605	8.7819	4.85725e-35	6.38006e-34
YDR098C	GRX3	1.45879	6.50566	5.76566e-35	7.55625e-34
YER082C	UTP7	1.17716	7.93314	5.83389e-35	7.62853e-34
YHR171W	ATG7	-1.2479	7.00385	6.0074e-35	7.83784e-34
YDR074W	TPS2	-1.5374	10.3885	8.68441e-35	1.13052e-33
YDL168W	SFA1	-1.3387	9.06607	8.94098e-35	1.16133e-33
YHR008C	SOD2	-1.50118	8.33908	9.79216e-35	1.26906e-33
YOR092W	ECM3	1.3155	7.27645	1.04312e-34	1.34889e-33
YJL066C	MPM1	-1.21573	7.26142	1.04885e-34	1.35329e-33
YNL002C	RLP7	1.05726	7.40122	1.28592e-34	1.65552e-33
YPL026C	SKS1	1.3351	8.29613	1.83055e-34	2.35149e-33
YHR036W	BRL1	1.39479	5.65814	1.90413e-34	2.44064e-33
YOL007C	CSI2	1.57222	4.69494	2.34601e-34	3.00043e-33
YJL103C	GSM1	-1.2198	8.4181	3.07994e-34	3.93046e-33
YOR281C	PLP2	1.35695	5.45437	3.30057e-34	4.20282e-33
YPL258C	THI21	1.90685	4.75818	3.33416e-34	4.23635e-33
YLR454W	FMP27	-1.37723	9.9035	3.36944e-34	4.27187e-33
YOR303W	CPA1	1.3744	10.8387	3.5542e-34	4.49633e-33
YIL119C	RPI1	1.52521	7.38332	4.47653e-34	5.65089e-33
YPR019W	MCM4	1.32034	6.61971	4.88606e-34	6.15453e-33
YJR149W	NOT_AVAILABLE	1.50736	5.93792	5.05446e-34	6.35293e-33
YPL028W	ERG10	-1.20051	7.64799	7.05996e-34	8.85456e-33
YMR190C	SGS1	-1.13599	6.88911	8.51656e-34	1.06585e-32
YNL180C	RHO5	1.18071	8.26642	8.79838e-34	1.09876e-32
YOL103W	ITR2	1.15844	6.53691	9.63857e-34	1.20111e-32
YNL141W	AAH1	2.10147	4.38558	1.11097e-33	1.38148e-32
YGR229C	SMI1	1.15285	8.03459	1.12656e-33	1.39789e-32
YLR064W	PER33	1.67629	6.22337	1.3465e-33	1.66726e-32
YKL004W	AUR1	1.11922	7.03008	1.669e-33	2.06221e-32
YPR122W	AXL1	1.09268	7.43188	1.85492e-33	2.28708e-32
YOL056W	GPM3	1.63085	4.59181	1.88618e-33	2.32072e-32
YGR177C	ATF2	2.29032	3.84224	1.99296e-33	2.44694e-32
YOR335C	ALA1	1.26279	7.98511	2.25381e-33	2.76139e-32
YDR221W	GTB1	-1.17175	6.70423	2.71083e-33	3.31437e-32
YLR276C	DBP9	1.37595	7.0378	2.75324e-33	3.35918e-32
YMR280C	CAT8	-1.32801	9.14346	2.92669e-33	3.56335e-32
YJL164C	TPK1	-1.56738	7.96081	3.12834e-33	3.80093e-32
YBL034C	STU1	-1.26162	7.03195	3.16325e-33	3.83536e-32
YNL217W	NOT_AVAILABLE	1.85613	4.41427	3.5029e-33	4.23836e-32
YDR354W	TRP4	1.22608	5.80033	3.64061e-33	4.39587e-32
YIL046W	MET30	-1.27025	9.72716	4.30872e-33	5.19183e-32
YPR022C	NOT_AVAILABLE	-1.14546	8.09843	4.41665e-33	5.3109e-32
YKL220C	FRE2	1.62463	5.32778	4.69178e-33	5.63013e-32
YBR012C	NOT_AVAILABLE	1.61747	4.55608	4.7425e-33	5.67932e-32
YOR032W-A	NOT_AVAILABLE	2.99059	2.71861	5.26874e-33	6.29658e-32
YER129W	SAK1	1.05718	7.55432	5.96396e-33	7.11284e-32
YIL049W	DFG10	1.94483	3.77204	6.48447e-33	7.71785e-32
YLR008C	PAM18	1.50351	5.27869	6.74203e-33	8.00805e-32
YPR138C	MEP3	3.15982	3.3628	6.78448e-33	8.04209e-32
YOR022C	NOT_AVAILABLE	-1.21499	7.03026	7.20992e-33	8.52906e-32
YDR184C	ATC1	1.60667	5.40078	7.98573e-33	9.42769e-32
YML034W	SRC1	-1.2733	9.1129	8.52629e-33	1.00455e-31
YBR297W	MAL33	1.24121	6.19594	9.1798e-33	1.07937e-31
YOL142W	RRP40	1.32149	6.42063	9.44563e-33	1.10839e-31
YPR057W	BRR1	1.23638	6.04137	9.63398e-33	1.12822e-31
YAL028W	FRT2	-1.42227	6.01546	1.12924e-32	1.31979e-31
YDR070C	FMP16	-1.66452	10.4714	1.21393e-32	1.41593e-31
YPR145W	ASN1	1.38333	7.04462	1.23372e-32	1.43614e-31
YBL050W	SEC17	-1.17361	8.36255	1.29604e-32	1.50568e-31
YGL086W	MAD1	-1.02061	7.27804	1.45029e-32	1.68152e-31
YML103C	NUP188	-1.03162	7.16242	1.45959e-32	1.68895e-31
YGL250W	RMR1	-1.20513	6.88953	1.87611e-32	2.16663e-31
YCR036W	RBK1	-1.13859	7.35247	1.94338e-32	2.23988e-31
YDL229W	SSB1	1.38344	8.30214	2.11676e-32	2.4349e-31
YGR271C-A	EFG1	1.34978	5.89053	2.15535e-32	2.47441e-31
YKL085W	MDH1	-1.18987	7.89274	2.99157e-32	3.42767e-31
YKR090W	PXL1	-1.40679	6.44379	3.31831e-32	3.79459e-31
YGR194C	XKS1	-1.21304	6.54373	3.48579e-32	3.9783e-31
YMR318C	ADH6	1.59021	7.237	3.67888e-32	4.19048e-31
YDR110W	FOB1	1.32411	7.26603	3.72119e-32	4.23041e-31
YIL078W	THS1	1.32947	7.15168	3.79601e-32	4.30707e-31
YBR005W	RCR1	-1.28712	6.47821	4.38785e-32	4.96892e-31
YMR303C	ADH2	-1.64827	8.398	5.85993e-32	6.62308e-31
YDR032C	PST2	-1.0564	7.19597	6.77413e-32	7.64153e-31
YLR034C	SMF3	1.12476	6.92771	7.74224e-32	8.71674e-31
YNL200C	NOT_AVAILABLE	-1.38838	7.39032	8.82294e-32	9.91433e-31
YHR201C	PPX1	2.24597	4.55956	9.53429e-32	1.06931e-30
YMR008C	PLB1	-1.03121	7.65695	9.91337e-32	1.10969e-30
YDR218C	SPR28	1.91281	4.34839	1.0323e-31	1.15333e-30
YOR054C	VHS3	-1.41181	8.95307	1.07321e-31	1.19674e-30
YJR001W	AVT1	1.58049	5.31946	1.10307e-31	1.2277e-30
YBR187W	GDT1	1.70146	5.96044	1.46971e-31	1.63264e-30
YBR148W	YSW1	1.93449	5.57658	1.74693e-31	1.93689e-30
YHR148W	IMP3	1.35212	5.68506	1.83901e-31	2.03512e-30
YER045C	ACA1	1.68178	5.50758	1.88768e-31	2.08503e-30
YDR150W	NUM1	-1.44613	10.2073	1.91531e-31	2.11154e-30
YGL163C	RAD54	1.15186	7.73078	2.15618e-31	2.37261e-30
YMR270C	RRN9	1.46588	5.08742	2.42394e-31	2.66222e-30
YMR320W	NOT_AVAILABLE	3.00379	3.53451	2.49472e-31	2.73482e-30
YKR016W	MIC60	-1.05179	7.15447	2.56875e-31	2.81069e-30
YCL040W	GLK1	-1.67513	9.51671	2.67807e-31	2.92481e-30
YNL187W	SWT21	1.40332	4.99766	2.96292e-31	3.22986e-30
YGR174C	CBP4	-1.27324	7.44145	3.08003e-31	3.35125e-30
YKL112W	ABF1	-1.18011	9.33132	3.22161e-31	3.49877e-30
YPL247C	NOT_AVAILABLE	-1.2333	8.46222	3.65942e-31	3.96686e-30
YHR183W	GND1	1.80251	6.28659	3.76793e-31	4.07691e-30
YOR107W	RGS2	1.00197	7.15866	4.09035e-31	4.41757e-30
YDR049W	VMS1	1.35521	6.00347	4.1044e-31	4.42455e-30
YGL148W	ARO2	1.14442	6.92708	4.48451e-31	4.82127e-30
YOR062C	NOT_AVAILABLE	1.54824	6.84978	4.48894e-31	4.82127e-30
YBR097W	VPS15	-1.16047	6.53028	4.54106e-31	4.86828e-30
YDL167C	NRP1	1.47872	6.33048	4.6559e-31	4.98224e-30
YDR096W	GIS1	-1.14802	9.04785	6.05767e-31	6.47039e-30
YLL018C-A	COX19	-1.28799	5.23621	6.30761e-31	6.72504e-30
YNR056C	BIO5	1.69503	4.21215	6.88806e-31	7.3305e-30
YDL113C	ATG20	-1.0733	7.73853	7.05406e-31	7.49349e-30
YCR020C	PET18	1.4717	5.3719	7.55704e-31	8.01321e-30
YKL168C	KKQ8	-1.05382	6.81644	7.5716e-31	8.01408e-30
YJR015W	NOT_AVAILABLE	1.21474	7.0664	7.65011e-31	8.0825e-30
YDR528W	HLR1	1.42812	5.35517	8.16854e-31	8.61464e-30
YGR097W	ASK10	1.02121	7.45302	8.43771e-31	8.88245e-30
YBR233W	PBP2	1.49707	5.10788	1.04672e-30	1.0999e-29
YGL044C	RNA15	1.16457	6.41484	1.06273e-30	1.11472e-29
YMR139W	RIM11	-1.1564	8.16936	1.08298e-30	1.13392e-29
YLL010C	PSR1	1.03882	7.26216	1.21613e-30	1.27105e-29
YDR069C	DOA4	-1.10966	7.62327	1.29089e-30	1.34678e-29
YDR382W	RPP2B	1.23929	6.95553	1.45918e-30	1.51963e-29
YOR132W	VPS17	-1.01841	7.38591	1.46723e-30	1.5253e-29
YLR173W	NOT_AVAILABLE	-1.17478	7.53463	1.60861e-30	1.66929e-29
YNR074C	AIF1	1.62478	5.07782	2.26421e-30	2.34545e-29
YOR292C	NOT_AVAILABLE	1.78056	4.04913	2.28117e-30	2.35883e-29
YNL162W-A	NOT_AVAILABLE	3.39865	2.26911	2.73384e-30	2.82191e-29
YER020W	GPA2	-1.23596	9.42676	2.90033e-30	2.98846e-29
YLR032W	RAD5	-1.07381	7.53364	3.06368e-30	3.15122e-29
YHR132W-A	IGO2	-1.22647	5.9071	3.09338e-30	3.17616e-29
YPL263C	KEL3	1.18572	5.71305	3.18025e-30	3.25962e-29
YER126C	NSA2	1.09555	7.34644	3.32379e-30	3.40076e-29
YBL011W	SCT1	1.0072	7.17188	3.99979e-30	4.08525e-29
YLR164W	SHH4	-1.22339	8.90928	4.49224e-30	4.5802e-29
YOR290C	SNF2	-1.16081	10.0827	4.59115e-30	4.67288e-29
YKR076W	ECM4	-1.43457	10.592	4.9639e-30	5.04346e-29
YDR151C	CTH1	1.22495	6.66186	5.54013e-30	5.61913e-29
YGL029W	CGR1	1.55923	4.42794	5.56989e-30	5.63952e-29
YMR090W	NOT_AVAILABLE	-1.23357	8.97725	5.85869e-30	5.92164e-29
YDL036C	PUS9	1.24906	5.75193	6.09234e-30	6.14715e-29
YIR036C	IRC24	-1.30101	5.96825	6.21633e-30	6.26142e-29
YKL044W	NOT_AVAILABLE	3.09249	2.88088	6.23551e-30	6.26991e-29
YMR105C	PGM2	-1.15246	7.35931	6.56989e-30	6.59477e-29
YHR106W	TRR2	-1.10369	8.32449	6.59039e-30	6.60398e-29
YMR126C	DLT1	1.3254	5.58624	6.65865e-30	6.66094e-29
YDL019C	OSH2	-1.35169	8.88246	7.56639e-30	7.55602e-29
YMR302C	YME2	-1.15437	8.73766	8.73674e-30	8.70986e-29
YDR432W	NPL3	-1.47687	8.97671	9.16267e-30	9.11889e-29
YGR104C	SRB5	1.39357	5.11816	9.60963e-30	9.54742e-29
YML120C	NDI1	-1.05109	7.0507	9.77227e-30	9.6925e-29
YMR250W	GAD1	-1.4079	8.8287	1.0268e-29	1.01669e-28
YBR052C	RFS1	1.49737	4.54922	1.10212e-29	1.08942e-28
YBR141C	BMT2	1.56947	5.01223	1.11066e-29	1.096e-28
YPL137C	GIP3	1.19919	8.4105	1.12228e-29	1.1056e-28
YGR036C	CAX4	2.53213	3.0604	1.39999e-29	1.37685e-28
YLR286C	CTS1	-1.09603	8.02493	1.41278e-29	1.38709e-28
YKL212W	SAC1	1.21626	6.10428	1.42319e-29	1.39496e-28
YNL216W	RAP1	-1.14966	7.82584	1.51133e-29	1.47887e-28
YIL055C	NOT_AVAILABLE	-1.31191	9.75416	1.58636e-29	1.54969e-28
YCL047C	POF1	1.51716	4.93852	1.84025e-29	1.7947e-28
YNR069C	BSC5	1.65531	4.61049	2.07561e-29	2.02086e-28
YBR073W	RDH54	1.20876	5.66238	2.13065e-29	2.07099e-28
YBR126C	TPS1	-1.4505	9.19285	2.23983e-29	2.17349e-28
YBR046C	ZTA1	-1.06045	6.93805	2.272e-29	2.20105e-28
YMR269W	TMA23	1.47323	4.98786	2.52062e-29	2.43785e-28
YOL077C	BRX1	1.12427	6.73696	2.6206e-29	2.53035e-28
YOR302W	NOT_AVAILABLE	2.026	6.55049	2.88547e-29	2.7815e-28
YGR143W	SKN1	-1.18793	10.0943	3.42629e-29	3.29738e-28
YOR344C	TYE7	1.74248	7.96173	3.78004e-29	3.63183e-28
YLR407W	NOT_AVAILABLE	1.08197	6.62338	3.8096e-29	3.65421e-28
YNL279W	PRM1	-1.40199	5.3467	3.93339e-29	3.76676e-28
YJR119C	JHD2	1.15339	7.1491	4.23237e-29	4.04642e-28
YMR284W	YKU70	-1.09987	7.02775	4.24389e-29	4.0508e-28
YNL262W	POL2	-1.37476	6.18749	4.52728e-29	4.31424e-28
YDR449C	UTP6	1.33283	5.81742	5.04994e-29	4.80445e-28
YDR516C	EMI2	-1.14973	7.56362	5.14471e-29	4.88663e-28
YNL316C	PHA2	1.49675	4.65098	5.16357e-29	4.89658e-28
YOR328W	PDR10	-1.18584	11.9261	5.19104e-29	4.91464e-28
YGR163W	GTR2	1.12232	6.4846	5.25314e-29	4.96536e-28
YFL028C	CAF16	1.447	5.0895	5.57591e-29	5.26193e-28
YOR210W	RPB10	2.01677	4.0332	5.87406e-29	5.53434e-28
YKR021W	ALY1	1.01113	6.90493	5.99862e-29	5.64257e-28
YOR110W	TFC7	1.13173	6.49192	6.05261e-29	5.68419e-28
YKL020C	SPT23	-1.15132	9.38004	6.2349e-29	5.84598e-28
YMR114C	NOT_AVAILABLE	-1.16629	9.65665	6.9619e-29	6.51714e-28
YOR382W	FIT2	2.21914	3.19569	7.26683e-29	6.79169e-28
YOR173W	DCS2	-1.22026	9.03948	7.53377e-29	7.02991e-28
YHR096C	HXT5	-1.17369	12.7157	7.88327e-29	7.34429e-28
YIL134W	FLX1	1.90836	3.97832	9.46832e-29	8.8069e-28
YCL054W	SPB1	1.13193	8.133	1.10777e-28	1.02875e-27
YLR242C	ARV1	1.78779	4.32143	1.14867e-28	1.06504e-27
YGL237C	HAP2	-1.04498	6.52727	1.19501e-28	1.10623e-27
YOR298W	MUM3	1.8259	4.05689	1.26673e-28	1.17077e-27
YCR030C	SYP1	-1.32778	8.35863	1.54239e-28	1.42329e-27
YHL011C	PRS3	1.46662	6.44169	1.70621e-28	1.57198e-27
YDR533C	HSP31	-1.07972	8.07785	1.78492e-28	1.6419e-27
YLR180W	SAM1	1.45007	7.30689	1.91215e-28	1.75617e-27
YML102W	CAC2	-1.13207	6.67117	1.96047e-28	1.79771e-27
YOL083W	ATG34	-1.16062	9.81985	2.08366e-28	1.90767e-27
YPR074C	TKL1	1.3437	6.22405	2.35472e-28	2.15246e-27
YGR043C	NQM1	-1.35261	10.3438	2.41519e-28	2.20429e-27
YDR027C	VPS54	-1.09444	7.81161	2.58493e-28	2.35552e-27
YLL011W	SOF1	1.10486	6.69761	2.59586e-28	2.36178e-27
YGL127C	SOH1	-1.21599	6.74098	2.64361e-28	2.40149e-27
YGL209W	MIG2	2.06621	3.40815	2.68324e-28	2.43369e-27
YKL068W	NUP100	1.1277	7.35015	2.81224e-28	2.54306e-27
YDR356W	SPC110	-1.08582	7.85235	2.81254e-28	2.54306e-27
YJL141C	YAK1	-1.20732	9.59672	2.87537e-28	2.59584e-27
YPL273W	SAM4	1.50611	4.70798	3.33525e-28	3.00636e-27
YDR255C	RMD5	-1.01942	6.83034	3.36981e-28	3.03283e-27
YLR053C	NOT_AVAILABLE	-1.90212	7.03525	3.84167e-28	3.45217e-27
YLR326W	NOT_AVAILABLE	1.1117	6.7045	4.56948e-28	4.09988e-27
YDR179W-A	NOT_AVAILABLE	1.51124	4.88972	4.70893e-28	4.2185e-27
YPL204W	HRR25	1.28684	8.43197	4.78714e-28	4.282e-27
YKL166C	TPK3	1.16633	5.95649	4.87015e-28	4.34957e-27
YML003W	NOT_AVAILABLE	-1.17347	6.04458	5.17205e-28	4.61214e-27
YKL026C	GPX1	-1.24966	6.83661	5.18591e-28	4.61744e-27
YLR137W	RKM5	1.96825	3.56193	5.36906e-28	4.77322e-27
YLR271W	NOT_AVAILABLE	-0.949951	7.38001	5.67762e-28	5.03986e-27
YHR022C	NOT_AVAILABLE	2.45362	3.01301	5.8052e-28	5.14528e-27
YIL124W	AYR1	-1.01314	7.66071	6.16851e-28	5.45899e-27
YBR026C	ETR1	-1.17988	8.74189	6.19765e-28	5.47647e-27
YFR040W	SAP155	-1.08562	9.15363	6.52707e-28	5.75883e-27
YMR120C	ADE17	-1.00152	7.85744	7.6313e-28	6.72292e-27
YDR117C	TMA64	1.15001	5.68462	8.13843e-28	7.15888e-27
YDL160C	DHH1	-1.08084	7.87673	8.45717e-28	7.42804e-27
YDL063C	SYO1	1.25893	6.67883	9.30133e-28	8.1572e-27
YHR069C	RRP4	1.05949	7.15898	9.77005e-28	8.55539e-27
YGL117W	NOT_AVAILABLE	1.19992	7.77727	9.90341e-28	8.65918e-27
YCR089W	FIG2	-1.06127	6.77587	1.00083e-27	8.73778e-27
YIL150C	MCM10	-1.65859	5.28792	1.04548e-27	9.11393e-27
YBR007C	DSF2	1.67003	4.12434	1.0668e-27	9.28597e-27
YGR227W	DIE2	1.21114	6.6453	1.0711e-27	9.30946e-27
YOR261C	RPN8	-1.0649	7.75544	1.0903e-27	9.46225e-27
YPL245W	NOT_AVAILABLE	2.07134	3.8017	1.25465e-27	1.08724e-26
YOL155C	HPF1	-1.48242	9.5094	1.27873e-27	1.10646e-26
YJR091C	JSN1	-1.33508	9.42296	1.28505e-27	1.11028e-26
YPL051W	ARL3	1.23132	5.28798	1.35216e-27	1.16654e-26
YNL239W	LAP3	1.07559	6.66443	1.42152e-27	1.22456e-26
YGL030W	RPL30	1.11503	6.78404	1.60213e-27	1.37812e-26
YDL199C	NOT_AVAILABLE	-1.04152	8.1755	1.64782e-27	1.41533e-26
YDR240C	SNU56	1.19044	5.45993	1.73184e-27	1.48531e-26
YDL207W	GLE1	-0.91846	7.51311	2.03127e-27	1.73956e-26
YJR138W	IML1	-1.18316	9.02327	2.15212e-27	1.84035e-26
YKR061W	KTR2	1.81262	4.47197	2.40569e-27	2.05417e-26
YDR383C	NKP1	1.33533	4.77657	2.49341e-27	2.12596e-26
YMR311C	GLC8	-1.32687	9.25387	2.94119e-27	2.50409e-26
YOR180C	DCI1	1.40266	5.13809	2.99675e-27	2.54768e-26
YLR345W	NOT_AVAILABLE	-1.12357	9.67174	3.40626e-27	2.89161e-26
YJL094C	KHA1	-1.09222	8.52816	3.67474e-27	3.11499e-26
YBR132C	AGP2	-1.18178	6.12946	4.10309e-27	3.47304e-26
YDL029W	ARP2	-0.919343	7.29557	4.25383e-27	3.59541e-26
YJL047C	RTT101	-1.08011	6.49081	4.73848e-27	3.99925e-26
YNL075W	IMP4	1.01623	6.74533	4.99623e-27	4.2107e-26
YIL095W	PRK1	1.28927	5.1771	6.02699e-27	5.07207e-26
YLL040C	VPS13	-1.19664	9.45368	6.08832e-27	5.1163e-26
YHR182C-A	NOT_AVAILABLE	4.09147	2.61523	6.109e-27	5.12628e-26
YCL034W	LSB5	-1.01111	7.57314	6.64313e-27	5.56649e-26
YBR214W	SDS24	-1.46833	9.80602	7.03472e-27	5.88615e-26
YMR304W	UBP15	-1.1425	9.29913	7.79482e-27	6.5128e-26
YDR060W	MAK21	1.02476	7.84982	7.84832e-27	6.54813e-26
YOL024W	NOT_AVAILABLE	1.81728	3.65821	7.87072e-27	6.55743e-26
YDR144C	MKC7	1.42851	4.43866	8.00907e-27	6.66318e-26
YOR161C	PNS1	-1.31668	8.68608	9.62182e-27	7.99351e-26
YDR034W-B	NOT_AVAILABLE	-1.56534	6.28605	1.01847e-26	8.44909e-26
YJR104C	SOD1	-1.29358	9.66702	1.03699e-26	8.59053e-26
YOR113W	AZF1	-1.0576	8.84545	1.08101e-26	8.9425e-26
YDR438W	THI74	1.56686	4.70883	1.0867e-26	8.97684e-26
YHR154W	RTT107	-1.07809	7.73726	1.12937e-26	9.31608e-26
YOR288C	MPD1	-1.16544	5.20152	1.25269e-26	1.03187e-25
YHR100C	GEP4	1.57241	3.98723	1.28175e-26	1.05432e-25
YPL123C	RNY1	-0.988214	7.20426	1.40598e-26	1.15488e-25
YJL019W	MPS3	-1.25023	6.24576	1.40953e-26	1.15617e-25
YNR061C	NOT_AVAILABLE	1.22247	5.35621	1.58537e-26	1.29858e-25
YDR021W	FAL1	1.60998	4.52559	1.78942e-26	1.46366e-25
YKR050W	TRK2	-1.01026	8.11149	1.94019e-26	1.58476e-25
YBL031W	SHE1	2.46407	3.20704	2.39552e-26	1.95394e-25
YDR410C	STE14	1.58132	4.75459	2.52552e-26	2.0571e-25
YML123C	PHO84	1.70576	4.63044	2.58606e-26	2.10347e-25
YBR065C	ECM2	-0.908355	7.13827	2.66349e-26	2.16343e-25
YLR106C	MDN1	-1.13877	8.29215	2.75129e-26	2.23164e-25
YDR130C	FIN1	-1.21094	5.26751	2.84116e-26	2.30134e-25
YPL274W	SAM3	1.05326	6.89407	3.1899e-26	2.58023e-25
YML010W	SPT5	-1.07623	9.22223	3.24404e-26	2.6204e-25
YKL107W	NOT_AVAILABLE	-1.41647	9.91222	3.43812e-26	2.77332e-25
YMR118C	SHH3	-1.46046	9.50665	3.50137e-26	2.82044e-25
YDR293C	SSD1	-1.07922	11.0054	3.97661e-26	3.19884e-25
YBL055C	NOT_AVAILABLE	-1.41533	5.44305	4.04319e-26	3.24791e-25
YDR391C	NOT_AVAILABLE	1.41828	4.41491	4.24084e-26	3.402e-25
YOR287C	RRP36	1.35237	5.09633	4.46499e-26	3.57689e-25
YGR198W	YPP1	1.07082	6.62697	4.65621e-26	3.72497e-25
YOR085W	OST3	0.985548	6.63319	4.96406e-26	3.96581e-25
YGR130C	NOT_AVAILABLE	-1.3424	10.2704	5.01523e-26	4.00121e-25
YDR299W	BFR2	0.940293	7.55733	5.95301e-26	4.74289e-25
YOR309C	NOT_AVAILABLE	2.16099	3.34961	6.06086e-26	4.82223e-25
YER131W	RPS26B	1.12854	6.72173	7.07401e-26	5.62066e-25
YKL146W	AVT3	-1.07894	9.19971	7.65335e-26	6.0727e-25
YDL120W	YFH1	1.36749	4.91417	7.68952e-26	6.09311e-25
YFL034C-A	RPL22B	1.2968	6.31536	8.84631e-26	7.00023e-25
YNL134C	NOT_AVAILABLE	-1.17907	9.84818	9.22194e-26	7.28758e-25
YDL218W	NOT_AVAILABLE	-1.93318	11.2214	1.00772e-25	7.9527e-25
YBR096W	NOT_AVAILABLE	1.5219	4.09351	1.01114e-25	7.9689e-25
YKR091W	SRL3	-1.25296	5.63725	1.03632e-25	8.15632e-25
YDR262W	NOT_AVAILABLE	-1.10607	9.87312	1.05195e-25	8.26815e-25
YFR039C	OSW7	-0.885905	7.58722	1.30562e-25	1.02482e-24
YMR204C	INP1	-1.07677	5.76174	1.39488e-25	1.0934e-24
YPR042C	PUF2	-0.952813	7.26069	1.42365e-25	1.11446e-24
YNL305C	BXI1	-1.15217	8.85807	1.43955e-25	1.1254e-24
YFL010C	WWM1	1.07087	6.16313	1.51791e-25	1.18507e-24
YDL116W	NUP84	-0.996734	7.41061	1.62193e-25	1.26459e-24
YOR349W	CIN1	1.07476	6.5371	2.011e-25	1.56584e-24
YBR056W	NOT_AVAILABLE	-1.29405	8.33374	2.31779e-25	1.80231e-24
YMR085W	NOT_AVAILABLE	-0.909504	7.24529	2.39642e-25	1.86097e-24
YKL099C	UTP11	1.39037	5.55889	2.51314e-25	1.94902e-24
YDL169C	UGX2	-1.04567	8.20294	2.76147e-25	2.13877e-24
YOL107W	NOT_AVAILABLE	2.663	2.84161	2.87193e-25	2.22137e-24
YER172C	BRR2	-1.23587	7.96958	2.92194e-25	2.25706e-24
YPR116W	RRG8	-2.51385	2.79061	3.28284e-25	2.53248e-24
YML117W	NAB6	-1.07097	9.1966	3.29285e-25	2.53684e-24
YHR075C	PPE1	1.1007	6.37381	3.62558e-25	2.78898e-24
YER100W	UBC6	0.954664	6.80079	3.62969e-25	2.78898e-24
YDR291W	HRQ1	-0.936419	7.25958	3.99298e-25	3.06409e-24
YJL127C	SPT10	-1.04663	6.71859	4.1104e-25	3.15005e-24
YDR475C	JIP4	-0.918325	7.02134	4.40895e-25	3.37441e-24
YHR080C	NOT_AVAILABLE	-1.04106	8.87704	4.44254e-25	3.39566e-24
YML096W	NOT_AVAILABLE	1.34441	5.10129	4.52285e-25	3.45252e-24
YER073W	ALD5	1.42702	8.05544	4.76462e-25	3.63232e-24
YOR283W	NOT_AVAILABLE	0.988406	7.30586	5.11617e-25	3.89523e-24
YPR060C	ARO7	1.8866	4.08365	5.55274e-25	4.22211e-24
YMR110C	HFD1	-1.24906	9.44603	5.63966e-25	4.28262e-24
YIR038C	GTT1	-1.0798	9.77309	5.71602e-25	4.33496e-24
YDR336W	NOT_AVAILABLE	1.11256	5.42842	6.36147e-25	4.81464e-24
YMR258C	ROY1	1.0475	6.18364	6.36503e-25	4.81464e-24
YCR043C	NOT_AVAILABLE	1.9133	3.34749	6.37958e-25	4.81939e-24
YGR066C	NOT_AVAILABLE	1.22103	8.54308	7.51657e-25	5.67098e-24
YOL052C	SPE2	1.41675	4.72551	8.29741e-25	6.252e-24
YJL123C	MTC1	-1.0926	9.14059	8.35228e-25	6.28523e-24
YGR254W	ENO1	-1.25817	12.4311	8.82101e-25	6.6294e-24
YBR288C	APM3	1.14082	5.49206	8.84948e-25	6.64224e-24
YCR073W-A	SOL2	-0.975812	7.9507	9.63863e-25	7.22525e-24
YDL069C	CBS1	1.93935	4.05064	9.71809e-25	7.27547e-24
YOL058W	ARG1	1.18529	7.51499	9.91945e-25	7.4167e-24
YNL241C	ZWF1	-1.23578	8.18952	1.0435e-24	7.79222e-24
YKL142W	MRP8	-1.05386	9.48447	1.10196e-24	8.21822e-24
YGR035C	NOT_AVAILABLE	2.57801	3.15574	1.11285e-24	8.28879e-24
YNR024W	MPP6	1.17207	5.3864	1.11995e-24	8.33108e-24
YPR135W	CTF4	-1.04357	5.82093	1.19383e-24	8.86933e-24
YLR080W	EMP46	-1.20557	7.82763	1.2989e-24	9.63767e-24
YPR184W	GDB1	-1.23651	9.92848	1.39319e-24	1.03241e-23
YJL091C	GWT1	1.52851	4.53381	1.40903e-24	1.04283e-23
YHR097C	NOT_AVAILABLE	-1.29121	10.3874	1.46336e-24	1.08166e-23
YGL162W	SUT1	1.99945	3.10533	1.522e-24	1.12358e-23
YIL053W	GPP1	1.05272	11.0089	1.7361e-24	1.28002e-23
YJL045W	NOT_AVAILABLE	-1.30872	8.2128	1.74487e-24	1.28486e-23
YPR191W	QCR2	-1.12762	6.58893	1.83137e-24	1.34686e-23
YKL184W	SPE1	1.10569	6.36564	1.83575e-24	1.34838e-23
YMR018W	NOT_AVAILABLE	1.12938	6.43467	1.89389e-24	1.38933e-23
YJL137C	GLG2	-1.13949	6.02188	1.93352e-24	1.41662e-23
YPL005W	AEP3	1.21301	5.63403	1.97944e-24	1.44844e-23
YPL038W	MET31	1.43221	4.83392	2.11377e-24	1.5448e-23
YNL014W	HEF3	-1.06917	10.5375	2.12147e-24	1.54849e-23
YHR050W	SMF2	0.953578	6.67246	2.14968e-24	1.56692e-23
YNL320W	NOT_AVAILABLE	1.73614	4.07606	2.15209e-24	1.56692e-23
YER107C	GLE2	1.08441	6.24861	2.6158e-24	1.90216e-23
YPL203W	TPK2	-1.30243	8.44877	2.98708e-24	2.16945e-23
YKL151C	NOT_AVAILABLE	-1.27055	7.42352	3.06378e-24	2.22238e-23
YDL123W	SNA4	-1.11819	6.80716	3.07107e-24	2.22491e-23
YLR211C	ATG38	-0.982059	6.39002	3.24831e-24	2.35039e-23
YBR291C	CTP1	1.21686	5.32933	3.29093e-24	2.37828e-23
YKR095W	MLP1	-1.07063	9.53352	3.42524e-24	2.47227e-23
YLR398C	SKI2	-0.929527	7.37069	3.44779e-24	2.48548e-23
YDR513W	GRX2	-0.955496	7.69268	3.48413e-24	2.50857e-23
YNL275W	BOR1	-1.19147	6.03507	3.54785e-24	2.5513e-23
YPR158W	CUR1	1.91507	5.40812	3.70561e-24	2.66147e-23
YDL183C	NOT_AVAILABLE	1.14423	5.83302	3.76415e-24	2.70018e-23
YLR306W	UBC12	2.68105	2.31927	4.09158e-24	2.93146e-23
YPR023C	EAF3	-0.969686	8.2537	4.33721e-24	3.10191e-23
YBR049C	REB1	-1.05207	8.58611	4.34013e-24	3.10191e-23
YGR004W	PEX31	1.30901	5.13614	4.40087e-24	3.14148e-23
YDR341C	NOT_AVAILABLE	0.926674	7.68322	4.88205e-24	3.4807e-23
YNL092W	NOT_AVAILABLE	-1.02869	6.41059	4.95468e-24	3.52817e-23
YPR068C	HOS1	1.46784	4.53849	5.19437e-24	3.69433e-23
YHR162W	MPC2	1.04498	5.83981	5.89847e-24	4.19e-23
YHR169W	DBP8	1.25094	6.5398	6.13497e-24	4.35269e-23
YDR026C	NSI1	0.912026	7.09296	6.21894e-24	4.40691e-23
YJR011C	NOT_AVAILABLE	1.24603	5.02058	6.24391e-24	4.41923e-23
YCL012C	NOT_AVAILABLE	-0.95712	6.88111	6.3167e-24	4.46533e-23
YOR298C-A	MBF1	-1.32611	8.67989	7.23585e-24	5.10889e-23
YDL091C	UBX3	-0.974378	7.89414	7.56192e-24	5.33266e-23
YNR004W	SWM2	2.11999	2.98986	7.73334e-24	5.44696e-23
YHR016C	YSC84	-0.909883	7.53755	7.81493e-24	5.49779e-23
YPL119C-A	NOT_AVAILABLE	-1.39172	6.21963	7.96037e-24	5.58954e-23
YOL004W	SIN3	-1.01451	9.28493	7.96451e-24	5.58954e-23
YER061C	CEM1	-1.2381	6.21622	8.09358e-24	5.67329e-23
YIR018C-A	NOT_AVAILABLE	2.39512	2.62057	8.59357e-24	6.01653e-23
YCR076C	FUB1	-0.965521	6.86112	8.6621e-24	6.05724e-23
YBR299W	MAL32	2.05964	3.09573	9.90102e-24	6.9153e-23
YHR020W	NOT_AVAILABLE	0.960409	7.40876	1.04684e-23	7.30281e-23
YDR195W	REF2	0.884599	7.1957	1.08057e-23	7.52914e-23
YMR078C	CTF18	-1.19905	5.5899	1.10379e-23	7.68175e-23
YCL005W	LDB16	1.37806	4.70295	1.23987e-23	8.61853e-23
YDR334W	SWR1	-1.02867	8.3007	1.29517e-23	8.9922e-23
YDL206W	NOT_AVAILABLE	0.915632	7.30088	1.33462e-23	9.25508e-23
YNR018W	RCF2	0.956301	6.52111	1.36821e-23	9.4767e-23
YKL150W	MCR1	-1.17482	9.17947	1.46276e-23	1.01196e-22
YOR372C	NDD1	-1.0781	8.65085	1.50704e-23	1.04136e-22
YNR017W	TIM23	0.840179	7.51268	1.78541e-23	1.23225e-22
YDR306C	NOT_AVAILABLE	-0.941998	8.02531	1.91996e-23	1.32355e-22
YBL025W	RRN10	1.29051	4.4721	1.94767e-23	1.34106e-22
YIL107C	PFK26	-1.13077	8.5071	2.03122e-23	1.39694e-22
YHL047C	ARN2	1.07002	6.49425	2.04266e-23	1.40315e-22
YIL136W	OM45	-1.36085	11.1815	2.07582e-23	1.42426e-22
YPL216W	NOT_AVAILABLE	1.21088	6.23545	2.0809e-23	1.42607e-22
YDR160W	SSY1	0.992687	7.1428	2.22522e-23	1.52318e-22
YDL124W	NOT_AVAILABLE	-1.22754	8.5448	2.35345e-23	1.60906e-22
YBR248C	HIS7	0.971745	6.36309	2.4578e-23	1.67844e-22
YDL003W	MCD1	2.10731	2.84994	2.6145e-23	1.78336e-22
YDR461C-A	NOT_AVAILABLE	-1.34302	5.9573	2.93074e-23	1.99674e-22
YCR004C	YCP4	-0.992887	6.52039	3.08662e-23	2.10049e-22
YLR356W	ATG33	-1.06944	7.98102	3.25342e-23	2.21141e-22
YOR224C	RPB8	1.03593	5.94923	3.28248e-23	2.22857e-22
YHR152W	SPO12	1.8599	3.29748	3.30486e-23	2.24116e-22
YFL007W	BLM10	-1.02102	10.3122	3.67838e-23	2.49156e-22
YGR248W	SOL4	-1.67009	7.06358	3.76177e-23	2.54509e-22
YBR198C	TAF5	-0.957229	8.65137	3.87488e-23	2.61858e-22
YEL017C-A	PMP2	1.94541	3.14841	3.91096e-23	2.6399e-22
YDR310C	SUM1	0.95078	7.89503	4.17522e-23	2.81502e-22
YML030W	RCF1	-1.01986	5.90345	4.32152e-23	2.91029e-22
YJR066W	TOR1	-1.19408	8.57926	4.68227e-23	3.14959e-22
YML128C	MSC1	-1.13935	12.9384	4.71356e-23	3.16699e-22
YGR191W	HIP1	1.07293	6.40701	4.89457e-23	3.28482e-22
YAL055W	PEX22	-1.11075	5.49299	5.1278e-23	3.43739e-22
YDL193W	NUS1	-1.05653	6.42028	5.20036e-23	3.48203e-22
YPR070W	MED1	1.18469	5.59841	5.46286e-23	3.6536e-22
YGR264C	MES1	0.93778	7.08784	5.74123e-23	3.83538e-22
YFL051C	NOT_AVAILABLE	3.89709	1.54872	5.7729e-23	3.85212e-22
YGL056C	SDS23	1.01618	8.86666	5.94149e-23	3.96009e-22
YPL270W	MDL2	-0.920309	7.81904	6.43577e-23	4.28464e-22
YNR068C	NOT_AVAILABLE	1.49944	4.38666	6.6605e-23	4.4292e-22
YER184C	TOG1	-1.3355	5.18421	7.01588e-23	4.66021e-22
YDL146W	LDB17	1.4756	4.51774	7.5672e-23	5.02069e-22
YAL043C	PTA1	-0.951633	8.4065	7.82254e-23	5.18421e-22
YOL149W	DCP1	1.25281	5.20214	8.1178e-23	5.37378e-22
YIL071C	PCI8	-0.974377	6.91032	8.17509e-23	5.40557e-22
YOR185C	GSP2	-0.908377	7.57424	8.44724e-23	5.5792e-22
YLL041C	SDH2	-1.07331	8.91151	8.65428e-23	5.70947e-22
YDL161W	ENT1	-1.07025	8.23379	8.96068e-23	5.9009e-22
YNL175C	NOP13	1.13338	6.27748	8.96468e-23	5.9009e-22
YIL056W	VHR1	1.26927	9.08257	9.84226e-23	6.47126e-22
YNL061W	NOP2	0.998362	7.87193	1.03941e-22	6.82637e-22
YOR305W	RRG7	1.19027	5.29122	1.06804e-22	7.00652e-22
YOL036W	NOT_AVAILABLE	0.881798	7.71472	1.08416e-22	7.1043e-22
YEL030W	ECM10	-1.06215	7.62882	1.09705e-22	7.18068e-22
YPL085W	SEC16	-1.03039	9.32046	1.10782e-22	7.24305e-22
YLR224W	NOT_AVAILABLE	1.14768	7.79661	1.16735e-22	7.62373e-22
YGR022C	NOT_AVAILABLE	-1.21628	7.17698	1.21402e-22	7.91961e-22
YDR401W	NOT_AVAILABLE	3.73133	1.73356	1.22069e-22	7.95427e-22
YDR479C	PEX29	-0.861967	7.28338	1.22281e-22	7.95919e-22
YDR211W	GCD6	1.27995	7.37748	1.23348e-22	8.0197e-22
YER156C	NOT_AVAILABLE	1.00269	5.96266	1.27958e-22	8.31016e-22
YLR452C	SST2	1.47274	4.62735	1.38768e-22	9.00217e-22
YIR017C	MET28	-0.987153	6.2891	1.40443e-22	9.10069e-22
YLR257W	NOT_AVAILABLE	-0.961479	8.53992	1.44931e-22	9.38112e-22
YDL085W	NDE2	-1.12194	9.16386	1.4728e-22	9.52255e-22
YIL036W	CST6	-1.13493	8.76931	1.5483e-22	9.99968e-22
YMR323W	ERR3	-1.54108	6.85826	1.63578e-22	1.05529e-21
YMR056C	AAC1	-0.964624	8.58032	1.69119e-22	1.08983e-21
YLR024C	UBR2	-1.22807	6.12941	1.76546e-22	1.13644e-21
YBL047C	EDE1	-1.02339	9.90863	1.7717e-22	1.1392e-21
YHR105W	YPT35	-1.09621	5.35354	1.87408e-22	1.20371e-21
YCR012W	PGK1	-1.01667	10.2753	1.89961e-22	1.21876e-21
YER105C	NUP157	-0.92418	7.8062	1.98619e-22	1.27291e-21
YOL073C	DSC2	-0.86703	7.46776	1.99886e-22	1.27962e-21
YBR085W	AAC3	3.69997	2.16589	2.22498e-22	1.42281e-21
YIL045W	PIG2	-1.15108	8.30549	2.74133e-22	1.75109e-21
YER130C	COM2	1.18951	6.01466	2.76686e-22	1.76546e-21
YBR114W	RAD16	1.09726	8.61302	2.97389e-22	1.89549e-21
YNL111C	CYB5	1.70188	5.06936	2.98708e-22	1.90182e-21
YER157W	COG3	-1.13833	5.16265	3.21449e-22	2.04437e-21
YHL048W	COS8	1.29109	4.71446	3.23314e-22	2.054e-21
YML110C	COQ5	-0.936257	6.22404	3.36951e-22	2.1383e-21
YBR241C	NOT_AVAILABLE	-1.18979	9.38627	3.40153e-22	2.15627e-21
YOL010W	RCL1	0.974957	6.94851	3.59856e-22	2.2787e-21
YGL181W	GTS1	-0.816554	7.48596	3.66894e-22	2.32074e-21
YDR465C	RMT2	0.931215	6.44947	3.76469e-22	2.37873e-21
YPL221W	FLC1	1.00461	6.22658	3.7964e-22	2.39617e-21
YNL118C	DCP2	-0.975493	9.09085	3.85966e-22	2.43347e-21
YLL001W	DNM1	0.921043	6.77087	3.92852e-22	2.4742e-21
YDR460W	TFB3	-0.882905	7.15665	3.97527e-22	2.50095e-21
YCL058W-A	ADF1	1.41797	4.48713	4.11731e-22	2.58752e-21
YBL096C	NOT_AVAILABLE	1.90092	3.32142	4.25909e-22	2.67374e-21
YJR052W	RAD7	0.898466	6.99899	4.41744e-22	2.76931e-21
YFL008W	SMC1	-0.987331	7.74363	4.42082e-22	2.76931e-21
YOR130C	ORT1	1.31193	5.11389	4.44702e-22	2.78273e-21
YLR223C	IFH1	1.01269	9.50761	4.59733e-22	2.8737e-21
YGR185C	TYS1	1.02924	6.51999	4.66125e-22	2.91054e-21
YIR037W	HYR1	-1.04986	8.00453	4.8436e-22	3.02117e-21
YMR191W	SPG5	-0.978594	10.2596	5.0166e-22	3.12573e-21
YNL176C	TDA7	0.892474	7.09821	5.35518e-22	3.33312e-21
YPR003C	NOT_AVAILABLE	0.950309	6.01528	5.63981e-22	3.50654e-21
YML125C	PGA3	1.46948	5.08813	5.7611e-22	3.57814e-21
YMR076C	PDS5	-0.81562	7.21994	5.95043e-22	3.6918e-21
YPR006C	ICL2	1.04017	7.34179	5.97875e-22	3.70543e-21
YDR044W	HEM13	1.20524	5.64024	6.06106e-22	3.75245e-21
YGL206C	CHC1	-1.23945	7.8692	6.87533e-22	4.25206e-21
YJR106W	ECM27	-1.01785	5.58652	7.19305e-22	4.44384e-21
YML109W	ZDS2	-0.921873	6.55181	8.23005e-22	5.07912e-21
YPR144C	NOC4	0.846052	6.89326	8.36124e-22	5.15463e-21
YCR032W	BPH1	-1.00417	7.02868	9.25698e-22	5.70082e-21
YLR370C	ARC18	-0.824789	7.56436	1.02679e-21	6.31669e-21
YDR498C	SEC20	-1.06802	6.20547	1.04609e-21	6.42867e-21
YBL086C	NOT_AVAILABLE	-1.06715	8.354	1.06242e-21	6.52212e-21
YFR017C	IGD1	-1.3527	8.07147	1.08393e-21	6.64716e-21
YGL036W	NOT_AVAILABLE	-0.974825	8.71765	1.10803e-21	6.78785e-21
YLR186W	EMG1	0.979108	5.78127	1.12692e-21	6.89635e-21
YBR128C	ATG14	-1.00288	5.93154	1.24289e-21	7.59805e-21
YGR109W-B	NOT_AVAILABLE	-0.929904	6.21811	1.2856e-21	7.85088e-21
YGR128C	UTP8	0.990466	6.65904	1.30202e-21	7.94289e-21
YHR107C	CDC12	0.940776	6.64253	1.38045e-21	8.41254e-21
YDR406W	PDR15	-1.18127	8.00259	1.41503e-21	8.61425e-21
YKL172W	EBP2	1.04628	8.04374	1.46148e-21	8.88772e-21
YBR018C	GAL7	-1.6103	4.07121	1.53436e-21	9.32123e-21
YMR070W	MOT3	1.18486	7.45963	1.81406e-21	1.1009e-20
YAL054C	ACS1	-1.58546	11.4915	1.9493e-21	1.18174e-20
YNL151C	RPC31	1.00391	6.16845	1.97609e-21	1.19673e-20
YLR227C	ADY4	1.888	4.02773	2.15676e-21	1.30479e-20
YIL154C	IMP2'	-0.917843	7.93813	2.2924e-21	1.38541e-20
YKL201C	MNN4	0.912544	7.84668	2.30853e-21	1.39372e-20
YCR075C	ERS1	-1.20595	4.48299	2.34012e-21	1.41133e-20
YBL089W	AVT5	1.53672	4.05399	2.41554e-21	1.45531e-20
YLR243W	GPN3	1.00381	5.57229	2.4658e-21	1.48406e-20
YOR377W	ATF1	0.935308	6.7322	2.47089e-21	1.48559e-20
YOR075W	UFE1	-1.05992	7.6962	2.47633e-21	1.48733e-20
YPR005C	HAL1	-0.894137	7.27258	2.55074e-21	1.53044e-20
YJL206C	NOT_AVAILABLE	0.976197	6.17552	2.6289e-21	1.57572e-20
YGR199W	PMT6	-0.904297	7.06903	2.75108e-21	1.64726e-20
YGL147C	RPL9A	1.60123	5.47026	2.90219e-21	1.73596e-20
YNL024C	NOT_AVAILABLE	3.56418	1.72103	2.92152e-21	1.74573e-20
YPL068C	NOT_AVAILABLE	1.36292	4.81706	3.30876e-21	1.9751e-20
YLR004C	THI73	0.968544	6.00374	3.32354e-21	1.98189e-20
YER039C	HVG1	-0.916695	7.26555	3.32716e-21	1.98202e-20
YPL172C	COX10	1.34851	4.86504	3.5327e-21	2.10232e-20
YIL087C	AIM19	-1.00551	6.57068	3.69031e-21	2.19388e-20
YOL055C	THI20	0.965591	6.15829	3.88299e-21	2.30607e-20
YDL028C	MPS1	-0.813002	7.51258	3.90614e-21	2.31698e-20
YCR093W	CDC39	-0.924742	8.81589	3.90931e-21	2.31698e-20
YMR146C	TIF34	0.883223	7.14382	3.9615e-21	2.34553e-20
YIL101C	XBP1	-1.37387	9.37339	4.36998e-21	2.58115e-20
YNR009W	NRM1	2.07759	4.33762	4.37093e-21	2.58115e-20
YHL042W	NOT_AVAILABLE	1.67989	3.30164	4.37274e-21	2.58115e-20
YNL208W	NOT_AVAILABLE	-0.942357	8.81532	4.4855e-21	2.64504e-20
YGL166W	CUP2	-0.920794	7.7546	4.83389e-21	2.8476e-20
YMR215W	GAS3	1.13941	5.16505	4.86773e-21	2.86464e-20
YKL068W-A	NOT_AVAILABLE	1.56259	4.91633	4.90707e-21	2.88488e-20
YER054C	GIP2	1.00761	6.87519	5.19661e-21	3.05203e-20
YDL140C	RPO21	-1.03856	10.1598	5.2195e-21	3.06239e-20
YDL195W	SEC31	-1.27618	9.55944	5.28329e-21	3.0967e-20
YNR065C	NOT_AVAILABLE	1.0734	5.92217	5.4783e-21	3.20778e-20
YNL263C	YIF1	-0.813503	6.9315	5.58674e-21	3.26799e-20
YAL056W	GPB2	-0.916257	8.37779	5.65827e-21	3.30651e-20
YBR041W	FAT1	0.99798	5.79202	5.69609e-21	3.32528e-20
YER004W	FMP52	-0.96614	8.33619	5.77805e-21	3.36976e-20
YIL120W	QDR1	1.43196	4.79853	6.12081e-21	3.56609e-20
YLR219W	MSC3	-1.0412	9.58791	6.17291e-21	3.59237e-20
YIL033C	BCY1	-1.029	9.28288	6.17823e-21	3.59237e-20
YOR049C	RSB1	1.38197	4.4836	6.31303e-21	3.66709e-20
YNL007C	SIS1	1.22962	8.08204	6.52498e-21	3.78644e-20
YMR084W	NOT_AVAILABLE	-0.975629	5.70872	6.89301e-21	3.99603e-20
YGL073W	HSF1	-1.11029	8.86976	7.05409e-21	4.08535e-20
YBR017C	KAP104	-0.823484	7.63697	7.20142e-21	4.16653e-20
YPL223C	GRE1	-1.27259	14.6677	7.72616e-21	4.46571e-20
YBL064C	PRX1	-0.948506	9.45381	7.81498e-21	4.51257e-20
YDR148C	KGD2	-0.9428	8.4847	8.10245e-21	4.67393e-20
YOR231W	MKK1	0.826583	7.18555	8.35715e-21	4.8161e-20
YOR191W	ULS1	-1.03415	8.94953	8.7718e-21	5.05006e-20
YLR312C	NOT_AVAILABLE	-0.887921	8.2322	9.59196e-21	5.51679e-20
YGR237C	NOT_AVAILABLE	-0.936833	8.37702	9.76728e-21	5.6121e-20
YOR063W	RPL3	0.962951	9.54426	1.00812e-20	5.78679e-20
YKL197C	PEX1	-0.974628	6.16178	1.02674e-20	5.88786e-20
YIL010W	DOT5	1.18365	4.88924	1.0484e-20	6.00614e-20
YLR323C	CWC24	1.1354	5.51241	1.07196e-20	6.13511e-20
YHR170W	NMD3	0.941746	8.00368	1.08054e-20	6.17815e-20
YJL056C	ZAP1	-0.820918	7.05738	1.1396e-20	6.50946e-20
YPR115W	RGC1	-0.942551	9.2811	1.14488e-20	6.53319e-20
YLR450W	HMG2	-0.898904	8.00756	1.18483e-20	6.7546e-20
YJL100W	LSB6	-0.824018	7.10009	1.23038e-20	7.00741e-20
YKL125W	RRN3	0.890186	7.21364	1.24566e-20	7.08753e-20
YER085C	NOT_AVAILABLE	1.81093	3.02927	1.35765e-20	7.71719e-20
YIL082W-A	NOT_AVAILABLE	-0.921146	6.33107	1.42167e-20	8.0732e-20
YLR212C	TUB4	-1.16078	5.75627	1.43719e-20	8.15342e-20
YLR189C	ATG26	-0.954204	8.74597	1.53879e-20	8.72132e-20
YBL081W	NOT_AVAILABLE	1.51995	5.42914	1.56459e-20	8.85893e-20
YOR226C	ISU2	1.15081	4.83218	1.71336e-20	9.69186e-20
YGR132C	PHB1	-0.912734	9.08625	1.75798e-20	9.93461e-20
YCR088W	ABP1	-0.959172	6.59369	1.8936e-20	1.06907e-19
YNL188W	KAR1	1.06232	5.41571	1.99657e-20	1.12611e-19
YLR258W	GSY2	-1.09134	5.2854	2.15802e-20	1.216e-19
YJL020C	BBC1	-1.1269	9.71178	2.30794e-20	1.29922e-19
YDR419W	RAD30	0.915082	6.08705	2.43554e-20	1.36973e-19
YJR085C	NOT_AVAILABLE	-0.848446	7.31844	2.4563e-20	1.38007e-19
YCR038C	BUD5	1.03266	5.66523	2.59216e-20	1.455e-19
YDL201W	TRM8	1.0781	6.3883	2.80052e-20	1.57045e-19
YDL045W-A	MRP10	1.23296	5.00174	2.86398e-20	1.60449e-19
YOL045W	PSK2	0.959379	8.25503	2.92946e-20	1.6396e-19
YKL210W	UBA1	-0.984031	9.59578	2.9809e-20	1.66679e-19
YPL206C	PGC1	-0.847761	7.18781	3.19208e-20	1.78316e-19
YDL149W	ATG9	-0.945609	8.72724	3.37475e-20	1.8834e-19
YIL110W	HPM1	1.07196	5.34091	3.78415e-20	2.10986e-19
YMR180C	CTL1	1.25538	5.25345	4.00282e-20	2.22965e-19
YMR055C	BUB2	-1.0663	5.42462	4.69838e-20	2.61459e-19
YOR059C	LPL1	0.880361	6.89042	4.87091e-20	2.70802e-19
YJL166W	QCR8	-0.965446	7.55797	4.92094e-20	2.73323e-19
YDR071C	PAA1	1.02796	6.44863	5.13093e-20	2.84716e-19
YHR139C	SPS100	-1.37569	13.1162	5.28298e-20	2.92874e-19
YNL257C	SIP3	-0.965891	6.76496	5.42797e-20	3.00626e-19
YPL025C	NOT_AVAILABLE	2.75628	1.93043	5.59694e-20	3.0969e-19
YBL075C	SSA3	-1.1398	12.5647	5.87933e-20	3.25007e-19
YLR405W	DUS4	1.06004	5.43093	6.15076e-20	3.3969e-19
YJL010C	NOP9	1.00349	6.2735	6.18227e-20	3.41107e-19
YBR166C	TYR1	0.993004	5.31881	6.3602e-20	3.50593e-19
YLR321C	SFH1	0.973247	6.68189	6.3907e-20	3.51941e-19
YHR001W-A	QCR10	-1.08993	5.21238	6.44138e-20	3.54397e-19
YPL050C	MNN9	0.775586	7.38173	6.89633e-20	3.79071e-19
YDR508C	GNP1	1.05877	9.38985	7.01387e-20	3.85168e-19
YGL010W	MPO1	-0.920102	6.13559	7.0248e-20	3.85406e-19
YMR002W	MIX17	-0.796601	7.48425	7.16172e-20	3.92549e-19
YJR074W	MOG1	-0.872527	6.25488	7.33621e-20	4.01735e-19
YNL211C	NOT_AVAILABLE	1.71624	3.16181	7.35365e-20	4.02312e-19
YKL205W	LOS1	0.940263	6.84833	7.97808e-20	4.36065e-19
YMR273C	ZDS1	-0.770613	7.20528	8.02297e-20	4.38108e-19
YBR036C	CSG2	-0.885884	8.17908	8.10013e-20	4.41908e-19
YER060W-A	FCY22	2.80533	1.97028	8.32281e-20	4.53632e-19
YEL042W	GDA1	0.895159	7.82063	8.51701e-20	4.63783e-19
YML060W	OGG1	1.35074	4.01947	9.34514e-20	5.08403e-19
YNL137C	NAM9	0.862841	6.91896	9.37048e-20	5.09307e-19
YER062C	GPP2	0.880206	8.36439	9.81553e-20	5.33e-19
YGR201C	NOT_AVAILABLE	-1.03385	8.5724	9.84949e-20	5.34346e-19
YDR348C	PAL1	0.944006	6.86411	1.0171e-19	5.51278e-19
YMR207C	HFA1	-1.14057	7.41885	1.02704e-19	5.56146e-19
YNL102W	POL1	-1.00759	5.90647	1.05515e-19	5.70836e-19
YML016C	PPZ1	1.14755	6.69921	1.07016e-19	5.78424e-19
YOR266W	PNT1	1.16371	4.91357	1.3003e-19	7.02165e-19
YPR026W	ATH1	-0.898988	8.67994	1.38702e-19	7.48296e-19
YGL099W	LSG1	0.999719	6.45984	1.40501e-19	7.56895e-19
YEL029C	BUD16	0.96634	5.50527	1.40555e-19	7.56895e-19
YKL027W	TCD2	1.29596	4.40397	1.4331e-19	7.71018e-19
YDR225W	HTA1	-1.05008	7.55793	1.4579e-19	7.83636e-19
YNR034W	SOL1	-0.890629	6.38064	1.46874e-19	7.8874e-19
YCR005C	CIT2	1.09603	11.0482	1.62046e-19	8.69412e-19
YDR272W	GLO2	-0.890252	8.20254	1.62284e-19	8.69889e-19
YDR386W	MUS81	1.07203	5.09893	1.63494e-19	8.75572e-19
YIL096C	BMT5	1.21302	5.22363	1.81496e-19	9.71086e-19
YLR372W	ELO3	2.09316	3.71002	1.92183e-19	1.02732e-18
YGR103W	NOP7	0.863553	8.10508	1.92485e-19	1.028e-18
YKR066C	CCP1	-0.873898	7.6548	1.99023e-19	1.06194e-18
YIL044C	AGE2	1.0273	5.53384	2.15111e-19	1.14674e-18
YDL078C	MDH3	-1.02373	8.86355	2.15627e-19	1.14843e-18
YGL191W	COX13	-0.877201	7.32128	2.28561e-19	1.21621e-18
YGR292W	MAL12	1.96056	2.84128	2.31327e-19	1.22981e-18
YCR082W	AHC2	-0.907641	7.42721	2.34359e-19	1.24479e-18
YER018C	SPC25	-1.05434	5.05834	2.55853e-19	1.35772e-18
YFL014W	HSP12	-1.0763	12.4526	2.58876e-19	1.37251e-18
YKL065W-A	NOT_AVAILABLE	-1.41611	9.13092	2.76003e-19	1.46199e-18
YNL191W	DUG3	1.11369	7.31963	2.78028e-19	1.47138e-18
YLR073C	RFU1	1.70794	4.597	2.88227e-19	1.52397e-18
YNL164C	IBD2	1.08842	6.65622	2.93341e-19	1.54961e-18
YNL322C	KRE1	-0.949657	10.1118	2.96435e-19	1.56453e-18
YJL132W	NOT_AVAILABLE	1.09969	4.88514	3.05265e-19	1.60968e-18
YJL174W	KRE9	0.779541	7.33637	3.17215e-19	1.67118e-18
YDR176W	NGG1	-0.856293	8.24529	3.27137e-19	1.7219e-18
YCL061C	MRC1	-1.12662	6.9536	3.28481e-19	1.72741e-18
YGL121C	GPG1	-1.15216	6.32277	3.30061e-19	1.73415e-18
YDR169C	STB3	-0.97732	8.51606	3.36725e-19	1.76758e-18
YMR113W	FOL3	1.04651	5.21647	3.40752e-19	1.78711e-18
YCR068W	ATG15	-0.908601	7.67186	3.48152e-19	1.82428e-18
YMR041C	ARA2	-0.863573	6.61401	3.62262e-19	1.89651e-18
YMR240C	CUS1	-0.90505	6.73812	3.89225e-19	2.03584e-18
YMR213W	CEF1	-0.797196	6.9117	3.917e-19	2.04695e-18
YER142C	MAG1	-0.888755	6.41388	3.97326e-19	2.07274e-18
YBL029W	NOT_AVAILABLE	2.15824	3.4242	3.97346e-19	2.07274e-18
YDR055W	PST1	1.35036	4.08726	4.05732e-19	2.11459e-18
YLR033W	RSC58	0.819497	7.43174	4.15548e-19	2.16382e-18
YBR295W	PCA1	-1.03891	6.85978	4.52552e-19	2.3544e-18
YGL203C	KEX1	0.955963	6.352	4.54634e-19	2.36313e-18
YLL021W	SPA2	-0.916293	8.86567	4.70319e-19	2.44248e-18
YBR246W	RRT2	0.963462	5.47324	4.91177e-19	2.54853e-18
YDL227C	HO	2.09378	2.49874	4.99903e-19	2.5915e-18
YOR124C	UBP2	-0.888084	8.56968	5.00749e-19	2.59358e-18
YDR515W	SLF1	1.03898	5.98181	5.11706e-19	2.64797e-18
YOR073W	SGO1	-0.916757	5.6735	5.19997e-19	2.68849e-18
YLR136C	TIS11	-1.01069	5.83897	5.67679e-19	2.93242e-18
YML075C	HMG1	-1.20034	7.14554	5.75463e-19	2.97e-18
YIR026C	YVH1	0.969806	5.63141	5.77833e-19	2.9796e-18
YDR470C	UGO1	-0.787179	7.15281	5.92788e-19	3.05401e-18
YGR208W	SER2	1.37852	3.97978	5.93544e-19	3.0552e-18
YOL140W	ARG8	0.97564	6.31768	5.96919e-19	3.06987e-18
YER028C	MIG3	1.04462	5.40415	6.5587e-19	3.37007e-18
YKL023W	NOT_AVAILABLE	-0.952078	6.61953	6.63489e-19	3.40622e-18
YLR332W	MID2	1.36868	4.9755	6.91211e-19	3.54542e-18
YJR004C	SAG1	-0.858876	8.37721	7.38332e-19	3.78379e-18
YLR030W	NOT_AVAILABLE	-1.00641	5.29274	7.68254e-19	3.93368e-18
YAL001C	TFC3	-0.960454	8.64168	7.80872e-19	3.99478e-18
YJL148W	RPA34	0.975117	6.27301	7.86836e-19	4.02176e-18
YDL122W	UBP1	0.872654	7.90175	7.99143e-19	4.08109e-18
YBL105C	PKC1	-0.902045	9.13066	8.33627e-19	4.25347e-18
YML013W	UBX2	-0.806625	7.56613	8.71386e-19	4.44109e-18
YGL227W	VID30	-0.914499	8.52014	8.71923e-19	4.44109e-18
YNL308C	KRI1	0.893147	8.4314	8.85903e-19	4.50836e-18
YBR222C	PCS60	-0.902219	8.62418	9.14416e-19	4.64941e-18
YGR054W	NOT_AVAILABLE	0.95209	7.97867	9.18193e-19	4.66455e-18
YML121W	GTR1	0.781019	6.9879	9.36241e-19	4.7521e-18
YNL202W	SPS19	-1.06232	6.74768	9.45544e-19	4.79514e-18
YBL078C	ATG8	-1.02987	8.45978	9.4827e-19	4.80479e-18
YHR198C	AIM18	-0.880674	6.84547	9.52033e-19	4.81967e-18
YMR293C	HER2	1.05433	5.10168	1.03675e-18	5.244e-18
YIL105C	SLM1	-0.90525	8.95096	1.07847e-18	5.45028e-18
YBL022C	PIM1	-0.865461	8.61652	1.1528e-18	5.82089e-18
YJR087W	NOT_AVAILABLE	2.10048	2.80735	1.2218e-18	6.16395e-18
YDL204W	RTN2	-1.67529	12.1057	1.23787e-18	6.23963e-18
YOR061W	CKA2	1.01097	7.05216	1.37721e-18	6.93599e-18
YOR315W	SFG1	2.82748	1.99755	1.4137e-18	7.11364e-18
YKL010C	UFD4	-1.00775	9.25408	1.43335e-18	7.2063e-18
YLR222C	UTP13	0.825987	7.147	1.49214e-18	7.49541e-18
YBR159W	IFA38	1.04702	5.29452	1.52536e-18	7.65567e-18
YDR480W	DIG2	-0.947823	6.02202	1.55446e-18	7.79503e-18
YGR233C	PHO81	-0.887936	8.06253	1.63216e-18	8.17763e-18
YMR152W	YIM1	-0.891208	9.5334	1.66547e-18	8.33735e-18
YML070W	DAK1	-0.972932	8.96956	1.72224e-18	8.61413e-18
YBR013C	NOT_AVAILABLE	1.70388	3.33298	1.75892e-18	8.79008e-18
YBL029C-A	NOT_AVAILABLE	-0.915237	6.27584	1.81931e-18	9.08409e-18
YDL239C	ADY3	1.11259	5.67348	1.89862e-18	9.472e-18
YIL077C	NOT_AVAILABLE	-0.868058	8.21531	1.93892e-18	9.66477e-18
YDR311W	TFB1	-0.851426	7.78144	1.94578e-18	9.69066e-18
YLR116W	MSL5	-1.01649	7.87763	2.02642e-18	1.00785e-17
YOR023C	AHC1	-1.02193	9.68488	2.0271e-18	1.00785e-17
YMR160W	NOT_AVAILABLE	-0.795264	7.5679	2.03258e-18	1.00971e-17
YBR169C	SSE2	-0.901388	9.3842	2.12364e-18	1.05405e-17
YBL060W	YEL1	0.863903	6.62345	2.30895e-18	1.14505e-17
YJL025W	RRN7	1.1537	5.17321	2.33609e-18	1.15753e-17
YMR188C	MRPS17	-0.793105	7.61964	2.35856e-18	1.16767e-17
YOR026W	BUB3	1.03878	5.12428	2.46788e-18	1.22075e-17
YOR285W	RDL1	-0.984164	8.61765	2.56186e-18	1.26617e-17
YNL293W	MSB3	0.851734	6.06622	2.7314e-18	1.34881e-17
YBR259W	NOT_AVAILABLE	-1.22431	5.43875	2.84351e-18	1.40299e-17
YKR062W	TFA2	-0.998868	7.09083	2.92077e-18	1.43989e-17
YBR112C	CYC8	1.07753	8.33737	2.92976e-18	1.4431e-17
YGR086C	PIL1	-1.32863	10.2518	2.9953e-18	1.47414e-17
YNL057W	NOT_AVAILABLE	1.63228	3.14219	3.0248e-18	1.4874e-17
YOR162C	YRR1	-0.800519	7.44199	3.08165e-18	1.51408e-17
YLR139C	SLS1	1.04714	6.19085	3.155e-18	1.54882e-17
YMR130W	NOT_AVAILABLE	1.1548	5.33858	3.38732e-18	1.66147e-17
YBL088C	TEL1	-1.03054	6.39501	3.4098e-18	1.67109e-17
YOR366W	NOT_AVAILABLE	2.69074	2.01023	3.43348e-18	1.68128e-17
YNL108C	NOT_AVAILABLE	1.01635	5.41037	3.4831e-18	1.70415e-17
YIL075C	RPN2	-0.906127	9.69308	3.63684e-18	1.77787e-17
YDL125C	HNT1	-0.78861	7.27938	3.69412e-18	1.80437e-17
Q0045	COX1	-1.03926	7.05838	3.7963e-18	1.85272e-17
YGL143C	MRF1	1.13195	4.5396	4.07152e-18	1.98538e-17
YLR002C	NOC3	0.888758	6.44087	4.25887e-18	2.075e-17
YOR149C	SMP3	0.905592	6.02448	4.38302e-18	2.1337e-17
YOR171C	LCB4	0.740992	7.2391	4.43621e-18	2.1578e-17
YPL259C	APM1	-0.818603	7.20613	4.47437e-18	2.17454e-17
YER036C	ARB1	0.861085	8.97862	4.49079e-18	2.18071e-17
YMR211W	DML1	1.20245	4.52111	4.55678e-18	2.21091e-17
YHR089C	GAR1	0.959118	6.38224	4.60435e-18	2.23213e-17
YLR275W	SMD2	0.943984	5.89908	4.79786e-18	2.32402e-17
YPL226W	NEW1	0.889688	7.93978	4.81688e-18	2.33129e-17
YNR070W	PDR18	-0.971601	8.64978	5.24553e-18	2.53665e-17
YJL112W	MDV1	0.800632	7.09386	5.39927e-18	2.60882e-17
YML006C	GIS4	0.805473	6.71454	5.7295e-18	2.7661e-17
YDR407C	TRS120	-0.778844	6.8384	6.1905e-18	2.98619e-17
YHR108W	GGA2	0.812345	6.36224	6.36177e-18	3.06627e-17
YNL115C	NOT_AVAILABLE	-0.963551	9.27921	6.65585e-18	3.20536e-17
YLR238W	FAR10	0.809406	6.48163	6.88998e-18	3.31538e-17
YPL202C	AFT2	0.758795	7.11391	7.04858e-18	3.3889e-17
YGR275W	RTT102	1.03507	5.27491	7.5221e-18	3.61358e-17
YDR489W	SLD5	1.26172	4.32812	7.92749e-18	3.8052e-17
YIL122W	POG1	0.914132	6.19716	8.22337e-18	3.94141e-17
YGR047C	TFC4	-0.773006	7.62441	8.22478e-18	3.94141e-17
YDR496C	PUF6	0.780962	7.10644	8.73055e-18	4.18034e-17
YBR151W	APD1	-0.910116	6.23763	8.74491e-18	4.18378e-17
YDL130W-A	STF1	-1.11257	6.97316	8.91319e-18	4.2608e-17
YER044C-A	MEI4	3.43077	1.47242	9.59621e-18	4.58355e-17
YJR021C	REC107	-0.774992	6.86801	1.00804e-17	4.8109e-17
YGL197W	MDS3	-0.884817	9.36567	1.02483e-17	4.88702e-17
YPL094C	SEC62	0.91233	6.25121	1.06093e-17	5.05504e-17
YBR098W	MMS4	-0.998432	6.2303	1.07462e-17	5.11607e-17
YIL091C	UTP25	0.767456	7.20016	1.09411e-17	5.2046e-17
YOR058C	ASE1	-0.820094	7.50693	1.09702e-17	5.21421e-17
YLR097C	HRT3	0.851721	6.26581	1.18488e-17	5.62722e-17
YLR396C	VPS33	0.974007	6.26166	1.1944e-17	5.66782e-17
YDR436W	PPZ2	-0.734933	7.50965	1.2029e-17	5.70351e-17
YDR204W	COQ4	-0.791177	6.76131	1.2384e-17	5.86705e-17
YLR337C	VRP1	-1.15109	8.89287	1.25176e-17	5.92556e-17
YLR352W	NOT_AVAILABLE	0.950349	6.45051	1.26791e-17	5.9971e-17
YGL178W	MPT5	0.979042	7.18334	1.3283e-17	6.27769e-17
YHR023W	MYO1	-0.914652	7.05742	1.38036e-17	6.51843e-17
YGR154C	GTO1	-0.889687	6.8623	1.38233e-17	6.52247e-17
YGR053C	NOT_AVAILABLE	-1.14925	4.27237	1.55103e-17	7.31253e-17
YDR280W	RRP45	0.945241	5.88156	1.57007e-17	7.39631e-17
YGR007W	ECT1	0.839182	6.88678	1.61761e-17	7.61312e-17
YPL239W	YAR1	0.893511	6.23	1.6187e-17	7.61312e-17
YLR029C	RPL15A	1.01779	8.02011	1.64493e-17	7.73026e-17
YDL058W	USO1	-0.864619	7.53266	1.65841e-17	7.78729e-17
YGL119W	COQ8	0.946254	5.81707	1.82365e-17	8.55635e-17
YJR116W	TDA4	1.45142	4.20195	1.87688e-17	8.799e-17
YHR143W	DSE2	1.72208	3.41512	1.91248e-17	8.95871e-17
YER053C	PIC2	0.999538	5.37138	1.91658e-17	8.97069e-17
YBR269C	SDH8	-0.90161	7.62217	1.95643e-17	9.14989e-17
YOL088C	MPD2	0.935977	5.58616	2.01772e-17	9.42898e-17
YKL222C	NOT_AVAILABLE	0.925856	6.0444	2.08673e-17	9.74365e-17
YPR153W	NOT_AVAILABLE	1.54434	3.50188	2.14052e-17	9.98683e-17
YHR115C	DMA1	-0.761328	7.61398	2.16238e-17	1.00807e-16
YGL124C	MON1	-0.883751	5.95226	2.30813e-17	1.07516e-16
YHR027C	RPN1	-0.866853	9.72549	2.34019e-17	1.08923e-16
YIL026C	IRR1	-0.754431	7.10647	2.35648e-17	1.09593e-16
YBL004W	UTP20	-0.853365	7.57239	2.36592e-17	1.09944e-16
YML005W	TRM12	1.18676	4.12377	2.37329e-17	1.10199e-16
YDL223C	HBT1	-1.14626	13.2816	2.39974e-17	1.11339e-16
YJL005W	CYR1	-0.877692	8.98218	2.46866e-17	1.14445e-16
YMR169C	ALD3	-1.12409	11.776	2.47924e-17	1.14844e-16
YDR073W	SNF11	1.09449	4.41696	2.5858e-17	1.19686e-16
YNL160W	YGP1	-0.946092	6.82518	2.58808e-17	1.19696e-16
YCL035C	GRX1	-0.712084	7.60896	2.62835e-17	1.21462e-16
YER001W	MNN1	0.946215	5.31096	2.86447e-17	1.32269e-16
YDL150W	RPC53	0.772021	6.95463	3.02524e-17	1.39582e-16
YAL007C	ERP2	0.933749	5.2426	3.05568e-17	1.40875e-16
YJR075W	HOC1	0.772253	6.99702	3.09082e-17	1.42383e-16
YKL105C	SEG2	-0.771536	7.74674	3.5964e-17	1.65542e-16
YFR053C	HXK1	-0.950301	7.73038	3.95965e-17	1.82119e-16
YBR138C	NOT_AVAILABLE	-1.21931	5.13503	4.01897e-17	1.84701e-16
YDL060W	TSR1	0.753708	7.23263	4.03132e-17	1.85123e-16
YKL154W	SRP102	1.10691	5.21087	4.09975e-17	1.88118e-16
YPL249C	GYP5	-0.777469	6.66776	4.12984e-17	1.89349e-16
YCL063W	VAC17	0.812051	6.4371	4.24907e-17	1.94663e-16
YKR023W	NOT_AVAILABLE	0.801965	6.65276	4.27481e-17	1.95688e-16
YDL203C	ACK1	-0.769953	7.58251	4.45451e-17	2.03615e-16
YJR109C	CPA2	1.01807	9.3613	4.45496e-17	2.03615e-16
YOR103C	OST2	1.08276	4.66642	4.56822e-17	2.08628e-16
YOL129W	VPS68	-0.741887	7.71395	4.68281e-17	2.13694e-16
YIR025W	MND2	-0.928975	5.81091	4.78845e-17	2.18344e-16
YOR269W	PAC1	0.923204	5.37791	4.84212e-17	2.20619e-16
YJL048C	UBX6	-1.06109	7.32643	4.89472e-17	2.22842e-16
YLR234W	TOP3	-1.15922	4.75717	5.06878e-17	2.30586e-16
YNL062C	GCD10	0.870888	5.88903	5.10227e-17	2.31928e-16
YGR117C	NOT_AVAILABLE	0.981247	5.63173	5.20447e-17	2.3639e-16
YKL093W	MBR1	-0.959712	6.92883	5.32866e-17	2.41843e-16
YLR057W	MNL2	0.893075	6.17151	5.44265e-17	2.46824e-16
YHL009C	YAP3	-1.03487	5.61359	5.65243e-17	2.56138e-16
YOL122C	SMF1	-0.904489	5.93027	5.71475e-17	2.58761e-16
YDL044C	MTF2	0.867888	5.75557	5.74651e-17	2.59997e-16
YJL203W	PRP21	-0.918538	5.37027	5.77342e-17	2.61012e-16
YLR163C	MAS1	-0.775444	7.7786	5.94305e-17	2.68473e-16
YFL042C	NOT_AVAILABLE	-0.757365	7.54491	6.1849e-17	2.79182e-16
YDR232W	HEM1	0.834352	8.52405	6.28746e-17	2.83592e-16
YAL008W	FUN14	-0.83909	6.26239	6.59632e-17	2.97293e-16
YHR077C	NMD2	-0.805447	8.55788	6.72997e-17	3.03082e-16
YGR141W	VPS62	-0.772621	7.8307	6.74467e-17	3.03418e-16
YMR233W	TRI1	1.62197	4.03506	6.75043e-17	3.03418e-16
YFR049W	YMR31	-0.805845	6.05016	6.75302e-17	3.03418e-16
YML122C	NOT_AVAILABLE	2.32762	2.06626	6.86042e-17	3.08006e-16
YHR082C	KSP1	-0.900111	9.22596	7.14507e-17	3.20539e-16
YPR161C	SGV1	-0.740011	7.39525	7.21219e-17	3.23301e-16
YGR197C	SNG1	0.996782	6.17395	7.35419e-17	3.29414e-16
YIL149C	MLP2	-0.856627	9.8059	7.91374e-17	3.54205e-16
YBR290W	BSD2	-0.795856	7.74292	8.08555e-17	3.61618e-16
YGR153W	NOT_AVAILABLE	2.20655	2.30693	8.09421e-17	3.61727e-16
YIL159W	BNR1	-0.882323	6.82312	8.25475e-17	3.68619e-16
YBR139W	NOT_AVAILABLE	-0.948373	8.06512	8.52708e-17	3.80489e-16
YML092C	PRE8	0.816508	6.51515	1.0029e-16	4.47163e-16
YGR146C	ECL1	1.25673	5.60668	1.06948e-16	4.76488e-16
YEL048C	TCA17	1.74817	3.01753	1.14279e-16	5.08761e-16
YLR093C	NYV1	-0.801123	8.07017	1.14668e-16	5.101e-16
YEL005C	VAB2	0.843571	6.74707	1.24385e-16	5.52908e-16
YJL172W	CPS1	-0.892504	7.79509	1.2518e-16	5.56017e-16
YOR204W	DED1	0.925531	8.30877	1.25507e-16	5.57047e-16
YDR353W	TRR1	0.791126	7.3023	1.27335e-16	5.6473e-16
YKL206C	ADD66	0.951359	5.36732	1.32476e-16	5.87083e-16
YER185W	PUG1	1.72554	3.18769	1.33152e-16	5.8963e-16
YER092W	IES5	-0.901636	5.81524	1.34975e-16	5.97248e-16
YBR212W	NGR1	-0.932117	9.81105	1.38473e-16	6.12265e-16
YNL282W	POP3	1.20147	4.23407	1.44253e-16	6.37335e-16
YPL196W	OXR1	-0.852653	6.19704	1.67215e-16	7.38227e-16
YLR014C	PPR1	0.916736	5.80112	1.67368e-16	7.38342e-16
YDR363W	ESC2	-0.828614	6.60374	1.68339e-16	7.42065e-16
YLR089C	ALT1	0.923798	7.02436	1.75397e-16	7.72596e-16
YDR141C	DOP1	-0.866287	7.43564	1.81643e-16	7.99503e-16
YLR433C	CNA1	0.931931	6.49896	1.82827e-16	8.04107e-16
YBR271W	EFM2	0.86973	5.74572	1.94032e-16	8.52748e-16
YNL155W	CUZ1	0.841529	6.45814	2.01063e-16	8.82984e-16
YDL045C	FAD1	0.865179	5.69887	2.06673e-16	9.06937e-16
YDR523C	SPS1	2.0046	4.1295	2.06987e-16	9.07628e-16
YML127W	RSC9	-0.73547	7.7211	2.0866e-16	9.13905e-16
YEL070W	DSF1	1.08144	5.26207	2.08731e-16	9.13905e-16
YKR018C	NOT_AVAILABLE	-0.826158	9.06742	2.10442e-16	9.20703e-16
YER151C	UBP3	0.827399	8.26952	2.12228e-16	9.27822e-16
YAL061W	BDH2	-0.85812	7.7385	2.14305e-16	9.362e-16
YMR251W	GTO3	-0.867944	8.09158	2.15572e-16	9.41028e-16
YPR117W	NOT_AVAILABLE	-0.941529	7.58224	2.18308e-16	9.5226e-16
YBR275C	RIF1	-0.879586	7.33802	2.29119e-16	9.98672e-16
YOR036W	PEP12	-0.814087	8.55113	2.33991e-16	1.01914e-15
YOR079C	ATX2	1.3749	3.35741	2.34653e-16	1.02127e-15
YNL006W	LST8	0.885091	5.78295	2.54825e-16	1.10823e-15
YBL054W	TOD6	0.810605	7.92663	2.61674e-16	1.13717e-15
YMR077C	VPS20	0.860505	6.08239	2.69669e-16	1.17104e-15
YDL200C	MGT1	-0.754902	6.73832	2.72145e-16	1.18092e-15
YHR165C	PRP8	-0.880085	9.05044	2.83672e-16	1.23002e-15
YMR019W	STB4	-0.705445	7.51518	2.93375e-16	1.27115e-15
YBL020W	RFT1	0.883283	5.92521	3.10788e-16	1.34559e-15
YGR015C	NOT_AVAILABLE	1.17851	4.27556	3.11048e-16	1.34572e-15
YJR060W	CBF1	-0.881047	5.88876	3.17535e-16	1.37277e-15
YDR249C	NOT_AVAILABLE	0.927058	5.25877	3.25837e-16	1.40762e-15
YPL188W	POS5	0.86992	6.22354	3.43902e-16	1.48455e-15
YDL129W	NOT_AVAILABLE	-0.753826	7.45568	3.49787e-16	1.50884e-15
YLR035C	MLH2	-0.812873	5.69605	3.60412e-16	1.55353e-15
YER077C	NOT_AVAILABLE	0.844333	6.53017	3.98887e-16	1.7181e-15
YPR098C	NOT_AVAILABLE	-0.936982	6.7667	4.0146e-16	1.72791e-15
YMR096W	SNZ1	-1.03251	11.0738	4.02639e-16	1.73171e-15
YLR245C	CDD1	1.70819	3.05572	4.07344e-16	1.75065e-15
YBR283C	SSH1	0.749164	7.7572	4.13377e-16	1.77527e-15
YER060W	FCY21	1.34952	3.83777	4.14373e-16	1.77824e-15
YBR086C	IST2	-1.06263	8.71927	4.15036e-16	1.77977e-15
YMR048W	CSM3	-0.871333	6.14553	4.21463e-16	1.806e-15
YGR057C	LST7	0.827388	5.57625	4.37849e-16	1.87484e-15
YBR230C	OM14	-0.920679	8.62915	4.67386e-16	1.99985e-15
YDR020C	DAS2	1.78757	3.53259	4.77567e-16	2.04191e-15
YBR286W	APE3	-1.2609	9.14592	4.98999e-16	2.13199e-15
YPL277C	NOT_AVAILABLE	1.55392	3.69818	5.21684e-16	2.22728e-15
YBR227C	MCX1	0.760408	6.42842	5.38637e-16	2.29798e-15
YOL100W	PKH2	-0.845158	8.99567	5.41736e-16	2.3095e-15
YGR189C	CRH1	-0.89096	6.54213	5.43172e-16	2.31394e-15
YGR113W	DAM1	-0.807882	6.16857	5.66734e-16	2.41255e-15
YLR377C	FBP1	0.949157	5.69997	5.93342e-16	2.52398e-15
YDR285W	ZIP1	-0.840061	6.27387	6.0809e-16	2.58483e-15
YEL025C	NOT_AVAILABLE	0.842481	6.8404	6.24653e-16	2.6533e-15
YNL063W	MTQ1	1.0296	5.29767	6.67439e-16	2.83297e-15
YOR078W	BUD21	0.845592	7.26703	6.76633e-16	2.86991e-15
YNR013C	PHO91	0.713085	7.00667	6.90962e-16	2.92855e-15
YMR198W	CIK1	-1.14227	5.42474	7.27369e-16	3.08062e-15
YBR059C	AKL1	-0.890458	9.27298	7.40906e-16	3.13568e-15
YGL137W	SEC27	-0.814859	8.83724	7.54653e-16	3.19154e-15
YML001W	YPT7	0.797148	6.19629	7.67448e-16	3.2433e-15
YGR058W	PEF1	0.910715	5.16777	7.83142e-16	3.30723e-15
YOL085C	NOT_AVAILABLE	-1.59223	3.0389	7.87714e-16	3.32413e-15
YHR161C	YAP1801	-0.830698	8.40666	7.90264e-16	3.33248e-15
YKR055W	RHO4	0.909594	5.16155	8.58893e-16	3.61927e-15
YEL023C	NOT_AVAILABLE	-0.947826	5.93033	8.69632e-16	3.66187e-15
YPR091C	NVJ2	0.758979	6.85304	8.71353e-16	3.66647e-15
YOR178C	GAC1	0.877438	9.33834	9.17975e-16	3.85986e-15
YJR152W	DAL5	0.950565	6.11582	9.36262e-16	3.93392e-15
YKL059C	MPE1	-0.723274	7.33444	9.40539e-16	3.94904e-15
YGL161C	YIP5	-1.00967	6.5076	9.55422e-16	4.00865e-15
YJL035C	TAD2	1.38761	4.1068	9.5933e-16	4.02215e-15
YBR240C	THI2	1.02308	4.69835	9.65783e-16	4.0463e-15
YKR060W	UTP30	1.38877	4.42057	1.00098e-15	4.19074e-15
YDR198C	RKM2	0.847206	5.6302	1.05268e-15	4.40405e-15
YJL155C	FBP26	-0.819625	7.64321	1.06121e-15	4.43652e-15
YPR110C	RPC40	0.747019	6.87672	1.07685e-15	4.49868e-15
YDR371W	CTS2	0.954548	6.05108	1.08806e-15	4.54227e-15
YAL017W	PSK1	-0.813519	8.63901	1.10631e-15	4.61516e-15
YNL181W	NOT_AVAILABLE	1.02493	5.78686	1.15336e-15	4.808e-15
YBR179C	FZO1	-0.803111	8.44374	1.15536e-15	4.81291e-15
YHR065C	RRP3	0.91439	6.07528	1.1606e-15	4.83128e-15
YBL094C	NOT_AVAILABLE	1.45365	3.35749	1.1784e-15	4.90188e-15
YPL088W	NOT_AVAILABLE	1.04022	5.41625	1.20642e-15	5.01487e-15
YIR014W	NOT_AVAILABLE	-0.832541	6.86043	1.26475e-15	5.25358e-15
YGR223C	HSV2	-0.757652	6.64498	1.29063e-15	5.35727e-15
YGR070W	ROM1	-0.844053	5.87569	1.3272e-15	5.50515e-15
YPL198W	RPL7B	0.808964	7.86274	1.35172e-15	5.60287e-15
YGR038W	ORM1	1.18015	4.96776	1.41681e-15	5.864e-15
YLR408C	BLS1	-0.848291	5.2735	1.41701e-15	5.864e-15
YOR330C	MIP1	-0.724979	7.80605	1.41774e-15	5.864e-15
YMR224C	MRE11	-0.802063	6.28169	1.42467e-15	5.88852e-15
YJL176C	SWI3	-0.778732	8.39605	1.56533e-15	6.46388e-15
YLR148W	PEP3	-0.887579	6.07029	1.5661e-15	6.46388e-15
YDL020C	RPN4	-0.844972	9.82695	1.62913e-15	6.71929e-15
YLL008W	DRS1	0.853543	7.1888	1.72314e-15	7.10202e-15
YML093W	UTP14	0.727972	7.44638	1.75466e-15	7.2268e-15
YOR184W	SER1	-0.967927	9.09898	1.87642e-15	7.72287e-15
YJR118C	ILM1	1.18345	5.20345	1.92557e-15	7.91954e-15
YIL155C	GUT2	-1.08041	9.4364	1.95231e-15	8.02387e-15
YAL038W	CDC19	-1.01753	12.3127	1.96152e-15	8.05606e-15
YBR028C	YPK3	0.903255	5.47532	1.98554e-15	8.14896e-15
YGR084C	MRP13	0.807608	6.10529	2.18997e-15	8.98167e-15
YGR187C	HGH1	0.858043	6.11781	2.35328e-15	9.64463e-15
YOL052C-A	DDR2	-1.48873	10.6605	2.37924e-15	9.7414e-15
YCL010C	SGF29	-0.925739	5.56738	2.38023e-15	9.7414e-15
YPL201C	YIG1	-0.798613	7.03396	2.39049e-15	9.77653e-15
YNL231C	PDR16	0.836977	6.54955	2.47042e-15	1.00963e-14
YML055W	SPC2	0.959228	4.98853	2.51472e-15	1.02702e-14
YEL002C	WBP1	-0.691629	7.51127	2.5439e-15	1.03821e-14
YGR044C	RME1	-1.02713	8.72309	2.58919e-15	1.05595e-14
YDL013W	SLX5	-0.757598	8.13372	2.69235e-15	1.09726e-14
YHL002W	HSE1	-0.760163	7.65952	2.72602e-15	1.1102e-14
YNL088W	TOP2	-0.878622	8.398	2.76265e-15	1.12434e-14
YDR331W	GPI8	0.889619	5.74697	2.81484e-15	1.14478e-14
YLR020C	YEH2	0.814487	6.36743	2.94843e-15	1.19828e-14
YPR154W	PIN3	-0.924767	7.78002	2.9594e-15	1.2019e-14
YEL022W	GEA2	-0.820066	7.70089	3.11384e-15	1.26374e-14
YLL058W	NOT_AVAILABLE	0.864476	5.26451	3.14879e-15	1.27703e-14
YPL019C	VTC3	0.959808	6.86241	3.26953e-15	1.32508e-14
YCL017C	NFS1	-0.78564	9.6882	3.29677e-15	1.33519e-14
YGR028W	MSP1	0.974774	6.78638	3.5135e-15	1.42198e-14
YGR251W	NOP19	0.872302	5.27287	3.52282e-15	1.42476e-14
YGL006W	PMC1	-0.792474	9.72835	3.63496e-15	1.4685e-14
YHR091C	MSR1	0.690983	6.89408	3.636e-15	1.4685e-14
YBL080C	PET112	-0.961757	4.83946	3.64219e-15	1.46998e-14
YML014W	TRM9	0.987297	4.85503	3.67176e-15	1.48089e-14
YGR170W	PSD2	-1.0558	6.16764	3.72132e-15	1.49984e-14
YKR002W	PAP1	-0.776804	6.68183	3.95172e-15	1.5916e-14
YIL007C	NAS2	-0.785312	6.29642	4.07351e-15	1.63953e-14
YNL236W	SIN4	0.771564	6.58736	4.08133e-15	1.64154e-14
YJR069C	HAM1	1.12121	4.06902	4.11342e-15	1.65331e-14
YJL145W	SFH5	1.02149	4.38869	4.25638e-15	1.70959e-14
YER084W	NOT_AVAILABLE	-0.951136	4.91805	4.35805e-15	1.74922e-14
YPL147W	PXA1	-0.773379	8.64513	4.39087e-15	1.76118e-14
YER180C	ISC10	0.815211	6.23448	4.57047e-15	1.83196e-14
YHL010C	ETP1	-0.78685	6.52389	4.60138e-15	1.84308e-14
YBR192W	RIM2	0.851243	6.17641	4.72606e-15	1.89172e-14
YDR266C	HEL2	0.790267	6.78844	5.60664e-15	2.24266e-14
YMR117C	SPC24	-1.47558	3.5384	5.91555e-15	2.3646e-14
YIL002C	INP51	-0.807655	7.01249	5.99914e-15	2.39637e-14
YGR102C	GTF1	-0.69158	6.88808	6.38531e-15	2.54888e-14
YNL207W	RIO2	0.758384	6.54093	6.93313e-15	2.76566e-14
YOL086C	ADH1	-0.951477	11.2411	6.97862e-15	2.78191e-14
YLL004W	ORC3	1.15336	4.81859	7.05759e-15	2.81147e-14
YDR003W	RCR2	-0.790787	6.53504	7.65831e-15	3.04869e-14
YAL037W	NOT_AVAILABLE	1.28293	3.40473	7.96442e-15	3.16838e-14
YBR015C	MNN2	-0.793422	8.29349	8.01044e-15	3.18452e-14
YER078C	ICP55	0.857359	5.99643	8.24613e-15	3.27598e-14
YJR041C	URB2	0.99959	6.18995	8.45657e-15	3.3573e-14
YOR215C	AIM41	-0.846467	8.82367	8.55585e-15	3.3944e-14
YLR318W	EST2	0.783929	5.99864	8.57477e-15	3.3996e-14
YBR008C	FLR1	-0.781572	7.53881	8.6961e-15	3.44536e-14
YGR119C	NUP57	-0.674253	7.61119	9.10166e-15	3.60359e-14
YCR083W	TRX3	-0.717632	7.15231	9.78662e-15	3.87216e-14
YAL002W	VPS8	0.701977	7.40442	9.85269e-15	3.89565e-14
YKR011C	NOT_AVAILABLE	-0.97213	5.85594	9.99541e-15	3.94941e-14
YJR061W	NOT_AVAILABLE	1.24162	4.21689	1.02206e-14	4.03565e-14
YGL248W	PDE1	-0.697688	7.4172	1.041e-14	4.10765e-14
YMR095C	SNO1	1.11084	4.85084	1.04513e-14	4.12116e-14
YNL165W	NOT_AVAILABLE	-0.68024	7.13932	1.05333e-14	4.15067e-14
YCR101C	NOT_AVAILABLE	-1.13387	4.32376	1.15025e-14	4.52955e-14
YHR194W	MDM31	-0.690714	7.0897	1.18691e-14	4.67077e-14
YOR133W	EFT1	-0.805556	7.22393	1.20066e-14	4.72166e-14
YHR137C-A	NOT_AVAILABLE	1.22845	3.76669	1.27229e-14	5.00001e-14
YMR170C	ALD2	-0.811052	6.77612	1.30693e-14	5.13268e-14
YFL021W	GAT1	0.812766	7.61834	1.40168e-14	5.50109e-14
YNL253W	TEX1	-0.932397	4.87981	1.41201e-14	5.53788e-14
YGL204C	NOT_AVAILABLE	1.15634	3.86451	1.45805e-14	5.71462e-14
YGL047W	ALG13	-1.0186	4.56495	1.47154e-14	5.76361e-14
YLR270W	DCS1	-0.919401	8.92462	1.4909e-14	5.83551e-14
YLR350W	ORM2	-0.795831	7.77868	1.51146e-14	5.91202e-14
YAL003W	EFB1	0.816783	8.5417	1.56679e-14	6.12434e-14
YKL161C	KDX1	1.36057	4.85923	1.57649e-14	6.15811e-14
YPL016W	SWI1	0.685657	7.13709	1.57806e-14	6.16015e-14
YLL005C	SPO75	2.22661	1.89444	1.58038e-14	6.16506e-14
YGR231C	PHB2	-0.717915	7.89881	1.58723e-14	6.18765e-14
YER147C	SCC4	-0.770867	6.79014	1.58859e-14	6.18881e-14
YPR167C	MET16	0.796041	6.36035	1.60648e-14	6.25434e-14
YOR345C	NOT_AVAILABLE	3.93627	0.895072	1.67111e-14	6.50162e-14
YPL183C	RTT10	0.807803	6.47047	1.77299e-14	6.89337e-14
YDR414C	ERD1	0.919778	5.21778	1.78195e-14	6.92359e-14
YDL097C	RPN6	-0.81689	8.75837	1.78605e-14	6.93491e-14
YOL026C	MIM1	-0.75541	6.786	1.81855e-14	7.05642e-14
YDR033W	MRH1	1.99095	2.81456	1.87069e-14	7.2539e-14
YML002W	NOT_AVAILABLE	-0.649968	7.56716	1.97779e-14	7.6641e-14
YER065C	ICL1	-0.806457	8.00933	2.01846e-14	7.81651e-14
YIL017C	VID28	-0.754005	8.64604	2.02067e-14	7.81985e-14
YDR315C	IPK1	1.28494	3.88556	2.02772e-14	7.84195e-14
YBR171W	SEC66	0.806753	6.10534	2.03792e-14	7.87616e-14
YHR133C	NSG1	0.884614	5.15403	2.07301e-14	8.0065e-14
YNL076W	MKS1	0.66511	7.25668	2.11674e-14	8.16999e-14
YHR138C	NOT_AVAILABLE	-0.913014	9.54307	2.13057e-14	8.21791e-14
YGR019W	UGA1	-0.842519	8.6733	2.24938e-14	8.67045e-14
YDR052C	DBF4	0.652069	7.53245	2.33229e-14	8.98409e-14
YOL146W	PSF3	0.94072	5.15971	2.44538e-14	9.41351e-14
YNL243W	SLA2	-0.780925	8.43025	2.46372e-14	9.47785e-14
YBR057C	MUM2	0.702281	7.29975	2.482e-14	9.54189e-14
YKL049C	CSE4	-0.834346	6.10595	2.54505e-14	9.77781e-14
YIL106W	MOB1	-0.803997	6.05136	2.62095e-14	1.00628e-13
YDL197C	ASF2	-0.855232	7.93373	2.68586e-14	1.03052e-13
YNR015W	SMM1	0.828741	5.84959	2.71781e-14	1.04209e-13
YNL327W	EGT2	0.940384	4.97769	2.7239e-14	1.04374e-13
YOR272W	YTM1	0.80961	6.97345	2.74512e-14	1.05118e-13
YLL029W	FRA1	-0.777205	10.0057	2.82671e-14	1.08172e-13
YPR001W	CIT3	-0.793542	7.07449	2.92543e-14	1.11876e-13
YGL041W-A	NOT_AVAILABLE	0.94694	4.8237	3.01235e-14	1.15125e-13
YDR422C	SIP1	-0.685594	7.378	3.1002e-14	1.18404e-13
YJL216C	IMA5	2.40746	1.88739	3.12324e-14	1.19207e-13
YDL224C	WHI4	-0.787115	8.65746	3.22701e-14	1.23087e-13
YOR141C	ARP8	-0.736032	8.32599	3.32784e-14	1.26849e-13
YHR056C	RSC30	-0.645688	7.423	3.33255e-14	1.26946e-13
YKR068C	BET3	-0.856141	7.18067	3.39629e-14	1.2929e-13
YKR098C	UBP11	-0.835274	6.4925	3.4212e-14	1.30153e-13
YNL001W	DOM34	1.12621	5.20541	3.69243e-14	1.4038e-13
YKR075C	NOT_AVAILABLE	0.897817	7.9138	3.86213e-14	1.46736e-13
YMR067C	UBX4	0.789621	6.37685	3.93186e-14	1.49288e-13
YLR084C	RAX2	1.48296	3.80376	3.9421e-14	1.49579e-13
YMR024W	MRPL3	0.764046	6.34013	4.06991e-14	1.54328e-13
YML049C	RSE1	-0.709416	8.05365	4.19639e-14	1.59021e-13
YMR102C	NOT_AVAILABLE	0.837707	6.18987	4.23412e-14	1.60347e-13
YJL046W	AIM22	-0.842263	5.19245	4.29385e-14	1.62503e-13
YJL170C	ASG7	2.28904	1.78893	4.32508e-14	1.63579e-13
YIL031W	ULP2	-0.690888	7.18718	4.38728e-14	1.65824e-13
YDR075W	PPH3	0.778683	7.06798	4.4187e-14	1.66883e-13
YGL240W	DOC1	-1.01718	4.00305	4.42102e-14	1.66883e-13
YPL238C	NOT_AVAILABLE	2.4938	1.64275	4.47383e-14	1.68767e-13
YKR072C	SIS2	-0.783252	8.33101	4.50364e-14	1.69782e-13
YNL139C	THO2	-1.03968	7.68281	4.85961e-14	1.8301e-13
YML007W	YAP1	-0.754037	9.85393	4.8608e-14	1.8301e-13
YML087C	AIM33	0.821414	5.47303	5.04665e-14	1.89884e-13
YDR068W	DOS2	-0.831768	6.44287	5.12882e-14	1.92852e-13
YPR041W	TIF5	0.74827	8.05178	5.30409e-14	1.99314e-13
YBR260C	RGD1	-0.63775	7.25304	5.34053e-14	2.00554e-13
YHR178W	STB5	0.74796	6.03993	5.3948e-14	2.02461e-13
YPL207W	TYW1	0.758619	7.19349	5.40441e-14	2.02691e-13
YLR330W	CHS5	-0.765926	9.09834	5.52067e-14	2.06919e-13
YOL145C	CTR9	-0.754346	8.18822	5.72067e-14	2.14277e-13
YOR122C	PFY1	-0.734251	7.68192	5.99705e-14	2.24485e-13
YDR087C	RRP1	0.797645	6.02471	6.47265e-14	2.42133e-13
YDR462W	MRPL28	-0.736092	6.34307	6.71758e-14	2.51134e-13
YMR033W	ARP9	0.727325	6.73494	6.76764e-14	2.52844e-13
YOR006C	TSR3	0.797801	6.41855	6.93582e-14	2.58961e-13
YGL207W	SPT16	-0.729938	8.81154	7.11671e-14	2.65545e-13
YBR215W	HPC2	-0.676195	7.78696	7.37924e-14	2.75164e-13
YNL054W	VAC7	-0.720998	8.30172	7.5648e-14	2.81904e-13
YNL135C	FPR1	-0.79827	7.11471	7.72578e-14	2.87719e-13
YJR084W	NOT_AVAILABLE	0.889141	5.04158	7.86993e-14	2.929e-13
YJR122W	IBA57	-0.674442	7.14734	7.91718e-14	2.94471e-13
YBR084W	MIS1	1.05835	5.18848	8.81815e-14	3.27772e-13
YPL116W	HOS3	-0.636837	7.11369	8.9973e-14	3.34218e-13
YER021W	RPN3	-0.79393	9.26304	9.10663e-14	3.38064e-13
YDR345C	HXT3	1.3282	5.28934	9.90552e-14	3.67487e-13
YDL132W	CDC53	0.695551	8.02443	1.01321e-13	3.75655e-13
YPL055C	LGE1	-0.668504	7.7109	1.03509e-13	3.83521e-13
YJR033C	RAV1	-0.670702	7.649	1.03616e-13	3.83677e-13
YNL271C	BNI1	-0.788053	9.44407	1.03756e-13	3.83949e-13
YNL049C	SFB2	0.70093	7.08525	1.05449e-13	3.89969e-13
YHR111W	UBA4	-0.725911	6.72768	1.06588e-13	3.93931e-13
YBR176W	ECM31	1.01026	4.43068	1.08548e-13	4.00921e-13
YHR128W	FUR1	0.986402	5.5883	1.09986e-13	4.05973e-13
YNL289W	PCL1	1.66134	2.9546	1.12331e-13	4.14368e-13
YKL203C	TOR2	-0.979709	8.10263	1.18082e-13	4.35308e-13
YNR051C	BRE5	0.851823	7.97828	1.23395e-13	4.54606e-13
YIL160C	POT1	-0.739265	9.00912	1.26318e-13	4.65078e-13
YKL002W	DID4	-0.627954	7.33935	1.27613e-13	4.6955e-13
YOR002W	ALG6	0.859485	6.02078	1.2886e-13	4.73841e-13
YFR018C	NOT_AVAILABLE	-0.876448	5.07756	1.31588e-13	4.83567e-13
YGL255W	ZRT1	0.958993	5.22596	1.32922e-13	4.88161e-13
YNL042W	BOP3	1.03014	4.42068	1.37403e-13	5.04301e-13
YEL053W-A	NOT_AVAILABLE	3.56006	0.845454	1.45331e-13	5.33064e-13
YOR389W	NOT_AVAILABLE	0.96206	5.14899	1.46701e-13	5.37748e-13
YGR256W	GND2	-1.08396	11.6757	1.52873e-13	5.60023e-13
YLL018C	DPS1	-0.775769	9.22238	1.53869e-13	5.63317e-13
YOR042W	CUE5	-0.812824	8.48513	1.54236e-13	5.64305e-13
YDR514C	NOT_AVAILABLE	0.752379	5.97357	1.55587e-13	5.68891e-13
YOR368W	RAD17	1.15752	4.10395	1.59426e-13	5.82566e-13
YGL155W	CDC43	-0.915424	6.08717	1.64052e-13	5.99092e-13
YMR183C	SSO2	-0.752174	6.40665	1.67105e-13	6.0986e-13
YLR373C	VID22	0.68247	7.7019	1.68337e-13	6.13973e-13
YER116C	SLX8	-0.665637	7.0829	1.80046e-13	6.5627e-13
YBR116C	NOT_AVAILABLE	-1.09401	5.81936	1.80988e-13	6.59291e-13
YDL137W	ARF2	-0.714452	8.69964	1.81206e-13	6.59673e-13
YDR400W	URH1	1.08312	4.64666	1.87104e-13	6.80719e-13
YBR025C	OLA1	0.750438	7.59174	1.8962e-13	6.89442e-13
YOR197W	MCA1	-0.6714	7.35368	2.03907e-13	7.40926e-13
YPL191C	NOT_AVAILABLE	1.09515	4.666	2.08877e-13	7.58513e-13
YNL329C	PEX6	-0.673299	6.9073	2.09815e-13	7.61443e-13
YOR314W-A	NOT_AVAILABLE	4.05759	0.657042	2.11431e-13	7.66833e-13
YDR324C	UTP4	0.745006	6.71785	2.32442e-13	8.42513e-13
YKL019W	RAM2	-0.774594	6.48247	2.35216e-13	8.52036e-13
YOL011W	PLB3	0.635689	7.19044	2.36082e-13	8.54643e-13
YER079W	NOT_AVAILABLE	-0.903	8.37187	2.52312e-13	9.12829e-13
YLR142W	PUT1	-1.24808	6.07201	2.58725e-13	9.35452e-13
YKR041W	NOT_AVAILABLE	1.35952	3.25727	2.62398e-13	9.48145e-13
YER052C	HOM3	0.813487	8.65298	2.66132e-13	9.61043e-13
YIL094C	LYS12	0.831571	7.68545	2.70504e-13	9.76223e-13
YIL137C	TMA108	-0.742339	7.81586	2.73698e-13	9.87142e-13
YJR073C	OPI3	-0.795593	7.27375	2.78648e-13	1.00437e-12
YPR192W	AQY1	1.01803	8.9824	2.804e-13	1.01006e-12
YHR121W	LSM12	0.75023	5.52708	2.88877e-13	1.03996e-12
YMR082C	NOT_AVAILABLE	3.31697	1.0435	2.99747e-13	1.07842e-12
YPL260W	NOT_AVAILABLE	-0.679402	8.0714	3.04923e-13	1.09637e-12
YJL200C	ACO2	1.16788	8.04152	3.08792e-13	1.1096e-12
SRG1	SRG1	1.75682	2.68112	3.20219e-13	1.14995e-12
YDR329C	PEX3	-0.719768	8.2367	3.25955e-13	1.16983e-12
YIL097W	FYV10	-0.850609	7.943	3.29641e-13	1.18233e-12
YOR011W	AUS1	0.899622	6.32478	3.29906e-13	1.18255e-12
YKL090W	CUE2	0.795765	5.59634	3.31308e-13	1.18685e-12
YOR217W	RFC1	-0.695089	7.97356	3.33951e-13	1.19558e-12
YBR236C	ABD1	-0.685246	6.84242	3.43774e-13	1.22999e-12
YKL058W	TOA2	-0.726505	6.28805	3.48247e-13	1.24523e-12
YFR044C	DUG1	-0.709063	7.24653	3.6037e-13	1.28779e-12
YKL179C	COY1	-0.743729	7.64564	3.73939e-13	1.33546e-12
YJL049W	NOT_AVAILABLE	0.703635	6.32841	3.76055e-13	1.3422e-12
YAL066W	NOT_AVAILABLE	4.454	0.537344	3.85422e-13	1.37479e-12
YMR306W	FKS3	-0.754403	6.27997	3.9648e-13	1.41337e-12
YIL129C	TAO3	-0.872624	8.09238	4.29862e-13	1.53143e-12
YBL024W	NCL1	0.644296	7.08083	4.42802e-13	1.57657e-12
YJR012C	NOT_AVAILABLE	0.818195	5.1234	4.48295e-13	1.59515e-12
YDR001C	NTH1	-0.749648	10.5383	4.63898e-13	1.64967e-12
YNL153C	GIM3	1.37342	3.93444	4.7631e-13	1.69277e-12
YDL171C	GLT1	-0.880488	9.38684	4.83911e-13	1.71874e-12
YNL071W	LAT1	-0.718477	8.69524	4.84565e-13	1.72001e-12
YLR039C	RIC1	-0.729841	6.78525	4.91356e-13	1.74306e-12
YDR107C	TMN2	-0.851482	4.9593	4.98935e-13	1.76887e-12
YBR261C	TAE1	1.2845	3.343	5.00299e-13	1.77263e-12
YER044C	ERG28	1.00416	5.90848	5.15235e-13	1.82444e-12
YOR274W	MOD5	0.813688	5.16745	5.23878e-13	1.85392e-12
YHR174W	ENO2	-0.853917	11.3561	5.34329e-13	1.88976e-12
YLL036C	PRP19	0.853642	6.70793	5.61192e-13	1.98356e-12
YPL126W	NAN1	0.757608	7.9391	5.62399e-13	1.98662e-12
YOR228C	MCP1	-0.904356	5.81495	5.64394e-13	1.99246e-12
YMR031C	EIS1	-0.775378	6.36675	5.72625e-13	2.02029e-12
YDL005C	MED2	-0.707623	8.10938	5.7378e-13	2.02315e-12
YIL130W	ASG1	0.685242	8.11388	5.74201e-13	2.02341e-12
YJL187C	SWE1	1.09284	5.38029	6.10778e-13	2.151e-12
YMR086W	SEG1	-0.739648	8.41724	6.12493e-13	2.15574e-12
YPR141C	KAR3	-0.881218	6.10695	6.14729e-13	2.1623e-12
YLL062C	MHT1	1.1732	4.25693	6.43195e-13	2.26107e-12
YDR161W	NOT_AVAILABLE	0.744766	6.34069	6.47738e-13	2.27567e-12
YBR281C	DUG2	-0.667894	6.8019	6.50545e-13	2.2838e-12
YGL198W	YIP4	-0.768702	6.16668	6.50835e-13	2.2838e-12
YMR027W	NOT_AVAILABLE	-0.758409	7.78259	6.57083e-13	2.30434e-12
YDR171W	HSP42	-1.04426	9.32129	6.7841e-13	2.3777e-12
YPR062W	FCY1	0.682297	6.73688	6.92603e-13	2.42598e-12
YLL051C	FRE6	-0.710295	6.63535	6.96881e-13	2.4395e-12
YJR035W	RAD26	-0.675376	7.96815	7.05018e-13	2.4665e-12
YOL151W	GRE2	-0.964792	10.7172	7.19717e-13	2.51642e-12
YGR209C	TRX2	-0.781129	9.09794	7.35825e-13	2.5712e-12
YLR362W	STE11	-0.645739	7.80836	7.37468e-13	2.5754e-12
YLR414C	PUN1	-1.05565	6.13698	7.44494e-13	2.59838e-12
YMR137C	PSO2	-0.720625	7.07557	7.70668e-13	2.68812e-12
YGL194C-A	NOT_AVAILABLE	1.06806	4.37576	7.72501e-13	2.6929e-12
YBR163W	EXO5	0.802406	6.8616	7.82795e-13	2.72716e-12
YMR251W-A	HOR7	-0.821191	8.74215	7.86955e-13	2.74001e-12
YER037W	PHM8	0.732828	6.00907	8.10024e-13	2.81865e-12
YGL054C	ERV14	0.709641	6.51162	8.66156e-13	3.01218e-12
YGR075C	PRP38	1.66966	2.94971	8.85765e-13	3.07853e-12
YEL043W	NOT_AVAILABLE	-0.701973	8.08991	8.91729e-13	3.09742e-12
YJR112W	NNF1	1.13743	4.67876	8.94335e-13	3.10462e-12
YDR466W	PKH3	-0.758815	8.42312	9.05581e-13	3.14179e-12
YOR168W	GLN4	-0.634403	7.65041	9.07005e-13	3.14486e-12
YNL312W	RFA2	-0.683982	6.76644	9.07962e-13	3.14631e-12
YNL052W	COX5A	-0.726143	7.60896	9.20403e-13	3.18753e-12
YIR015W	RPR2	-0.751115	6.9852	9.49533e-13	3.28645e-12
YDL238C	GUD1	0.877744	5.06836	9.69497e-13	3.35356e-12
YNL238W	KEX2	0.656872	7.386	9.75667e-13	3.3729e-12
YDR258C	HSP78	-0.697161	8.32156	9.83295e-13	3.39726e-12
YDL192W	ARF1	0.749	6.68971	9.94771e-13	3.43487e-12
YOL144W	NOP8	0.885631	6.58048	1.00605e-12	3.47175e-12
YDL147W	RPN5	-0.727601	9.28251	1.00705e-12	3.47315e-12
YKR046C	PET10	-1.21112	10.9768	1.01115e-12	3.48525e-12
YJL215C	NOT_AVAILABLE	2.40062	1.49523	1.01217e-12	3.48669e-12
YNL055C	POR1	-0.727936	8.71829	1.03689e-12	3.56974e-12
YNL199C	GCR2	-0.751225	8.65391	1.03761e-12	3.5701e-12
YNL287W	SEC21	-0.706882	9.08524	1.03833e-12	3.57049e-12
YGL057C	GEP7	0.898547	4.61033	1.04988e-12	3.60808e-12
YBL097W	BRN1	-0.857744	5.28715	1.05552e-12	3.62531e-12
YOR136W	IDH2	0.784374	7.40584	1.11007e-12	3.81044e-12
YDR206W	EBS1	0.66606	7.79925	1.16811e-12	4.0073e-12
YLR079W	SIC1	-0.727644	6.78127	1.24637e-12	4.27325e-12
YER140W	EMP65	0.838511	5.65494	1.27247e-12	4.36019e-12
YFR022W	ROG3	0.727338	5.69002	1.28414e-12	4.39759e-12
YPL113C	NOT_AVAILABLE	-0.766572	5.62136	1.38416e-12	4.73732e-12
YDL174C	DLD1	-0.665798	7.83725	1.39073e-12	4.75703e-12
YLR291C	GCD7	0.739007	6.31435	1.42042e-12	4.85573e-12
YHR001W	OSH7	-0.643341	6.98892	1.48048e-12	5.05808e-12
YHR101C	BIG1	0.868058	5.02303	1.54807e-12	5.2859e-12
YKL152C	GPM1	-0.808097	11.0172	1.56311e-12	5.33414e-12
YLL054C	NOT_AVAILABLE	0.77693	6.11136	1.58661e-12	5.41118e-12
YJL061W	NUP82	-0.699786	6.71714	1.61465e-12	5.50358e-12
YGL122C	NAB2	-0.733142	8.50722	1.63185e-12	5.55897e-12
YBR109C	CMD1	-0.63658	7.71518	1.65601e-12	5.63796e-12
YGL251C	HFM1	-1.04203	6.00456	1.68533e-12	5.73445e-12
YER162C	RAD4	-0.618783	7.56731	1.70266e-12	5.79005e-12
YPR127W	NOT_AVAILABLE	-0.917909	7.74659	1.70483e-12	5.79405e-12
YMR072W	ABF2	-0.758292	8.19452	1.78411e-12	6.05993e-12
YLR250W	SSP120	-0.651747	7.26848	1.78877e-12	6.07225e-12
YFL002C	SPB4	0.787319	5.95341	1.79387e-12	6.08599e-12
YJR047C	ANB1	2.73206	1.34854	1.94231e-12	6.5858e-12
YGL142C	GPI10	0.730391	6.24362	1.95138e-12	6.61271e-12
YNL201C	PSY2	0.694683	7.23081	1.9725e-12	6.68037e-12
YHR177W	NOT_AVAILABLE	0.86623	4.98839	1.98216e-12	6.70601e-12
YKL051W	SFK1	1.18911	4.56892	1.98237e-12	6.70601e-12
YPR036W-A	SPO24	1.04439	10.7277	1.99525e-12	6.74568e-12
YOR013W	IRC11	2.46069	1.62236	2.07779e-12	7.02068e-12
YER153C	PET122	-0.879147	4.53026	2.18296e-12	7.37177e-12
YAL040C	CLN3	1.3639	3.52942	2.18769e-12	7.38347e-12
YOL029C	NOT_AVAILABLE	0.967149	4.43202	2.19086e-12	7.38988e-12
YNL250W	RAD50	-0.781537	6.84488	2.23977e-12	7.5505e-12
YML100W	TSL1	-0.946132	8.96783	2.32762e-12	7.8421e-12
YDR408C	ADE8	-0.855901	5.6585	2.34346e-12	7.8909e-12
YNL032W	SIW14	0.699743	6.33062	2.52453e-12	8.49572e-12
YGR167W	CLC1	-0.675925	7.64299	2.52824e-12	8.50328e-12
YMR184W	ADD37	-0.915085	4.95301	2.54565e-12	8.5569e-12
YML101C	CUE4	-1.04771	4.01484	2.6069e-12	8.75773e-12
YGR184C	UBR1	-0.894726	9.64683	2.61023e-12	8.76006e-12
YGR026W	NOT_AVAILABLE	-0.602035	7.31449	2.61059e-12	8.76006e-12
YDR243C	PRP28	-0.840286	6.19162	2.68315e-12	8.99836e-12
YJL042W	MHP1	-0.726404	9.09386	2.79927e-12	9.38238e-12
YLR019W	PSR2	0.605174	7.41095	2.86065e-12	9.58262e-12
YHR064C	SSZ1	0.673135	7.83211	2.87573e-12	9.62758e-12
YER114C	BOI2	-0.696554	9.33953	2.8864e-12	9.65775e-12
YER080W	AIM9	-0.682858	7.75606	2.95527e-12	9.88254e-12
YBR058C	UBP14	-0.691831	8.0554	3.00902e-12	1.00565e-11
YBR229C	ROT2	-0.593232	7.53472	3.02633e-12	1.01086e-11
YDR164C	SEC1	0.773433	6.10534	3.02873e-12	1.01108e-11
YDR224C	HTB1	-0.762494	8.90957	3.1421e-12	1.04832e-11
YOL110W	SHR5	-0.799882	5.55143	3.19701e-12	1.06604e-11
YJR005C-A	LSO1	-0.986999	4.51061	3.20117e-12	1.06681e-11
YLR246W	ERF2	0.610659	6.99687	3.23671e-12	1.07804e-11
YER013W	PRP22	-0.62665	7.69594	3.31121e-12	1.10223e-11
YBR088C	POL30	-0.85689	5.32151	3.3543e-12	1.11593e-11
YDR222W	NOT_AVAILABLE	1.68197	2.73675	3.44401e-12	1.14512e-11
YKR044W	UIP5	0.696836	5.85121	3.5438e-12	1.17763e-11
YJR125C	ENT3	-0.711542	8.12066	3.56186e-12	1.18296e-11
YMR257C	PET111	0.757971	6.44046	3.60633e-12	1.19645e-11
YNR059W	MNT4	-0.666345	6.32349	3.60659e-12	1.19645e-11
YHR104W	GRE3	-0.83858	7.93224	3.87494e-12	1.28474e-11
YPL054W	LEE1	0.822239	8.70342	3.90117e-12	1.29271e-11
YPR093C	ASR1	-0.93376	5.0934	3.95608e-12	1.31016e-11
YPL228W	CET1	-0.635179	7.12665	3.9792e-12	1.31707e-11
YOL115W	PAP2	0.658925	7.05687	3.98373e-12	1.31781e-11
YLR115W	CFT2	-0.633594	7.05966	4.01344e-12	1.32689e-11
YDL159W	STE7	-0.612337	7.18397	4.04855e-12	1.33774e-11
YLR125W	NOT_AVAILABLE	1.67452	2.56369	4.10256e-12	1.35482e-11
YPL109C	NOT_AVAILABLE	-0.696592	5.58098	4.12185e-12	1.36042e-11
YOR223W	DSC3	-0.659548	6.41731	4.15051e-12	1.3691e-11
YGR032W	GSC2	-0.877047	12.0364	4.15881e-12	1.37107e-11
YDR200C	VPS64	-0.619082	7.76229	4.1643e-12	1.3721e-11
YLR025W	SNF7	-0.687853	8.21206	4.17357e-12	1.37438e-11
YGL085W	LCL3	0.902347	4.68577	4.2791e-12	1.40834e-11
YKL191W	DPH2	0.669989	6.7954	4.52126e-12	1.4872e-11
YKR048C	NAP1	-0.760867	8.95057	4.55e-12	1.4958e-11
YJL163C	NOT_AVAILABLE	-0.734978	8.93478	4.56145e-12	1.49873e-11
YCR081W	SRB8	-0.763424	6.42441	4.74398e-12	1.55782e-11
YDL236W	PHO13	0.884064	5.88012	4.75585e-12	1.56084e-11
YNL192W	CHS1	-1.44925	9.01859	4.86263e-12	1.59499e-11
YHL027W	RIM101	-0.707536	9.59719	4.8702e-12	1.59657e-11
YMR265C	NOT_AVAILABLE	0.970007	5.50074	5.09691e-12	1.66995e-11
YLR070C	XYL2	-0.989888	6.91647	5.11343e-12	1.67442e-11
YNR025C	NOT_AVAILABLE	1.30662	2.98352	5.22179e-12	1.70895e-11
YDL080C	THI3	0.778652	5.99765	5.26251e-12	1.72131e-11
YGR192C	TDH3	-0.854582	13.0086	5.33387e-12	1.74367e-11
YKL067W	YNK1	-0.946625	4.29729	5.40462e-12	1.76581e-11
YLR043C	TRX1	-0.72235	7.04338	5.42421e-12	1.77122e-11
YJR036C	HUL4	-0.688514	6.81272	5.43138e-12	1.77257e-11
YPL231W	FAS2	-0.744105	9.04905	5.43472e-12	1.77267e-11
YGR286C	BIO2	0.919895	5.47396	5.43909e-12	1.7731e-11
YDR276C	PMP3	-0.704239	7.95057	5.5455e-12	1.80678e-11
YOR165W	SEY1	-0.6969	7.88057	5.70827e-12	1.85786e-11
YAL060W	BDH1	-0.75506	6.01832	5.70865e-12	1.85786e-11
YPL189C-A	COA2	0.927499	4.96317	5.75545e-12	1.87205e-11
YGL222C	EDC1	-0.865577	6.18604	5.85834e-12	1.90445e-11
YMR309C	NIP1	0.656066	8.24474	5.92784e-12	1.92597e-11
YDR374C	PHO92	-1.06584	4.5271	6.00016e-12	1.94838e-11
YBR125C	PTC4	0.667335	6.04169	6.01335e-12	1.95158e-11
YLR304C	ACO1	-0.771003	9.72984	6.11497e-12	1.98345e-11
YGL028C	SCW11	-0.805081	5.54073	6.26701e-12	2.03164e-11
YAR015W	ADE1	-0.648491	6.73738	6.33374e-12	2.05213e-11
YGR235C	MIC26	-0.615176	7.15112	6.47966e-12	2.09824e-11
YER175C	TMT1	1.03864	4.52422	6.61611e-12	2.14124e-11
YCR084C	TUP1	-0.846854	9.26905	6.79295e-12	2.19725e-11
YDR106W	ARP10	1.69987	2.42705	6.82681e-12	2.20698e-11
YIL112W	HOS4	-0.678575	9.20158	7.03944e-12	2.27417e-11
YPR164W	MMS1	-0.813878	7.62848	7.04245e-12	2.27417e-11
YDR452W	PPN1	-0.690221	8.984	7.09938e-12	2.29129e-11
YOL048C	RRT8	-0.95464	7.75769	7.10607e-12	2.29218e-11
YJR025C	BNA1	-0.701835	6.73749	7.15985e-12	2.30825e-11
YJL179W	PFD1	0.995345	4.29091	7.1754e-12	2.31199e-11
YHR210C	NOT_AVAILABLE	1.70909	2.64002	7.18752e-12	2.31461e-11
YLL007C	NOT_AVAILABLE	0.971194	4.91613	7.30805e-12	2.35213e-11
YNL037C	IDH1	0.722791	7.83753	7.44531e-12	2.39498e-11
YJR083C	ACF4	0.738376	5.4797	7.71715e-12	2.48106e-11
YLL060C	GTT2	-0.800591	6.28131	7.74787e-12	2.48956e-11
YGR252W	GCN5	-0.791517	6.08841	7.9614e-12	2.55677e-11
YGR175C	ERG1	0.712045	7.70597	8.09884e-12	2.59947e-11
YOR156C	NFI1	-0.57421	7.26775	8.27557e-12	2.65474e-11
YDR191W	HST4	-0.929798	4.49938	8.56763e-12	2.74692e-11
YFR030W	MET10	-0.896685	8.70489	8.69011e-12	2.78466e-11
YJR010C-A	SPC1	1.32091	2.98277	8.99033e-12	2.87927e-11
YPL047W	SGF11	-0.789703	5.20298	9.05189e-12	2.8974e-11
YLR368W	MDM30	-0.681723	6.50498	9.09553e-12	2.90977e-11
YGR133W	PEX4	-0.703419	5.48736	9.23862e-12	2.95393e-11
YDL248W	COS7	1.63079	2.48932	9.30789e-12	2.97444e-11
YKR031C	SPO14	-0.729415	8.34816	9.43868e-12	3.01459e-11
YHR061C	GIC1	1.18148	3.30485	9.48017e-12	3.02618e-11
YNL319W	NOT_AVAILABLE	3.01267	0.968475	9.60874e-12	3.06554e-11
YGR239C	PEX21	0.766163	7.41803	9.63588e-12	3.07252e-11
YJL092W	SRS2	-0.689982	8.39487	9.66017e-12	3.07859e-11
YJR043C	POL32	0.749965	5.2773	9.68605e-12	3.08515e-11
YCR006C	NOT_AVAILABLE	-1.04416	3.69283	9.78068e-12	3.11359e-11
YGL115W	SNF4	0.692355	6.31425	9.9611e-12	3.16879e-11
YHR160C	PEX18	-0.596635	7.26273	9.96496e-12	3.16879e-11
YLR096W	KIN2	-0.61764	7.36418	9.98401e-12	3.17312e-11
YLR120C	YPS1	-0.773721	8.31442	1.02213e-11	3.24677e-11
YER101C	AST2	-0.577611	7.53441	1.02285e-11	3.24727e-11
YGR295C	COS6	0.867072	5.27091	1.05219e-11	3.33863e-11
YER059W	PCL6	-0.602078	6.91261	1.0543e-11	3.34349e-11
YMR201C	RAD14	-0.659837	7.31791	1.07634e-11	3.41154e-11
YJL076W	NET1	0.647552	7.57983	1.0825e-11	3.42917e-11
YPL153C	RAD53	-0.770944	4.95637	1.18935e-11	3.76562e-11
YML107C	PML39	-0.703809	5.59017	1.24348e-11	3.93405e-11
YDR468C	TLG1	-0.69579	6.27301	1.24389e-11	3.93405e-11
YHR189W	PTH1	-1.01249	3.52393	1.25826e-11	3.97734e-11
YHL016C	DUR3	0.730156	5.66689	1.26161e-11	3.98575e-11
YBR267W	REI1	0.631851	6.80451	1.29396e-11	4.08575e-11
YJR136C	TTI2	0.680743	5.78237	1.32762e-11	4.18977e-11
YBL030C	PET9	0.713304	7.8303	1.36515e-11	4.30587e-11
YDR387C	NOT_AVAILABLE	0.692345	5.81206	1.3778e-11	4.34343e-11
YNR016C	ACC1	-0.884035	9.15142	1.50626e-11	4.74581e-11
YBR173C	UMP1	-0.676672	7.27416	1.50945e-11	4.7533e-11
YDR359C	EAF1	-0.665132	6.94022	1.51218e-11	4.75933e-11
YOR386W	PHR1	-0.788362	5.57847	1.51742e-11	4.77323e-11
YDR007W	TRP1	1.0005	4.41369	1.55621e-11	4.89262e-11
YHR037W	PUT2	-0.680332	8.7471	1.58425e-11	4.97809e-11
YPR190C	RPC82	0.603822	7.0906	1.62357e-11	5.09891e-11
YDR076W	RAD55	0.763444	4.96141	1.63923e-11	5.1453e-11
YGL050W	TYW3	0.826067	4.90019	1.66122e-11	5.21154e-11
YNL072W	RNH201	-0.918894	4.00729	1.69944e-11	5.32857e-11
YPL017C	IRC15	0.842551	5.34561	1.70579e-11	5.34559e-11
YKR013W	PRY2	0.917818	4.10003	1.7238e-11	5.39914e-11
YPL004C	LSP1	-0.942748	9.46589	1.75293e-11	5.48743e-11
YGR088W	CTT1	-1.28016	11.5805	1.77531e-11	5.55453e-11
YPL244C	HUT1	0.781351	5.11937	1.80317e-11	5.63865e-11
YIR032C	DAL3	1.33668	3.14942	1.84095e-11	5.75369e-11
YOR336W	KRE5	-0.754824	7.21156	1.95401e-11	6.10379e-11
YDL086W	NOT_AVAILABLE	-0.672284	6.78291	1.97073e-11	6.15271e-11
YNL116W	DMA2	-0.67751	8.95129	2.05277e-11	6.40544e-11
YOR072W	NOT_AVAILABLE	2.2894	1.87314	2.07827e-11	6.48155e-11
YCL028W	RNQ1	-0.570932	7.35197	2.11528e-11	6.59343e-11
YNR029C	NOT_AVAILABLE	0.634177	6.97131	2.11938e-11	6.60267e-11
YCL033C	MXR2	-0.703513	5.59541	2.2064e-11	6.8701e-11
YNL103W	MET4	-0.66582	9.30836	2.24161e-11	6.97602e-11
YGL153W	PEX14	-0.65566	6.42217	2.31938e-11	7.2142e-11
YLR309C	IMH1	-0.684768	9.16032	2.34018e-11	7.27502e-11
YNL301C	RPL18B	0.663282	6.70886	2.35069e-11	7.30378e-11
YAL067C	SEO1	1.3244	4.71038	2.36454e-11	7.33969e-11
YPR159W	KRE6	-0.687346	7.67362	2.36476e-11	7.33969e-11
YPL180W	TCO89	-0.637012	7.82315	2.37321e-11	7.36201e-11
YHR195W	NVJ1	-0.704922	7.72547	2.38285e-11	7.38798e-11
YNR032C-A	HUB1	1.14135	3.58974	2.39591e-11	7.42451e-11
YDR183C-A	NOT_AVAILABLE	2.24892	3.20716	2.45052e-11	7.58972e-11
YOR176W	HEM15	-0.676435	6.40763	2.53432e-11	7.84509e-11
YCR106W	RDS1	-0.704312	7.22893	2.53939e-11	7.85662e-11
YBL058W	SHP1	-0.765659	8.4384	2.5985e-11	8.03522e-11
YDL176W	NOT_AVAILABLE	-0.594751	7.02915	2.63669e-11	8.14586e-11
YLR183C	TOS4	-1.17979	4.39869	2.63707e-11	8.14586e-11
YDR254W	CHL4	-0.801658	4.85685	2.66332e-11	8.22261e-11
YIL135C	VHS2	-0.677977	8.36075	2.66756e-11	8.23133e-11
YBR022W	POA1	0.787514	5.02635	2.72104e-11	8.3919e-11
YFL036W	RPO41	-0.721803	9.42133	2.73405e-11	8.42759e-11
Q0075	AI5_BETA	-1.41018	5.98073	2.79748e-11	8.61854e-11
YHR048W	YHK8	0.951632	4.21269	2.84332e-11	8.75513e-11
YOL032W	OPI10	-0.815213	5.18466	2.90536e-11	8.94147e-11
YDR092W	UBC13	-0.730173	6.75719	2.91321e-11	8.96089e-11
YMR181C	NOT_AVAILABLE	-0.821986	8.32094	3.00699e-11	9.24448e-11
YER141W	COX15	-0.731521	8.29908	3.18271e-11	9.77955e-11
YGL106W	MLC1	-0.866306	5.06342	3.31886e-11	1.01925e-10
YJL098W	SAP185	0.710759	7.61087	3.38634e-11	1.03943e-10
YHR208W	BAT1	0.733541	8.19282	3.40396e-11	1.04429e-10
YCR069W	CPR4	-0.711861	8.22788	3.45623e-11	1.05976e-10
YMR203W	TOM40	-0.631014	7.86861	3.48794e-11	1.06893e-10
YEL065W	SIT1	0.819019	6.1053	3.52652e-11	1.08018e-10
YPL022W	RAD1	-0.676421	7.66142	3.53037e-11	1.08079e-10
YDR030C	RAD28	-0.759458	6.6342	3.55599e-11	1.08759e-10
YER109C	FLO8	0.805334	5.95457	3.55629e-11	1.08759e-10
YIL092W	NOT_AVAILABLE	-0.760288	6.43246	3.57707e-11	1.09337e-10
YDL170W	UGA3	0.756567	6.46865	3.6134e-11	1.10389e-10
YCL048W-A	NOT_AVAILABLE	-1.29553	6.8377	3.65789e-11	1.1169e-10
YJR055W	HIT1	0.977192	3.87224	3.66096e-11	1.11725e-10
YPL059W	GRX5	-0.694227	6.38516	3.69196e-11	1.12613e-10
YIL143C	SSL2	-0.650657	8.86259	3.70402e-11	1.12921e-10
YPL236C	ENV7	-0.60095	6.58113	3.71711e-11	1.13261e-10
YHL038C	CBP2	-0.636432	6.29571	3.72076e-11	1.13313e-10
YOL047C	LDS2	1.28527	3.60515	3.76987e-11	1.14749e-10
YLL031C	GPI13	0.645079	8.05172	3.9064e-11	1.18843e-10
YMR091C	NPL6	0.606503	6.63861	3.91345e-11	1.18995e-10
YML106W	URA5	0.599769	6.99226	3.93339e-11	1.19539e-10
YBR039W	ATP3	-0.665785	7.81957	4.02718e-11	1.22326e-10
YDL234C	GYP7	-0.724978	9.19125	4.05921e-11	1.23234e-10
YER136W	GDI1	-0.729991	8.89009	4.10069e-11	1.24429e-10
YKL117W	SBA1	-0.658008	8.07386	4.19018e-11	1.27078e-10
YJR009C	TDH2	-0.719699	10.1828	4.19471e-11	1.27149e-10
YOR371C	GPB1	-0.798212	7.2673	4.21409e-11	1.2767e-10
YDR155C	CPR1	-0.725398	8.83925	4.31008e-11	1.30511e-10
YPR183W	DPM1	-0.698384	6.22314	4.71942e-11	1.42832e-10
YMR092C	AIP1	-0.62561	7.88435	4.7488e-11	1.43646e-10
YOR174W	MED4	-0.69927	5.86443	4.93076e-11	1.49073e-10
YCR020W-B	HTL1	1.3143	3.24928	4.9814e-11	1.50526e-10
YDL033C	SLM3	-0.72079	5.31813	5.04599e-11	1.52399e-10
YDR105C	TMS1	0.612733	6.57999	5.26199e-11	1.5884e-10
YPL041C	NOT_AVAILABLE	0.834413	4.80064	5.44302e-11	1.6422e-10
YMR275C	BUL1	0.633206	6.5514	5.5793e-11	1.68244e-10
YLR438C-A	LSM3	0.722056	5.98757	5.58567e-11	1.68349e-10
YIR029W	DAL2	0.783012	5.80263	5.64162e-11	1.69948e-10
YGR085C	RPL11B	0.897362	6.38926	5.82465e-11	1.75371e-10
YOR074C	CDC21	-0.771431	4.80149	5.86617e-11	1.7653e-10
YML023C	NSE5	0.682464	5.96859	5.89476e-11	1.77299e-10
YHR146W	CRP1	-0.644448	8.79381	5.91627e-11	1.77854e-10
YNL125C	ESBP6	0.580579	7.69295	6.15222e-11	1.84852e-10
YJR054W	KCH1	1.11726	5.53328	6.25511e-11	1.87847e-10
YOR086C	TCB1	-0.692778	8.95238	6.26589e-11	1.88074e-10
YLR119W	SRN2	0.899947	4.6125	6.58461e-11	1.97538e-10
YLR231C	BNA5	-0.669194	7.23358	6.63835e-11	1.99048e-10
YML105C	SEC65	0.666221	6.11083	6.75132e-11	2.02331e-10
YOL041C	NOP12	0.670011	7.28382	6.75651e-11	2.02383e-10
YOR347C	PYK2	-0.662488	6.76061	6.85311e-11	2.05171e-10
YKR063C	LAS1	-0.675743	6.81194	6.9126e-11	2.06769e-10
YLL023C	POM33	-0.752205	7.47346	6.91359e-11	2.06769e-10
YOR012W	NOT_AVAILABLE	3.13577	0.714551	7.00239e-11	2.09318e-10
YGR270W	YTA7	-0.709791	8.87027	7.07352e-11	2.11336e-10
YGL070C	RPB9	0.981691	4.12451	7.2758e-11	2.17268e-10
YPR204W	NOT_AVAILABLE	-0.701515	5.36453	7.28354e-11	2.17388e-10
YOR341W	RPA190	0.768715	7.22795	7.38633e-11	2.20343e-10
YPR048W	TAH18	0.785933	6.14328	7.60194e-11	2.26659e-10
YNR039C	ZRG17	-0.633882	8.30425	7.6528e-11	2.28059e-10
YPL043W	NOP4	0.638648	8.29229	7.68942e-11	2.29033e-10
YGR221C	TOS2	0.934642	4.06144	7.90932e-11	2.35463e-10
YIR030C	DCG1	1.51923	2.39107	7.9577e-11	2.36782e-10
YBR197C	NOT_AVAILABLE	-1.0255	3.84283	7.9913e-11	2.37661e-10
YOR064C	YNG1	-0.771787	5.81258	8.03726e-11	2.38906e-10
YCL030C	HIS4	0.782471	6.22408	8.1299e-11	2.41536e-10
YAL026C	DRS2	-0.590673	7.16447	8.22852e-11	2.44342e-10
YCR017C	CWH43	-0.618588	7.65633	8.24919e-11	2.44831e-10
YIL099W	SGA1	-1.05001	6.10805	8.33287e-11	2.47189e-10
YNR073C	NOT_AVAILABLE	0.727571	5.5362	8.43287e-11	2.50028e-10
YDL114W	NOT_AVAILABLE	1.03211	3.81995	8.57118e-11	2.54e-10
YIL126W	STH1	-0.655641	9.52645	8.8049e-11	2.60793e-10
YPL012W	RRP12	0.662824	7.99364	9.38069e-11	2.77707e-10
YGR081C	SLX9	0.635598	6.06237	9.43925e-11	2.79298e-10
YER149C	PEA2	0.918483	4.73787	9.49768e-11	2.80885e-10
YHR103W	SBE22	-0.605823	7.82343	9.83834e-11	2.90812e-10
YDR296W	MHR1	0.744151	5.94944	1.05119e-10	3.10565e-10
YER027C	GAL83	0.620344	7.22214	1.05795e-10	3.12403e-10
YNL127W	FAR11	-0.558961	7.45891	1.06955e-10	3.15668e-10
YDR182W-A	NOT_AVAILABLE	1.44113	2.44388	1.08127e-10	3.18968e-10
YBR282W	MRPL27	0.780813	5.33035	1.11428e-10	3.28536e-10
YGL134W	PCL10	-0.600361	6.65223	1.14499e-10	3.37422e-10
YNL109W	NOT_AVAILABLE	1.96655	3.56369	1.15043e-10	3.38853e-10
YDR503C	LPP1	1.2385	3.23434	1.17218e-10	3.45087e-10
YJR065C	ARP3	-0.658438	8.1793	1.18339e-10	3.4821e-10
YNL268W	LYP1	0.652981	8.39796	1.20154e-10	3.53373e-10
YDL098C	SNU23	0.821955	4.7043	1.21071e-10	3.5589e-10
YOR363C	PIP2	0.582788	7.14584	1.30679e-10	3.8394e-10
YOR069W	VPS5	-0.572562	7.47453	1.30837e-10	3.84209e-10
SCR1	SCR1	-2.45031	5.55483	1.3197e-10	3.87343e-10
YCR033W	SNT1	-0.642271	8.97499	1.34682e-10	3.95104e-10
YNL214W	PEX17	0.82269	4.8374	1.34969e-10	3.95747e-10
YLR297W	NOT_AVAILABLE	0.815688	5.59315	1.35683e-10	3.97641e-10
YLR170C	APS1	1.02792	4.45739	1.36769e-10	4.00622e-10
YNL290W	RFC3	0.669775	5.75052	1.48585e-10	4.35014e-10
YPL039W	NOT_AVAILABLE	0.708211	5.63452	1.55049e-10	4.53711e-10
YLR003C	CMS1	0.825918	5.3033	1.55248e-10	4.54064e-10
YBR044C	TCM62	0.677466	6.00036	1.58167e-10	4.62371e-10
YJL109C	UTP10	0.812638	7.00534	1.58669e-10	4.63605e-10
YMR107W	SPG4	-0.762381	10.8738	1.60455e-10	4.6859e-10
YDR178W	SDH4	-0.778295	6.68831	1.61818e-10	4.72334e-10
YGL157W	ARI1	0.783244	5.71668	1.74712e-10	5.09714e-10
[truncated: 3,833 more rows]

## Sheet: 30 mins
genes	Symbol	logFC	logCPM	PValue	FDR
YPL058C	PDR12	6.50344	11.7289	0	0
YGR236C	SPG1	-6.24381	9.21416	0	0
YHR126C	ANS1	5.99329	9.87092	0	0
YOR019W	NOT_AVAILABLE	-4.70429	7.73076	0	0
YOR375C	GDH1	6.72412	10.5624	1.134402e-311	0
YDR358W	GGA1	-4.27851	7.51593	1.32376e-306	1.2814e-303
YIL118W	RHO3	4.38675	7.07913	4.00253e-282	3.32096e-279
YHR179W	OYE2	6.28586	8.24213	1.27022e-281	9.22179e-279
YBL039C	URA7	4.44208	7.2286	1.94333e-281	1.2541e-278
YIL057C	RGI2	-6.76847	8.50389	3.92829e-281	2.28155e-278
YLR149C	NOT_AVAILABLE	-4.59919	9.28116	3.11846e-279	1.64655e-276
YHR049W	FSH1	4.51674	7.59037	1.21188e-273	5.86552e-271
YBR280C	SAF1	-4.28979	7.80538	3.14487e-270	1.40503e-267
YLR300W	EXG1	4.80685	7.69672	4.95679e-268	2.05636e-265
YPL119C	DBP1	-4.36562	8.5802	1.21704e-267	4.71238e-265
YKL110C	KTI12	4.7537	6.73471	2.25412e-263	8.18245e-261
YOR340C	RPA43	4.44734	7.03005	1.47961e-257	5.05505e-255
YHL021C	AIM17	-4.43369	7.06755	1.28433e-252	4.14411e-250
YPR030W	CSR2	-4.84808	11.2027	5.14666e-249	1.57325e-246
YER043C	SAH1	4.77881	9.15494	1.56319e-242	4.5395e-240
YHR087W	RTC3	-6.81686	8.60478	6.65502e-242	1.84059e-239
YMR241W	YHM2	5.30897	8.82247	1.62309e-240	4.28495e-238
YNL112W	DBP2	4.89078	9.36552	5.28368e-240	1.33425e-237
YKR093W	PTR2	4.50041	9.4277	1.392e-237	3.36864e-235
YOR310C	NOP58	4.11663	8.00876	1.08863e-236	2.5291e-234
YJL158C	CIS3	4.26578	7.16871	2.09572e-232	4.68152e-230
YKL068W-A	NOT_AVAILABLE	4.36291	7.29584	1.64377e-229	3.53593e-227
YMR053C	STB2	-3.74269	7.94628	6.65722e-229	1.3809e-226
YKL171W	NNK1	-3.48578	7.78656	7.78577e-229	1.5593e-226
YER055C	HIS1	3.83054	7.28772	2.93748e-227	5.68696e-225
YGR159C	NSR1	4.46372	9.7045	5.0652e-227	9.48989e-225
YMR217W	GUA1	4.16515	9.39618	5.61959e-227	1.01996e-224
YGL253W	HXK2	4.21895	7.97963	1.43793e-226	2.53075e-224
YLR327C	TMA10	-4.79035	10.2713	6.1118e-226	1.04404e-223
YNL194C	NOT_AVAILABLE	-4.75655	8.60604	1.4406e-224	2.39058e-222
YKR092C	SRP40	3.57957	7.24974	2.28747e-223	3.69045e-221
YMR140W	SIP5	-3.42643	7.93145	1.23219e-220	1.9342e-218
YDL014W	NOP1	4.32549	8.87219	2.18464e-220	3.33905e-218
YEL071W	DLD3	4.27193	9.91192	1.107e-219	1.64857e-217
YDR346C	SVF1	3.31588	7.37233	2.70809e-219	3.93215e-217
YLR299W	ECM38	4.21193	7.63437	7.12184e-219	1.00887e-216
YML118W	NGL3	-4.06909	7.09136	2.51241e-216	3.47431e-214
YLL012W	YEH1	3.43667	7.67185	5.1416e-216	6.94475e-214
YNL093W	YPT53	-4.1873	7.55483	6.60803e-214	8.7226e-212
YKR039W	GAP1	5.57531	10.6311	2.80046e-206	3.61446e-204
YKL029C	MAE1	3.70556	7.6838	8.20587e-203	1.03608e-200
YLR009W	RLP24	3.47006	7.56629	2.98329e-201	3.68658e-199
YJL141C	YAK1	-4.04773	9.12605	3.07196e-201	3.71707e-199
YKL078W	DHR2	4.01556	6.2091	1.47006e-200	1.74247e-198
YDR002W	YRB1	3.37229	7.46243	4.26893e-200	4.95879e-198
YOL016C	CMK2	-3.73639	7.74267	9.99307e-198	1.13803e-195
YGL012W	ERG4	3.48822	6.68135	7.47004e-197	8.34346e-195
YGL120C	PRP43	3.68857	8.64448	9.6265e-196	1.05492e-193
YBL081W	NOT_AVAILABLE	3.61372	7.15442	3.01293e-194	3.24058e-192
YLR060W	FRS1	4.11867	7.95466	2.99691e-193	3.16474e-191
YDR247W	VHS1	-4.0153	8.62886	9.90523e-193	1.02731e-190
YJL208C	NUC1	3.71583	6.36904	5.17399e-192	5.27203e-190
YER049W	TPA1	3.35214	7.49462	9.55983e-191	9.57301e-189
YOR051C	ETT1	3.71873	6.98324	1.02303e-189	1.00707e-187
YMR290C	HAS1	3.45746	8.09223	3.82543e-188	3.70301e-186
YLR175W	CBF5	4.06699	8.8724	1.60086e-187	1.52423e-185
YOR173W	DCS2	-3.63333	8.59885	1.6288e-186	1.52581e-184
YCR016W	NOT_AVAILABLE	3.53328	6.62106	1.0087e-185	9.29922e-184
YOL084W	PHM7	-4.98676	11.1369	4.62615e-185	4.19823e-183
YGL225W	VRG4	3.74688	6.99741	1.72589e-184	1.54215e-182
YDR034W-B	NOT_AVAILABLE	-4.40901	5.87685	1.87697e-184	1.65173e-182
YBR104W	YMC2	3.59112	6.61982	2.82714e-184	2.45075e-182
YGR152C	RSR1	3.99697	6.34171	4.19963e-184	3.58698e-182
YEL026W	SNU13	4.01691	6.90017	4.31262e-184	3.6301e-182
YOR101W	RAS1	3.42184	6.72438	1.40194e-183	1.16321e-181
YNR002C	ATO2	4.62504	9.69968	1.42326e-183	1.16427e-181
YOL058W	ARG1	3.93185	9.78825	2.31411e-183	1.86671e-181
YDR070C	FMP16	-4.9527	10.0872	2.4156e-182	1.92189e-180
YDL022W	GPD1	-4.73986	10.7027	6.65675e-182	5.22465e-180
YDR330W	UBX5	-3.81564	8.03737	9.8813e-181	7.65208e-179
YOL124C	TRM11	3.57461	6.68812	2.77758e-180	2.12266e-178
YLL055W	YCT1	3.44627	7.32706	6.86947e-180	5.18154e-178
YCL037C	SRO9	3.54608	7.16666	1.74131e-179	1.29661e-177
YPL265W	DIP5	4.23452	8.64679	4.93805e-179	3.63041e-177
YKR042W	UTH1	3.71462	9.0856	1.35364e-177	9.82744e-176
YAL034C	FUN19	-3.6181	8.30036	4.26431e-177	3.05767e-175
YDR345C	HXT3	4.94786	8.40822	1.92192e-176	1.36128e-174
YJL057C	IKS1	-3.16323	7.8696	1.8394e-175	1.28714e-173
YMR131C	RRB1	3.98913	8.61003	5.49727e-174	3.80097e-172
YDL113C	ATG20	-2.92529	7.31462	2.04959e-173	1.40047e-171
YML123C	PHO84	3.73671	6.31712	8.28245e-172	5.59355e-170
YPR145W	ASN1	3.87317	9.11986	2.22467e-171	1.48516e-169
YBR296C	PHO89	-4.40366	11.6532	1.42262e-169	9.38927e-168
YLR372W	ELO3	5.2805	6.51224	2.2319e-168	1.4565e-166
YKL065W-A	NOT_AVAILABLE	-3.72854	8.7403	5.45347e-168	3.51931e-166
YPR145C-A	NOT_AVAILABLE	-4.38837	6.27193	2.20921e-167	1.41001e-165
YPR009W	SUT2	3.95529	6.74372	4.96108e-167	3.13195e-165
YPL247C	NOT_AVAILABLE	-3.30609	8.05123	2.58821e-166	1.61638e-164
YGL037C	PNC1	-4.13446	9.53104	3.83356e-166	2.36865e-164
YOR108W	LEU9	3.37476	7.5669	3.17776e-165	1.94278e-163
YKL103C	APE1	-2.93485	7.02655	3.23525e-164	1.95732e-162
YCR010C	ADY2	-4.08178	9.11752	1.13288e-162	6.78328e-161
YOR220W	RCN2	-4.43105	8.94889	3.2805e-162	1.9442e-160
YJL164C	TPK1	-3.86591	7.5972	4.53094e-162	2.65815e-160
YML004C	GLO1	-3.8352	9.35298	3.19189e-160	1.85385e-158
YGL156W	AMS1	-3.24269	10.0086	7.41109e-159	4.26174e-157
YML056C	IMD4	3.69207	6.69173	1.28994e-158	7.34505e-157
YOL123W	HRP1	4.29985	9.27198	8.86067e-158	4.99638e-156
YLR053C	NOT_AVAILABLE	-4.35959	6.71778	4.61004e-157	2.57453e-155
YMR160W	NOT_AVAILABLE	-2.91421	7.04584	6.97068e-157	3.85578e-155
YPL212C	PUS1	3.01443	8.17274	1.85554e-156	1.01669e-154
YPL081W	RPS9A	3.62357	7.62686	6.86335e-156	3.72545e-154
YBR082C	UBC4	3.18464	8.00655	6.07287e-155	3.26585e-153
YBL086C	NOT_AVAILABLE	-3.19181	7.90129	1.24132e-154	6.61431e-153
YKR043C	SHB17	2.86452	7.09286	1.75515e-154	9.26719e-153
YNL200C	NOT_AVAILABLE	-4.36774	6.94564	2.37491e-154	1.24266e-152
YDL039C	PRM7	2.90731	7.391	1.22379e-153	6.34624e-152
YNL141W	AAH1	3.99333	5.98663	8.39043e-153	4.31253e-151
YPL147W	PXA1	-2.98831	8.11244	3.06901e-152	1.56358e-150
YNR012W	URK1	3.27455	6.27512	6.69096e-152	3.37922e-150
YGR123C	PPT1	3.29498	6.2525	7.05549e-152	3.53261e-150
YGR245C	SDA1	3.07099	8.66994	1.36036e-151	6.75298e-150
YPL211W	NIP7	3.78162	6.55407	5.26957e-151	2.5937e-149
YML018C	NOT_AVAILABLE	2.58894	7.2359	3.8067e-150	1.85793e-148
YPR033C	HTS1	2.87011	7.23947	5.65359e-150	2.73634e-148
YDL222C	FMP45	-4.84208	9.34234	5.98663e-150	2.87358e-148
YER158C	NOT_AVAILABLE	2.97863	7.1781	7.78486e-150	3.70611e-148
YOR342C	NOT_AVAILABLE	3.11151	6.88704	3.66704e-149	1.73156e-147
YDL198C	GGC1	3.60348	6.43926	4.81198e-149	2.25387e-147
YOL136C	PFK27	3.96676	6.97219	9.90838e-149	4.60383e-147
YPR074C	TKL1	4.26173	8.68681	1.33654e-148	6.1608e-147
YGL209W	MIG2	4.30009	5.31186	2.65448e-148	1.21396e-146
YAL017W	PSK1	-2.92619	8.12843	1.56386e-147	7.09603e-146
YIL009W	FAA3	-2.66203	7.04689	2.00942e-147	9.04708e-146
YHR068W	DYS1	2.94686	7.09359	4.96962e-147	2.22027e-145
YIL077C	NOT_AVAILABLE	-2.7103	7.74996	4.14796e-146	1.83903e-144
YJL122W	ALB1	2.945	7.05862	7.89754e-146	3.47492e-144
YLR293C	GSP1	2.97826	8.3033	2.53674e-145	1.10777e-143
YGL250W	RMR1	-3.4842	6.44308	3.55357e-145	1.54023e-143
YLR113W	HOG1	3.18569	7.09975	1.79127e-144	7.70645e-143
YML100W	TSL1	-4.35373	8.39452	1.05963e-143	4.52523e-142
YDR259C	YAP6	3.11144	6.39701	3.96497e-143	1.68092e-141
YJL185C	ATG36	-3.58884	8.07138	9.42777e-143	3.96786e-141
YPR172W	NOT_AVAILABLE	-2.63805	6.74839	3.47965e-142	1.45394e-140
YKL026C	GPX1	-3.47987	6.40393	8.60328e-142	3.56913e-140
YMR085W	NOT_AVAILABLE	-2.65318	6.7968	2.0748e-141	8.54641e-140
YJR070C	LIA1	3.25838	8.40633	4.2862e-141	1.75312e-139
YGR243W	MPC3	-3.54661	9.45696	5.26751e-141	2.13942e-139
YPR184W	GDB1	-3.79545	9.48306	5.38011e-141	2.16998e-139
YOR306C	MCH5	3.33215	6.12508	6.33884e-141	2.53903e-139
YOL097C	WRS1	2.99047	6.8265	3.26283e-140	1.29798e-138
YHR104W	GRE3	-2.92564	7.42748	8.69083e-140	3.43377e-138
YBR249C	ARO4	3.48877	8.06324	9.85008e-140	3.86549e-138
YMR139W	RIM11	-2.6623	7.80779	9.79841e-139	3.81941e-137
YKL195W	MIA40	-2.52914	7.1892	5.39676e-138	2.08962e-136
YDR258C	HSP78	-2.68883	7.79574	4.98587e-137	1.91774e-135
YPL123C	RNY1	-3.10919	6.72544	5.23804e-137	2.00148e-135
YMR284W	YKU70	-3.00007	6.59836	9.10194e-137	3.45517e-135
YNR053C	NOG2	3.06436	7.7956	2.86155e-136	1.07921e-134
YDR074W	TPS2	-3.97861	10.0157	3.9888e-136	1.49464e-134
YNL064C	YDJ1	3.21854	8.54489	4.03647e-135	1.50281e-133
YDR321W	ASP1	2.74395	6.60371	7.45801e-135	2.75899e-133
YLR249W	YEF3	3.47821	12.0123	2.98452e-134	1.09709e-132
YGR174C	CBP4	-3.3102	7.03684	5.83793e-134	2.1325e-132
YDR399W	HPT1	2.89532	7.36822	9.00144e-134	3.26752e-132
YLR196W	PWP1	2.65943	7.8367	9.78733e-134	3.53073e-132
YKL050C	NOT_AVAILABLE	-3.28634	9.94999	1.77816e-133	6.37504e-132
YJL094C	KHA1	-2.92557	8.1138	2.10874e-133	7.51384e-132
YMR278W	PRM15	-2.61225	6.83376	2.17217e-133	7.69266e-132
YBR154C	RPB5	2.82818	7.09458	2.24793e-133	7.91272e-132
YNL195C	NOT_AVAILABLE	-4.00375	10.471	6.60897e-132	2.31234e-130
YBR126C	TPS1	-3.9587	8.79649	1.86278e-131	6.47844e-130
YJL066C	MPM1	-3.22495	6.84607	3.39633e-131	1.17416e-129
YKR076W	ECM4	-3.18431	10.2544	6.41324e-131	2.20403e-129
YER086W	ILV1	2.8885	8.72899	9.96551e-131	3.40405e-129
YHR063C	PAN5	3.28969	6.1663	1.00223e-130	3.40405e-129
YBR225W	NOT_AVAILABLE	-2.43046	7.49527	1.27404e-130	4.30212e-129
YPR114W	NOT_AVAILABLE	3.43108	5.40913	3.47931e-130	1.16808e-128
YMR280C	CAT8	-3.003	8.79366	3.75157e-130	1.25225e-128
YBR238C	NOT_AVAILABLE	3.9427	6.57504	3.78824e-130	1.25726e-128
YOR054C	VHS3	-2.95114	8.63239	4.39099e-130	1.44903e-128
YBR084W	MIS1	3.41874	7.0641	4.62349e-130	1.51713e-128
YDL138W	RGT2	2.88343	7.46003	4.91185e-130	1.6027e-128
YDL229W	SSB1	3.20551	9.76859	1.02464e-129	3.32463e-128
YGR068C	ART5	3.36956	5.70503	1.76463e-129	5.69388e-128
YPL106C	SSE1	3.05277	9.45799	1.79399e-129	5.75663e-128
YGR280C	PXR1	2.9068	7.83527	3.09349e-129	9.87198e-128
YML034W	SRC1	-2.91637	8.75699	8.96242e-129	2.84447e-127
YDL234C	GYP7	-2.94503	8.64722	9.03331e-129	2.85139e-127
YKL009W	MRT4	2.85113	7.66778	5.24645e-128	1.6471e-126
YGL078C	DBP3	2.72641	7.9522	1.34232e-127	4.19149e-126
YBR106W	PHO88	2.7737	8.7328	2.2123e-127	6.87114e-126
YNL220W	ADE12	3.21042	7.31726	6.84251e-127	2.1139e-125
YKR081C	RPF2	2.58498	7.64062	2.08117e-126	6.39546e-125
YPL240C	HSP82	-2.97156	8.77648	2.56162e-126	7.83047e-125
YHR089C	GAR1	2.60357	7.61129	2.96455e-126	9.01472e-125
YGL202W	ARO8	2.39619	7.41022	3.9983e-126	1.20948e-124
YKL096W	CWP1	-3.88576	6.29929	4.79951e-126	1.44433e-124
YJL068C	NOT_AVAILABLE	-2.80849	6.72502	6.4362e-126	1.92688e-124
YEL030W	ECM10	-2.74676	7.22259	9.83317e-126	2.92877e-124
YPL266W	DIM1	2.44162	7.57667	1.1397e-125	3.37722e-124
YOR095C	RKI1	3.57619	5.44023	2.05649e-125	6.063e-124
YDR037W	KRS1	3.88282	5.07259	4.92328e-125	1.44416e-123
YJR008W	MHO1	-2.65588	7.50957	5.76165e-125	1.68159e-123
YMR244W	NOT_AVAILABLE	3.27496	8.51483	2.17051e-124	6.30317e-123
YHR171W	ATG7	-2.94917	6.62802	9.6968e-124	2.80194e-122
YOR328W	PDR10	-3.49814	11.4892	1.56181e-123	4.49059e-122
YBR142W	MAK5	2.81789	7.9346	2.62638e-123	7.5143e-122
YMR318C	ADH6	3.79378	9.08532	3.08201e-123	8.77465e-122
YML111W	BUL2	2.86455	6.708	4.71508e-123	1.33586e-121
YCL025C	AGP1	2.98801	8.97416	1.75554e-122	4.94961e-121
YLR120C	YPS1	-2.99836	7.77901	2.45294e-122	6.88246e-121
YOR161C	PNS1	-3.52126	8.2817	1.30834e-121	3.6533e-120
YDR072C	IPT1	3.06534	5.84763	1.8356e-121	5.10105e-120
YLR178C	TFS1	-3.53286	7.95698	7.2739e-121	2.01175e-119
YHR128W	FUR1	2.53177	6.73749	9.85852e-121	2.71366e-119
YDL149W	ATG9	-2.74729	8.2866	1.10741e-120	3.03388e-119
YDR255C	RMD5	-2.4944	6.44107	1.38504e-120	3.77667e-119
YLR186W	EMG1	2.38385	6.81068	1.65684e-120	4.49669e-119
YOL137W	BSC6	3.24362	5.77438	1.93583e-120	5.22943e-119
YNL182C	IPI3	3.05021	7.16618	2.39207e-120	6.43202e-119
YIL017C	VID28	-2.79786	8.12899	6.86158e-120	1.8365e-118
YDR021W	FAL1	3.47052	6.04165	7.66438e-120	2.04196e-118
YBR139W	NOT_AVAILABLE	-2.97518	7.59396	1.31306e-119	3.48232e-118
YHR106W	TRR2	-2.70635	7.94052	3.70252e-119	9.77466e-118
YNL202W	SPS19	-3.35945	6.26378	7.12457e-119	1.87238e-117
YKL065C	YET1	-2.52495	7.21032	9.6359e-119	2.52096e-117
YOL080C	REX4	3.31294	5.49599	2.17987e-118	5.67744e-117
YMR090W	NOT_AVAILABLE	-2.88865	8.61243	6.14002e-118	1.59202e-116
YLR237W	THI7	4.33209	9.01608	6.93779e-118	1.79087e-116
YNL142W	MEP2	3.91541	8.81431	7.68411e-118	1.97475e-116
YHR052W	CIC1	2.67156	7.65723	8.22953e-118	2.1056e-116
YHR003C	TCD1	2.72238	6.38112	8.35971e-118	2.12953e-116
YNL132W	KRE33	2.99382	8.04496	2.14973e-117	5.45225e-116
YGR194C	XKS1	-2.74187	6.17959	3.62315e-117	9.14925e-116
YDL085W	NDE2	-3.31724	8.71945	6.12909e-117	1.54103e-115
YKL109W	HAP4	3.15337	7.11347	8.58338e-117	2.1488e-115
YOL077C	BRX1	2.56445	7.82077	1.00075e-116	2.49458e-115
YDL169C	UGX2	-3.28869	7.73261	1.17203e-116	2.90904e-115
YJL171C	NOT_AVAILABLE	3.10566	5.73509	2.34001e-116	5.7833e-115
YNL175C	NOP13	2.71939	7.48695	2.84718e-116	7.00697e-115
YDR256C	CTA1	-3.03318	9.8408	3.58089e-116	8.77545e-115
YDL213C	NOP6	2.40578	7.01845	3.68533e-116	8.99345e-115
YGR191W	HIP1	2.29009	7.29542	6.8239e-116	1.65829e-114
YNL062C	GCD10	2.37851	6.98593	9.09494e-116	2.20097e-114
YMR239C	RNT1	3.17208	6.33211	3.74912e-115	9.03523e-114
YPL274W	SAM3	2.75475	8.19125	1.39515e-114	3.34835e-113
YJR091C	JSN1	-2.93896	9.08297	2.65825e-114	6.35354e-113
YDR096W	GIS1	-2.58706	8.69691	5.03871e-114	1.19938e-112
YCR091W	KIN82	-2.54706	6.77401	6.08225e-114	1.44187e-112
YBL101C	ECM21	-2.80084	9.10268	9.95222e-114	2.34969e-112
YNL020C	ARK1	-2.60783	6.92443	1.39151e-113	3.27203e-112
YHL024W	RIM4	2.73238	8.56728	1.53508e-113	3.59505e-112
YIR012W	SQT1	2.51426	7.2404	2.58377e-113	6.02673e-112
YML080W	DUS1	2.40532	6.80902	2.97963e-113	6.92228e-112
YGL158W	RCK1	2.74684	7.60814	5.89708e-113	1.36455e-111
YBR247C	ENP1	2.78163	7.69796	1.1497e-112	2.64979e-111
YPR042C	PUF2	-2.37752	6.87121	1.48965e-112	3.41973e-111
YDR382W	RPP2B	2.94258	8.28795	1.50949e-112	3.45163e-111
YDR465C	RMT2	2.19802	7.35785	2.1686e-112	4.93931e-111
YBR239C	ERT1	3.01315	5.43644	2.26385e-112	5.13612e-111
YPL222W	FMP40	-3.21881	10.0479	3.32228e-112	7.50809e-111
YKL212W	SAC1	2.47125	7.04392	4.73255e-112	1.06537e-110
YLR080W	EMP46	-3.07118	7.42911	5.79687e-112	1.29993e-110
YEL065W	SIT1	2.72366	7.52897	9.46456e-112	2.11424e-110
YOL073C	DSC2	-2.53109	7.02325	1.54337e-111	3.43444e-110
YNR027W	BUD17	2.79002	6.12968	2.28845e-111	5.07302e-110
YGL030W	RPL30	2.76302	8.04596	4.82016e-111	1.06447e-109
YIL097W	FYV10	-2.72377	7.46814	1.94755e-110	4.2846e-109
YHR085W	IPI1	2.83737	5.72255	5.6687e-110	1.24241e-108
YGR248W	SOL4	-5.1742	6.66123	6.65561e-110	1.45322e-108
YOR113W	AZF1	-2.54245	8.47163	8.23517e-110	1.79138e-108
YAL028W	FRT2	-3.27497	5.6445	2.21781e-109	4.80637e-108
YPL093W	NOG1	2.92407	8.8564	3.14581e-109	6.79215e-108
YMR206W	NOT_AVAILABLE	-3.5921	8.48205	4.76272e-109	1.02451e-107
YOL129W	VPS68	-2.33289	7.2565	4.83419e-109	1.03605e-107
YHR162W	MPC2	2.3417	6.7895	8.17609e-109	1.74583e-107
YBR214W	SDS24	-3.62934	9.438	1.67441e-108	3.56227e-107
YER131W	RPS26B	2.51836	7.76378	4.72654e-108	1.00189e-106
YNR026C	SEC12	2.27774	6.7022	4.87236e-108	1.02904e-106
YLR345W	NOT_AVAILABLE	-2.58679	9.31399	2.00324e-107	4.21551e-106
YDR165W	TRM82	2.27446	7.02068	3.04181e-107	6.37793e-106
YOL002C	IZH2	3.49137	6.54821	4.40829e-107	9.20983e-106
YBR034C	HMT1	2.43247	7.41851	6.2362e-107	1.2982e-105
YBR069C	TAT1	2.58326	7.46571	9.65105e-107	2.0019e-105
YDR441C	APT2	2.54736	7.09844	2.27838e-106	4.70918e-105
YDL197C	ASF2	-2.28801	7.52781	3.1261e-106	6.43844e-105
YOR252W	TMA16	2.85203	5.63596	3.37899e-106	6.93469e-105
YDR479C	PEX29	-2.18271	6.89532	3.87885e-106	7.93253e-105
YPL119C-A	NOT_AVAILABLE	-3.82394	5.79529	4.82565e-106	9.83417e-105
YDR306C	NOT_AVAILABLE	-2.20628	7.66506	5.94833e-106	1.20797e-104
YPR167C	MET16	2.67459	7.75695	6.56966e-106	1.3295e-104
YOR287C	RRP36	2.80692	6.22204	7.01917e-106	1.41553e-104
YNL092W	NOT_AVAILABLE	-2.77962	5.97761	1.29692e-105	2.60641e-104
YKL216W	URA1	2.77077	8.04946	1.4253e-105	2.85453e-104
YGL059W	PKP2	-2.40485	7.62374	2.7255e-105	5.43977e-104
YLR285W	NNT1	2.49202	6.41822	6.0681e-105	1.20697e-103
YOR226C	ISU2	3.08377	6.34198	3.93721e-104	7.80454e-103
YEL047C	FRD1	2.3692	7.66352	4.11909e-104	8.13731e-103
YIL055C	NOT_AVAILABLE	-2.77229	9.42824	5.6203e-104	1.10653e-102
YDR398W	UTP5	2.40818	7.6057	1.75511e-103	3.44381e-102
YOR337W	TEA1	2.55394	6.98696	5.04051e-103	9.857e-102
YHR183W	GND1	3.64077	7.82474	5.47548e-103	1.06717e-101
YJR124C	NOT_AVAILABLE	2.92368	5.54907	7.44075e-103	1.44535e-101
YHR046C	INM1	2.76082	5.78217	1.6376e-102	3.17039e-101
YNL111C	CYB5	3.10765	6.19792	3.28752e-102	6.3435e-101
YER056C	FCY2	3.58512	8.6562	5.58816e-102	1.0747e-100
YBR026C	ETR1	-2.60797	8.39704	1.10288e-101	2.11404e-100
YBL028C	NOT_AVAILABLE	3.33761	5.796	6.57846e-101	1.25683e-99
YBR059C	AKL1	-2.65235	8.82718	8.85597e-101	1.68641e-99
YLR017W	MEU1	2.50756	8.39032	1.5046e-100	2.85578e-99
YHR097C	NOT_AVAILABLE	-3.1167	10.0162	1.85755e-100	3.51422e-99
YCR030C	SYP1	-2.59879	8.0586	1.95249e-100	3.68183e-99
YGR185C	TYS1	2.43901	7.56221	2.4387e-100	4.58381e-99
YBR097W	VPS15	-2.4551	6.19254	3.56292e-100	6.67531e-99
YBR158W	AMN1	2.55692	6.43082	3.87449e-100	7.23571e-99
YBL075C	SSA3	-3.12362	12.1481	4.56135e-100	8.49113e-99
YNL248C	RPA49	2.74518	7.91399	9.4665e-100	1.75659e-98
YNR003C	RPC34	3.1397	5.74878	9.82751e-100	1.81778e-98
YPL273W	SAM4	2.9529	5.84556	4.85764e-99	8.95657e-98
YMR300C	ADE4	2.58195	8.43849	6.41253e-99	1.17861e-97
YMR307W	GAS1	2.77115	7.05404	1.18134e-98	2.16442e-97
YLR061W	RPL22A	2.36029	7.49078	4.65824e-98	8.50788e-97
YJL116C	NCA3	3.96188	7.43347	4.81209e-98	8.76132e-97
YLR164W	SHH4	-2.96795	8.53181	6.60212e-98	1.19828e-96
YKL168C	KKQ8	-2.11943	6.50568	1.17819e-97	2.13176e-96
YMR259C	TRM732	3.09892	6.89014	2.15787e-97	3.89221e-96
YBR128C	ATG14	-2.92259	5.46321	2.49349e-97	4.48366e-96
YGR208W	SER2	2.94499	5.2035	5.80421e-97	1.04046e-95
YCR079W	PTC6	-2.32863	7.20063	6.23207e-97	1.11372e-95
YDR069C	DOA4	-2.43231	7.27993	6.62624e-97	1.18053e-95
YOR206W	NOC2	2.70777	7.91425	1.39595e-96	2.47941e-95
YGR130C	NOT_AVAILABLE	-3.2003	9.90538	1.71901e-96	3.04391e-95
YDL037C	BSC1	2.98639	5.57531	4.24395e-96	7.49205e-95
YFL042C	NOT_AVAILABLE	-2.2167	7.11297	4.35691e-96	7.66815e-95
YJL212C	OPT1	2.59918	8.24622	1.36763e-95	2.39977e-94
YMR323W	ERR3	-3.26878	6.52975	1.7637e-95	3.08541e-94
YGL227W	VID30	-2.47152	8.10742	2.02616e-95	3.53392e-94
YBR169C	SSE2	-2.93418	8.90645	2.06255e-95	3.5846e-94
YDR119W	VBA4	2.32771	7.00849	2.06756e-95	3.5846e-94
YGL147C	RPL9A	3.64317	7.15967	2.3096e-95	3.99231e-94
YKL107W	NOT_AVAILABLE	-4.02268	9.50415	3.22197e-95	5.55287e-94
YDL091C	UBX3	-2.11066	7.56278	3.56368e-95	6.12362e-94
YDR412W	RRP17	2.40153	6.55718	4.87701e-95	8.35565e-94
YJL148W	RPA34	2.16544	7.12549	6.10718e-95	1.04325e-93
YNL002C	RLP7	2.29748	8.3078	9.61928e-95	1.63838e-93
YMR250W	GAD1	-3.50219	8.45228	1.0647e-94	1.80812e-93
YPL166W	ATG29	-3.04718	4.97592	1.54397e-94	2.6144e-93
YDR083W	RRP8	2.2541	7.31546	1.70395e-94	2.8769e-93
YEL011W	GLC3	-2.8194	6.63461	4.22423e-94	7.1114e-93
YML043C	RRN11	3.08443	5.15049	6.20942e-94	1.04232e-92
YJL133W	MRS3	3.29823	4.99593	9.20392e-94	1.54053e-92
YOR004W	UTP23	2.15272	6.9006	1.03391e-93	1.72556e-92
YLR244C	MAP1	2.51929	7.07824	1.163e-93	1.93544e-92
YGR237C	NOT_AVAILABLE	-2.30908	7.99807	3.00956e-93	4.99416e-92
YLR197W	NOP56	2.81007	8.76613	6.32313e-93	1.04629e-91
YML030W	RCF1	-2.65037	5.4789	8.38873e-93	1.38414e-91
YOR100C	CRC1	2.2486	7.80951	9.93414e-93	1.63449e-91
YJL069C	UTP18	2.21668	7.11429	1.25837e-92	2.06458e-91
YDR060W	MAK21	2.48618	8.93669	1.50375e-92	2.46022e-91
YDR533C	HSP31	-2.09192	7.78615	1.50921e-92	2.46221e-91
YMR304W	UBP15	-2.60985	8.94367	2.24774e-92	3.65683e-91
YDR293C	SSD1	-2.54568	10.6407	4.86918e-92	7.89949e-91
YLR454W	FMP27	-2.61413	9.61778	6.13536e-92	9.92596e-91
YJR062C	NTA1	-2.36209	6.57563	8.34435e-92	1.34622e-90
YKL151C	NOT_AVAILABLE	-2.89342	7.06325	9.34586e-92	1.50362e-90
YNL065W	AQR1	2.94573	6.62293	1.17227e-91	1.88082e-90
YBR132C	AGP2	-2.65136	5.76297	1.45442e-91	2.32707e-90
YOR035C	SHE4	-2.79171	8.15777	3.17492e-91	5.06592e-90
YPL203W	TPK2	-3.11874	8.07703	3.30539e-91	5.25965e-90
YOL052C	SPE2	2.66119	5.67876	5.69057e-91	9.03028e-90
YLR070C	XYL2	-3.6136	6.38835	5.71108e-91	9.03813e-90
YKL142W	MRP8	-2.44966	9.12453	7.57431e-91	1.19542e-89
YPR137W	RRP9	2.38108	7.77787	8.56554e-91	1.3482e-89
YBR085W	AAC3	5.50645	3.7743	9.97484e-91	1.56578e-89
YJR033C	RAV1	-2.04859	7.21715	1.00221e-90	1.56895e-89
YHL011C	PRS3	2.69171	7.38938	1.69244e-90	2.64239e-89
YLR059C	REX2	3.17025	5.34497	1.70101e-90	2.64865e-89
YJL155C	FBP26	-2.2619	7.22756	1.89826e-90	2.94789e-89
YGL035C	MIG1	2.42217	8.08514	2.41913e-90	3.74675e-89
YLR401C	DUS3	2.03249	7.78819	5.78659e-90	8.93844e-89
YOR281C	PLP2	2.28775	6.1397	6.21795e-90	9.57926e-89
YNL301C	RPL18B	2.00824	7.63555	8.31711e-90	1.27793e-88
YIL078W	THS1	2.80463	8.29827	9.39932e-90	1.4404e-88
YPR138C	MEP3	4.57507	4.59306	1.28154e-89	1.95872e-88
YJL088W	ARG3	2.54976	9.31525	2.65731e-89	4.05083e-88
YHL007C	STE20	2.10102	7.93518	3.87422e-89	5.89044e-88
YNL115C	NOT_AVAILABLE	-3.0004	8.81516	1.14705e-88	1.73945e-87
YHR065C	RRP3	2.27674	7.05935	1.17412e-88	1.77586e-87
YLR219W	MSC3	-2.62086	9.19854	1.62008e-88	2.44401e-87
YPL210C	SRP72	2.13442	7.39226	1.97278e-88	2.96837e-87
YCR087C-A	NOT_AVAILABLE	3.59115	4.81671	1.97907e-88	2.97014e-87
YKL001C	MET14	2.83873	8.0892	2.57356e-88	3.85238e-87
YHR066W	SSF1	2.22667	7.28761	3.24874e-88	4.85056e-87
YHR016C	YSC84	-2.06929	7.18994	7.90253e-88	1.17687e-86
YDR150W	NUM1	-2.65684	9.93471	1.73687e-87	2.57998e-86
YNL113W	RPC19	2.65591	6.35004	1.81191e-87	2.68458e-86
YHR080C	NOT_AVAILABLE	-2.24135	8.54671	2.89892e-87	4.2842e-86
YDR184C	ATC1	2.48821	6.06715	3.2226e-87	4.75048e-86
YJL045W	NOT_AVAILABLE	-3.02138	7.85267	5.80486e-87	8.53534e-86
YJR111C	NOT_AVAILABLE	2.67106	5.9485	7.74631e-87	1.13613e-85
YAL061W	BDH2	-2.56096	7.28812	8.01905e-87	1.17317e-85
YGL148W	ARO2	2.07921	7.59509	1.01587e-86	1.48246e-85
YDL019C	OSH2	-2.51966	8.60214	1.04108e-86	1.51544e-85
YGR043C	NQM1	-3.08311	9.99364	1.34191e-86	1.94845e-85
YKL062W	MSN4	2.72557	8.03746	1.61472e-86	2.33872e-85
YGL237C	HAP2	-2.02329	6.23067	1.7601e-86	2.54295e-85
YBR078W	ECM33	2.75955	8.68742	2.00094e-86	2.88373e-85
YBL047C	EDE1	-2.35639	9.55417	2.17871e-86	3.13216e-85
YGR271C-A	EFG1	2.43023	6.6995	2.46214e-86	3.53089e-85
YNL321W	VNX1	-1.97369	7.18591	2.83348e-86	4.05341e-85
YBR053C	NOT_AVAILABLE	-3.20742	6.33553	3.86e-86	5.50832e-85
YJR069C	HAM1	2.64485	5.22062	4.93664e-86	7.02745e-85
YDL130W-A	STF1	-3.04827	6.54184	5.37889e-86	7.63829e-85
YJL166W	QCR8	-2.19003	7.207	5.84166e-86	8.27521e-85
YDL055C	PSA1	3.84414	10.0283	6.1616e-86	8.70719e-85
YNR070W	PDR18	-2.48225	8.25563	7.80527e-86	1.10032e-84
YDL204W	RTN2	-4.20313	11.7556	8.52045e-86	1.19823e-84
YMR146C	TIF34	2.22455	8.10571	9.18534e-86	1.28861e-84
YOR047C	STD1	2.976	5.40509	1.88477e-85	2.63778e-84
YLR051C	FCF2	2.39783	6.29247	1.9513e-85	2.72432e-84
YAL025C	MAK16	2.43579	8.06004	3.14969e-85	4.38691e-84
YPL146C	NOP53	2.34595	8.29398	3.75547e-85	5.21813e-84
YDR470C	UGO1	-2.06408	6.75909	5.166e-85	7.16089e-84
YPL112C	PEX25	2.17212	6.24092	5.49557e-85	7.59959e-84
YLR271W	NOT_AVAILABLE	-1.86614	7.08905	1.10782e-84	1.52831e-83
YDL167C	NRP1	2.53729	7.13681	1.135e-84	1.5621e-83
YJR097W	JJJ3	2.68373	5.71959	1.46285e-84	2.00856e-83
YAL040C	CLN3	3.18404	4.97108	1.98586e-84	2.72026e-83
YGL029W	CGR1	3.07096	5.63031	2.54139e-84	3.47303e-83
YDL199C	NOT_AVAILABLE	-2.03898	7.88166	2.64088e-84	3.60052e-83
YDR098C	GRX3	2.16361	7.0164	2.77467e-84	3.77407e-83
YBL050W	SEC17	-2.16258	8.08804	3.83165e-84	5.19958e-83
YDR297W	SUR2	2.10755	7.90494	4.07871e-84	5.52195e-83
YBR056W	NOT_AVAILABLE	-3.51231	7.92226	4.60141e-84	6.21512e-83
YNR047W	FPK1	-2.20373	8.5909	1.12446e-83	1.51528e-82
YML120C	NDI1	-2.05564	6.7525	1.34745e-83	1.81158e-82
YIL079C	AIR1	2.19663	6.56426	2.5311e-83	3.39507e-82
YER020W	GPA2	-2.67708	9.09062	2.57648e-83	3.44797e-82
YJR059W	PTK2	-2.52089	8.4759	2.59965e-83	3.47099e-82
YLR435W	TSR2	2.72915	6.46497	2.75102e-83	3.66466e-82
YMR084W	NOT_AVAILABLE	-2.88437	5.23145	3.4453e-83	4.57902e-82
YJL097W	PHS1	3.43717	4.8934	3.59484e-83	4.76686e-82
YOL083W	ATG34	-2.28043	9.52217	9.45055e-83	1.25031e-81
YMR093W	UTP15	2.77697	6.5362	1.20508e-82	1.59071e-81
YPL201C	YIG1	-2.38092	6.58588	1.29077e-82	1.69995e-81
YOR341W	RPA190	2.82719	8.7751	1.79059e-82	2.35289e-81
YNL163C	RIA1	2.05538	7.85773	1.97874e-82	2.59425e-81
YGR143W	SKN1	-2.29074	9.80348	2.22639e-82	2.91235e-81
YDR524C-B	NOT_AVAILABLE	3.75261	8.53045	4.88848e-82	6.38029e-81
YDR101C	ARX1	2.39162	8.16382	5.63705e-82	7.34081e-81
YOR298C-A	MBF1	-2.67383	8.36958	5.77995e-82	7.51005e-81
YKL099C	UTP11	2.61962	6.49831	6.35455e-82	8.23823e-81
YBR018C	GAL7	-4.00469	3.65169	6.72852e-82	8.70362e-81
YMR011W	HXT2	2.98636	9.36379	6.84749e-82	8.83783e-81
YLR298C	YHC1	2.53096	5.57608	1.40547e-81	1.80997e-80
YCL054W	SPB1	2.22537	8.92953	2.31501e-81	2.97469e-80
YJL190C	RPS22A	2.90437	7.51812	3.16525e-81	4.05822e-80
YLL008W	DRS1	2.24559	8.18728	4.29348e-81	5.49263e-80
YPR169W	JIP5	2.04767	7.91792	4.46413e-81	5.69839e-80
YKR098C	UBP11	-2.11166	6.103	6.74229e-81	8.58755e-80
YCR073W-A	SOL2	-1.99707	7.64237	7.01605e-81	8.91668e-80
YLR008C	PAM18	2.50286	6.03541	7.15802e-81	9.07725e-80
YDR027C	VPS54	-2.01408	7.5398	1.06988e-80	1.35378e-79
YJL103C	GSM1	-2.08316	8.17305	1.46978e-80	1.85576e-79
YLR257W	NOT_AVAILABLE	-2.07602	8.21276	1.56973e-80	1.97383e-79
YOR185C	GSP2	-2.1629	7.20799	1.57009e-80	1.97383e-79
YMR114C	NOT_AVAILABLE	-2.51661	9.32255	1.78308e-80	2.23674e-79
YIL045W	PIG2	-2.36839	7.98764	2.42981e-80	3.04145e-79
YML117W	NAB6	-2.24346	8.87622	3.1481e-80	3.93207e-79
YLR142W	PUT1	-3.32739	5.64276	3.74764e-80	4.67087e-79
YGR264C	MES1	2.0209	7.84896	3.90796e-80	4.86026e-79
YDR341C	NOT_AVAILABLE	2.16748	8.57027	6.44633e-80	8.00006e-79
YDL218W	NOT_AVAILABLE	-4.5905	10.9109	7.20121e-80	8.91783e-79
YBR073W	RDH54	2.4094	6.55402	8.89884e-80	1.09967e-78
YCR072C	RSA4	1.98429	7.03034	1.61378e-79	1.98998e-78
YIR031C	DAL7	2.60255	6.41889	2.20357e-79	2.71152e-78
YHR160C	PEX18	-1.89397	6.83065	2.97116e-79	3.6483e-78
YLR029C	RPL15A	2.48242	9.10861	4.26485e-79	5.22579e-78
YDL036C	PUS9	2.0496	6.32158	4.541e-79	5.55245e-78
YKL120W	OAC1	2.27792	7.12388	4.80452e-79	5.86232e-78
YNL160W	YGP1	-2.4661	6.41427	6.01595e-79	7.32508e-78
YOL030W	GAS5	2.42564	6.68081	1.61128e-78	1.9578e-77
YKL043W	PHD1	3.24761	6.73537	1.77794e-78	2.1558e-77
YLL062C	MHT1	3.15484	5.81035	2.07174e-78	2.5068e-77
YBR141C	BMT2	2.42963	5.65686	2.77763e-78	3.35395e-77
YPL226W	NEW1	2.33894	8.99271	2.97156e-78	3.58066e-77
YMR105C	PGM2	-1.98464	7.11044	3.48537e-78	4.1911e-77
YOR011W	AUS1	1.91121	7.02355	4.26782e-78	5.12138e-77
YOR036W	PEP12	-2.42242	8.10997	4.34136e-78	5.19889e-77
YNR054C	ESF2	1.99311	6.76748	5.43974e-78	6.50082e-77
YKL172W	EBP2	2.29156	8.95339	5.8776e-78	7.00967e-77
YDR204W	COQ4	-2.5956	6.27203	8.30733e-78	9.87098e-77
YGL006W	PMC1	-2.261	9.30902	8.31079e-78	9.87098e-77
YGL203C	KEX1	2.10264	7.16638	8.88815e-78	1.05352e-76
YPR125W	YLH47	1.96347	6.63278	9.28462e-78	1.09827e-76
YCR057C	PWP2	2.16974	7.76898	1.00009e-77	1.18059e-76
YMR110C	HFD1	-3.09951	9.06296	1.04131e-77	1.22676e-76
YPR026W	ATH1	-2.09459	8.32776	1.5209e-77	1.78813e-76
YOR335C	ALA1	2.26701	8.72454	2.45226e-77	2.87732e-76
YKL150W	MCR1	-2.60865	8.83382	2.74857e-77	3.21849e-76
YGL008C	PMA1	2.98875	7.75268	3.73783e-77	4.36807e-76
YBR117C	TKL2	-3.49779	10.6975	3.77235e-77	4.39956e-76
YGR156W	PTI1	2.58459	6.03616	4.00129e-77	4.65721e-76
YDR349C	YPS7	2.29564	6.57863	5.41248e-77	6.28714e-76
YBR042C	CST26	2.47576	5.57119	6.11049e-77	7.08377e-76
YOR309C	NOT_AVAILABLE	3.59645	4.53717	6.69075e-77	7.74101e-76
YDL223C	HBT1	-3.17532	12.8619	7.43465e-77	8.58458e-76
YNL124W	NAF1	2.29627	7.82037	7.75675e-77	8.93873e-76
YKL081W	TEF4	2.10787	8.07258	1.10929e-76	1.2758e-75
YOL140W	ARG8	2.21058	7.20652	1.22505e-76	1.40614e-75
YBL032W	HEK2	-1.92783	7.03349	1.76309e-76	2.01973e-75
YIR027C	DAL1	3.84746	4.18622	1.79652e-76	2.05398e-75
YNL281W	HCH1	2.43876	5.91735	3.07528e-76	3.50908e-75
YER059W	PCL6	-1.94458	6.46909	4.48156e-76	5.10371e-75
YGL099W	LSG1	2.10025	7.2431	5.55991e-76	6.31937e-75
YPR144C	NOC4	1.82916	7.56293	9.77543e-76	1.1089e-74
YGL135W	RPL1B	2.06761	7.94787	9.90962e-76	1.12193e-74
YDL054C	MCH1	2.50102	5.36673	1.10506e-75	1.24867e-74
YDR103W	STE5	1.85086	7.57679	1.30986e-75	1.47722e-74
YPL004C	LSP1	-3.30121	8.9644	1.31985e-75	1.48559e-74
YCL052C	PBN1	-1.73864	7.23665	1.65996e-75	1.86481e-74
YGR128C	UTP8	2.18074	7.51398	1.67739e-75	1.88075e-74
YBR155W	CNS1	2.15014	6.97305	3.54268e-75	3.96452e-74
YER056C-A	RPL34A	1.80273	7.42384	4.02677e-75	4.4976e-74
YKL085W	MDH1	-1.8371	7.68869	4.05986e-75	4.52585e-74
YDR158W	HOM2	1.98151	7.50219	4.15049e-75	4.61801e-74
YHR084W	STE12	1.95473	7.60542	4.82533e-75	5.3586e-74
YMR118C	SHH3	-4.13661	9.10337	8.85438e-75	9.81417e-74
YLL040C	VPS13	-2.21065	9.17904	1.0699e-74	1.18362e-73
YER156C	NOT_AVAILABLE	1.99604	6.66042	1.55274e-74	1.7145e-73
YBR086C	IST2	-2.41662	8.36609	2.12785e-74	2.34508e-73
YGR141W	VPS62	-1.76846	7.49906	2.14235e-74	2.35531e-73
YIL107C	PFK26	-2.31618	8.19216	2.14524e-74	2.35531e-73
YLR180W	SAM1	2.64572	8.23005	2.33152e-74	2.55499e-73
YGR268C	HUA1	-2.24623	6.60826	2.74154e-74	2.99865e-73
YNL261W	ORC5	2.75503	5.41136	2.75908e-74	3.01217e-73
YOR063W	RPL3	2.18725	10.4241	2.95602e-74	3.22112e-73
YOR018W	ROD1	-1.86178	7.02412	3.43944e-74	3.74088e-73
YOR243C	PUS7	1.98975	7.42874	4.2262e-74	4.58799e-73
YGL166W	CUP2	-2.23934	7.37961	4.31354e-74	4.67408e-73
YLR002C	NOC3	2.01997	7.23333	5.08083e-74	5.49524e-73
YOR253W	NAT5	2.21605	5.67573	1.4536e-73	1.56924e-72
YOL109W	ZEO1	2.34302	6.92085	4.79021e-73	5.16169e-72
YEL072W	RMD6	2.7225	5.20377	5.16864e-73	5.55916e-72
YLL063C	AYT1	2.98516	4.60882	6.20402e-73	6.66044e-72
YLR450W	HMG2	-1.8085	7.71341	8.50261e-73	9.11129e-72
YDR202C	RAV2	-2.13916	5.91027	8.61211e-73	9.21163e-72
YML093W	UTP14	2.09752	8.40395	1.54743e-72	1.65211e-71
YER101C	AST2	-1.83761	7.10861	1.79983e-72	1.91806e-71
YDR144C	MKC7	2.38543	5.15163	2.36521e-72	2.51596e-71
YGL010W	MPO1	-2.05909	5.7846	2.38155e-72	2.52871e-71
YJL144W	NOT_AVAILABLE	-2.80689	7.13457	2.48287e-72	2.63148e-71
YGR229C	SMI1	2.01968	8.64949	2.91852e-72	3.08757e-71
YDR502C	SAM2	2.54925	9.16731	3.40644e-72	3.5972e-71
YPR115W	RGC1	-1.9767	8.96844	4.31564e-72	4.54905e-71
YDR329C	PEX3	-1.87288	7.86273	6.3758e-72	6.70845e-71
YOR032C	HMS1	3.91247	4.61975	6.93788e-72	7.28665e-71
YOR272W	YTM1	2.12655	7.90303	7.03203e-72	7.36122e-71
YPL111W	CAR1	-2.34502	6.03431	7.03422e-72	7.36122e-71
YBL029W	NOT_AVAILABLE	3.84718	4.83989	7.96521e-72	8.32049e-71
YNL234W	NOT_AVAILABLE	2.0978	6.80043	1.18683e-71	1.23754e-70
YJL214W	HXT8	3.05668	4.64716	1.1926e-71	1.24133e-70
YDR516C	EMI2	-2.02685	7.30574	1.24129e-71	1.28969e-70
YIL124W	AYR1	-2.59383	7.2595	1.39083e-71	1.44249e-70
YDL082W	RPL13A	2.18977	7.76337	1.44387e-71	1.49483e-70
YOL032W	OPI10	-2.90217	4.63159	1.90533e-71	1.96906e-70
YML110C	COQ5	-2.32752	5.82685	2.01953e-71	2.08338e-70
YLR116W	MSL5	-2.01332	7.57997	3.60446e-71	3.71183e-70
YFL014W	HSP12	-2.71574	12.0636	3.6577e-71	3.75999e-70
YLR276C	DBP9	2.27561	7.70225	4.50534e-71	4.62315e-70
YOR132W	VPS17	-1.76562	7.14139	5.88271e-71	6.02589e-70
YOL013C	HRD1	-1.71814	7.07493	6.31053e-71	6.45274e-70
YML055W	SPC2	2.20658	5.88539	8.53789e-71	8.71495e-70
YKL162C	NOT_AVAILABLE	-2.38757	5.33942	8.69887e-71	8.86369e-70
YJL020C	BBC1	-2.54132	9.36174	9.19221e-71	9.34998e-70
YAL054C	ACS1	-3.47822	11.167	1.02007e-70	1.03576e-69
YIL036W	CST6	-2.06467	8.50194	1.14893e-70	1.16457e-69
YBR046C	ZTA1	-1.95924	6.66235	1.7694e-70	1.79036e-69
YBR195C	MSI1	2.19555	5.97909	2.22411e-70	2.24654e-69
YJR015W	NOT_AVAILABLE	1.76959	7.44085	2.53733e-70	2.55847e-69
YJL109C	UTP10	2.88696	8.57626	3.41985e-70	3.44237e-69
YPL024W	RMI1	1.9417	6.95742	4.4286e-70	4.45005e-69
YBL078C	ATG8	-2.48048	8.0849	4.9769e-70	4.99238e-69
YHR195W	NVJ1	-2.14363	7.288	9.93113e-70	9.94483e-69
YBR267W	REI1	1.80511	7.59063	1.08469e-69	1.08432e-68
YOR222W	ODC2	2.35408	6.41151	1.59391e-69	1.59063e-68
YER126C	NSA2	2.09856	8.06405	1.77757e-69	1.77086e-68
YJR148W	BAT2	2.00391	7.64407	1.91704e-69	1.90653e-68
YKL004W	AUR1	1.74138	7.44933	3.6925e-69	3.66599e-68
YDR089W	NOT_AVAILABLE	2.57719	7.40558	4.03151e-69	3.99574e-68
YKL047W	ANR2	2.30076	5.60843	5.92584e-69	5.86325e-68
YGR103W	NOP7	2.26083	9.11016	6.17112e-69	6.09555e-68
YBR189W	RPS9B	2.28634	8.29039	6.33202e-69	6.24387e-68
YLL041C	SDH2	-2.74189	8.51475	7.03429e-69	6.9246e-68
YJL101C	GSH1	-1.99149	9.30337	1.0112e-68	9.9375e-68
YKR099W	BAS1	1.97394	7.94732	1.32086e-68	1.29587e-67
YKL027W	TCD2	2.42846	5.2491	1.85066e-68	1.81258e-67
YNL275W	BOR1	-2.31197	5.72742	2.03138e-68	1.98624e-67
YPL263C	KEL3	1.90506	6.21257	2.19975e-68	2.14725e-67
YDL168W	SFA1	-2.11096	8.85145	2.25313e-68	2.19567e-67
YJL137C	GLG2	-2.21371	5.71516	2.41101e-68	2.34559e-67
YPR010C	RPA135	2.27784	8.91461	2.44296e-68	2.3727e-67
YDR045C	RPC11	3.38593	4.51613	2.70102e-68	2.61895e-67
YDL236W	PHO13	2.14744	6.778	3.14628e-68	3.0456e-67
YAL056W	GPB2	-1.94306	8.06127	3.64719e-68	3.5246e-67
YER045C	ACA1	2.44896	6.08502	5.16091e-68	4.97916e-67
YIL136W	OM45	-3.68573	10.7811	6.39583e-68	6.16036e-67
YMR251W	GTO3	-1.9192	7.76212	7.6131e-68	7.32068e-67
YIR026C	YVH1	1.93425	6.30233	8.78891e-68	8.43736e-67
YDL048C	STP4	2.22406	7.6153	1.11878e-67	1.07226e-66
YAL022C	FUN26	2.19495	5.82479	1.22106e-67	1.16835e-66
YML128C	MSC1	-2.79527	12.5593	1.22546e-67	1.17064e-66
YHR194W	MDM31	-1.89577	6.69356	1.34703e-67	1.28466e-66
YOL103W	ITR2	1.77985	6.95853	1.40411e-67	1.3369e-66
YGL104C	VPS73	-2.00859	6.02098	1.93313e-67	1.83758e-66
YDR087C	RRP1	1.97719	6.84282	4.63665e-67	4.40027e-66
YEL012W	UBC8	-1.93924	6.80772	4.79994e-67	4.5478e-66
YPL028W	ERG10	-1.83031	7.44812	4.82945e-67	4.56831e-66
YNL305C	BXI1	-2.38877	8.53829	4.9809e-67	4.70392e-66
YGL144C	ROG1	1.80995	6.69954	5.00088e-67	4.71511e-66
YDL069C	CBS1	2.90175	4.80749	5.54379e-67	5.21853e-66
YGL190C	CDC55	-1.88764	7.6096	6.93664e-67	6.51909e-66
YHR020W	NOT_AVAILABLE	2.04435	8.17396	8.41791e-67	7.89842e-66
YAL031C	GIP4	-1.819	6.43325	1.10239e-66	1.03269e-65
YHR132W-A	IGO2	-2.18994	5.63157	1.19361e-66	1.11634e-65
YGR095C	RRP46	1.74027	7.13313	1.646e-66	1.53698e-65
YLR270W	DCS1	-2.40986	8.52444	1.71234e-66	1.59635e-65
YMR302C	YME2	-1.9316	8.50341	1.81886e-66	1.69294e-65
YOR372C	NDD1	-2.03844	8.37032	1.91282e-66	1.77755e-65
YLR003C	CMS1	2.39876	6.4455	2.27992e-66	2.1153e-65
YMR165C	PAH1	-1.69641	7.16577	2.88577e-66	2.66961e-65
YHR149C	SKG6	2.85376	4.98957	2.88656e-66	2.66961e-65
YER127W	LCP5	2.76382	6.58926	2.91912e-66	2.69543e-65
YFR053C	HXK1	-2.30804	7.35372	3.6792e-66	3.39188e-65
YJL163C	NOT_AVAILABLE	-2.48956	8.45483	3.7326e-66	3.43565e-65
YKL133C	NOT_AVAILABLE	-1.84203	6.57459	4.43389e-66	4.07469e-65
YIL074C	SER33	2.26023	8.88465	4.81259e-66	4.41572e-65
YKL020C	SPT23	-2.04901	9.12174	6.02668e-66	5.52097e-65
YKL132C	RMA1	3.46723	4.15135	6.37283e-66	5.82888e-65
YER182W	FMP10	-2.09965	6.16199	7.23888e-66	6.6106e-65
YDR001C	NTH1	-1.9931	10.1542	1.11123e-65	1.01319e-64
YLR074C	BUD20	1.87052	6.62593	1.27319e-65	1.15904e-64
YIL114C	POR2	3.21992	4.49081	1.28089e-65	1.16423e-64
YGR231C	PHB2	-1.68963	7.56509	1.48586e-65	1.34842e-64
YGR079W	NOT_AVAILABLE	2.73648	8.26552	1.61208e-65	1.46068e-64
YLR022C	SDO1	2.84799	4.79795	1.64239e-65	1.48582e-64
YKL146W	AVT3	-2.07886	8.91215	2.02613e-65	1.83013e-64
YLR073C	RFU1	2.98243	5.60892	2.04176e-65	1.84138e-64
YFR001W	LOC1	1.83298	6.88651	2.17704e-65	1.96035e-64
YLR177W	NOT_AVAILABLE	-1.91741	6.74226	2.44273e-65	2.19619e-64
YJL133C-A	NOT_AVAILABLE	2.52572	7.21082	2.62049e-65	2.35237e-64
YBR187W	GDT1	2.42764	6.50608	2.96674e-65	2.65908e-64
YDR020C	DAS2	3.18049	4.64824	3.83805e-65	3.43472e-64
YIL137C	TMA108	-1.675	7.49493	6.15775e-65	5.50219e-64
YFR040W	SAP155	-1.91201	8.90216	7.27849e-65	6.49362e-64
YGR132C	PHB1	-2.03231	8.75165	1.18813e-64	1.05838e-63
YBL064C	PRX1	-2.01107	9.13639	1.2243e-64	1.08893e-63
YML053C	NOT_AVAILABLE	-1.94162	7.00857	1.25948e-64	1.11851e-63
YOL120C	RPL18A	2.16226	8.36107	1.38973e-64	1.23229e-63
YDL081C	RPP1A	2.22623	8.23311	1.48942e-64	1.31869e-63
YER149C	PEA2	2.12381	5.59556	1.52389e-64	1.34714e-63
YPL196W	OXR1	-2.07915	5.81678	1.54329e-64	1.36222e-63
YKL056C	TMA19	2.52962	8.39331	2.07604e-64	1.82968e-63
YDR436W	PPZ2	-1.79694	7.15537	2.19217e-64	1.92911e-63
YLR222C	UTP13	1.76159	7.77722	2.25797e-64	1.98401e-63
YOR347C	PYK2	-1.88756	6.35248	3.04286e-64	2.66963e-63
YHR196W	UTP9	2.14339	7.56054	3.69703e-64	3.23866e-63
YHR105W	YPT35	-2.23584	5.02065	5.07071e-64	4.43534e-63
YDR418W	RPL12B	1.86891	7.76146	8.25069e-64	7.20602e-63
YDR496C	PUF6	1.87879	7.85665	1.00848e-63	8.79469e-63
YOR290C	SNF2	-1.95495	9.84665	1.18401e-63	1.03099e-62
YPL087W	YDC1	1.70067	7.42541	1.20185e-63	1.04497e-62
YNL075W	IMP4	1.7582	7.24757	1.47038e-63	1.27653e-62
YIL010W	DOT5	2.1173	5.55969	1.53824e-63	1.33345e-62
YLR136C	TIS11	-2.23307	5.48263	2.01837e-63	1.74705e-62
YDR423C	CAD1	-1.67049	7.00386	2.31873e-63	2.00405e-62
YNL298W	CLA4	2.07155	6.00381	2.67675e-63	2.31004e-62
YBR255W	MTC4	-1.67336	7.27988	2.88175e-63	2.48326e-62
YLR370C	ARC18	-1.86755	7.2283	2.98413e-63	2.56767e-62
YDR299W	BFR2	1.86982	8.19699	3.03446e-63	2.60712e-62
YDR229W	IVY1	-1.77645	6.76318	3.39538e-63	2.9129e-62
YDL208W	NHP2	1.73538	7.97281	3.42156e-63	2.93103e-62
YAL007C	ERP2	1.93642	5.93956	3.45144e-63	2.95227e-62
YJR122W	IBA57	-1.71534	6.78753	3.83352e-63	3.27427e-62
YKR018C	NOT_AVAILABLE	-1.85075	8.73988	4.06267e-63	3.4649e-62
YIL071C	PCI8	-1.83718	6.6329	4.98313e-63	4.2437e-62
YGL184C	STR3	2.47219	8.11371	5.2584e-63	4.47157e-62
YJL083W	TAX4	-1.72038	7.42475	5.40855e-63	4.59252e-62
YDR450W	RPS18A	2.11108	7.90027	5.45445e-63	4.62474e-62
YGR177C	ATF2	2.94921	4.35677	6.21779e-63	5.26427e-62
YOR023C	AHC1	-2.0588	9.3831	8.71129e-63	7.36466e-62
YJR010W	MET3	2.54284	8.81282	9.80949e-63	8.28104e-62
YBL066C	SEF1	-1.75634	7.78606	1.024e-62	8.63192e-62
YPL245W	NOT_AVAILABLE	3.29004	4.79027	1.10996e-62	9.34295e-62
YDR513W	GRX2	-1.70139	7.4425	1.16627e-62	9.80275e-62
YGL127C	SOH1	-1.89949	6.52819	1.19479e-62	1.00279e-61
YCR034W	ELO2	1.86773	6.14498	1.46612e-62	1.22875e-61
YGR201C	NOT_AVAILABLE	-2.49192	8.19736	1.77384e-62	1.48451e-61
YMR215W	GAS3	2.06909	5.82684	1.88431e-62	1.57469e-61
YGR223C	HSV2	-1.72753	6.31136	2.39906e-62	2.00198e-61
YDL124W	NOT_AVAILABLE	-2.15683	8.28814	2.47671e-62	2.06381e-61
YDL063C	SYO1	2.09209	7.2769	2.52377e-62	2.10001e-61
YNL154C	YCK2	2.17728	6.79053	2.85056e-62	2.36853e-61
YOL071W	SDH5	-1.71242	6.71123	3.50753e-62	2.91025e-61
YNL207W	RIO2	1.66306	7.13924	3.52849e-62	2.92347e-61
YJR096W	NOT_AVAILABLE	-2.2265	7.19688	4.15526e-62	3.43785e-61
YDR353W	TRR1	2.25873	8.35172	5.7545e-62	4.75421e-61
YNL061W	NOP2	1.94049	8.5287	6.49781e-62	5.3607e-61
YLR130C	ZRT2	1.82944	7.62832	6.95169e-62	5.72701e-61
YHR008C	SOD2	-2.38737	8.11951	7.99879e-62	6.58031e-61
YDR171W	HSP42	-3.10451	8.87324	8.84359e-62	7.265e-61
YDR064W	RPS13	2.09267	8.59438	1.05438e-61	8.64948e-61
YLR023C	IZH3	1.60061	7.00337	1.33282e-61	1.09182e-60
YBR007C	DSF2	2.76011	4.96863	2.3397e-61	1.91394e-60
YBR248C	HIS7	1.70665	6.85563	2.34927e-61	1.91907e-60
YIL110W	HPM1	2.02397	6.01346	2.43466e-61	1.98602e-60
YMR311C	GLC8	-2.38617	8.98762	3.29065e-61	2.68052e-60
YDL201W	TRM8	1.93342	6.98511	3.41887e-61	2.78107e-60
YOR143C	THI80	2.50614	4.70387	3.79148e-61	3.07985e-60
YKR011C	NOT_AVAILABLE	-2.39929	5.45599	4.06099e-61	3.29417e-60
YMR243C	ZRC1	1.70374	8.0025	5.69929e-61	4.61666e-60
YDR049W	VMS1	1.99524	6.45404	5.97534e-61	4.83353e-60
YDR200C	VPS64	-1.59611	7.41268	6.19852e-61	5.0071e-60
YGL016W	KAP122	2.43978	5.95266	6.67497e-61	5.38448e-60
YML014W	TRM9	1.95443	5.53101	6.81507e-61	5.48986e-60
YHR088W	RPF1	1.82217	6.88109	6.86684e-61	5.52391e-60
YDR265W	PEX10	-1.88611	6.19865	7.20607e-61	5.78877e-60
YBR241C	NOT_AVAILABLE	-2.7501	9.02631	1.07595e-60	8.63137e-60
YCL040W	GLK1	-2.76723	9.28719	1.36294e-60	1.09186e-59
YJL010C	NOP9	2.00975	6.98168	1.52981e-60	1.22385e-59
YMR296C	LCB1	1.94328	7.41655	2.40029e-60	1.91759e-59
YIL096C	BMT5	2.3091	6.02956	2.82006e-60	2.24985e-59
YLR356W	ATG33	-1.94481	7.71512	3.06106e-60	2.43877e-59
YBR140C	IRA1	-2.04071	9.62416	3.08466e-60	2.4542e-59
YIR037W	HYR1	-1.87297	7.74792	3.81809e-60	3.03358e-59
YDR324C	UTP4	2.07005	7.64328	4.25212e-60	3.37381e-59
YLR129W	DIP2	2.16608	7.75206	4.47696e-60	3.54737e-59
YMR188C	MRPS17	-1.59372	7.33734	4.51536e-60	3.57291e-59
YHR197W	RIX1	2.23224	6.82849	4.54789e-60	3.59376e-59
YBR287W	NOT_AVAILABLE	-1.94729	8.51638	4.68235e-60	3.69498e-59
YHR025W	THR1	1.99582	6.92706	5.32508e-60	4.19648e-59
YDR272W	GLO2	-1.78768	7.91036	5.52336e-60	4.34684e-59
YIL052C	RPL34B	1.61445	7.41433	5.681e-60	4.46485e-59
YML097C	VPS9	1.65035	6.95961	5.91208e-60	4.64018e-59
YGL077C	HNM1	2.34442	5.48784	7.51191e-60	5.88788e-59
YOL144W	NOP8	1.80433	7.20535	9.02196e-60	7.06193e-59
YFR055W	IRC7	3.29288	3.88513	9.18694e-60	7.18139e-59
YMR303C	ADH2	-3.20785	8.11018	9.24549e-60	7.21745e-59
YNL257C	SIP3	-1.82044	6.48735	9.42205e-60	7.34541e-59
YOL048C	RRT8	-2.8556	7.30134	9.68673e-60	7.54163e-59
YLR340W	RPP0	2.04168	9.54974	1.3262e-59	1.03114e-58
YML130C	ERO1	2.05364	9.26175	2.42862e-59	1.88575e-58
YDL060W	TSR1	1.69381	7.85696	2.77681e-59	2.15134e-58
YPR098C	NOT_AVAILABLE	-2.04469	6.42927	2.77808e-59	2.15134e-58
YER142C	MAG1	-1.72257	6.12979	2.97877e-59	2.30369e-58
YIL105C	SLM1	-1.82825	8.65655	3.21982e-59	2.4868e-58
YLR243W	GPN3	1.76327	6.08706	3.46154e-59	2.66993e-58
YPL207W	TYW1	1.87866	7.95772	3.78316e-59	2.91413e-58
YML096W	NOT_AVAILABLE	2.19113	5.71539	3.80364e-59	2.92604e-58
YMR006C	PLB2	2.41214	5.94097	3.89735e-59	2.99415e-58
YIL087C	AIM19	-2.22543	6.22025	4.23526e-59	3.24946e-58
YPR118W	MRI1	1.78325	6.02576	4.61973e-59	3.53976e-58
YGL036W	NOT_AVAILABLE	-1.82753	8.4472	4.67198e-59	3.57508e-58
YLR110C	CCW12	3.42029	8.29336	4.97466e-59	3.80169e-58
YBR212W	NGR1	-2.13168	9.46501	5.14613e-59	3.92756e-58
YMR010W	NOT_AVAILABLE	2.18243	6.91686	7.05205e-59	5.37463e-58
YMR235C	RNA1	1.78265	6.88864	7.06068e-59	5.37463e-58
YCR004C	YCP4	-2.3324	6.14558	7.7494e-59	5.89117e-58
YBR021W	FUR4	2.2787	6.3276	8.36489e-59	6.35076e-58
YOL125W	TRM13	1.94072	6.28227	9.19086e-59	6.96874e-58
YIL145C	PAN6	3.14438	4.28239	9.9497e-59	7.53427e-58
YNL308C	KRI1	1.87078	9.10299	1.30602e-58	9.87675e-58
YJL005W	CYR1	-1.89994	8.66244	1.53769e-58	1.16136e-57
YLR258W	GSY2	-2.13709	4.96911	1.54961e-58	1.16885e-57
YGR207C	CIR1	2.22506	5.19781	1.89208e-58	1.42532e-57
YOR219C	STE13	-1.7923	7.24494	2.18257e-58	1.64202e-57
YBR151W	APD1	-1.91443	5.91484	2.25817e-58	1.69669e-57
YGR279C	SCW4	2.03535	6.80153	3.2188e-58	2.41534e-57
YJL033W	HCA4	1.88539	8.33983	3.41307e-58	2.55782e-57
YBR290W	BSD2	-1.51341	7.48306	4.50378e-58	3.37087e-57
YDR539W	FDC1	2.05798	5.32788	5.50617e-58	4.11581e-57
YML106W	URA5	1.58091	7.6267	6.58211e-58	4.91374e-57
YMR169C	ALD3	-2.86038	11.3838	6.63932e-58	4.95008e-57
YER081W	SER3	2.35956	6.01687	9.01759e-58	6.71464e-57
YOL121C	RPS19A	1.84646	7.48465	1.00521e-57	7.47537e-57
YGR286C	BIO2	2.12399	6.32954	1.2538e-57	9.31209e-57
YPL236C	ENV7	-1.73587	6.18183	1.55088e-57	1.15038e-56
YKL024C	URA6	2.2531	4.99481	1.82676e-57	1.35329e-56
YBL024W	NCL1	1.77497	7.83587	1.88489e-57	1.39458e-56
YGL162W	SUT1	3.52112	4.34955	1.98551e-57	1.46716e-56
YDR044W	HEM13	2.07586	6.26154	2.24274e-57	1.65512e-56
YGR110W	CLD1	-2.0618	5.95057	2.31076e-57	1.70316e-56
YGL224C	SDT1	2.65067	4.94518	2.69328e-57	1.98258e-56
YJR036C	HUL4	-1.85131	6.42473	2.87587e-57	2.11431e-56
YGR285C	ZUO1	1.83465	8.38541	4.66722e-57	3.42696e-56
YNL009W	IDP3	-1.65008	6.26419	6.17183e-57	4.52601e-56
YOR124C	UBP2	-1.79664	8.27582	6.91772e-57	5.0666e-56
YHR064C	SSZ1	1.81675	8.60127	7.55406e-57	5.52569e-56
YPR045C	THP3	1.98196	6.22713	7.91467e-57	5.78219e-56
YNL192W	CHS1	-3.59287	8.64693	7.93642e-57	5.78947e-56
YHR148W	IMP3	1.94818	6.09964	7.94457e-57	5.78947e-56
YBL058W	SHP1	-1.99516	8.05644	8.00432e-57	5.8257e-56
YLR413W	INA1	4.12726	4.76309	8.65052e-57	6.28814e-56
YOR380W	RDR1	2.22885	5.22279	8.66877e-57	6.29352e-56
YDR454C	GUK1	1.7126	6.44481	9.25524e-57	6.71091e-56
YJL172W	CPS1	-1.74146	7.51351	2.07055e-56	1.49947e-55
YAL008W	FUN14	-2.00356	5.8933	3.28077e-56	2.37294e-55
YJR013W	GPI14	1.94724	5.81604	9.11119e-56	6.58181e-55
YOR224C	RPB8	2.21015	6.79784	9.39001e-56	6.7748e-55
YNL014W	HEF3	-1.85495	10.2938	1.00927e-55	7.27277e-55
YGR036C	CAX4	3.39896	3.76728	1.42334e-55	1.02438e-54
YHR158C	KEL1	-1.52033	7.40457	1.59506e-55	1.14655e-54
YBR138C	NOT_AVAILABLE	-2.80938	4.74467	1.66802e-55	1.19751e-54
YER144C	UBP5	-1.59065	7.42774	1.78639e-55	1.28091e-54
YIL042C	PKP1	-2.08565	6.63008	2.15671e-55	1.54454e-54
YCR068W	ATG15	-1.70764	7.40372	2.68534e-55	1.92074e-54
YHR201C	PPX1	2.91288	5.08115	3.60281e-55	2.57381e-54
YCL050C	APA1	1.77978	6.2869	3.64079e-55	2.59775e-54
YLR286C	CTS1	-1.7873	7.80246	4.22981e-55	3.01432e-54
YMR095C	SNO1	2.08684	5.54719	5.26784e-55	3.74946e-54
YNL096C	RPS7B	1.55785	7.46622	5.92665e-55	4.21322e-54
YNL077W	APJ1	-1.71783	6.91826	7.59091e-55	5.38973e-54
YLR362W	STE11	-1.47334	7.50187	1.1573e-54	8.20705e-54
YGR085C	RPL11B	2.18092	7.30658	1.32181e-54	9.36226e-54
YBR261C	TAE1	2.58368	4.32935	1.59428e-54	1.12784e-53
YJR035W	RAD26	-1.5535	7.65261	1.61269e-54	1.13948e-53
YKR050W	TRK2	-1.59654	7.90694	1.64292e-54	1.15943e-53
YDL028C	MPS1	-1.59391	7.23803	1.98581e-54	1.39971e-53
YKR089C	TGL4	-1.75056	8.40812	2.29263e-54	1.61401e-53
YLR089C	ALT1	1.86789	7.67285	2.58584e-54	1.81823e-53
YOR228C	MCP1	-2.07857	5.45033	2.70761e-54	1.90155e-53
YGR026W	NOT_AVAILABLE	-1.4768	6.98751	3.31183e-54	2.32308e-53
YPL012W	RRP12	2.06982	8.96922	3.84993e-54	2.69728e-53
YDL029W	ARP2	-1.58064	7.0616	5.99331e-54	4.19387e-53
YGR187C	HGH1	1.64644	6.63962	6.47595e-54	4.52244e-53
YJL036W	SNX4	-1.5136	7.66503	6.47843e-54	4.52244e-53
YDL052C	SLC1	2.79059	4.49236	6.80759e-54	4.74652e-53
YDR122W	KIN1	-1.86383	8.71289	7.13222e-54	4.96689e-53
YBR222C	PCS60	-1.83223	8.32714	7.30121e-54	5.0785e-53
YNR014W	NOT_AVAILABLE	1.89029	6.22373	7.33199e-54	5.09381e-53
YIL033C	BCY1	-2.14864	8.96582	7.94724e-54	5.51464e-53
YIR038C	GTT1	-2.07907	9.48638	8.52932e-54	5.91149e-53
YNL279W	PRM1	-2.54013	5.05773	9.14968e-54	6.33389e-53
YBR202W	MCM7	2.76945	4.67638	1.05074e-53	7.26513e-53
YPR110C	RPC40	1.52159	7.37581	1.17583e-53	8.12034e-53
YCL047C	POF1	2.08651	5.3418	1.26973e-53	8.75843e-53
YFL022C	FRS2	1.76323	8.64184	2.0262e-53	1.39599e-52
YOR352W	TFB6	-1.59432	6.65409	2.10203e-53	1.44651e-52
YNL134C	NOT_AVAILABLE	-2.39506	9.53713	2.32007e-53	1.59467e-52
YPR058W	YMC1	2.06493	5.3291	2.50959e-53	1.7229e-52
YCL012C	NOT_AVAILABLE	-1.95407	6.57054	2.58262e-53	1.77094e-52
YDR528W	HLR1	1.89073	5.66933	2.82988e-53	1.9382e-52
YFR039C	OSW7	-1.45654	7.37561	3.08247e-53	2.10871e-52
YML022W	APT1	1.81655	6.42286	3.26854e-53	2.23337e-52
YER052C	HOM3	1.74847	9.28084	3.5282e-53	2.40797e-52
YLR437C	DIF1	2.75544	4.1836	4.62248e-53	3.1511e-52
YDR176W	NGG1	-1.57961	7.99146	4.91073e-53	3.34367e-52
YOR338W	NOT_AVAILABLE	1.84268	8.4603	5.92113e-53	4.02692e-52
YOR241W	MET7	1.66659	6.11447	6.12711e-53	4.16213e-52
YDR253C	MET32	1.75101	6.82821	6.77514e-53	4.59696e-52
YDL020C	RPN4	-1.91661	9.49305	7.26996e-53	4.92694e-52
YHR198C	AIM18	-1.68787	6.56904	7.8754e-53	5.33104e-52
YCL039W	GID7	-1.93725	7.98847	8.86419e-53	5.99339e-52
YOR025W	HST3	-1.96333	5.22164	9.59823e-53	6.48215e-52
YOR115C	TRS33	1.86732	5.87515	9.69222e-53	6.53802e-52
YAL016W	TPD3	-1.66599	8.55083	1.10772e-52	7.46364e-52
YLL035W	GRC3	1.68277	6.64184	1.52259e-52	1.02471e-51
YMR116C	ASC1	2.14608	9.70634	1.56086e-52	1.04924e-51
YIL125W	KGD1	-1.66713	8.47044	1.69564e-52	1.13853e-51
YGL197W	MDS3	-1.75868	9.0803	1.73178e-52	1.16145e-51
YDR148C	KGD2	-1.78228	8.21285	2.10357e-52	1.40918e-51
YIL101C	XBP1	-2.23429	9.14641	2.31682e-52	1.55024e-51
YAL003W	EFB1	1.90092	9.2862	2.32423e-52	1.55341e-51
YPR060C	ARO7	2.82852	4.81801	2.34843e-52	1.56778e-51
YKL165C	MCD4	1.65726	6.82814	2.92614e-52	1.95121e-51
YDL075W	RPL31A	1.52187	7.76755	3.14309e-52	2.09347e-51
YNL118C	DCP2	-1.68009	8.85515	3.29769e-52	2.19392e-51
YHR208W	BAT1	1.91442	9.00071	3.85728e-52	2.56328e-51
YEL042W	GDA1	1.69119	8.35168	4.2311e-52	2.80848e-51
YOR283W	NOT_AVAILABLE	1.70241	7.78402	5.95405e-52	3.94762e-51
YAL055W	PEX22	-1.96529	5.223	6.02815e-52	3.99219e-51
YFR017C	IGD1	-2.3256	7.82073	6.46995e-52	4.27989e-51
YJR066W	TOR1	-1.86896	8.37075	6.98508e-52	4.6154e-51
YBL054W	TOD6	1.72446	8.53775	8.67247e-52	5.72383e-51
YKL186C	MTR2	2.07693	5.26737	9.20465e-52	6.06817e-51
YGR102C	GTF1	-1.48803	6.59223	9.9132e-52	6.52787e-51
YCL059C	KRR1	1.48471	7.36051	1.08457e-51	7.13385e-51
YMR210W	NOT_AVAILABLE	-1.69062	5.84745	1.20523e-51	7.9185e-51
YIR032C	DAL3	3.5353	4.92637	1.2176e-51	7.99075e-51
YPL206C	PGC1	-1.78341	6.87762	1.32814e-51	8.70635e-51
YPR035W	GLN1	1.75156	8.75526	1.56286e-51	1.02334e-50
YBR036C	CSG2	-1.58056	7.93548	1.61076e-51	1.05352e-50
YJR005C-A	LSO1	-2.60179	4.05441	1.65925e-51	1.08402e-50
YDR091C	RLI1	1.86214	8.26682	1.96406e-51	1.28172e-50
YLR318W	EST2	1.62654	6.55356	2.25586e-51	1.47049e-50
YLL011W	SOF1	1.60733	7.02478	2.39726e-51	1.56091e-50
YDR449C	UTP6	2.11086	6.37726	3.03218e-51	1.97211e-50
YOR260W	GCD1	1.5466	7.47348	3.06651e-51	1.9922e-50
YMR145C	NDE1	1.68262	6.43283	3.18779e-51	2.06868e-50
YDR276C	PMP3	-1.6369	7.62455	3.53517e-51	2.29155e-50
YPR069C	SPE3	1.57849	7.34954	5.23798e-51	3.39155e-50
YIR014W	NOT_AVAILABLE	-2.02648	6.48913	5.27208e-51	3.40983e-50
YBR005W	RCR1	-1.951	6.27484	6.34802e-51	4.10114e-50
YDR356W	SPC110	-1.68366	7.65133	6.88582e-51	4.44365e-50
YLR153C	ACS2	2.45645	7.63378	9.17678e-51	5.91551e-50
YER171W	RAD3	1.47184	7.00156	1.00013e-50	6.43984e-50
YNL299W	TRF5	1.55557	6.70101	1.07432e-50	6.90992e-50
YER082C	UTP7	1.63122	8.22861	1.44022e-50	9.25308e-50
YGR225W	AMA1	-1.82054	5.84201	1.53807e-50	9.87082e-50
YOR075W	UFE1	-1.77376	7.46456	1.70616e-50	1.09375e-49
YER021W	RPN3	-1.75547	8.9454	1.71062e-50	1.0954e-49
YCL034W	LSB5	-1.86499	7.30368	1.81127e-50	1.15857e-49
YPL239W	YAR1	1.55732	6.66146	2.23646e-50	1.42897e-49
YGR097W	ASK10	1.60206	7.8333	2.46976e-50	1.57631e-49
YEL038W	UTR4	2.28337	5.75713	2.49777e-50	1.59243e-49
YMR041C	ARA2	-1.77574	6.30832	3.53372e-50	2.25042e-49
YJR047C	ANB1	5.10623	3.40654	3.56814e-50	2.26985e-49
YDR365C	ESF1	1.67552	8.39579	3.70513e-50	2.35442e-49
YBR181C	RPS6B	1.58786	7.85292	3.95331e-50	2.50938e-49
YER065C	ICL1	-1.74108	7.69708	4.54716e-50	2.88318e-49
YEL048C	TCA17	2.86416	3.89639	7.82212e-50	4.95429e-49
YGL205W	POX1	-1.53374	7.42174	9.52329e-50	6.02519e-49
YDR011W	SNQ2	-1.75669	9.15729	1.01963e-49	6.44399e-49
YOL100W	PKH2	-1.65119	8.72123	1.06122e-49	6.69955e-49
YAL001C	TFC3	-1.86423	8.35819	1.0968e-49	6.9166e-49
YPL034W	NOT_AVAILABLE	4.35747	3.64016	1.18012e-49	7.43399e-49
YDR173C	ARG82	-2.01869	6.37145	1.2663e-49	7.9682e-49
YJR129C	EFM3	1.92628	5.19519	1.29833e-49	8.16094e-49
YDL164C	CDC9	-1.68414	6.60533	1.39185e-49	8.73931e-49
YHL026C	NOT_AVAILABLE	3.03143	3.78329	1.5749e-49	9.878e-49
YLR425W	TUS1	-1.46896	7.14313	1.69415e-49	1.06103e-48
YKL068W	NUP100	1.62584	7.67559	1.69531e-49	1.06103e-48
YOR293W	RPS10A	2.02231	7.96835	2.23492e-49	1.39724e-48
YMR191W	SPG5	-1.7183	10.0166	2.68225e-49	1.67511e-48
YML070W	DAK1	-1.94666	8.67302	3.21806e-49	2.00757e-48
YOR176W	HEM15	-1.70695	6.04506	3.70943e-49	2.31163e-48
YOL081W	IRA2	-2.01827	10.114	3.81591e-49	2.37543e-48
YDR309C	GIC2	2.29582	5.36149	4.20171e-49	2.6128e-48
YMR088C	VBA1	1.53709	7.65093	4.46931e-49	2.77623e-48
YNL181W	NOT_AVAILABLE	1.82363	6.33348	4.96293e-49	3.07956e-48
YLR048W	RPS0B	1.68239	8.75522	7.19245e-49	4.45825e-48
YLL028W	TPO1	2.16971	5.58907	7.96913e-49	4.93441e-48
YLR344W	RPL26A	2.15581	7.05597	9.21754e-49	5.70133e-48
YIL160C	POT1	-1.69311	8.68531	1.08796e-48	6.72219e-48
YMR009W	ADI1	1.6161	6.10925	1.09509e-48	6.75905e-48
YDL013W	SLX5	-1.48531	7.86801	1.1204e-48	6.90791e-48
YIR015W	RPR2	-1.74	6.64778	1.14842e-48	7.07318e-48
YBR031W	RPL4A	1.81197	8.58727	1.19392e-48	7.34564e-48
YAL067C	SEO1	3.82658	6.76006	1.59797e-48	9.82117e-48
YDR262W	NOT_AVAILABLE	-1.85645	9.64059	1.84073e-48	1.13013e-47
YER141W	COX15	-1.6789	7.9745	1.92051e-48	1.17786e-47
YNL010W	NOT_AVAILABLE	1.79715	5.99781	2.22905e-48	1.36564e-47
YGL163C	RAD54	1.60397	8.02336	2.32887e-48	1.4253e-47
YLR388W	RPS29A	2.60037	6.09482	2.35064e-48	1.43711e-47
YLR006C	SSK1	-1.7628	6.59101	2.35747e-48	1.43977e-47
YLR189C	ATG26	-1.69592	8.49893	2.64533e-48	1.61388e-47
YDR363W	ESC2	-1.52491	6.3496	2.69423e-48	1.64198e-47
YPL230W	USV1	-2.04485	8.93358	2.90905e-48	1.77105e-47
YGL096W	TOS8	1.57255	7.66806	3.16732e-48	1.92626e-47
YLR432W	IMD3	1.75345	8.27047	3.32066e-48	2.01741e-47
YGR019W	UGA1	-2.29674	8.26383	3.36459e-48	2.04196e-47
YLR092W	SUL2	2.18522	8.13082	3.83292e-48	2.32376e-47
YGL045W	RIM8	-1.56758	6.26807	4.88274e-48	2.95714e-47
YOL065C	INP54	-1.80207	5.58906	5.04332e-48	3.05121e-47
YJR041C	URB2	1.86704	6.78722	5.93955e-48	3.58969e-47
YGL251C	HFM1	-2.21746	5.66435	5.97882e-48	3.60966e-47
YDL159W	STE7	-1.51548	6.85028	6.48159e-48	3.90914e-47
YHR086W	NAM8	-1.48501	7.08737	7.7987e-48	4.69863e-47
YBR025C	OLA1	1.68878	8.21402	7.9474e-48	4.78327e-47
YNL282W	POP3	2.05437	4.84262	1.00198e-47	6.02435e-47
YKL179C	COY1	-1.65505	7.32998	1.01816e-47	6.11529e-47
YMR148W	OSW5	1.58753	6.16475	1.06668e-47	6.4001e-47
YDL193W	NUS1	-1.67653	6.20716	1.08743e-47	6.51782e-47
YDR032C	PST2	-1.84099	6.94596	1.297e-47	7.76595e-47
YPR073C	LTP1	1.63897	5.80398	1.38172e-47	8.26471e-47
YOR210W	RPB10	2.81863	4.66291	1.46343e-47	8.74444e-47
YGL208W	SIP2	-1.60491	6.37333	1.60883e-47	9.60337e-47
YML003W	NOT_AVAILABLE	-2.17342	5.75832	1.80952e-47	1.07902e-46
YHR096C	HXT5	-2.00451	12.4742	1.85525e-47	1.10516e-46
YDL003W	MCD1	3.05779	3.60758	1.92271e-47	1.14417e-46
YMR152W	YIM1	-1.65156	9.27572	2.48996e-47	1.48021e-46
YKL188C	PXA2	-1.62727	7.04342	3.77196e-47	2.24004e-46
YDR311W	TFB1	-1.53291	7.53735	4.204e-47	2.49406e-46
YPL059W	GRX5	-1.69087	6.03376	4.30785e-47	2.55306e-46
YJR075W	HOC1	1.41539	7.40215	4.39559e-47	2.6024e-46
YPL220W	RPL1A	2.27299	4.98138	5.24452e-47	3.10185e-46
YDR425W	SNX41	-1.84654	6.51304	5.46139e-47	3.22683e-46
YER139C	RTR1	-1.5455	6.19559	5.57016e-47	3.28775e-46
YGR198W	YPP1	1.39653	6.82145	6.37153e-47	3.75694e-46
YOR359W	VTS1	1.75903	7.2488	7.89331e-47	4.64953e-46
YDR422C	SIP1	-1.42576	7.09887	8.02006e-47	4.7194e-46
YJR116W	TDA4	2.38463	4.89905	9.60047e-47	5.64368e-46
YGR167W	CLC1	-1.3987	7.36847	9.73338e-47	5.71602e-46
YDL160C	DHH1	-1.67782	7.67552	1.08347e-46	6.35633e-46
YGR154C	GTO1	-1.71439	6.58275	1.20315e-46	7.05135e-46
YER116C	SLX8	-1.45464	6.78664	1.30905e-46	7.66427e-46
YOR303W	CPA1	1.80221	11.1264	1.60421e-46	9.38291e-46
YMR260C	TIF11	1.8408	7.55151	1.62289e-46	9.48264e-46
YOL085C	NOT_AVAILABLE	-3.55396	2.62272	1.69607e-46	9.90028e-46
YLR449W	FPR4	1.54593	7.16489	1.82126e-46	1.06203e-45
YCR036W	RBK1	-1.49738	7.21515	1.87079e-46	1.08982e-45
YKL166C	TPK3	1.58961	6.22713	2.26368e-46	1.31738e-45
YEL063C	CAN1	1.66504	7.79229	2.39981e-46	1.39521e-45
YHR092C	HXT4	2.3496	4.21836	2.50637e-46	1.4557e-45
YLR108C	NOT_AVAILABLE	-1.58818	7.65056	2.60379e-46	1.51077e-45
YOR014W	RTS1	-1.55555	8.55333	2.70174e-46	1.56604e-45
YIL155C	GUT2	-2.13196	9.13957	2.84204e-46	1.64572e-45
YLR441C	RPS1A	1.68655	9.28986	3.10236e-46	1.79467e-45
YKL181W	PRS1	1.59194	8.27425	3.13086e-46	1.80936e-45
YLR399C	BDF1	-1.66989	9.06888	3.20333e-46	1.8494e-45
YOR271C	FSF1	1.54308	7.46907	3.25002e-46	1.87449e-45
YJR003C	NOT_AVAILABLE	2.08077	6.14096	3.76483e-46	2.16926e-45
YLR242C	ARV1	2.22631	4.6324	3.99593e-46	2.30013e-45
YJR125C	ENT3	-1.48942	7.83613	4.22276e-46	2.4283e-45
YGR086C	PIL1	-2.62645	9.95075	5.11755e-46	2.93993e-45
YKL106W	AAT1	1.99556	5.61309	5.21067e-46	2.99047e-45
YNL302C	RPS19B	1.46808	7.36864	5.87359e-46	3.3676e-45
YIL031W	ULP2	-1.68359	6.84217	6.12439e-46	3.50793e-45
YNL239W	LAP3	1.47997	6.91665	6.14591e-46	3.51679e-45
YPL183C	RTT10	1.78667	7.13227	7.12335e-46	4.07209e-45
YNL212W	VID27	-1.62361	8.45797	8.14387e-46	4.6509e-45
YPL228W	CET1	-1.44339	6.82191	8.15638e-46	4.65346e-45
YJR021C	REC107	-1.55325	6.5863	8.26206e-46	4.70913e-45
YOR181W	LAS17	-1.5812	6.82048	9.21136e-46	5.24506e-45
YMR049C	ERB1	1.66227	8.63793	9.46674e-46	5.38519e-45
YOL154W	ZPS1	1.91558	6.53841	1.12618e-45	6.40008e-45
YPR002W	PDH1	1.58638	8.64512	1.12744e-45	6.40093e-45
YDL178W	DLD2	1.76792	5.88021	1.40152e-45	7.94927e-45
YLR332W	MID2	2.14501	5.53505	1.73048e-45	9.80551e-45
YOR289W	NOT_AVAILABLE	-1.68726	7.73272	1.82875e-45	1.03522e-44
YJR065C	ARP3	-1.59485	7.84662	2.00827e-45	1.13574e-44
YDR003W	RCR2	-1.5565	6.25713	2.26226e-45	1.27813e-44
YFL028C	CAF16	1.98884	5.4688	3.001e-45	1.69386e-44
YCL058W-A	ADF1	2.38183	5.20918	4.03292e-45	2.2741e-44
YNL151C	RPC31	1.6113	6.5676	4.0701e-45	2.29284e-44
YBL030C	PET9	1.65972	8.45367	4.16415e-45	2.34354e-44
YLR303W	MET17	1.8305	10.8283	4.47478e-45	2.51592e-44
YOR032W-A	NOT_AVAILABLE	3.48373	3.1125	4.62263e-45	2.59654e-44
YGL248W	PDE1	-1.40048	7.15005	5.05531e-45	2.83683e-44
YBR006W	UGA2	-1.8265	8.31665	5.55295e-45	3.11308e-44
YOL151W	GRE2	-2.18664	10.373	6.82111e-45	3.82035e-44
YGL111W	NSA1	1.54919	7.11496	7.88362e-45	4.41118e-44
YKL021C	MAK11	1.39847	7.27191	8.22968e-45	4.60038e-44
YPR019W	MCM4	1.5659	6.76426	9.39422e-45	5.24631e-44
YPL079W	RPL21B	1.76534	7.90939	1.02162e-44	5.69987e-44
YOR223W	DSC3	-1.81713	6.02114	1.06266e-44	5.92318e-44
YBR150C	TBS1	-1.52801	7.67101	1.08189e-44	6.02455e-44
YOR091W	TMA46	1.45999	7.59846	1.13188e-44	6.29691e-44
YOR042W	CUE5	-1.93415	8.13348	1.21293e-44	6.74133e-44
YJR063W	RPA12	1.97668	5.74945	1.21903e-44	6.76875e-44
YNL084C	END3	-1.34271	7.08145	1.45735e-44	8.08434e-44
YHR176W	FMO1	1.51147	6.39943	1.72299e-44	9.5488e-44
YKL105C	SEG2	-1.38644	7.51242	1.87589e-44	1.03863e-43
YPL188W	POS5	1.59214	6.69687	2.03808e-44	1.12735e-43
YHR070W	TRM5	1.98352	5.3723	2.07383e-44	1.14603e-43
YOL042W	NGL1	-1.42144	6.4307	2.13315e-44	1.17769e-43
YDR527W	RBA50	1.55472	7.84705	2.23977e-44	1.23538e-43
YGR162W	TIF4631	1.7753	8.80745	2.41666e-44	1.33169e-43
YBL007C	SLA1	-1.68242	9.25965	2.75578e-44	1.51711e-43
YLR093C	NYV1	-1.46329	7.82639	2.85787e-44	1.57183e-43
YLR079W	SIC1	-1.57387	6.47597	2.96296e-44	1.62808e-43
YDR266C	HEL2	1.41766	7.18374	3.09932e-44	1.7014e-43
YOR215C	AIM41	-1.83756	8.5059	3.53133e-44	1.93673e-43
YNL162W-A	NOT_AVAILABLE	4.17633	2.92921	3.88907e-44	2.13092e-43
YFL007W	BLM10	-1.73213	10.0802	4.12027e-44	2.25547e-43
YHR019C	DED81	1.75299	8.26569	4.4576e-44	2.43783e-43
YGL191W	COX13	-1.51227	7.09016	4.47166e-44	2.44322e-43
YHR001W	OSH7	-1.38484	6.70279	4.53074e-44	2.47317e-43
YLL015W	BPT1	-1.59897	8.76262	4.55436e-44	2.48373e-43
YDR432W	NPL3	-2.03287	8.81536	5.59249e-44	3.04701e-43
YEL007W	MIT1	1.52938	6.54736	5.69079e-44	3.09767e-43
YER069W	ARG5,6	1.86174	9.89622	6.32149e-44	3.43775e-43
YOR369C	RPS12	1.74718	8.849	7.82169e-44	4.24961e-43
YBR108W	AIM3	-1.37194	7.23582	8.19953e-44	4.45074e-43
YNL159C	ASI2	-1.58679	6.10587	1.0034e-43	5.44142e-43
YPR065W	ROX1	2.34829	9.04383	1.05667e-43	5.72496e-43
YAL059W	ECM1	1.6068	6.85751	1.06879e-43	5.78521e-43
YDL005C	MED2	-1.39936	7.84794	1.16719e-43	6.31198e-43
YKR056W	TRM2	1.3647	7.08995	1.30082e-43	7.02808e-43
YDR354W	TRP4	1.55954	6.0065	1.39409e-43	7.52495e-43
YHR001W-A	QCR10	-1.93411	4.93898	1.46226e-43	7.88564e-43
YIL091C	UTP25	1.57325	7.72466	1.75859e-43	9.47485e-43
YDL156W	CMR1	-1.76261	5.61115	1.79889e-43	9.68299e-43
YBR061C	TRM7	1.87094	5.82375	2.55509e-43	1.37407e-42
YDR023W	SES1	1.76783	7.90114	2.62602e-43	1.41091e-42
YDL078C	MDH3	-1.66839	8.64655	2.68875e-43	1.44328e-42
YMR170C	ALD2	-1.76534	6.45442	3.0435e-43	1.63219e-42
YLR267W	BOP2	-2.74383	9.70873	3.11383e-43	1.66837e-42
YHR027C	RPN1	-1.63082	9.46438	3.2947e-43	1.76365e-42
YLR068W	FYV7	2.05597	6.06732	3.53441e-43	1.89022e-42
YHR082C	KSP1	-1.79801	8.93693	4.02949e-43	2.15302e-42
YLR330W	CHS5	-1.52037	8.82783	4.08987e-43	2.18327e-42
YKL010C	UFD4	-1.66343	9.03345	4.46416e-43	2.38089e-42
YNL247W	NOT_AVAILABLE	1.4069	7.61442	5.14357e-43	2.74072e-42
YPL141C	FRK1	-1.47132	6.25453	7.61539e-43	4.05409e-42
YLR251W	SYM1	-1.81	5.41101	8.09651e-43	4.30628e-42
YKR057W	RPS21A	1.76855	6.63999	1.12818e-42	5.99495e-42
YHR139C	SPS100	-2.40996	12.8615	1.21507e-42	6.44677e-42
YDL027C	NOT_AVAILABLE	-1.48558	7.481	1.21543e-42	6.44677e-42
YHR033W	NOT_AVAILABLE	-1.94887	9.48673	1.26701e-42	6.71421e-42
YJR094W-A	RPL43B	1.76267	6.62592	1.42731e-42	7.55682e-42
YKL034W	TUL1	-1.33342	6.91283	1.5305e-42	8.09574e-42
YMR031C	EIS1	-1.65045	6.05698	1.56655e-42	8.27889e-42
YER006W	NUG1	1.55738	8.28461	1.62022e-42	8.55477e-42
YCL033C	MXR2	-2.07426	5.14864	2.00822e-42	1.05938e-41
YBR171W	SEC66	1.40376	6.48037	2.03271e-42	1.07132e-41
YBR105C	VID24	1.65426	8.81781	2.04609e-42	1.0774e-41
YOR285W	RDL1	-1.83822	8.34764	2.11493e-42	1.11264e-41
YFL016C	MDJ1	-1.54164	7.70523	2.51574e-42	1.3223e-41
YJL123C	MTC1	-1.65054	8.9507	2.60524e-42	1.36811e-41
YJL048C	UBX6	-1.97869	7.04867	2.78284e-42	1.46005e-41
YNL138W	SRV2	-1.41201	7.64062	3.24364e-42	1.70028e-41
YLR057W	MNL2	1.61126	6.64392	3.815e-42	1.99797e-41
YJR004C	SAG1	-1.44386	8.16035	3.94578e-42	2.0646e-41
YHL015W	RPS20	1.78982	8.63393	4.3601e-42	2.27934e-41
YNL189W	SRP1	1.4078	7.87297	4.43687e-42	2.31739e-41
YNL153C	GIM3	2.41355	4.7138	5.5784e-42	2.91099e-41
YPL221W	FLC1	1.44453	6.50064	5.71362e-42	2.97888e-41
YHR010W	RPL27A	1.74784	8.10996	5.9842e-42	3.11715e-41
YDL095W	PMT1	1.43878	7.94742	6.22998e-42	3.24227e-41
YPL030W	TRM44	1.61438	6.74045	6.56895e-42	3.41562e-41
YPR127W	NOT_AVAILABLE	-2.10031	7.39686	6.59049e-42	3.42252e-41
YIL029C	NOT_AVAILABLE	-1.89901	4.51612	6.59401e-42	3.42252e-41
YAL012W	CYS3	1.67522	9.78005	6.64513e-42	3.44598e-41
YML005W	TRM12	1.98287	4.68565	7.17171e-42	3.71572e-41
YMR194W	RPL36A	1.46957	6.78057	7.90977e-42	4.09447e-41
YBR273C	UBX7	-1.3122	7.51222	1.0681e-41	5.52405e-41
YDL142C	CRD1	-1.53347	5.45559	1.13626e-41	5.87133e-41
YOR360C	PDE2	1.56361	7.78713	1.26936e-41	6.55328e-41
YER084W	NOT_AVAILABLE	-2.98511	4.39987	1.31642e-41	6.79018e-41
YKL112W	ABF1	-1.54044	9.19682	1.34537e-41	6.93337e-41
YDR430C	CYM1	-1.33043	7.1312	1.66869e-41	8.59196e-41
YDR026C	NSI1	1.26295	7.29825	2.05323e-41	1.05626e-40
YGL116W	CDC20	1.76328	6.26507	2.07911e-41	1.06862e-40
YOL091W	SPO21	2.18843	4.8698	2.25278e-41	1.15687e-40
YGL255W	ZRT1	1.89211	5.87293	2.64679e-41	1.358e-40
YNL191W	DUG3	1.77674	7.77011	2.65781e-41	1.36245e-40
YNL227C	JJJ1	1.30431	7.47536	2.78649e-41	1.42715e-40
YGL181W	GTS1	-1.25968	7.30524	3.03493e-41	1.55303e-40
YMR270C	RRN9	1.74379	5.26025	3.2427e-41	1.65789e-40
YHR069C	RRP4	1.44405	7.39633	3.24927e-41	1.65979e-40
YLR380W	CSR1	1.55774	6.1178	3.40757e-41	1.73912e-40
YBR288C	APM3	1.52396	5.73162	3.4376e-41	1.75291e-40
YNL036W	NCE103	1.52948	9.66999	3.54971e-41	1.80848e-40
YBL022C	PIM1	-1.47293	8.39454	3.77682e-41	1.9225e-40
YCL035C	GRX1	-1.27268	7.38517	3.85491e-41	1.96053e-40
YLL058W	NOT_AVAILABLE	1.7009	5.82456	4.163e-41	2.11537e-40
YOR236W	DFR1	2.03384	4.89391	4.48048e-41	2.27471e-40
YGL157W	ARI1	1.64396	6.28529	4.54285e-41	2.30435e-40
YOR062C	NOT_AVAILABLE	1.63577	6.88018	4.55273e-41	2.30735e-40
YEL029C	BUD16	1.57011	5.89918	4.69708e-41	2.37844e-40
YCR043C	NOT_AVAILABLE	2.59753	3.86665	4.89855e-41	2.47829e-40
YGR249W	MGA1	2.51566	3.86877	5.9184e-41	2.99165e-40
YOL093W	TRM10	1.58356	5.60223	6.44583e-41	3.25542e-40
YNR074C	AIF1	1.84181	5.20685	7.45424e-41	3.76144e-40
YPL259C	APM1	-1.42213	6.97821	8.62403e-41	4.34795e-40
YPR005C	HAL1	-1.38234	7.08392	9.84987e-41	4.96167e-40
YHR022C	NOT_AVAILABLE	3.03574	3.46678	1.0947e-40	5.50954e-40
YBR179C	FZO1	-1.45615	8.20338	1.10744e-40	5.56886e-40
YML125C	PGA3	2.14873	5.57862	1.277e-40	6.41596e-40
YLR172C	DPH5	1.42669	6.48619	1.29818e-40	6.51668e-40
YFR021W	ATG18	-1.70659	6.0571	1.52878e-40	7.66768e-40
YER073W	ALD5	2.16969	8.59609	1.62475e-40	8.14199e-40
YER028C	MIG3	1.75863	5.88799	1.66024e-40	8.31266e-40
YJR016C	ILV3	1.96811	8.99562	1.68587e-40	8.43371e-40
YPL227C	ALG5	1.74779	5.51182	1.71673e-40	8.58072e-40
YMR096W	SNZ1	-1.7902	10.8326	1.93156e-40	9.64616e-40
YPL043W	NOP4	1.58825	8.90757	1.98671e-40	9.91307e-40
YML060W	OGG1	2.07058	4.5328	1.99527e-40	9.94722e-40
YIL075C	RPN2	-1.59234	9.45535	2.17289e-40	1.08235e-39
YBR079C	RPG1	1.56877	9.05259	2.2936e-40	1.14149e-39
YDL175C	AIR2	1.65456	5.3467	2.48652e-40	1.23645e-39
YHL027W	RIM101	-1.56144	9.29455	2.49492e-40	1.23956e-39
YDR107C	TMN2	-1.926	4.59553	3.0104e-40	1.49439e-39
YOR069W	VPS5	-1.34823	7.17262	3.50098e-40	1.73644e-39
YAL039C	CYC3	1.87523	6.56291	3.80038e-40	1.88333e-39
YDR462W	MRPL28	-1.42058	6.08025	3.91346e-40	1.93771e-39
YFR010W	UBP6	-1.41101	7.86384	4.53986e-40	2.24596e-39
YBR229C	ROT2	-1.2337	7.27517	4.85924e-40	2.40191e-39
YNR004W	SWM2	2.79466	3.51267	4.8813e-40	2.41077e-39
YDR466W	PKH3	-1.47815	8.1603	5.30609e-40	2.61833e-39
YHR056C	RSC30	-1.46646	7.11744	5.46043e-40	2.69221e-39
YMR308C	PSE1	1.56306	8.57451	5.89847e-40	2.90571e-39
YMR251W-A	HOR7	-2.03823	8.37295	6.04577e-40	2.97575e-39
YJL108C	PRM10	-1.43513	6.46495	6.16282e-40	3.03079e-39
YDR514C	NOT_AVAILABLE	1.44078	6.41056	6.51029e-40	3.19896e-39
YCL030C	HIS4	1.54568	6.71888	6.67057e-40	3.27495e-39
YBR291C	CTP1	1.74498	5.68317	6.92399e-40	3.3965e-39
YIL120W	QDR1	1.78328	5.02636	7.02817e-40	3.44469e-39
YLR087C	CSF1	-1.75171	7.3229	7.14379e-40	3.49841e-39
YDL150W	RPC53	1.27121	7.25632	7.23596e-40	3.54056e-39
YGL047W	ALG13	-2.17719	4.20168	7.38954e-40	3.61266e-39
YFL034C-A	RPL22B	1.69404	6.57377	7.85099e-40	3.83503e-39
YKL205W	LOS1	1.54111	7.23687	8.24091e-40	4.02212e-39
YMR123W	PKR1	2.03512	4.72923	8.57136e-40	4.17989e-39
YPR148C	NOT_AVAILABLE	-1.45903	7.8839	8.65583e-40	4.21754e-39
YOR330C	MIP1	-1.31706	7.57466	9.24395e-40	4.50032e-39
YLR211C	ATG38	-1.44239	6.21359	9.79952e-40	4.7668e-39
YDL125C	HNT1	-1.46861	7.02722	1.00526e-39	4.88582e-39
YOR312C	RPL20B	1.59248	8.22588	1.04013e-39	5.05106e-39
YJR109C	CPA2	1.91422	9.98458	1.14913e-39	5.57571e-39
YGR210C	NOT_AVAILABLE	1.43063	6.69264	1.15202e-39	5.5851e-39
YMR181C	NOT_AVAILABLE	-1.55761	8.06039	1.24255e-39	6.01895e-39
YPL113C	NOT_AVAILABLE	-1.7061	5.28707	1.29358e-39	6.26091e-39
YHR138C	NOT_AVAILABLE	-2.45889	9.13416	1.31687e-39	6.36832e-39
YOL052C-A	DDR2	-2.92603	10.3653	1.72392e-39	8.32988e-39
YOR305W	RRG7	1.76257	5.67702	1.80042e-39	8.6923e-39
YOL142W	RRP40	1.45729	6.48391	2.52043e-39	1.21583e-38
YOR162C	YRR1	-1.32112	7.23702	3.35677e-39	1.61794e-38
YIL046W	MET30	-1.55469	9.61624	3.56673e-39	1.71771e-38
YOL096C	COQ3	-2.00537	4.50037	3.68732e-39	1.77431e-38
YHR100C	GEP4	2.24157	4.47294	3.69937e-39	1.77864e-38
YLR337C	VRP1	-1.89218	8.66606	4.48347e-39	2.15385e-38
YNL295W	NOT_AVAILABLE	-1.28155	6.93936	4.61433e-39	2.21488e-38
YPL131W	RPL5	1.72457	9.9179	4.72734e-39	2.26725e-38
YGR044C	RME1	-1.88127	8.45832	4.75025e-39	2.27636e-38
YKL006W	RPL14A	1.6607	6.98731	4.89461e-39	2.3436e-38
YLR350W	ORM2	-1.51953	7.51705	5.49941e-39	2.63102e-38
YBR052C	RFS1	2.15006	5.02216	5.88091e-39	2.81122e-38
YDR178W	SDH4	-1.74433	6.35874	6.03516e-39	2.88258e-38
YIL169C	NOT_AVAILABLE	-1.45759	7.10074	7.58683e-39	3.62073e-38
YNL022C	RCM1	1.41715	6.42887	8.26562e-39	3.94144e-38
YJL177W	RPL17B	1.33952	7.77016	8.30964e-39	3.95918e-38
YNR034W	SOL1	-1.4843	6.1588	1.07431e-38	5.11441e-38
YPR068C	HOS1	2.01291	4.91944	1.18277e-38	5.62613e-38
YBR180W	DTR1	-1.61304	5.30999	1.19395e-38	5.6747e-38
YNR015W	SMM1	1.55846	6.32526	1.33627e-38	6.34592e-38
YPL019C	VTC3	1.71707	7.36999	1.65203e-38	7.83903e-38
YHR146W	CRP1	-1.46336	8.49139	1.77677e-38	8.42405e-38
YCR053W	THR4	1.46262	8.61758	1.78876e-38	8.47402e-38
YOR156C	NFI1	-1.21499	7.00554	1.79482e-38	8.49579e-38
YKR069W	MET1	1.76883	8.24313	1.80743e-38	8.54848e-38
YDL097C	RPN6	-1.61485	8.4821	1.81752e-38	8.58922e-38
YIL143C	SSL2	-1.41036	8.5772	1.84586e-38	8.71605e-38
YGR263C	SAY1	1.56063	5.43369	1.90869e-38	9.0054e-38
YBL087C	RPL23A	1.27586	7.2568	1.96252e-38	9.2519e-38
YOR086C	TCB1	-1.5658	8.6422	1.97382e-38	9.29761e-38
YMR092C	AIP1	-1.27945	7.62496	2.31908e-38	1.09151e-37
YKR091W	SRL3	-1.70886	5.47718	3.3913e-38	1.59487e-37
YPR160W	GPH1	-1.91465	5.45322	3.49982e-38	1.64457e-37
YBL084C	CDC27	-1.35737	8.22007	3.57418e-38	1.67816e-37
YOL025W	LAG2	-1.39728	6.4939	4.1969e-38	1.96895e-37
YPL090C	RPS6A	1.46316	6.36055	4.46042e-38	2.09089e-37
YER089C	PTC2	1.38953	6.50155	4.89876e-38	2.29452e-37
YKR026C	GCN3	1.42085	6.4649	4.92507e-38	2.30498e-37
YML124C	TUB3	1.63542	6.4455	5.16931e-38	2.41734e-37
YNL110C	NOP15	1.37578	7.89421	6.40319e-38	2.99193e-37
YHR037W	PUT2	-1.46023	8.45947	6.73557e-38	3.14471e-37
YPL216W	NOT_AVAILABLE	1.73095	6.58158	7.35268e-38	3.43007e-37
YBR230C	OM14	-1.9195	8.31968	8.51825e-38	3.97063e-37
YNL155W	CUZ1	1.34775	6.76983	9.50229e-38	4.42576e-37
YLL034C	RIX7	1.33378	7.91928	1.12078e-37	5.21594e-37
YLR312C	NOT_AVAILABLE	-1.38447	8.04202	1.19542e-37	5.55887e-37
YMR195W	ICY1	1.55321	5.78448	1.19851e-37	5.56876e-37
YLR343W	GAS2	3.38745	4.47237	1.238e-37	5.74766e-37
YCR100C	NOT_AVAILABLE	-1.82587	4.74603	1.57245e-37	7.29457e-37
YOR125C	CAT5	-1.68947	5.04094	1.67212e-37	7.75072e-37
YBR233W	PBP2	1.7794	5.28382	1.85144e-37	8.57511e-37
YNL157W	IGO1	-1.25547	7.71738	1.85937e-37	8.60497e-37
YDL192W	ARF1	1.40054	7.09907	1.90619e-37	8.81462e-37
YLL004W	ORC3	1.98086	5.39958	2.00466e-37	9.2626e-37
YLR183C	TOS4	-2.65474	4.00083	2.0797e-37	9.60169e-37
YKL219W	COS9	2.11628	4.18307	2.12648e-37	9.80987e-37
YNR024W	MPP6	1.53697	5.61384	2.31449e-37	1.06687e-36
YLR227C	ADY4	2.52785	4.50507	3.10182e-37	1.42866e-36
YDL115C	IWR1	-1.28476	7.77277	3.2578e-37	1.49931e-36
YJL025W	RRN7	1.69983	5.53727	3.45486e-37	1.58874e-36
YJL050W	MTR4	1.54573	8.07938	3.63733e-37	1.67133e-36
YPL270W	MDL2	-1.23157	7.68478	3.83645e-37	1.76143e-36
YPL198W	RPL7B	1.51685	8.31835	4.21012e-37	1.93147e-36
YGR254W	ENO1	-2.30876	12.1592	4.33881e-37	1.98893e-36
YDL194W	SNF3	-1.25097	7.11205	4.76464e-37	2.18242e-36
YNR018W	RCF2	1.35438	6.76221	5.00167e-37	2.28918e-36
Q0045	COX1	-1.5652	6.87011	5.22097e-37	2.38767e-36
YMR147W	NOT_AVAILABLE	2.19656	5.20378	5.2454e-37	2.39695e-36
YPL135W	ISU1	-1.44503	9.95039	5.32145e-37	2.42979e-36
YGR260W	TNA1	1.37804	7.88287	5.76551e-37	2.63048e-36
YHL002W	HSE1	-1.21805	7.47058	5.9258e-37	2.7015e-36
YBL105C	PKC1	-1.43538	8.93225	6.35216e-37	2.8936e-36
YNL243W	SLA2	-1.45748	8.18112	7.10234e-37	3.23279e-36
YNL292W	PUS4	1.49116	5.48456	7.24171e-37	3.29365e-36
YLR291C	GCD7	1.44756	6.76482	7.69149e-37	3.49484e-36
YPR112C	MRD1	1.54639	8.29171	7.69611e-37	3.49484e-36
YGR022C	NOT_AVAILABLE	-1.8829	6.96961	7.86164e-37	3.56722e-36
YCR101C	NOT_AVAILABLE	-2.32024	3.97089	8.05481e-37	3.65202e-36
YGL121C	GPG1	-2.1355	6.03762	8.63887e-37	3.91377e-36
YPL223C	GRE1	-2.16895	14.4246	8.87388e-37	4.01711e-36
YFL045C	SEC53	1.33697	7.94271	9.36731e-37	4.23718e-36
YKL114C	APN1	1.41686	5.86638	9.44405e-37	4.26856e-36
YDR169C	STB3	-1.47423	8.33264	1.11811e-36	5.04974e-36
YKR060W	UTP30	2.36551	5.14639	1.16012e-36	5.23542e-36
YGR081C	SLX9	1.30656	6.47556	1.26864e-36	5.72072e-36
YMR107W	SPG4	-1.89507	10.5149	1.28827e-36	5.8047e-36
YOR119C	RIO1	1.37337	6.5779	1.29959e-36	5.85116e-36
YPR023C	EAF3	-1.31209	8.11287	1.40546e-36	6.32294e-36
YBL051C	PIN4	-1.52062	7.99646	1.49005e-36	6.69831e-36
YPL260W	NOT_AVAILABLE	-1.25599	7.84076	1.52412e-36	6.84618e-36
YOL010W	RCL1	1.32827	7.15872	2.18433e-36	9.80417e-36
YPL050C	MNN9	1.18866	7.62299	2.52187e-36	1.13105e-35
YIL162W	SUC2	1.92484	8.89831	2.6366e-36	1.18159e-35
YHR170W	NMD3	1.4079	8.29341	2.6585e-36	1.19048e-35
YGR149W	NOT_AVAILABLE	-1.67456	6.09526	2.94368e-36	1.31717e-35
YLR173W	NOT_AVAILABLE	-1.40553	7.43414	3.30946e-36	1.47971e-35
YGL131C	SNT2	-1.89147	6.9294	3.33687e-36	1.49081e-35
YOR145C	PNO1	1.50467	8.62377	3.35707e-36	1.49868e-35
YOR275C	RIM20	-1.33743	6.71128	3.80242e-36	1.69619e-35
YOL041C	NOP12	1.6472	7.92532	4.23968e-36	1.8898e-35
YJL130C	URA2	1.672	10.7382	4.63019e-36	2.06228e-35
YBR121C	GRS1	1.58465	8.2619	4.66211e-36	2.07491e-35
YHR161C	YAP1801	-1.47473	8.17118	4.91425e-36	2.18545e-35
YGL123W	RPS2	1.46475	9.6525	5.0859e-36	2.26005e-35
YMR034C	NOT_AVAILABLE	-1.38554	5.884	5.34818e-36	2.37479e-35
YMR242C	RPL20A	1.51075	8.36329	5.42434e-36	2.40677e-35
YCR082W	AHC2	-1.62838	7.17728	5.52315e-36	2.44874e-35
YHR150W	PEX28	-1.25263	7.78823	5.53295e-36	2.45121e-35
YMR014W	BUD22	1.27601	7.73696	6.27007e-36	2.77565e-35
YPL250C	ICY2	1.8336	6.8072	6.80072e-36	3.00827e-35
YBR294W	SUL1	2.37955	8.34158	6.81013e-36	3.01014e-35
YDL106C	PHO2	-1.30415	6.91367	7.43074e-36	3.28196e-35
YGL193C	NOT_AVAILABLE	-1.56779	7.22547	7.89545e-36	3.48456e-35
YGL180W	ATG1	-1.43239	7.73748	8.52297e-36	3.75865e-35
YJL193W	NOT_AVAILABLE	1.60474	5.55986	9.57508e-36	4.21943e-35
YGL201C	MCM6	1.41617	6.71159	9.84813e-36	4.33646e-35
YDR007W	TRP1	1.8427	4.99443	9.87789e-36	4.34627e-35
YGL159W	NOT_AVAILABLE	1.74966	5.33309	1.04175e-35	4.58022e-35
YJR137C	MET5	2.27633	10.5175	1.04878e-35	4.60766e-35
YLR221C	RSA3	1.35793	6.51028	1.13648e-35	4.98918e-35
YDL083C	RPS16B	1.2354	7.64058	1.18148e-35	5.18279e-35
YDL161W	ENT1	-1.47181	8.08177	1.2615e-35	5.52964e-35
YLR063W	BMT6	2.08926	4.78978	1.27555e-35	5.58704e-35
YBR116C	NOT_AVAILABLE	-2.79973	5.39806	1.33533e-35	5.84444e-35
YPR022C	NOT_AVAILABLE	-1.32238	8.0126	1.34002e-35	5.86056e-35
YBR269C	SDH8	-1.58087	7.38286	1.46363e-35	6.39638e-35
YPR163C	TIF3	1.43557	8.85359	1.98793e-35	8.68112e-35
YOR070C	GYP1	-1.31705	7.3072	2.06311e-35	9.00268e-35
YMR190C	SGS1	-1.28945	6.81004	2.21985e-35	9.67935e-35
YML010W	SPT5	-1.41449	9.08843	2.31354e-35	1.00803e-34
YML002W	NOT_AVAILABLE	-1.45607	7.26658	2.9664e-35	1.29152e-34
YKR009C	FOX2	-1.81347	8.48914	2.97297e-35	1.29341e-34
YIL154C	IMP2'	-1.72693	7.66928	3.51319e-35	1.52729e-34
YDR541C	NOT_AVAILABLE	2.1851	4.55547	3.88002e-35	1.6855e-34
YLR026C	SED5	1.49737	5.77441	4.00791e-35	1.73975e-34
YKR041W	NOT_AVAILABLE	2.37358	4.01824	4.37628e-35	1.89824e-34
YPR043W	RPL43A	1.75028	7.18544	4.61528e-35	2.00041e-34
YNL104C	LEU4	1.3948	9.6708	4.62649e-35	2.00378e-34
YKR094C	RPL40B	1.39993	7.94517	5.45029e-35	2.35881e-34
YFL010C	WWM1	1.61897	6.52244	5.52991e-35	2.39149e-34
YGR196C	FYV8	-1.30844	8.16424	5.97584e-35	2.58242e-34
YHR143W	DSE2	2.25105	3.80123	6.14382e-35	2.65303e-34
YML105C	SEC65	1.25587	6.46888	7.76464e-35	3.35045e-34
YNL219C	ALG9	-1.33812	8.08035	8.05479e-35	3.47307e-34
YJR085C	NOT_AVAILABLE	-1.4535	7.09267	8.18943e-35	3.5285e-34
YPL051W	ARL3	1.44898	5.40886	8.32047e-35	3.5823e-34
YNR025C	NOT_AVAILABLE	2.30807	3.72641	8.98396e-35	3.8651e-34
YBR037C	SCO1	-1.37355	5.9718	9.11722e-35	3.91953e-34
YBR213W	MET8	1.25404	6.51252	9.33236e-35	4.00905e-34
YLR030W	NOT_AVAILABLE	-1.79383	5.02474	9.37582e-35	4.02474e-34
YDL200C	MGT1	-1.2649	6.53067	9.54768e-35	4.09549e-34
YMR008C	PLB1	-1.16621	7.58093	1.02551e-34	4.39568e-34
YPL068C	NOT_AVAILABLE	1.75282	5.07273	1.03554e-34	4.43539e-34
YIL082W-A	NOT_AVAILABLE	-1.30673	6.17175	1.26743e-34	5.42465e-34
YNR007C	ATG3	-1.24771	7.41292	1.41399e-34	6.04746e-34
YDL072C	YET3	-1.16172	7.16655	1.64984e-34	7.05096e-34
YER102W	RPS8B	1.41992	6.14775	1.65985e-34	7.08855e-34
YGL073W	HSF1	-1.46426	8.73314	1.74398e-34	7.44236e-34
YBR072W	HSP26	-3.3432	8.11752	1.75428e-34	7.48079e-34
YNL055C	POR1	-1.53985	8.42783	1.78974e-34	7.62641e-34
YGR256W	GND2	-2.18579	11.3714	1.8501e-34	7.87786e-34
YNR059W	MNT4	-1.29357	6.07095	1.91369e-34	8.14264e-34
YKL005C	BYE1	-1.20812	7.75517	1.93254e-34	8.21684e-34
YPL217C	BMS1	1.3673	8.63165	2.09065e-34	8.88259e-34
YOL107W	NOT_AVAILABLE	2.91528	3.02027	2.09294e-34	8.88583e-34
YHR108W	GGA2	1.21156	6.59624	2.1476e-34	9.11124e-34
YGL031C	RPL24A	1.30528	7.88618	2.25707e-34	9.56868e-34
YMR040W	YET2	-1.53827	6.09056	2.26049e-34	9.57615e-34
YDL177C	NOT_AVAILABLE	2.01239	4.10562	2.32661e-34	9.84908e-34
YPL126W	NAN1	1.53401	8.44037	2.44791e-34	1.0355e-33
YDL110C	TMA17	-2.49482	8.18628	2.45372e-34	1.03721e-33
YKL210W	UBA1	-1.4264	9.42823	2.71484e-34	1.14675e-33
YPL036W	PMA2	-2.80869	7.89728	2.82997e-34	1.19451e-33
YKL014C	URB1	1.61583	7.50235	3.00936e-34	1.26931e-33
YHR169W	DBP8	1.54025	6.71488	3.35085e-34	1.41232e-33
YDR300C	PRO1	1.50851	6.02276	3.37264e-34	1.42047e-33
YNL187W	SWT21	1.60571	5.11194	3.47333e-34	1.46182e-33
YBR286W	APE3	-2.05762	8.91901	3.50977e-34	1.47609e-33
YDR244W	PEX5	-1.13264	7.2433	3.51727e-34	1.47817e-33
YJL176C	SWI3	-1.31066	8.18741	3.56829e-34	1.49853e-33
YMR159C	ATG16	-2.05066	3.63841	3.85646e-34	1.61837e-33
YHR152W	SPO12	2.35075	3.65788	4.03102e-34	1.69041e-33
YPR154W	PIN3	-1.44738	7.58463	4.18763e-34	1.75482e-33
YBR198C	TAF5	-1.30037	8.50989	4.31574e-34	1.8072e-33
YMR246W	FAA4	1.65606	9.79519	4.7021e-34	1.96757e-33
YCR069W	CPR4	-1.3711	7.97621	4.73877e-34	1.98148e-33
YOR085W	OST3	1.19157	6.7394	5.39063e-34	2.25243e-33
YLR301W	HRI1	1.84845	5.57871	5.53617e-34	2.31158e-33
YML094W	GIM5	1.68017	5.30458	5.90613e-34	2.46428e-33
YBR166C	TYR1	1.43632	5.5955	6.56644e-34	2.73782e-33
YDR406W	PDR15	-1.55969	7.86288	6.57172e-34	2.73806e-33
YPL186C	UIP4	-1.85102	7.53896	6.89294e-34	2.86983e-33
YER169W	RPH1	-1.33641	9.02524	7.6589e-34	3.18645e-33
YIR036C	IRC24	-2.84703	5.61071	8.54879e-34	3.55414e-33
YDR211W	GCD6	1.75842	7.69752	8.83883e-34	3.6721e-33
YOR141C	ARP8	-1.31953	8.09875	1.01825e-33	4.22731e-33
YER041W	YEN1	1.25498	7.76306	1.09196e-33	4.53009e-33
YER080W	AIM9	-1.21858	7.53726	1.30654e-33	5.4164e-33
YDL049C	KNH1	1.58076	6.50976	1.33853e-33	5.54507e-33
YMR269W	TMA23	1.90822	5.28625	1.57126e-33	6.50453e-33
YKL126W	YPK1	-1.21934	7.71844	1.60862e-33	6.65447e-33
YOR274W	MOD5	1.4204	5.552	1.65737e-33	6.85126e-33
YGR205W	TDA10	-1.86357	4.6856	1.66435e-33	6.8752e-33
YPL116W	HOS3	-1.23858	6.86952	1.72883e-33	7.1365e-33
YDR012W	RPL4B	1.39108	8.66256	2.19638e-33	9.06009e-33
YGL091C	NBP35	-1.21533	6.53816	2.24444e-33	9.25175e-33
YGR088W	CTT1	-2.78893	11.2444	2.28354e-33	9.40625e-33
YLR371W	ROM2	-1.24885	7.95739	2.45459e-33	1.01037e-32
YER044C-A	MEI4	4.90839	2.74359	2.52783e-33	1.03978e-32
YCR093W	CDC39	-1.57072	8.58961	2.58028e-33	1.0606e-32
YHL010C	ETP1	-1.35024	6.3029	2.58563e-33	1.06205e-32
YMR212C	EFR3	1.40026	6.34062	2.84401e-33	1.16735e-32
YKR079C	TRZ1	1.69991	6.94083	3.24461e-33	1.33084e-32
YOR334W	MRS2	1.74095	5.02773	3.36824e-33	1.38057e-32
YML107C	PML39	-1.62612	5.25072	3.39241e-33	1.3895e-32
YER036C	ARB1	1.32768	9.26316	4.59047e-33	1.87889e-32
YOR167C	RPS28A	1.95361	7.01372	4.74055e-33	1.93895e-32
YER114C	BOI2	-1.31043	9.10076	4.85637e-33	1.98492e-32
YPL094C	SEC62	1.37876	6.53912	5.22556e-33	2.13432e-32
YLL061W	MMP1	2.16968	6.11321	6.08896e-33	2.48522e-32
YML007W	YAP1	-1.35836	9.62359	6.55373e-33	2.67304e-32
YDR310C	SUM1	1.32769	8.12062	7.48569e-33	3.05101e-32
YLR429W	CRN1	1.31262	6.90794	7.988e-33	3.25346e-32
YMR072W	ABF2	-1.39177	7.95456	8.30275e-33	3.37928e-32
YGL124C	MON1	-1.33944	5.76853	8.4686e-33	3.44437e-32
YOR006C	TSR3	1.2732	6.70538	9.29379e-33	3.77735e-32
YDR013W	PSF1	1.8006	4.41832	9.3307e-33	3.7897e-32
YPR063C	NOT_AVAILABLE	1.30261	6.42904	9.37313e-33	3.80427e-32
YLR364W	GRX8	2.5323	3.86008	9.97799e-33	4.04694e-32
YOR208W	PTP2	-1.26981	7.40566	1.39598e-32	5.65794e-32
YNL162W	RPL42A	1.52607	6.98351	1.43842e-32	5.82591e-32
YER079W	NOT_AVAILABLE	-1.5102	8.15288	1.77782e-32	7.19552e-32
YLR065C	ENV10	1.54463	5.50031	2.65656e-32	1.07446e-31
YJL165C	HAL5	-1.18383	7.77913	2.7193e-32	1.09907e-31
YJR143C	PMT4	1.18112	7.07828	3.01397e-32	1.21733e-31
YOL089C	HAL9	-1.19573	7.43534	3.55343e-32	1.43421e-31
YMR030W	RSF1	-1.28942	5.68319	3.62696e-32	1.46287e-31
YDL123W	SNA4	-1.63097	6.62663	3.68653e-32	1.48587e-31
YOR022C	NOT_AVAILABLE	-1.52368	6.91009	3.71801e-32	1.49752e-31
YBL042C	FUI1	1.39802	7.48495	3.85812e-32	1.55287e-31
YER121W	NOT_AVAILABLE	-2.28604	3.7038	4.13474e-32	1.66306e-31
YIL007C	NAS2	-1.48973	6.0327	4.16225e-32	1.67297e-31
YOL021C	DIS3	1.25149	7.87477	4.44711e-32	1.78622e-31
YJR126C	VPS70	-1.20384	8.00479	4.67627e-32	1.87697e-31
YGR020C	VMA7	1.39656	6.45267	4.72449e-32	1.89502e-31
YBL080C	PET112	-1.78992	4.55006	4.93138e-32	1.97663e-31
YKR024C	DBP7	1.20061	7.16261	4.94768e-32	1.9818e-31
YHR199C	AIM46	-1.19431	7.51833	4.97952e-32	1.99318e-31
YGR204W	ADE3	1.33724	8.78732	5.11653e-32	2.04661e-31
YMR224C	MRE11	-1.29983	6.08025	5.85354e-32	2.3398e-31
YBR028C	YPK3	1.41083	5.79296	5.99667e-32	2.39537e-31
YDR383C	NKP1	1.67343	4.99198	6.16306e-32	2.46014e-31
YDR205W	MSC2	-1.16169	6.81484	6.79758e-32	2.71156e-31
YOR386W	PHR1	-2.37337	5.1087	6.87155e-32	2.73919e-31
YGR058W	PEF1	1.41041	5.48103	7.75611e-32	3.08968e-31
YPR102C	RPL11A	1.42146	6.8385	7.91474e-32	3.15071e-31
YER004W	FMP52	-1.31332	8.19371	8.51475e-32	3.38724e-31
YPR103W	PRE2	-1.3459	7.73968	1.0805e-31	4.29537e-31
YFR049W	YMR31	-1.29776	5.84962	1.10718e-31	4.39738e-31
YMR086W	SEG1	-1.28011	8.20282	1.10767e-31	4.39738e-31
YMR130W	NOT_AVAILABLE	1.62656	5.64538	1.1419e-31	4.53016e-31
YDR409W	SIZ1	-1.11852	6.84059	1.17135e-31	4.64384e-31
YLR004C	THI73	1.2467	6.15982	1.4195e-31	5.62378e-31
YLR409C	UTP21	1.27497	7.87388	1.56956e-31	6.21403e-31
YOR058C	ASE1	-1.43781	7.27655	1.79467e-31	7.10044e-31
YOR020W-A	NOT_AVAILABLE	-1.45244	5.74401	2.0534e-31	8.11857e-31
YPR070W	MED1	1.46189	5.76153	2.12535e-31	8.3973e-31
YNL271C	BNI1	-1.40239	9.21384	2.23473e-31	8.82348e-31
YDR429C	TIF35	1.21594	7.78876	2.34621e-31	9.25734e-31
YMR106C	YKU80	-1.20875	6.28932	2.42176e-31	9.54893e-31
YOR233W	KIN4	1.13668	6.75661	2.53966e-31	1.0007e-30
YBR030W	RKM3	1.58915	5.38295	2.55533e-31	1.00619e-30
YKL220C	FRE2	1.60176	5.27323	2.98575e-31	1.17488e-30
YDL147W	RPN5	-1.32498	9.0514	3.07507e-31	1.20921e-30
YDR348C	PAL1	1.29753	7.07292	3.46991e-31	1.36355e-30
YNR075W	COS10	2.38222	3.9707	3.4783e-31	1.36592e-30
YGR189C	CRH1	-1.28177	6.38028	3.48105e-31	1.36608e-30
YCR076C	FUB1	-1.3914	6.69367	3.51792e-31	1.37961e-30
YBR065C	ECM2	-1.1103	7.03755	3.75679e-31	1.4723e-30
YBL061C	SKT5	1.29211	7.24545	4.20967e-31	1.64762e-30
YNL209W	SSB2	1.41998	10.4677	4.20984e-31	1.64762e-30
YNL123W	NMA111	1.37127	8.30133	4.34136e-31	1.69795e-30
YBL068W	PRS4	1.32948	5.66084	4.43832e-31	1.73471e-30
YJL187C	SWE1	1.59768	5.70748	4.49719e-31	1.75654e-30
YJR149W	NOT_AVAILABLE	1.43853	5.85139	5.1701e-31	2.01801e-30
YOL130W	ALR1	1.13962	7.63953	5.25224e-31	2.04869e-30
YDR480W	DIG2	-1.35389	5.85762	5.33234e-31	2.07854e-30
YIR029W	DAL2	1.73432	6.44127	5.37356e-31	2.0932e-30
YOL060C	MAM3	-1.33884	8.44747	5.70648e-31	2.2214e-30
YBR246W	RRT2	1.45066	5.78103	5.74924e-31	2.23654e-30
YIL044C	AGE2	1.34003	5.7169	5.81397e-31	2.26021e-30
YER113C	TMN3	1.28301	6.28106	6.72763e-31	2.61365e-30
YMR309C	NIP1	1.42185	8.72652	6.78287e-31	2.63335e-30
YIR030C	DCG1	2.50314	3.14225	7.15687e-31	2.77669e-30
YBR208C	DUR1,2	2.03445	6.86518	7.23757e-31	2.80613e-30
YGL246C	RAI1	1.58686	5.66425	7.25742e-31	2.81195e-30
YIL119C	RPI1	1.44559	7.29007	7.58554e-31	2.93712e-30
YMR082C	NOT_AVAILABLE	4.42118	1.97769	7.60501e-31	2.9427e-30
YKL157W	APE2	-1.24101	8.51611	7.71072e-31	2.98162e-30
YPR001W	CIT3	-1.14949	6.91872	7.84115e-31	3.03003e-30
YEL060C	PRB1	-1.58263	10.6087	9.02757e-31	3.48618e-30
YOR261C	RPN8	-1.21675	7.67476	9.37346e-31	3.61735e-30
YKL117W	SBA1	-1.29943	7.82155	9.44543e-31	3.6427e-30
YGL057C	GEP7	1.54752	5.03384	9.46177e-31	3.64658e-30
YCR083W	TRX3	-1.20108	6.95156	1.02657e-30	3.95381e-30
YJR138W	IML1	-1.42245	8.92105	1.03139e-30	3.96973e-30
YGL228W	SHE10	-1.22519	8.33197	1.04328e-30	4.01283e-30
YJL200C	ACO2	1.98268	8.61613	1.17299e-30	4.50875e-30
YOR034C-A	NOT_AVAILABLE	-2.08843	3.63649	1.22836e-30	4.71847e-30
YDR334W	SWR1	-1.32497	8.17618	1.33434e-30	5.12215e-30
YDR518W	EUG1	1.17542	6.27551	1.34012e-30	5.14097e-30
YOL026C	MIM1	-1.47435	6.51774	1.34451e-30	5.15439e-30
YNL217W	NOT_AVAILABLE	1.93557	4.43808	1.5122e-30	5.79346e-30
YKL184W	SPE1	1.26807	6.44404	1.52787e-30	5.8496e-30
YAL033W	POP5	1.70386	4.71406	2.1372e-30	8.17711e-30
YNL165W	NOT_AVAILABLE	-1.30287	6.89234	2.14875e-30	8.21588e-30
YLR072W	NOT_AVAILABLE	-1.12514	7.28797	2.34511e-30	8.96078e-30
YER039C	HVG1	-1.2391	7.12692	2.39677e-30	9.15218e-30
YDR339C	FCF1	1.27562	6.46905	2.46988e-30	9.42516e-30
YML016C	PPZ1	1.46958	6.89387	2.52641e-30	9.63452e-30
YFL021W	GAT1	1.3687	7.96337	2.53078e-30	9.64487e-30
YBR047W	FMP23	-1.55291	5.4249	2.55671e-30	9.73729e-30
YKR031C	SPO14	-1.4245	8.08884	2.56735e-30	9.77141e-30
YKL201C	MNN4	1.2029	8.00935	2.75977e-30	1.04969e-29
YBR049C	REB1	-1.27471	8.48402	2.78775e-30	1.05964e-29
YGR109W-B	NOT_AVAILABLE	-1.18977	6.0981	2.95816e-30	1.12368e-29
YLR403W	SFP1	-1.30876	8.57391	3.09696e-30	1.17563e-29
YFR003C	YPI1	-1.5528	5.30838	3.27401e-30	1.24203e-29
YFL002C	SPB4	1.32122	6.28188	3.43746e-30	1.30318e-29
YJR104C	SOD1	-1.87289	9.48804	3.7734e-30	1.42961e-29
YDL080C	THI3	1.30753	6.32173	4.00885e-30	1.51782e-29
YEL009C	GCN4	1.47263	10.8725	4.15109e-30	1.57065e-29
YPR006C	ICL2	1.17062	7.39698	4.29957e-30	1.62578e-29
YER061C	CEM1	-1.41911	6.1313	4.34177e-30	1.64066e-29
YDR168W	CDC37	-1.29053	8.09878	4.90813e-30	1.85347e-29
YPR041W	TIF5	1.23348	8.34147	5.08295e-30	1.91824e-29
YKR095W	MLP1	-1.34356	9.41779	5.45554e-30	2.05752e-29
YLR438C-A	LSM3	1.197	6.26933	5.53636e-30	2.08664e-29
YJR132W	NMD5	1.41622	7.46652	6.12453e-30	2.30683e-29
YMR143W	RPS16A	1.39694	7.98349	6.68535e-30	2.51643e-29
YER117W	RPL23B	1.28603	7.89443	7.00574e-30	2.63532e-29
YGR065C	VHT1	2.09666	8.41202	8.61117e-30	3.23713e-29
YOL122C	SMF1	-1.34004	5.75414	8.70442e-30	3.27007e-29
YGL097W	SRM1	1.19478	6.43705	8.8609e-30	3.3267e-29
YDR395W	SXM1	1.28482	7.92189	9.85201e-30	3.69641e-29
YLR448W	RPL6B	1.34579	7.6832	9.93654e-30	3.72572e-29
YDR196C	CAB5	-1.5198	5.02593	1.03945e-29	3.89491e-29
YML021C	UNG1	1.78334	4.27519	1.15713e-29	4.33309e-29
YLR185W	RPL37A	1.37827	7.13176	1.19273e-29	4.46354e-29
YBR175W	SWD3	1.90923	4.46656	1.25931e-29	4.70965e-29
YLL026W	HSP104	-1.83776	7.24093	1.43456e-29	5.36158e-29
YBR094W	PBY1	-1.15695	6.87538	1.7597e-29	6.57257e-29
YLR032W	RAD5	-1.18246	7.46687	2.07312e-29	7.73822e-29
YDL154W	MSH5	1.48428	5.40367	2.21784e-29	8.27309e-29
YAL030W	SNC1	-1.63375	6.42944	2.65145e-29	9.88424e-29
YDR161W	NOT_AVAILABLE	1.24787	6.64381	2.77601e-29	1.03419e-28
YOR302W	NOT_AVAILABLE	2.09272	6.56827	2.78632e-29	1.03737e-28
YDR129C	SAC6	-1.21861	8.36847	2.82204e-29	1.04999e-28
YFL024C	EPL1	-1.21291	6.29381	2.82389e-29	1.05001e-28
YGR112W	SHY1	-1.46883	5.88792	2.9428e-29	1.09353e-28
YKR066C	CCP1	-1.22328	7.50597	3.20209e-29	1.18912e-28
YGR034W	RPL26B	1.37846	8.23131	3.24718e-29	1.20509e-28
YDR460W	TFB3	-1.1642	7.02947	3.38692e-29	1.25614e-28
YGR251W	NOP19	1.37231	5.58378	3.49383e-29	1.29497e-28
YOR061W	CKA2	1.44582	7.32327	3.59633e-29	1.33211e-28
YGR175C	ERG1	1.30241	8.06708	3.82455e-29	1.41574e-28
YHR060W	VMA22	1.66568	4.40295	3.94743e-29	1.4603e-28
YER064C	VHR2	1.67609	6.2676	4.65692e-29	1.72167e-28
YOR201C	MRM1	1.32422	6.3239	4.69943e-29	1.73628e-28
YAL048C	GEM1	-1.15431	6.08104	4.76543e-29	1.75954e-28
YJL070C	NOT_AVAILABLE	-1.32578	5.71163	5.01973e-29	1.85226e-28
YHR133C	NSG1	1.35598	5.44533	5.20159e-29	1.91815e-28
YPL100W	ATG21	-1.20092	6.56884	5.26597e-29	1.94066e-28
YMR319C	FET4	3.37586	4.19655	6.28868e-29	2.31608e-28
YDR386W	MUS81	1.39131	5.28936	7.42335e-29	2.73225e-28
YOL007C	CSI2	1.58136	4.66449	7.79644e-29	2.86775e-28
YJR025C	BNA1	-1.38267	6.47386	9.29771e-29	3.41779e-28
YOR198C	BFR1	1.31846	8.58513	9.56858e-29	3.51514e-28
YDR097C	MSH6	-1.3242	7.70678	1.02644e-28	3.76645e-28
YAL036C	RBG1	1.09756	7.51284	1.02657e-28	3.76645e-28
YOR254C	SEC63	1.19561	8.0017	1.02851e-28	3.77121e-28
YDR508C	GNP1	1.28908	9.51614	1.03588e-28	3.79584e-28
YDL117W	CYK3	1.35725	6.05282	1.03757e-28	3.79898e-28
YOL001W	PHO80	1.52101	5.54869	1.03805e-28	3.79898e-28
YLR264W	RPS28B	2.80084	4.27763	1.04322e-28	3.81552e-28
YPL258C	THI21	1.82366	4.65442	1.10822e-28	4.05067e-28
YFL053W	DAK2	2.5534	3.2173	1.1344e-28	4.14378e-28
YOR191W	ULS1	-1.3788	8.81178	1.15999e-28	4.23459e-28
YBR033W	EDS1	-1.65049	5.29238	1.18205e-28	4.3124e-28
YEL001C	IRC22	1.34137	6.07234	1.19528e-28	4.35792e-28
YMR120C	ADE17	-1.11971	7.78614	1.29314e-28	4.71178e-28
YKL204W	EAP1	-1.27987	8.07165	1.35012e-28	4.91631e-28
YER136W	GDI1	-1.30878	8.66415	1.39654e-28	5.08213e-28
YIL019W	FAF1	1.12722	6.78965	1.56007e-28	5.67371e-28
YBR039W	ATP3	-1.13122	7.62145	1.62945e-28	5.9223e-28
YHR144C	DCD1	2.04188	3.58772	1.82287e-28	6.62114e-28
YOL039W	RPP2A	1.20692	7.15493	1.83368e-28	6.65626e-28
YIL067C	NOT_AVAILABLE	1.28239	5.75199	1.98689e-28	7.20792e-28
YPR015C	NOT_AVAILABLE	2.65287	3.95614	2.11271e-28	7.65958e-28
YKL121W	DGR2	-1.13068	6.23133	2.15e-28	7.78991e-28
YFR030W	MET10	1.7838	10.2071	2.20064e-28	7.96841e-28
YBR191W	RPL21A	1.26342	8.29307	2.2794e-28	8.24843e-28
YER166W	DNF1	-1.20296	8.36667	2.44024e-28	8.825e-28
YDR251W	PAM1	-1.22609	7.29351	2.54582e-28	9.20107e-28
YLR099C	ICT1	-1.09796	6.73897	2.6339e-28	9.51349e-28
YJR014W	TMA22	1.18428	7.74584	2.66248e-28	9.61073e-28
YNL241C	ZWF1	-1.27977	8.14386	2.67701e-28	9.65719e-28
YPL249C	GYP5	-1.12527	6.51339	2.74384e-28	9.89212e-28
YPL061W	ALD6	2.1064	9.39809	2.83951e-28	1.02307e-27
YER162C	RAD4	-1.02794	7.38426	3.00055e-28	1.08042e-27
YLL027W	ISA1	-1.14934	7.38378	3.02313e-28	1.08788e-27
YLR397C	AFG2	1.18345	6.74882	3.19281e-28	1.14823e-27
YOL018C	TLG2	-1.20335	5.69717	3.21458e-28	1.15534e-27
YAL023C	PMT2	1.24427	8.73572	3.36673e-28	1.20928e-27
YGR008C	STF2	-2.74539	5.35614	3.48143e-28	1.2497e-27
YFL036W	RPO41	-1.34165	9.18336	3.60425e-28	1.29299e-27
YDL130W	RPP1B	1.32397	7.74737	3.69417e-28	1.32443e-27
YDL070W	BDF2	-1.32129	10.1859	4.6997e-28	1.68389e-27
YDL174C	DLD1	-1.18248	7.62294	4.76236e-28	1.70529e-27
YDR461C-A	NOT_AVAILABLE	-2.29827	5.69895	4.94464e-28	1.76947e-27
YNL091W	NST1	-1.25166	10.27	5.15479e-28	1.84354e-27
YGL062W	PYC1	1.36761	11.3167	5.51215e-28	1.97013e-27
YGL171W	ROK1	1.24369	7.24064	5.74945e-28	2.05368e-27
YDR457W	TOM1	-1.31906	9.28221	6.04416e-28	2.15762e-27
YLR342W	FKS1	1.69668	9.76418	7.87798e-28	2.81052e-27
YDR369C	XRS2	-1.2083	5.88053	7.93113e-28	2.82775e-27
YLL029W	FRA1	-1.23834	9.81885	7.97566e-28	2.84188e-27
YJL183W	MNN11	1.1313	7.03009	8.1336e-28	2.89638e-27
YNL316C	PHA2	1.60069	4.69184	9.18255e-28	3.26791e-27
YGR118W	RPS23A	1.45797	7.58533	9.20721e-28	3.27468e-27
YBL016W	FUS3	1.31504	6.40758	9.50297e-28	3.3778e-27
YML017W	PSP2	-1.10703	7.35627	1.1043e-27	3.92279e-27
YAR014C	BUD14	-1.17244	8.34351	1.14444e-27	4.06291e-27
YBR048W	RPS11B	1.16189	7.76406	1.24825e-27	4.42874e-27
YBR076W	ECM8	-2.6913	2.90384	1.43324e-27	5.08198e-27
YNL222W	SSU72	2.111	3.97997	1.46305e-27	5.18449e-27
YNL199C	GCR2	-1.22719	8.45998	1.49304e-27	5.28682e-27
YKL058W	TOA2	-1.24437	6.07408	1.49375e-27	5.28682e-27
YNR056C	BIO5	1.83672	4.28777	1.52675e-27	5.40035e-27
YKL093W	MBR1	-1.23703	6.80536	1.68829e-27	5.96809e-27
YJL125C	GCD14	1.11061	6.48742	1.72607e-27	6.09793e-27
YOL056W	GPM3	1.72495	4.62625	1.81694e-27	6.41506e-27
YOR321W	PMT3	1.30164	6.23869	1.85654e-27	6.55091e-27
YKL091C	NOT_AVAILABLE	-1.64316	4.03149	1.87544e-27	6.61358e-27
YLR408C	BLS1	-1.3584	5.06688	2.13083e-27	7.50963e-27
YCR065W	HCM1	1.33529	5.76822	2.42857e-27	8.55374e-27
YML077W	BET5	1.37957	5.57013	2.56547e-27	9.03045e-27
YGR090W	UTP22	1.42939	8.18427	2.82587e-27	9.94102e-27
YGR070W	ROM1	-1.51208	5.62666	2.99382e-27	1.05255e-26
YJR001W	AVT1	1.61441	5.30739	3.46972e-27	1.21913e-26
YMR108W	ILV2	1.31525	10.1223	3.58622e-27	1.2593e-26
YJL180C	ATP12	-1.32442	5.19153	3.81427e-27	1.33857e-26
YKL007W	CAP1	-1.21165	6.88698	3.91176e-27	1.37195e-26
YBR215W	HPC2	-1.01895	7.63002	3.91666e-27	1.37284e-26
YKL221W	MCH2	-1.35643	4.97729	5.02173e-27	1.75912e-26
YMR087W	NOT_AVAILABLE	1.72431	4.6277	5.04916e-27	1.76766e-26
YAL051W	OAF1	-1.01422	7.23251	5.06544e-27	1.77229e-26
YNL287W	SEC21	-1.17731	8.89009	5.07749e-27	1.77544e-26
YJL146W	IDS2	-1.05404	7.07731	5.30389e-27	1.85349e-26
YDL233W	MFG1	-1.14121	6.36422	5.40972e-27	1.88934e-26
YHR103W	SBE22	-1.18421	7.58531	5.75312e-27	2.00806e-26
YGL003C	CDH1	-1.05926	7.29799	5.85143e-27	2.04115e-26
YDL203C	ACK1	-1.0558	7.44902	6.07902e-27	2.11927e-26
YDR524C	AGE1	1.12775	6.28935	6.25155e-27	2.1781e-26
YOR103C	OST2	1.45101	4.8939	6.71519e-27	2.33824e-26
YDL181W	INH1	-1.57803	5.27098	6.85018e-27	2.38381e-26
YMR211W	DML1	1.52288	4.71794	6.98086e-27	2.42783e-26
YLR363W-A	NOT_AVAILABLE	1.35767	5.50744	7.06142e-27	2.45438e-26
YKL143W	LTV1	1.13831	7.42995	7.13527e-27	2.47857e-26
YDR033W	MRH1	2.65102	3.31488	7.14121e-27	2.47915e-26
YBR159W	IFA38	1.30218	5.43755	7.34202e-27	2.54734e-26
YNL156C	NSG2	-1.24033	7.87482	7.36071e-27	2.5523e-26
YDR082W	STN1	-1.08819	6.75407	8.15297e-27	2.82532e-26
YPL164C	MLH3	-1.04441	6.74332	8.85175e-27	3.06565e-26
YNL224C	SQS1	-1.07106	7.47583	9.54323e-27	3.30316e-26
YNL288W	CAF40	-1.31439	7.00768	9.58571e-27	3.31589e-26
YBR244W	GPX2	1.78289	5.35365	9.91146e-27	3.42653e-26
YKR104W	NOT_AVAILABLE	1.81754	4.76654	9.92767e-27	3.43009e-26
YBR283C	SSH1	1.16421	7.99806	1.01196e-26	3.49434e-26
YNR071C	NOT_AVAILABLE	1.39032	5.46259	1.01521e-26	3.50346e-26
YOL004W	SIN3	-1.27073	9.17176	1.01632e-26	3.50523e-26
YGL058W	RAD6	1.46208	5.92246	1.0446e-26	3.60063e-26
YCR099C	NOT_AVAILABLE	-1.78847	4.14116	1.09133e-26	3.75946e-26
YNL237W	YTP1	-1.46937	5.9615	1.10845e-26	3.81615e-26
YKL129C	MYO3	-1.34955	5.37054	1.14145e-26	3.92745e-26
YBR143C	SUP45	1.34198	9.01831	1.2363e-26	4.2513e-26
YLR001C	NOT_AVAILABLE	-1.04552	7.46997	1.26372e-26	4.343e-26
YPR190C	RPC82	1.05978	7.35038	1.26961e-26	4.36067e-26
YPL088W	NOT_AVAILABLE	1.37135	5.61287	1.35799e-26	4.66148e-26
YOR114W	NOT_AVAILABLE	-1.68055	4.61964	1.36291e-26	4.67558e-26
YBR165W	UBS1	-1.28981	6.4779	1.38392e-26	4.74454e-26
YPR187W	RPO26	1.16464	7.3371	1.38464e-26	4.74454e-26
YMR272C	SCS7	1.19793	8.5598	1.4265e-26	4.88508e-26
YKL023W	NOT_AVAILABLE	-1.21418	6.50001	1.50196e-26	5.14047e-26
YDR468C	TLG1	-1.12898	6.08366	1.51619e-26	5.18613e-26
YDR225W	HTA1	-1.36309	7.42894	1.51778e-26	5.18849e-26
YJL145W	SFH5	1.55188	4.73277	1.58029e-26	5.399e-26
YLR031W	NOT_AVAILABLE	-1.60282	4.79858	1.59821e-26	5.45702e-26
YBR024W	SCO2	-1.25164	5.71144	1.76425e-26	6.02043e-26
YBL052C	SAS3	-1.06303	7.1686	1.82206e-26	6.21405e-26
YBL015W	ACH1	1.32415	8.52097	1.83577e-26	6.25714e-26
YKR049C	FMP46	-1.39702	6.21241	1.84348e-26	6.27973e-26
YDR130C	FIN1	-1.29351	5.20975	1.90102e-26	6.47192e-26
YFL052W	NOT_AVAILABLE	1.70451	5.00215	1.92873e-26	6.56242e-26
YJR119C	JHD2	1.11391	7.08768	2.01379e-26	6.84785e-26
YGL229C	SAP4	-2.66341	2.89251	2.12653e-26	7.22696e-26
YER095W	RAD51	-1.42305	5.38069	2.19985e-26	7.47179e-26
YIL103W	DPH1	1.12294	6.39008	2.31029e-26	7.8423e-26
YIL070C	MAM33	-1.10664	6.6699	2.54945e-26	8.64905e-26
YDR494W	RSM28	-1.08776	6.68016	2.56688e-26	8.70312e-26
YAL053W	FLC2	-1.28008	9.74955	2.57285e-26	8.71827e-26
YIL149C	MLP2	-1.26917	9.63878	2.86319e-26	9.69644e-26
YPL249C-A	RPL36B	1.2747	8.01144	2.8871e-26	9.77173e-26
YDR221W	GTB1	-1.07474	6.70393	2.95118e-26	9.98281e-26
YHR140W	NOT_AVAILABLE	-1.51443	5.49801	3.01457e-26	1.01913e-25
YCR015C	NOT_AVAILABLE	1.74309	4.19405	3.12767e-26	1.05675e-25
YDR240C	SNU56	1.31171	5.51037	3.17994e-26	1.07379e-25
YOR264W	DSE3	-1.20269	6.19274	3.20899e-26	1.08296e-25
YKL144C	RPC25	1.47416	4.99273	3.2706e-26	1.10312e-25
YIL135C	VHS2	-1.25094	8.13119	3.35142e-26	1.12972e-25
YDR313C	PIB1	-1.04809	7.00818	3.56752e-26	1.20186e-25
YGR283C	NOT_AVAILABLE	1.45346	5.57062	3.631e-26	1.22254e-25
YOL149W	DCP1	1.40742	5.27807	3.76006e-26	1.26526e-25
YHR036W	BRL1	1.20814	5.48872	3.83062e-26	1.28826e-25
YPL199C	NOT_AVAILABLE	1.47963	4.87514	4.21615e-26	1.41709e-25
YDR361C	BCP1	1.18559	6.54162	4.39587e-26	1.47665e-25
YMR322C	SNO4	-1.55808	4.58523	4.67411e-26	1.5692e-25
YIL008W	URM1	1.50166	5.09226	4.932e-26	1.65483e-25
YDR279W	RNH202	1.52064	4.71311	4.99802e-26	1.67601e-25
YKR065C	PAM17	-1.45334	6.15494	5.31396e-26	1.78093e-25
YGR133W	PEX4	-1.36469	5.22166	5.51494e-26	1.84722e-25
YJL092W	SRS2	-1.24225	8.17291	5.95093e-26	1.9921e-25
YJL107C	NOT_AVAILABLE	-1.48463	6.45036	6.24218e-26	2.0884e-25
YBL011W	SCT1	1.0166	7.14378	7.73303e-26	2.58569e-25
YKL044W	NOT_AVAILABLE	3.37053	3.06826	7.74896e-26	2.58952e-25
YAR027W	UIP3	-1.78041	4.53496	8.07785e-26	2.69788e-25
YGL117W	NOT_AVAILABLE	1.10628	7.67856	8.39449e-26	2.80202e-25
YDR394W	RPT3	-1.28906	8.50912	8.81412e-26	2.9404e-25
YJL186W	MNN5	1.04755	7.46713	9.37669e-26	3.12628e-25
YFL013C	IES1	-1.08909	7.67449	9.57639e-26	3.19103e-25
YFL001W	DEG1	1.18193	5.778	1.026e-25	3.41686e-25
YDR497C	ITR1	1.08049	8.04398	1.04869e-25	3.49042e-25
YER062C	GPP2	1.15178	8.5128	1.07136e-25	3.56382e-25
YML127W	RSC9	-0.990967	7.59633	1.18852e-25	3.9513e-25
YDR047W	HEM12	1.10409	6.89157	1.28138e-25	4.25757e-25
YLR250W	SSP120	-1.30703	7.01014	1.3024e-25	4.32495e-25
YMR027W	NOT_AVAILABLE	-1.1434	7.61644	1.37202e-25	4.55355e-25
YJL091C	GWT1	1.53217	4.4995	1.38453e-25	4.59242e-25
YOL155C	HPF1	-1.48298	9.47646	1.38906e-25	4.60482e-25
YCL036W	GFD2	2.16342	5.14873	1.61746e-25	5.35894e-25
YEL067C	NOT_AVAILABLE	2.50737	2.80306	1.7155e-25	5.68051e-25
YLR039C	RIC1	-1.13849	6.60856	1.79992e-25	5.95666e-25
YKL059C	MPE1	-1.13061	7.15808	1.93838e-25	6.41123e-25
YKR023W	NOT_AVAILABLE	1.02166	6.76274	2.29767e-25	7.59526e-25
YJL198W	PHO90	1.13145	7.66989	2.30461e-25	7.61387e-25
YGL223C	COG1	1.22722	5.63492	2.43388e-25	8.03636e-25
YOR078W	BUD21	1.16274	7.44572	2.50884e-25	8.27917e-25
YKR062W	TFA2	-1.21115	6.98984	2.54608e-25	8.39729e-25
YNR035C	ARC35	-1.06236	7.04249	2.77335e-25	9.14167e-25
YDL195W	SEC31	-1.40319	9.49043	2.84933e-25	9.38679e-25
YFR045W	NOT_AVAILABLE	-1.42183	4.81214	2.85455e-25	9.39865e-25
YDL065C	PEX19	-1.01433	7.46218	3.26612e-25	1.07477e-24
YKR005C	NOT_AVAILABLE	1.29877	5.24018	3.314e-25	1.0899e-24
YJR005W	APL1	-1.04429	6.92659	3.44789e-25	1.1333e-24
YOR130C	ORT1	1.48962	5.20729	3.44992e-25	1.13332e-24
YJL047C	RTT101	-1.06045	6.46559	3.45787e-25	1.13529e-24
YLR228C	ECM22	-1.00862	7.53117	3.87747e-25	1.27234e-24
YDR500C	RPL37B	1.3763	7.36004	3.99639e-25	1.31062e-24
YGR129W	SYF2	-1.42236	5.6023	4.09604e-25	1.34254e-24
YCR020C	PET18	1.40723	5.28726	4.13704e-25	1.35521e-24
YBL034C	STU1	-1.35527	6.97308	4.38213e-25	1.43469e-24
YOL053W	AIM39	-1.24622	5.78576	4.77832e-25	1.56352e-24
YGL119W	COQ8	1.26487	6.00095	4.79538e-25	1.56822e-24
YGR145W	ENP2	1.19242	7.98677	5.14863e-25	1.68279e-24
YDR285W	ZIP1	-1.13821	6.13831	5.45184e-25	1.78089e-24
YGR061C	ADE6	1.23551	8.32412	5.67104e-25	1.85146e-24
YDR234W	LYS4	1.59998	8.71465	5.85486e-25	1.9104e-24
YNL290W	RFC3	1.14078	6.02648	6.12247e-25	1.99659e-24
YDR435C	PPM1	-1.48142	4.23639	6.29092e-25	2.05037e-24
YMR201C	RAD14	-1.10612	7.12491	6.40453e-25	2.08623e-24
YDL140C	RPO21	-1.22121	10.0694	6.75779e-25	2.20007e-24
YHR127W	NOT_AVAILABLE	1.13065	6.50064	6.98481e-25	2.27271e-24
YKL196C	YKT6	-1.21807	7.58027	7.24736e-25	2.35681e-24
YBR203W	COS111	1.24009	6.54193	8.35123e-25	2.71427e-24
YOR056C	NOB1	0.986497	7.35516	8.4268e-25	2.7373e-24
YOR079C	ATX2	1.79097	3.63763	8.52412e-25	2.76736e-24
YLR115W	CFT2	-1.0423	6.87703	8.5932e-25	2.78823e-24
YNR061C	NOT_AVAILABLE	1.504	5.52338	9.34018e-25	3.02891e-24
YHR123W	EPT1	1.50211	4.55012	9.89577e-25	3.20729e-24
YPL104W	MSD1	-1.19703	5.63251	1.06788e-24	3.45913e-24
YDR071C	PAA1	1.13954	6.49018	1.15569e-24	3.74149e-24
YDR447C	RPS17B	1.48471	7.34588	1.17195e-24	3.79201e-24
YDR373W	FRQ1	-1.02501	6.91892	1.24662e-24	4.03138e-24
YGL206C	CHC1	-1.26083	7.83042	1.27059e-24	4.10661e-24
YHR018C	ARG4	1.09348	8.05587	1.30458e-24	4.21413e-24
YDR410C	STE14	1.69106	4.8014	1.30963e-24	4.2281e-24
YOR186W	NOT_AVAILABLE	-2.25586	3.90478	1.35656e-24	4.37716e-24
YHR203C	RPS4B	1.2692	8.48151	1.38341e-24	4.46134e-24
YMR265C	NOT_AVAILABLE	1.43857	5.79424	1.39092e-24	4.48305e-24
YDL170W	UGA3	1.16503	6.70559	1.62519e-24	5.23522e-24
YHR159W	TDA11	-1.38373	5.11962	1.85804e-24	5.98198e-24
YDL122W	UBP1	1.28171	8.14616	1.94487e-24	6.25806e-24
YPL057C	SUR1	-1.22566	7.75104	1.95127e-24	6.27517e-24
YNL208W	NOT_AVAILABLE	-1.28339	8.67371	2.06261e-24	6.62957e-24
YJL100W	LSB6	-0.978062	7.01304	2.1518e-24	6.91242e-24
YOL023W	IFM1	-1.15674	6.13924	2.17936e-24	6.99708e-24
YCR031C	RPS14A	1.17535	7.78553	2.30419e-24	7.39376e-24
YCR012W	PGK1	-1.54659	10.0871	2.32594e-24	7.45946e-24
YMR185W	RTP1	1.07646	7.17338	2.43755e-24	7.81306e-24
YLR326W	NOT_AVAILABLE	1.1859	6.72093	2.64196e-24	8.4636e-24
YMR056C	AAC1	-1.25824	8.45369	2.70349e-24	8.65592e-24
YDL086W	NOT_AVAILABLE	-1.13944	6.58228	2.78339e-24	8.90684e-24
YLR316C	TAD3	1.47609	4.8474	2.85045e-24	9.11643e-24
YKL124W	SSH4	-1.09471	7.13217	2.85583e-24	9.1286e-24
YDR040C	ENA1	-1.26532	6.62082	2.87464e-24	9.18368e-24
YHR131C	NOT_AVAILABLE	-0.99544	6.64749	3.18751e-24	1.01776e-23
YHR143W-A	RPC10	1.54452	5.61181	3.19529e-24	1.01968e-23
YLR223C	IFH1	1.12757	9.55213	3.67479e-24	1.17206e-23
YJR074W	MOG1	-1.06534	6.15474	4.14785e-24	1.32221e-23
YIR003W	AIM21	-1.02071	7.55152	4.15257e-24	1.32299e-23
YPR168W	NUT2	1.62317	4.55405	4.17737e-24	1.33016e-23
YPR180W	AOS1	-1.08735	6.37125	4.29964e-24	1.36835e-23
YDR291W	HRQ1	-0.996432	7.207	4.88892e-24	1.55503e-23
YJR039W	NOT_AVAILABLE	-1.24822	6.34442	4.93046e-24	1.56738e-23
YNL131W	TOM22	-1.07522	7.07952	5.18069e-24	1.64603e-23
YJL042W	MHP1	-1.14457	8.91632	5.19054e-24	1.64826e-23
YGL198W	YIP4	-1.30266	5.95077	5.3747e-24	1.70581e-23
YCR021C	HSP30	-1.9852	3.14379	5.43441e-24	1.72382e-23
YLR025W	SNF7	-1.0777	8.04046	5.8949e-24	1.86886e-23
YDL051W	LHP1	1.06824	7.4565	6.0705e-24	1.92348e-23
YMR285C	NGL2	1.11045	6.01847	6.28751e-24	1.99116e-23
YKL128C	PMU1	1.91439	3.35462	6.32375e-24	2.00154e-23
YMR012W	CLU1	1.10125	8.04421	6.61556e-24	2.09277e-23
YGL167C	PMR1	-1.1544	8.90456	7.72975e-24	2.4439e-23
YOL086C	ADH1	-1.47591	11.0496	7.87823e-24	2.48949e-23
YOR349W	CIN1	1.10814	6.52522	8.82124e-24	2.78596e-23
YBR293W	VBA2	1.12533	6.52188	9.10469e-24	2.87391e-23
YLR167W	RPS31	1.42734	9.43821	1.00442e-23	3.16875e-23
YPR089W	NOT_AVAILABLE	-1.04311	7.93889	1.13143e-23	3.5675e-23
YMR301C	ATM1	1.08116	7.22768	1.13848e-23	3.58779e-23
YDR160W	SSY1	0.994722	7.11001	1.17114e-23	3.6887e-23
YIL039W	TED1	1.25761	5.49429	1.24709e-23	3.9258e-23
YOL127W	RPL25	1.08942	8.74459	1.2655e-23	3.98159e-23
YPL262W	FUM1	-1.10212	7.65517	1.32772e-23	4.17361e-23
YPL143W	RPL33A	1.13094	8.41451	1.32797e-23	4.17361e-23
YJL154C	VPS35	-0.947637	7.30527	1.46073e-23	4.58839e-23
YPL109C	NOT_AVAILABLE	-1.1545	5.3811	1.56842e-23	4.924e-23
YBR068C	BAP2	-1.17574	11.1925	1.68573e-23	5.28942e-23
YCR002C	CDC10	1.52007	6.17368	1.78185e-23	5.58799e-23
YJL179W	PFD1	1.41726	4.55405	1.88633e-23	5.91246e-23
YNL057W	NOT_AVAILABLE	1.91458	3.32718	1.89246e-23	5.9285e-23
YML020W	NOT_AVAILABLE	-1.09222	6.64657	1.90101e-23	5.95206e-23
YKR046C	PET10	-1.85657	10.7773	1.92524e-23	6.02468e-23
YDR490C	PKH1	-0.982263	6.98652	1.93991e-23	6.06732e-23
YFR050C	PRE4	-1.1091	7.92186	1.97713e-23	6.18041e-23
YJL035C	TAD2	1.64297	4.25888	2.30971e-23	7.21614e-23
YBR029C	CDS1	1.15413	6.92567	2.3426e-23	7.31496e-23
YNR039C	ZRG17	-1.04455	8.12252	2.39781e-23	7.48333e-23
YDR338C	NOT_AVAILABLE	-0.978332	6.66456	2.46894e-23	7.7012e-23
YDL212W	SHR3	1.0293	7.41478	2.47217e-23	7.70711e-23
YPR049C	ATG11	-1.10854	8.09109	2.73177e-23	8.51188e-23
YJL093C	TOK1	-0.955258	6.7509	2.7589e-23	8.59179e-23
YER074W	RPS24A	1.08362	7.44734	2.77956e-23	8.65148e-23
YGR200C	ELP2	1.02844	7.44535	2.82985e-23	8.80329e-23
YDR379C-A	SDH6	-1.95106	6.18078	3.01512e-23	9.37464e-23
YJR152W	DAL5	1.20114	6.25186	3.04309e-23	9.45654e-23
YML013W	UBX2	-1.07469	7.44001	3.07853e-23	9.56154e-23
YGR053C	NOT_AVAILABLE	-1.48548	4.13122	3.1035e-23	9.63396e-23
YJL089W	SIP4	-1.55156	8.11529	3.16117e-23	9.80774e-23
YNL320W	NOT_AVAILABLE	1.68848	4.00291	3.18986e-23	9.89146e-23
YKL156W	RPS27A	1.11986	7.86392	3.25959e-23	1.01023e-22
YPR056W	TFB4	1.19853	5.54496	3.29715e-23	1.02132e-22
YAL049C	AIM2	-1.03945	6.8675	3.35432e-23	1.03848e-22
YDR536W	STL1	-3.26596	6.28436	3.38428e-23	1.0472e-22
YLR417W	VPS36	-1.02549	6.13645	3.75519e-23	1.16135e-22
YAL005C	SSA1	-1.66793	9.19413	3.81787e-23	1.18011e-22
YHL039W	EFM1	0.951698	7.12572	4.12348e-23	1.27389e-22
YDL129W	NOT_AVAILABLE	-1.00539	7.33279	4.15767e-23	1.28377e-22
YLR014C	PPR1	1.27129	6.00978	4.2135e-23	1.30032e-22
YML001W	YPT7	1.01514	6.30509	4.29879e-23	1.32594e-22
YFR024C-A	LSB3	-1.14102	6.77845	4.40071e-23	1.35665e-22
YPL277C	NOT_AVAILABLE	1.8492	3.88855	4.78015e-23	1.47284e-22
YFR004W	RPN11	-1.00096	7.75589	4.78699e-23	1.47417e-22
YHR135C	YCK1	-1.16869	8.53545	5.00237e-23	1.53968e-22
YPL162C	NOT_AVAILABLE	-1.15279	5.7285	5.04964e-23	1.55341e-22
YGL207W	SPT16	-1.06148	8.66185	5.37751e-23	1.65339e-22
YML065W	ORC1	-0.916464	7.48006	5.40623e-23	1.66134e-22
YGR035C	NOT_AVAILABLE	2.44488	3.01227	5.43619e-23	1.66967e-22
YGL122C	NAB2	-1.25398	8.29817	5.59289e-23	1.71689e-22
YDL216C	RRI1	-1.16775	5.69758	5.65102e-23	1.73382e-22
YGR124W	ASN2	1.10249	8.15861	6.92648e-23	2.12402e-22
YLL018C-A	COX19	-1.21503	5.2289	7.85276e-23	2.4068e-22
YOR002W	ALG6	1.15014	6.18144	7.99645e-23	2.44955e-22
YDR208W	MSS4	-1.04921	8.50408	8.10994e-23	2.483e-22
YDR389W	SAC7	-0.941727	7.67195	8.19112e-23	2.50653e-22
YLR421C	RPN13	-1.16046	5.94966	8.28174e-23	2.53293e-22
YLR083C	EMP70	1.02284	7.06004	8.40352e-23	2.56882e-22
YDR035W	ARO3	0.974566	7.62242	8.68037e-23	2.65206e-22
YER110C	KAP123	1.07916	8.9702	9.14962e-23	2.79395e-22
YKR019C	IRS4	1.11617	5.81035	9.18162e-23	2.80225e-22
YGL005C	COG7	-1.29879	6.46897	9.30725e-23	2.8391e-22
YIL069C	RPS24B	1.07261	6.92742	9.58539e-23	2.92241e-22
YNL066W	SUN4	1.72416	4.34167	9.77654e-23	2.97913e-22
YGR227W	DIE2	1.12913	6.55351	1.01642e-22	3.09563e-22
YLR367W	RPS22B	1.24373	6.70094	1.04432e-22	3.17894e-22
YML049C	RSE1	-0.977756	7.92373	1.09439e-22	3.32961e-22
YIR025W	MND2	-1.24721	5.67131	1.15572e-22	3.51435e-22
YMR119W	ASI1	-1.09003	5.56656	1.17866e-22	3.58223e-22
YER060W-A	FCY22	3.40184	2.46434	1.19802e-22	3.63919e-22
YJL142C	IRC9	-3.02146	2.71025	1.2212e-22	3.70765e-22
YFL025C	BST1	1.48561	5.40921	1.26439e-22	3.83676e-22
YER042W	MXR1	0.975029	7.35393	1.2701e-22	3.85207e-22
YKL100C	NOT_AVAILABLE	-0.948453	7.10316	1.44636e-22	4.38437e-22
YML059C	NTE1	1.18645	7.3506	1.60792e-22	4.87156e-22
YMR174C	PAI3	-1.97836	8.4542	1.66307e-22	5.03604e-22
YJR077C	MIR1	1.0868	7.50761	1.6945e-22	5.12854e-22
YER013W	PRP22	-0.941249	7.54606	1.71777e-22	5.19625e-22
YDR359C	EAF1	-1.05358	6.76576	1.73035e-22	5.23157e-22
YOR080W	DIA2	1.26528	5.4803	1.787e-22	5.40005e-22
YLR254C	NDL1	-1.06893	6.29732	1.84893e-22	5.5843e-22
YDR046C	BAP3	1.85973	5.00625	1.90883e-22	5.76221e-22
YOR294W	RRS1	1.13498	7.09607	2.03192e-22	6.13059e-22
YDR477W	SNF1	-0.952652	7.52867	2.0701e-22	6.24256e-22
YOR389W	NOT_AVAILABLE	1.25166	5.31321	2.07167e-22	6.24405e-22
YER009W	NTF2	1.0428	6.76509	2.07324e-22	6.24553e-22
YDR030C	RAD28	-1.19577	6.45012	2.15074e-22	6.47564e-22
YKL090W	CUE2	1.08323	5.75279	2.20765e-22	6.64352e-22
YCR075C	ERS1	-1.94541	4.23926	2.53345e-22	7.62003e-22
YHR182C-A	NOT_AVAILABLE	3.3755	1.94778	2.72405e-22	8.18908e-22
YNL204C	SPS18	1.49228	4.48764	2.73738e-22	8.22488e-22
YNL178W	RPS3	1.19817	9.40419	2.7423e-22	8.23541e-22
YNL139C	THO2	-1.38088	7.54574	2.76517e-22	8.29981e-22
YLR252W	NOT_AVAILABLE	-1.4751	4.45588	2.83693e-22	8.51078e-22
YDR117C	TMA64	1.09347	5.61017	2.94438e-22	8.82857e-22
YBR114W	RAD16	1.16512	8.62615	3.1406e-22	9.41207e-22
YER001W	MNN1	1.24182	5.47867	3.2971e-22	9.876e-22
YHL034C	SBP1	-0.998512	8.05591	3.32056e-22	9.94115e-22
YJR123W	RPS5	1.16887	9.76923	3.48651e-22	1.04326e-21
YJL132W	NOT_AVAILABLE	1.23848	4.9463	3.49944e-22	1.04659e-21
YER044C	ERG28	1.37012	6.12923	3.54109e-22	1.0585e-21
YPL200W	CSM4	-2.90227	1.60688	3.78762e-22	1.13161e-21
YDL059C	RAD59	1.4097	5.50088	4.05704e-22	1.21148e-21
YKR013W	PRY2	1.46387	4.45111	4.2324e-22	1.26319e-21
YHL033C	RPL8A	1.34362	8.29847	4.36887e-22	1.30326e-21
YNL053W	MSG5	1.15595	6.28087	4.78549e-22	1.4268e-21
YBL103C	RTG3	-0.945922	7.32287	4.84374e-22	1.44343e-21
YOR213C	SAS5	-1.16438	6.12985	4.94538e-22	1.47296e-21
YMR047C	NUP116	-1.05048	8.36902	4.98749e-22	1.48474e-21
YJL157C	FAR1	1.35814	5.1935	5.14471e-22	1.53076e-21
YML026C	RPS18B	1.44152	8.01479	5.23079e-22	1.55558e-21
YBL060W	YEL1	0.991901	6.67364	5.24462e-22	1.55889e-21
YGR111W	NOT_AVAILABLE	-1.03634	6.08108	5.48867e-22	1.6306e-21
YFR032C-A	RPL29	1.59843	6.41461	6.22433e-22	1.84821e-21
YHL036W	MUP3	1.09415	6.77804	7.05808e-22	2.0947e-21
YOR033C	EXO1	1.51438	5.19856	7.22196e-22	2.14224e-21
YER035W	EDC2	-1.1942	6.99687	7.26899e-22	2.1551e-21
YHR207C	SET5	1.16173	6.07699	7.3292e-22	2.17184e-21
YGL178W	MPT5	1.19601	7.29656	7.68597e-22	2.27639e-21
YIL121W	QDR2	3.54469	2.26952	7.99722e-22	2.36737e-21
YLR342W-A	NOT_AVAILABLE	2.26244	4.47198	9.2472e-22	2.736e-21
YNL127W	FAR11	-0.979031	7.26834	9.40795e-22	2.78215e-21
YBL039W-B	NOT_AVAILABLE	-1.97142	4.1051	9.64869e-22	2.8511e-21
YCR045C	RRT12	-1.55967	3.88622	9.65094e-22	2.8511e-21
YLL024C	SSA2	-1.3247	6.76268	9.95408e-22	2.93916e-21
YLR452C	SST2	1.61928	4.69735	1.0124e-21	2.98782e-21
YFR044C	DUG1	-1.11137	7.07065	1.01609e-21	2.99717e-21
YDL116W	NUP84	-0.965335	7.38956	1.04625e-21	3.08459e-21
YOR026W	BUB3	1.24111	5.22941	1.09262e-21	3.21965e-21
YHR062C	RPP1	1.18872	5.23298	1.10504e-21	3.25459e-21
YKR102W	FLO10	1.42937	6.59598	1.11115e-21	3.27095e-21
YOR319W	HSH49	-0.953595	6.69657	1.12192e-21	3.30095e-21
YLR422W	NOT_AVAILABLE	-1.10323	7.39927	1.12998e-21	3.323e-21
YOR195W	SLK19	-1.37749	7.70799	1.21683e-21	3.5766e-21
YGR093W	DRN1	1.03043	6.64443	1.24318e-21	3.6522e-21
YOL139C	CDC33	1.04876	8.67807	1.33981e-21	3.93407e-21
YOR013W	IRC11	3.11309	2.13344	1.35271e-21	3.96996e-21
YGL095C	VPS45	-0.929798	7.01605	1.3538e-21	3.97114e-21
YDR401W	NOT_AVAILABLE	3.812	1.76611	1.36855e-21	4.0124e-21
YGL084C	GUP1	-0.985687	6.82913	1.48065e-21	4.33887e-21
YDR111C	ALT2	-0.915851	6.95149	1.48146e-21	4.33904e-21
YDR120C	TRM1	1.04831	7.92577	1.60254e-21	4.69132e-21
YGR211W	ZPR1	1.15378	7.53508	1.7387e-21	5.08735e-21
YFL051C	NOT_AVAILABLE	3.97139	1.57593	1.743e-21	5.09734e-21
YBL029C-A	NOT_AVAILABLE	-1.4476	6.07312	1.81461e-21	5.30409e-21
YJR105W	ADO1	1.02469	7.17747	1.91921e-21	5.60701e-21
YNL069C	RPL16B	1.17055	8.65083	1.97409e-21	5.76446e-21
YNL054W	VAC7	-0.997019	8.16977	2.0835e-21	6.08089e-21
YML122C	NOT_AVAILABLE	2.65935	2.31099	2.13265e-21	6.22122e-21
YJL149W	DAS1	-0.946971	7.86286	2.1339e-21	6.22173e-21
YER100W	UBC6	0.939666	6.75636	2.1908e-21	6.38444e-21
YKR072C	SIS2	-1.01369	8.21697	2.19772e-21	6.40139e-21
YEL055C	POL5	1.2439	7.40201	2.32934e-21	6.78135e-21
YHR167W	THP2	1.67071	4.62805	2.40308e-21	6.99253e-21
YJL199C	MBB1	-1.79013	4.40366	2.56055e-21	7.447e-21
YGR157W	CHO2	1.60611	7.53747	2.58487e-21	7.51397e-21
YNR017W	TIM23	0.902019	7.51879	2.68242e-21	7.79365e-21
[truncated: 3,809 more rows]

## Sheet: 60 mins
genes	Symbol	logFC	logCPM	PValue	FDR
YHR126C	ANS1	7.37442	10.9927	0	0
YBR117C	TKL2	-7.28292	10.3427	0	0
YLR372W	ELO3	7.14323	8.0756	0	0
YKL107W	NOT_AVAILABLE	-7.03162	9.1888	0	0
YML128C	MSC1	-6.90249	12.1348	0	0
YOR328W	PDR10	-6.73505	11.1382	0	0
YKL065W-A	NOT_AVAILABLE	-6.71745	8.40973	0	0
YMR118C	SHH3	-6.66383	8.79834	0	0
YMR250W	GAD1	-6.50414	8.10779	0	0
YPR184W	GDB1	-6.48391	9.15855	0	0
YCR010C	ADY2	-6.45321	8.81159	0	0
YGR236C	SPG1	-6.44717	8.97255	0	0
YPL058C	PDR12	6.31261	11.297	0	0
YPR030W	CSR2	-6.22871	10.9308	0	0
YFL014W	HSP12	-6.06301	11.638	0	0
YPL119C	DBP1	-5.963	8.29659	0	0
YOL084W	PHM7	-5.94421	10.8737	0	0
YDL169C	UGX2	-5.86888	7.38044	0	0
YDL085W	NDE2	-5.73274	8.36928	0	0
YGR152C	RSR1	5.70195	7.71609	0	0
YDR358W	GGA1	-5.63272	7.23859	0	0
YOR340C	RPA43	5.55295	7.84159	0	0
YIL118W	RHO3	5.49817	7.8954	0	0
YOR019W	NOT_AVAILABLE	-5.48138	7.47433	0	0
YNL093W	YPT53	-5.45266	7.27668	0	0
YJL164C	TPK1	-5.28963	7.30381	0	0
YBR280C	SAF1	-5.28208	7.53476	0	0
YBR139W	NOT_AVAILABLE	-5.19748	7.22407	0	0
YJL171C	NOT_AVAILABLE	4.82854	7.07209	0	0
YIL136W	OM45	-6.26961	10.4501	2.964394e-323	5.666933e-321
YNL195C	NOT_AVAILABLE	-6.30113	10.1603	3.314785e-319	6.131284e-317
YHR179W	OYE2	6.69902	8.40123	3.498424e-318	6.268739e-316
YBL039C	URA7	5.58014	8.07372	1.563548e-317	2.716784e-315
YLR300W	EXG1	6.84705	9.44383	5.416587e-317	9.134915e-315
YLR149C	NOT_AVAILABLE	-6.19387	9.00258	1.477050e-316	2.419830e-314
YNL194C	NOT_AVAILABLE	-6.40533	8.33287	1.284616e-313	2.046109e-311
YDL223C	HBT1	-6.42211	12.4852	4.001569e-311	0
YJL185C	ATG36	-5.91729	7.74298	1.574957e-310	2.37653e-308
YGL156W	AMS1	-5.13212	9.66287	0	2.90372e-307
YKR092C	SRP40	5.34787	8.67963	0	1.4148e-306
YHL021C	AIM17	-5.45466	6.80515	2.86601e-307	4.00821e-305
YHR049W	FSH1	4.93745	7.7432	4.87661e-307	6.65773e-305
YDR070C	FMP16	-6.67636	9.81447	1.17059e-303	1.56097e-301
YER055C	HIS1	5.95782	9.08191	1.2058e-303	1.57138e-301
YOL058W	ARG1	6.12247	11.6622	1.33088e-303	1.69583e-301
YJL141C	YAK1	-5.20166	8.84056	1.07003e-302	1.33382e-300
YDL014W	NOP1	5.48482	9.74527	1.48481e-302	1.81147e-300
YLR164W	SHH4	-5.00454	8.16345	2.77473e-302	3.31465e-300
YGR201C	NOT_AVAILABLE	-5.08179	7.76391	1.17848e-301	1.37907e-299
YDL222C	FMP45	-6.47025	9.06954	1.09926e-295	1.26063e-293
YMR169C	ALD3	-6.18705	10.9752	1.31156e-292	1.4746e-290
YOR310C	NOP58	5.319	8.91448	5.86746e-292	6.47001e-290
YOR306C	MCH5	4.97969	7.40936	3.0398e-291	3.28872e-289
YCR087C-A	NOT_AVAILABLE	5.92861	6.74991	9.51964e-291	1.01084e-288
YJL208C	NUC1	4.4828	6.82841	2.26569e-290	2.36208e-288
YPL147W	PXA1	-4.55538	7.76327	5.14077e-290	5.26378e-288
YKL110C	KTI12	4.88919	6.60789	1.56565e-287	1.57499e-285
YDL198C	GGC1	6.07078	8.54387	3.90325e-285	3.85883e-283
YIL057C	RGI2	-7.55436	8.26158	9.15255e-285	8.89504e-283
YMR160W	NOT_AVAILABLE	-4.7935	6.68338	4.55015e-281	4.34842e-279
YMR053C	STB2	-5.05499	7.64873	3.08828e-279	2.90298e-277
YMR217W	GUA1	5.10815	10.0562	1.02226e-276	9.45421e-275
YBR126C	TPS1	-5.4339	8.5009	3.615e-275	3.29022e-273
YOR173W	DCS2	-4.71373	8.30256	9.1356e-275	8.18493e-273
YIL124W	AYR1	-4.54578	6.86337	9.56875e-274	8.44111e-272
YBL086C	NOT_AVAILABLE	-4.48773	7.57785	1.54566e-272	1.34285e-270
YJL158C	CIS3	7.31088	9.89182	2.93553e-272	2.51229e-270
YGL012W	ERG4	4.89049	7.74484	1.18752e-271	1.00136e-269
YOL124C	TRM11	4.25826	7.0679	4.40961e-271	3.66445e-269
YNL115C	NOT_AVAILABLE	-5.14438	8.44562	3.13466e-270	2.56774e-268
YMR290C	HAS1	4.48653	8.80818	7.19742e-270	5.81268e-268
YLR175W	CBF5	5.08089	9.5967	7.39158e-270	5.88657e-268
YJL057C	IKS1	-4.23044	7.55492	4.52531e-268	3.55453e-266
YGR159C	NSR1	5.09513	10.0683	2.37423e-267	1.8397e-265
YBR026C	ETR1	-4.37673	8.0066	2.5249e-267	1.93037e-265
YOR226C	ISU2	4.22431	7.13269	2.03269e-266	1.53361e-264
YLR178C	TFS1	-4.62404	7.65836	4.7676e-266	3.55032e-264
YER043C	SAH1	5.57683	9.68458	3.73175e-264	2.74331e-262
YBR056W	NOT_AVAILABLE	-5.29566	7.60098	4.34374e-262	3.15279e-260
YOR108W	LEU9	4.96294	8.81339	4.18622e-261	3.00048e-259
YJL066C	MPM1	-4.67394	6.52495	8.65672e-260	6.1281e-258
YNL141W	AAH1	4.93876	6.61601	9.01323e-258	6.30267e-256
YKL068W-A	NOT_AVAILABLE	4.98201	7.63608	4.38704e-257	3.03076e-255
YLR053C	NOT_AVAILABLE	-6.26033	6.44106	5.5045e-257	3.75747e-255
YOL136C	PFK27	4.63324	7.34841	1.17965e-255	7.9578e-254
YPL123C	RNY1	-5.03846	6.38027	1.61906e-254	1.0795e-252
YJL144W	NOT_AVAILABLE	-4.61887	6.76565	6.10322e-253	4.02252e-251
YPL247C	NOT_AVAILABLE	-4.2841	7.74759	2.69938e-252	1.75889e-250
YHR087W	RTC3	-7.50879	8.36274	2.13923e-251	1.37824e-249
YBL028C	NOT_AVAILABLE	4.51164	6.61779	6.98556e-251	4.45058e-249
YGL120C	PRP43	4.40296	9.06993	2.24329e-248	1.41352e-246
YOR252W	TMA16	4.20233	6.598	3.35577e-248	2.09152e-246
YKL151C	NOT_AVAILABLE	-5.08636	6.69007	1.15002e-247	7.09057e-246
YCR016W	NOT_AVAILABLE	4.09825	6.88803	2.4542e-247	1.49706e-245
YMR215W	GAS3	3.72536	7.01244	3.6313e-247	2.19178e-245
YPR074C	TKL1	6.58241	10.6997	8.64428e-247	5.16316e-245
YBR241C	NOT_AVAILABLE	-4.72653	8.63958	2.63577e-246	1.55809e-244
YLR009W	RLP24	4.1911	7.9868	4.25616e-246	2.49029e-244
YIL017C	VID28	-3.95117	7.78743	4.56857e-246	2.64608e-244
YNL220W	ADE12	4.72966	8.48564	9.83309e-246	5.63829e-244
YML118W	NGL3	-4.90391	6.82448	3.06387e-245	1.73943e-243
YHR089C	GAR1	4.53902	9.13436	2.11544e-243	1.18921e-241
YBL081W	NOT_AVAILABLE	4.78223	8.00262	1.28772e-242	7.1687e-241
YGR123C	PPT1	3.98029	6.62129	6.09105e-242	3.35828e-240
YBL075C	SSA3	-6.07851	11.7701	1.16433e-241	6.35833e-240
YGR130C	NOT_AVAILABLE	-5.04751	9.55841	1.60644e-240	8.68993e-239
YMR090W	NOT_AVAILABLE	-4.573	8.24974	2.79009e-240	1.49518e-238
YKL050C	NOT_AVAILABLE	-4.85333	9.61728	6.54091e-238	3.47274e-236
YDL149W	ATG9	-4.04814	7.93192	7.89371e-238	4.15253e-236
YKL078W	DHR2	4.46655	6.37142	9.26911e-238	4.83174e-236
YMR280C	CAT8	-4.94044	8.43029	1.82015e-237	9.40245e-236
YNL200C	NOT_AVAILABLE	-5.28835	6.68533	9.79232e-237	5.01332e-235
YBR249C	ARO4	5.42466	9.6574	4.36719e-236	2.21606e-234
YNL160W	YGP1	-5.01215	5.98729	5.37419e-236	2.70312e-234
YNL134C	NOT_AVAILABLE	-4.63342	9.10177	6.23968e-236	3.11116e-234
YGR243W	MPC3	-4.57305	9.15774	1.09837e-235	5.42937e-234
YDR346C	SVF1	3.67158	7.4463	6.38591e-235	3.12964e-233
YBR214W	SDS24	-5.01389	9.12989	2.39808e-233	1.1653e-231
YAL017W	PSK1	-3.90869	7.80515	4.17649e-233	2.01244e-231
YLR051C	FCF2	3.53962	7.0397	4.05567e-232	1.93794e-230
YBR006W	UGA2	-4.73257	7.77019	7.06922e-232	3.34999e-230
YMR140W	SIP5	-3.89118	7.66089	1.03634e-231	4.87079e-230
YLR080W	EMP46	-5.212	7.06953	1.38956e-231	6.47783e-230
YHR106W	TRR2	-3.93053	7.58902	3.64948e-230	1.68759e-228
YMR085W	NOT_AVAILABLE	-3.98244	6.44024	1.35608e-229	6.2206e-228
YNR070W	PDR18	-4.94377	7.82512	2.02683e-229	9.2237e-228
YKR076W	ECM4	-4.89325	9.91007	5.57141e-229	2.51547e-227
YGL250W	RMR1	-5.22227	6.13217	7.9002e-229	3.53904e-227
YEL026W	SNU13	5.44975	8.01799	1.51934e-228	6.75342e-227
YKL029C	MAE1	5.34645	8.99998	1.60488e-228	7.07877e-227
YGR043C	NQM1	-4.93324	9.63813	8.63342e-228	3.77893e-226
YOR342C	NOT_AVAILABLE	4.05631	7.49997	2.41296e-227	1.04817e-225
YKR042W	UTH1	6.04727	11.0868	9.4046e-227	4.05459e-225
YLR060W	FRS1	4.92778	8.47837	1.78194e-226	7.62512e-225
YBR084W	MIS1	4.7599	8.06982	2.77596e-226	1.17906e-224
YNL112W	DBP2	4.95269	9.17988	6.11465e-225	2.57804e-223
YBR154C	RPB5	3.51012	7.4527	6.9496e-225	2.90869e-223
YIL077C	NOT_AVAILABLE	-3.72493	7.41319	8.5555e-225	3.55487e-223
YPL211W	NIP7	4.65458	7.11761	8.64478e-225	3.56613e-223
YMR139W	RIM11	-3.6186	7.47221	1.03808e-224	4.25166e-223
YCR034W	ELO2	3.56323	7.34619	3.07912e-224	1.25217e-222
YKL026C	GPX1	-5.4048	6.08749	1.46655e-222	5.92197e-221
YNL202W	SPS19	-5.29296	5.94124	4.4034e-222	1.76567e-220
YHR162W	MPC2	3.99435	8.01156	3.91169e-221	1.55761e-219
YPL212C	PUS1	4.08735	8.91025	1.52773e-220	6.04137e-219
YBR104W	YMC2	4.71693	7.42243	1.0524e-219	4.13319e-218
YLL040C	VPS13	-4.49642	8.71812	4.88647e-219	1.90605e-217
YJL045W	NOT_AVAILABLE	-5.99378	7.47094	1.84235e-218	7.13784e-217
YAL054C	ACS1	-6.66317	10.8159	5.48624e-218	2.11128e-216
YDR002W	YRB1	3.83392	7.63633	1.31274e-217	5.01816e-216
YER049W	TPA1	3.80181	7.65708	2.05012e-217	7.78502e-216
YOL140W	ARG8	4.44587	8.96918	7.69387e-217	2.90241e-215
YMR110C	HFD1	-4.80045	8.71469	9.20247e-217	3.44882e-215
YJL163C	NOT_AVAILABLE	-4.09725	8.06092	1.01611e-215	3.78336e-214
YPR009W	SUT2	4.40662	6.91209	2.60997e-215	9.65519e-214
YOR051C	ETT1	4.54158	7.50194	2.90935e-215	1.06937e-213
YJR096W	NOT_AVAILABLE	-3.60643	6.79547	5.25329e-214	1.91862e-212
YOL097C	WRS1	4.22431	7.70527	8.92073e-214	3.23743e-212
YGR088W	CTT1	-6.46579	10.8242	2.69913e-213	9.73384e-212
YKL142W	MRP8	-3.87071	8.73681	3.5296e-213	1.26492e-211
YGR174C	CBP4	-4.63436	6.72421	6.02765e-213	2.14674e-211
YOR224C	RPB8	3.3224	7.50831	6.41912e-212	2.27205e-210
YDR524C-B	NOT_AVAILABLE	5.53185	9.98625	6.58516e-212	2.31652e-210
YLR113W	HOG1	3.56199	7.18899	6.3714e-211	2.22766e-209
YOR185C	GSP2	-3.75494	6.78379	1.10138e-210	3.82745e-209
YPR033C	HTS1	4.07459	8.08687	1.71071e-210	5.90916e-209
YHR068W	DYS1	3.49126	7.33016	7.37326e-210	2.53163e-208
YDR330W	UBX5	-4.47762	7.7654	8.07062e-210	2.75458e-208
YDR382W	RPP2B	4.90158	9.8681	6.98527e-209	2.37003e-207
YDR021W	FAL1	4.15953	6.41817	7.55024e-209	2.54263e-207
YGL225W	VRG4	4.35309	7.31208	7.58266e-209	2.54263e-207
YJR008W	MHO1	-3.83214	7.15895	1.52016e-208	5.06779e-207
YEL011W	GLC3	-4.08356	6.29641	5.46682e-207	1.81195e-205
YER101C	AST2	-3.41177	6.64477	7.59593e-207	2.50316e-205
YDR204W	COQ4	-4.44709	5.88788	8.11742e-207	2.65973e-205
YBR053C	NOT_AVAILABLE	-5.01779	6.00528	2.47729e-206	8.07091e-205
YOR220W	RCN2	-4.22427	8.71958	1.60894e-205	5.21225e-204
YLR270W	DCS1	-4.48859	8.09902	1.77188e-205	5.70786e-204
YKL188C	PXA2	-3.73878	6.50426	1.43037e-204	4.58198e-203
YML111W	BUL2	3.36971	6.90312	1.20847e-203	3.84965e-202
YJR111C	NOT_AVAILABLE	4.29949	7.16602	7.26397e-203	2.30119e-201
YKR043C	SHB17	3.2931	7.22215	9.39555e-203	2.96012e-201
YJR033C	RAV1	-3.51984	6.78796	1.1827e-202	3.7058e-201
YLR327C	TMA10	-5.02693	10.0229	1.28537e-202	4.0056e-201
YDR072C	IPT1	4.41042	6.8226	1.42493e-202	4.4165e-201
YHR171W	ATG7	-4.80396	6.27196	3.5537e-202	1.09553e-200
YGL202W	ARO8	4.39653	8.97211	5.64106e-202	1.72972e-200
YBR078W	ECM33	5.06947	10.5931	6.02933e-202	1.83895e-200
YPL203W	TPK2	-4.50014	7.74504	9.09823e-202	2.76028e-200
YHR128W	FUR1	4.09546	7.89308	5.95677e-201	1.79769e-199
YCL037C	SRO9	4.84848	8.14222	1.46258e-200	4.39081e-199
YMR131C	RRB1	4.40922	8.76108	1.54507e-200	4.61428e-199
YLR197W	NOP56	4.38251	9.9661	6.02424e-200	1.78979e-198
YGL162W	SUT1	5.2194	5.65312	6.27696e-200	1.85526e-198
YDR256C	CTA1	-4.90584	9.48079	1.12384e-198	3.30465e-197
YDL229W	SSB1	4.41005	10.6456	1.65662e-198	4.84647e-197
YMR318C	ADH6	5.90975	10.8773	2.00672e-198	5.84089e-197
YJL068C	NOT_AVAILABLE	-4.09113	6.3846	2.65985e-198	7.70281e-197
YGR248W	SOL4	-6.22482	6.41654	8.58213e-198	2.47286e-196
YPL222W	FMP40	-4.75617	9.71206	1.08066e-197	3.09824e-196
YJL122W	ALB1	3.92503	7.69834	7.52672e-197	2.14718e-195
YGL227W	VID30	-3.52455	7.74972	2.54967e-196	7.23752e-195
YCR079W	PTC6	-3.33429	6.84003	5.14739e-196	1.45395e-194
YDL204W	RTN2	-6.13695	11.4581	5.37221e-196	1.51001e-194
YDR255C	RMD5	-3.71791	6.0812	1.61112e-194	4.50642e-193
YLR186W	EMG1	3.1776	7.24703	2.42786e-194	6.75794e-193
YLR435W	TSR2	3.49207	6.88633	4.93201e-194	1.36619e-192
YOL030W	GAS5	4.4234	8.23761	6.38954e-194	1.76142e-192
YGL037C	PNC1	-4.69193	9.26588	2.32783e-193	6.38651e-192
YJL172W	CPS1	-3.4413	7.02325	2.11606e-192	5.77785e-191
YDL081C	RPP1A	3.98732	9.55411	4.33451e-192	1.17792e-190
YLR070C	XYL2	-5.60647	6.0801	8.52305e-192	2.30524e-190
YOR215C	AIM41	-3.466	8.03413	3.31358e-191	8.92022e-190
YKR081C	RPF2	3.52767	8.22969	1.60668e-190	4.305e-189
YBR082C	UBC4	3.73355	8.26005	2.22519e-190	5.93452e-189
YIL055C	NOT_AVAILABLE	-3.86942	9.08611	4.8124e-190	1.27751e-188
YMR107W	SPG4	-4.78769	9.98066	8.71896e-190	2.30389e-188
YIL087C	AIM19	-4.30706	5.78089	1.40161e-189	3.68663e-188
YBR169C	SSE2	-3.99489	8.57711	1.69626e-189	4.44125e-188
YDR309C	GIC2	5.26286	7.81494	1.97652e-189	5.15154e-188
YDL113C	ATG20	-3.12153	7.05912	3.68542e-189	9.56209e-188
YDL199C	NOT_AVAILABLE	-3.23917	7.47373	4.31361e-189	1.11415e-187
YGL078C	DBP3	3.63098	8.51583	4.47192e-189	1.14986e-187
YAL061W	BDH2	-4.2985	6.89892	8.35382e-189	2.13843e-187
YPL106C	SSE1	3.89768	9.9871	1.69764e-188	4.32634e-187
YBR238C	NOT_AVAILABLE	3.92624	6.30361	5.16912e-188	1.31149e-186
YOL073C	DSC2	-3.13453	6.7162	2.00056e-187	5.05339e-186
YOR161C	PNS1	-4.37533	7.99127	2.51088e-187	6.31465e-186
YAL034C	FUN19	-3.92204	8.04254	4.24654e-187	1.0633e-185
YLL058W	NOT_AVAILABLE	3.56139	7.15053	1.1663e-186	2.90763e-185
YOR309C	NOT_AVAILABLE	4.87462	5.44385	1.32433e-186	3.28731e-185
YOR287C	RRP36	3.62639	6.69756	1.38751e-186	3.42929e-185
YKL212W	SAC1	3.25325	7.4765	4.66558e-186	1.14817e-184
YOL080C	REX4	4.04312	5.89548	7.90506e-186	1.93708e-184
YLR293C	GSP1	3.70482	8.71563	1.18423e-185	2.88953e-184
YBR142W	MAK5	3.50341	8.30097	1.4056e-185	3.41514e-184
YHR104W	GRE3	-3.8062	7.11427	1.99575e-185	4.82853e-184
YML043C	RRN11	4.25092	5.94347	3.28821e-185	7.92211e-184
YMR284W	YKU70	-4.01872	6.28535	2.09721e-184	5.03156e-183
YOR206W	NOC2	3.61564	8.47993	3.40897e-184	8.14459e-183
YML034W	SRC1	-3.9873	8.42615	4.9877e-184	1.1867e-182
YDR158W	HOM2	5.01369	9.99979	5.87671e-184	1.39244e-182
YLR249W	YEF3	4.47992	12.7102	6.50018e-184	1.53383e-182
YEL030W	ECM10	-3.77221	6.89007	1.67672e-183	3.94029e-182
YNL132W	KRE33	3.70762	8.44497	1.8539e-183	4.33889e-182
YOR341W	RPA190	3.76961	9.3825	4.51564e-183	1.05255e-181
YLL012W	YEH1	3.02952	7.05566	5.4733e-183	1.2706e-181
YDR247W	VHS1	-3.96472	8.39387	9.94307e-183	2.29893e-181
YNR053C	NOG2	3.9194	8.3288	1.21085e-182	2.78836e-181
YIL079C	AIR1	3.3612	7.31953	1.23423e-182	2.83083e-181
YPR145W	ASN1	5.2759	10.2173	1.23924e-181	2.83101e-180
YNL009W	IDP3	-4.17172	5.70525	1.33792e-181	3.0443e-180
YDR354W	TRP4	3.31255	7.21593	6.49671e-181	1.47242e-179
YLL041C	SDH2	-3.98567	8.16293	6.92729e-181	1.56382e-179
YLR345W	NOT_AVAILABLE	-3.56625	8.96798	2.32109e-180	5.21165e-179
YBR073W	RDH54	3.12194	6.91748	2.32679e-180	5.21165e-179
YHR138C	NOT_AVAILABLE	-3.97599	8.74118	3.04828e-180	6.8011e-179
YKL168C	KKQ8	-3.49588	6.09603	4.01776e-180	8.9294e-179
YLR454W	FMP27	-4.03251	9.2437	5.31897e-180	1.17757e-178
YNL321W	VNX1	-3.22765	6.76833	2.69596e-179	5.94563e-178
YNL062C	GCD10	2.88301	7.16662	4.11286e-179	9.03568e-178
YMR145C	NDE1	3.56076	7.77903	1.26489e-178	2.76827e-177
YML056C	IMD4	4.87417	7.55384	1.64082e-178	3.57736e-177
YOR289W	NOT_AVAILABLE	-3.2144	7.25093	1.73873e-178	3.77648e-177
YNL248C	RPA49	3.63518	8.46483	2.68503e-178	5.80979e-177
YDL091C	UBX3	-3.02498	7.19211	1.33143e-177	2.87008e-176
YFR017C	IGD1	-3.3867	7.45267	1.62206e-177	3.48347e-176
YJL088W	ARG3	3.82708	10.2175	3.0455e-177	6.51601e-176
YKL009W	MRT4	3.84036	8.31554	4.82812e-177	1.02916e-175
YKL171W	NNK1	-3.34041	7.56389	2.17344e-176	4.61574e-175
YER086W	ILV1	3.67018	9.18993	9.8162e-176	2.07698e-174
YDL213C	NOP6	3.40204	7.64095	1.73731e-175	3.66241e-174
YDL054C	MCH1	3.9584	6.40008	2.24193e-175	4.70888e-174
YPR114W	NOT_AVAILABLE	4.00102	5.66061	2.26505e-175	4.74008e-174
YDR321W	ASP1	3.18029	6.73273	2.38168e-175	4.96602e-174
YDR412W	RRP17	3.39122	7.16865	5.78133e-175	1.20109e-173
YMR278W	PRM15	-3.43986	6.51065	3.82643e-174	7.92085e-173
YNL298W	CLA4	3.48213	6.96563	4.72598e-174	9.74776e-173
YER158C	NOT_AVAILABLE	3.50808	7.40296	5.64458e-174	1.16007e-172
YKL065C	YET1	-2.91945	6.92493	1.00802e-173	2.06428e-172
YNL234W	NOT_AVAILABLE	3.58579	7.84454	1.28876e-173	2.62979e-172
YLR196W	PWP1	3.39978	8.24571	4.37779e-173	8.90151e-172
YOR004W	UTP23	2.88856	7.27261	6.61496e-173	1.34029e-171
YIR012W	SQT1	3.3985	7.76935	6.87326e-173	1.38772e-171
YMR244W	NOT_AVAILABLE	4.7557	9.65713	8.77502e-173	1.76547e-171
YNL113W	RPC19	3.69103	7.01661	1.32757e-172	2.66164e-171
YMR307W	GAS1	5.76299	9.61637	4.07925e-172	8.14998e-171
YKL099C	UTP11	3.70255	7.20821	1.10618e-171	2.20238e-170
YGR271C-A	EFG1	3.09624	7.02379	3.27608e-171	6.50002e-170
YHR052W	CIC1	3.21634	7.88846	9.70281e-171	1.91848e-169
YHR046C	INM1	3.81485	6.46541	1.06992e-170	2.10823e-169
YPL266W	DIM1	3.1358	7.93186	1.7475e-170	3.43156e-169
YBR239C	ERT1	3.98543	6.04977	6.23503e-170	1.22019e-168
YGR068C	ART5	3.84777	5.87539	6.71875e-170	1.31039e-168
YML100W	TSL1	-5.04309	8.13188	9.2852e-170	1.80479e-168
YPL263C	KEL3	3.10168	6.96699	1.41308e-169	2.73736e-168
YFL042C	NOT_AVAILABLE	-3.30472	6.73567	3.81647e-168	7.36823e-167
YDL039C	PRM7	3.05606	7.27159	6.48273e-168	1.24738e-166
YNL175C	NOP13	3.47038	7.90655	1.71462e-167	3.28818e-166
YML018C	NOT_AVAILABLE	3.13992	7.46736	1.87173e-167	3.57749e-166
YAL040C	CLN3	4.34566	5.76017	2.00376e-167	3.81713e-166
YOR054C	VHS3	-3.48384	8.34169	2.03623e-167	3.86613e-166
YDR074W	TPS2	-4.89869	9.73388	2.26702e-167	4.29013e-166
YGR191W	HIP1	3.6134	8.21077	3.82841e-167	7.22109e-166
YDR436W	PPZ2	-3.0793	6.71479	8.20865e-167	1.54323e-165
YDR470C	UGO1	-3.23792	6.36092	1.17459e-166	2.20102e-165
YPR167C	MET16	4.30763	8.99943	2.8196e-166	5.26632e-165
YLR061W	RPL22A	3.65163	8.38366	1.03869e-165	1.93372e-164
YNL092W	NOT_AVAILABLE	-4.0131	5.64522	1.20588e-165	2.23771e-164
YPL186C	UIP4	-4.42335	7.01269	1.53018e-165	2.83034e-164
YGR245C	SDA1	3.52462	8.8346	1.84579e-165	3.40314e-164
YDR454C	GUK1	2.89623	7.16985	2.26103e-165	4.15536e-164
YGL209W	MIG2	5.13822	5.83229	2.90766e-165	5.32669e-164
YBL078C	ATG8	-3.50454	7.73079	6.01761e-165	1.09889e-163
YIR037W	HYR1	-3.35968	7.294	8.59165e-165	1.56395e-163
YJR070C	LIA1	3.30177	8.19887	8.8961e-165	1.61425e-163
YDR341C	NOT_AVAILABLE	3.45922	9.45057	9.7877e-165	1.77043e-163
YCR030C	SYP1	-3.41702	7.72975	1.74924e-164	3.15414e-163
YER020W	GPA2	-3.33025	8.77774	3.04603e-164	5.47522e-163
YJR069C	HAM1	3.64317	5.83557	4.37429e-164	7.83818e-163
YDR465C	RMT2	3.06556	7.85218	1.19247e-163	2.1301e-162
YER131W	RPS26B	3.70941	8.5782	1.58147e-163	2.81619e-162
YMR095C	SNO1	3.5488	6.55098	2.80834e-163	4.98546e-162
YDL218W	NOT_AVAILABLE	-6.30747	10.6292	4.40758e-163	7.80032e-162
YNL002C	RLP7	3.40083	9.0266	6.02212e-163	1.06249e-161
YOR337W	TEA1	3.47817	7.55284	1.26216e-162	2.22001e-161
YPR172W	NOT_AVAILABLE	-3.22302	6.44919	1.7649e-162	3.09478e-161
YOR036W	PEP12	-2.93158	7.80282	1.85708e-162	3.2465e-161
YHR065C	RRP3	3.18663	7.5947	3.56462e-162	6.21262e-161
YIL160C	POT1	-3.77828	8.15682	3.9861e-162	6.92615e-161
YDL124W	NOT_AVAILABLE	-3.5099	7.87839	4.36693e-162	7.56494e-161
YML080W	DUS1	2.8732	6.95708	4.59157e-162	7.93014e-161
YGL148W	ARO2	3.92518	8.97549	8.9416e-162	1.53967e-160
YPL201C	YIG1	-4.0156	6.18642	9.55473e-162	1.64032e-160
YDR037W	KRS1	5.18325	6.0206	1.14112e-161	1.9532e-160
YLL055W	YCT1	3.49483	7.11944	2.20369e-161	3.76071e-160
YLR003C	CMS1	3.12203	6.81756	2.93411e-161	4.99235e-160
YGL253W	HXK2	3.56141	7.11765	5.87015e-161	9.95842e-160
YGL030W	RPL30	4.3406	9.24459	1.08354e-160	1.83275e-159
YPL028W	ERG10	-2.83216	7.0425	1.67096e-160	2.81802e-159
YGL104C	VPS73	-4.01559	5.55615	1.92186e-160	3.23166e-159
YMR239C	RNT1	3.55116	6.41507	2.19807e-160	3.68531e-159
YNR054C	ESF2	3.05659	7.4162	2.31098e-160	3.86332e-159
YNL064C	YDJ1	3.74587	8.78108	2.68817e-160	4.48081e-159
YBR007C	DSF2	4.41196	6.19724	3.10547e-160	5.16137e-159
YGR185C	TYS1	3.27743	8.04724	5.51391e-160	9.13778e-159
YBR097W	VPS15	-4.04081	5.8064	5.9358e-160	9.80862e-159
YIL097W	FYV10	-3.8969	7.1225	7.86543e-160	1.29599e-158
YPR127W	NOT_AVAILABLE	-3.71311	6.96341	8.57353e-160	1.40861e-158
YDR165W	TRM82	2.67329	7.1058	1.41214e-159	2.3135e-158
YJL116C	NCA3	6.79721	9.93256	2.17252e-159	3.54906e-158
YJL069C	UTP18	3.08821	7.61192	5.04208e-159	8.21343e-158
YMR304W	UBP15	-3.41788	8.61385	5.52895e-159	8.98102e-158
YAL025C	MAK16	3.21035	8.48899	6.7222e-159	1.08885e-157
YOL052C	SPE2	3.5352	6.18934	1.35216e-158	2.18403e-157
YBR034C	HMT1	3.23212	7.86713	1.61453e-158	2.60049e-157
YLR002C	NOC3	2.9295	7.75095	1.65936e-158	2.66521e-157
YBR225W	NOT_AVAILABLE	-2.73204	7.21649	3.7296e-158	5.97362e-157
YHR085W	IPI1	3.41057	5.96717	2.60726e-157	4.16435e-156
YPL250C	ICY2	3.86495	8.32257	2.78163e-157	4.43052e-156
YDR032C	PST2	-3.39991	6.48451	2.44289e-155	3.8802e-154
YOR375C	GDH1	4.63381	8.27469	2.82427e-155	4.47358e-154
YDR046C	BAP3	4.27081	6.86027	6.22268e-155	9.82944e-154
YOR101W	RAS1	3.35922	6.41168	9.55253e-155	1.50479e-153
YOL151W	GRE2	-4.08767	9.92729	1.04441e-154	1.64072e-153
YLR332W	MID2	3.64195	6.57431	2.11724e-154	3.31701e-153
YKR093W	PTR2	3.59591	8.33194	2.90356e-154	4.53651e-153
YER069W	ARG5,6	3.62631	11.178	5.92498e-154	9.23203e-153
YBR294W	SUL1	5.01371	10.5161	7.0057e-154	1.08864e-152
YAL028W	FRT2	-4.88941	5.33485	1.80601e-153	2.79882e-152
YMR259C	TRM732	3.14387	6.67629	2.23057e-153	3.44746e-152
YGR255C	COQ6	-3.17454	6.30325	2.97777e-153	4.58992e-152
YDL130W-A	STF1	-4.99609	6.19368	3.06926e-153	4.71827e-152
YPL093W	NOG1	3.53374	9.16052	3.64146e-153	5.58292e-152
YHR016C	YSC84	-2.96809	6.81975	1.28478e-152	1.96451e-151
YCL034W	LSB5	-2.6348	6.9327	1.44327e-152	2.20099e-151
YJL155C	FBP26	-3.25502	6.86171	1.76521e-152	2.68481e-151
YJL089W	SIP4	-2.93927	7.62808	2.10235e-152	3.18912e-151
YHR080C	NOT_AVAILABLE	-3.11963	8.18717	2.46447e-152	3.72856e-151
YMR206W	NOT_AVAILABLE	-5.39748	8.16283	4.16359e-152	6.28263e-151
YHR149C	SKG6	3.83316	5.59231	5.56833e-152	8.38026e-151
YOL048C	RRT8	-4.47702	6.94269	1.19932e-151	1.80024e-150
YMR084W	NOT_AVAILABLE	-4.53034	4.89756	1.79481e-151	2.68707e-150
YGL166W	CUP2	-2.62068	7.08494	1.97592e-151	2.9505e-150
YDR027C	VPS54	-2.77307	7.17972	4.97789e-151	7.41383e-150
YER059W	PCL6	-3.27141	6.04442	5.07549e-151	7.5396e-150
YIL078W	THS1	4.0665	9.20216	6.52618e-151	9.66954e-150
YGR280C	PXR1	3.70055	8.30473	1.03331e-150	1.52706e-149
YDR345C	HXT3	5.72529	8.91928	1.38991e-150	2.04877e-149
YFR001W	LOC1	2.66498	7.32011	2.53331e-150	3.72462e-149
YEL012W	UBC8	-3.37844	6.36961	4.01968e-150	5.89485e-149
YBR261C	TAE1	3.94099	5.25038	4.31124e-150	6.30629e-149
YGR208W	SER2	3.87292	5.768	1.10778e-149	1.61629e-148
YBR248C	HIS7	3.54539	8.17302	2.15384e-149	3.13456e-148
YLR299W	ECM38	3.37394	6.60708	3.79667e-149	5.51141e-148
YOR243C	PUS7	2.88769	7.9349	4.36155e-149	6.31544e-148
YHR194W	MDM31	-3.23497	6.26104	4.86276e-149	7.02344e-148
YCL012C	NOT_AVAILABLE	-3.23923	6.15077	1.3176e-148	1.89828e-147
YBR244W	GPX2	3.30482	6.37701	2.38145e-148	3.42237e-147
YMR093W	UTP15	3.63847	7.05123	2.56543e-148	3.67754e-147
YDL167C	NRP1	3.23391	7.4957	5.61523e-148	8.02936e-147
YOL103W	ITR2	2.59467	7.3735	6.03101e-148	8.60243e-147
YLR092W	SUL2	4.45371	9.92708	9.44667e-148	1.3441e-146
YFL028C	CAF16	3.84279	6.82116	1.36211e-147	1.93325e-146
YMR105C	PGM2	-3.17061	6.70098	3.27189e-147	4.63235e-146
YHR018C	ARG4	4.46858	10.6931	3.49627e-147	4.93783e-146
YOL137W	BSC6	3.55783	5.79233	4.08445e-147	5.75436e-146
YKL172W	EBP2	3.33385	9.61783	4.46812e-147	6.27946e-146
YHR097C	NOT_AVAILABLE	-3.30494	9.75684	4.88908e-147	6.85428e-146
YLR244C	MAP1	3.26448	7.47977	5.90406e-147	8.25704e-146
YLR059C	REX2	3.91375	5.74818	8.39928e-147	1.17181e-145
YKL109W	HAP4	3.61416	7.27995	1.46056e-146	2.03273e-145
YAL056W	GPB2	-3.26869	7.63043	1.99422e-146	2.76873e-145
YIR038C	GTT1	-4.07334	9.02162	3.19585e-146	4.42633e-145
YHR160C	PEX18	-3.56373	6.36827	4.1139e-146	5.68412e-145
YDR069C	DOA4	-2.69665	7.00668	6.34754e-146	8.74923e-145
YGL205W	POX1	-2.91108	6.93435	1.1345e-145	1.56001e-144
YDR083W	RRP8	3.07826	7.77467	1.204e-145	1.65161e-144
YBR116C	NOT_AVAILABLE	-6.40272	5.00312	1.96411e-145	2.68787e-144
YJR010W	MET3	4.49784	10.3543	2.31737e-145	3.16376e-144
YLL015W	BPT1	-2.994	8.2804	2.67058e-145	3.63731e-144
YGR223C	HSV2	-3.34688	5.83138	4.41953e-145	6.00512e-144
YNL124W	NAF1	3.2941	8.44102	1.62058e-144	2.19678e-143
YML004C	GLO1	-3.97086	9.10457	1.98811e-144	2.68864e-143
YJL130C	URA2	3.70608	12.2414	2.05686e-144	2.77506e-143
YML123C	PHO84	3.9213	6.22731	2.37409e-144	3.19555e-143
YER052C	HOM3	3.17936	10.242	2.98274e-144	4.00539e-143
YJL109C	UTP10	3.66849	9.03682	3.07694e-144	4.12223e-143
YJL020C	BBC1	-3.49715	9.01505	6.1901e-144	8.27367e-143
YNR012W	URK1	3.19125	5.9407	7.69408e-144	1.026e-142
YBR189W	RPS9B	3.80419	9.39072	1.10784e-143	1.47387e-142
YOL077C	BRX1	3.22772	8.15527	1.51791e-143	2.01475e-142
YGR207C	CIR1	3.72795	6.24668	1.61804e-143	2.14269e-142
YHR025W	THR1	3.59386	8.06162	2.25496e-143	2.97925e-142
YBR296C	PHO89	-4.8479	11.3933	3.1499e-143	4.15207e-142
YOR018W	ROD1	-2.84458	6.62477	3.16595e-143	4.16366e-142
YJL010C	NOP9	2.79897	7.39115	4.01889e-143	5.2733e-142
YDR184C	ATC1	3.12256	6.3582	6.82442e-143	8.93407e-142
YJL094C	KHA1	-2.75331	7.89764	1.2211e-142	1.59494e-141
YDR060W	MAK21	3.27247	9.38207	1.36243e-142	1.77549e-141
YOR335C	ALA1	3.2978	9.3761	1.87777e-142	2.44153e-141
YNL182C	IPI3	3.48915	7.3098	2.17785e-142	2.82529e-141
YFR053C	HXK1	-4.01752	6.93874	3.13055e-142	4.05204e-141
YNR007C	ATG3	-2.52451	6.89668	3.48197e-142	4.49676e-141
YER127W	LCP5	3.87362	7.33421	3.33427e-141	4.29634e-140
YOL065C	INP54	-4.12557	5.07547	5.98621e-141	7.69618e-140
YOL013C	HRD1	-2.7709	6.65221	7.91799e-141	1.0157e-139
YGR128C	UTP8	2.80737	7.79546	1.01197e-140	1.29523e-139
YDL082W	RPL13A	3.61601	8.76666	1.09166e-140	1.39412e-139
YGL158W	RCK1	3.32066	7.86848	2.63002e-140	3.35123e-139
YLR008C	PAM18	3.21587	6.3967	2.82939e-140	3.59728e-139
YMR114C	NOT_AVAILABLE	-3.32871	8.98628	3.67406e-140	4.66086e-139
YOL120C	RPL18A	3.62561	9.39821	4.2904e-140	5.43071e-139
YKL001C	MET14	3.82463	8.73497	4.41038e-140	5.57029e-139
YHR063C	PAN5	3.44697	6.04804	4.76511e-140	6.00508e-139
YHL011C	PRS3	3.85118	8.18437	5.0169e-140	6.30853e-139
YLR023C	IZH3	2.9435	7.85955	6.8551e-140	8.60113e-139
YIL009W	FAA3	-2.57282	6.8276	1.30441e-139	1.63308e-138
YGL099W	LSG1	2.97977	7.74031	3.57856e-139	4.47047e-138
YOL002C	IZH2	3.08875	5.92966	4.61665e-139	5.75475e-138
YKR018C	NOT_AVAILABLE	-3.26013	8.28919	6.89079e-139	8.57089e-138
YGL035C	MIG1	3.16831	8.48825	1.01371e-138	1.25814e-137
YGR026W	NOT_AVAILABLE	-2.8266	6.49602	1.1579e-138	1.43399e-137
YMR323W	ERR3	-4.43261	6.22513	2.01367e-138	2.48844e-137
YNL154C	YCK2	3.47559	7.66858	2.19753e-138	2.70981e-137
YOR201C	MRM1	2.87243	7.31683	2.7739e-137	3.41321e-136
YPR010C	RPA135	3.24877	9.51335	3.70082e-137	4.544e-136
YPL240C	HSP82	-3.66381	8.47332	3.91247e-137	4.79361e-136
YCR073W-A	SOL2	-2.6891	7.29011	6.32887e-137	7.73768e-136
YDR259C	YAP6	3.13124	6.15621	7.57953e-137	9.24703e-136
YLR136C	TIS11	-4.60051	5.03836	1.62257e-136	1.97533e-135
YOL129W	VPS68	-2.5922	6.98225	3.14429e-136	3.81978e-135
YDR101C	ARX1	3.14406	8.57089	3.1872e-136	3.86372e-135
YJL190C	RPS22A	4.66656	8.90067	3.8279e-136	4.63063e-135
YJR097W	JJJ3	3.41314	6.09997	4.1053e-136	4.95574e-135
YIL033C	BCY1	-3.20111	8.58087	5.61682e-136	6.76614e-135
YJR041C	URB2	2.55469	7.09858	8.21964e-136	9.8808e-135
YBR247C	ENP1	3.43864	8.03575	9.03579e-136	1.08392e-134
YPL273W	SAM4	5.24787	7.72758	1.56484e-135	1.87324e-134
YDR353W	TRR1	3.39676	9.09917	1.66477e-135	1.98871e-134
YDR349C	YPS7	3.14401	7.05614	2.3027e-135	2.74504e-134
YHR066W	SSF1	2.7564	7.48555	2.61212e-135	3.10745e-134
YLR401C	DUS3	2.86074	8.23814	2.84042e-135	3.37205e-134
YPR042C	PUF2	-2.60575	6.6043	4.97891e-135	5.89856e-134
YGR264C	MES1	3.14722	8.56283	8.61485e-135	1.01851e-133
YPL226W	NEW1	3.04728	9.35967	1.0408e-134	1.22797e-133
YMR269W	TMA23	3.1907	6.10165	1.10142e-134	1.29683e-133
YGR194C	XKS1	-3.29284	5.89416	1.11597e-134	1.31126e-133
YPR001W	CIT3	-3.07808	6.30176	1.24766e-134	1.463e-133
YML030W	RCF1	-3.73456	5.15322	2.40309e-134	2.8121e-133
YCR091W	KIN82	-3.29621	6.45436	3.97616e-134	4.64344e-133
YDL075W	RPL31A	3.14082	8.86207	6.24656e-134	7.26967e-133
YKL216W	URA1	3.4308	8.39105	6.25898e-134	7.26967e-133
YLR450W	HMG2	-2.65774	7.32447	6.26302e-134	7.26967e-133
YKL195W	MIA40	-2.78703	6.92002	8.3191e-134	9.63671e-133
YPR098C	NOT_AVAILABLE	-3.51058	6.00481	1.26929e-133	1.46737e-132
YDR171W	HSP42	-5.13053	8.5157	2.84125e-133	3.27802e-132
YNL257C	SIP3	-3.19057	6.04273	3.72049e-133	4.28379e-132
YJR109C	CPA2	3.73093	11.3221	6.38375e-133	7.33556e-132
YHR197W	RIX1	2.97192	7.20972	1.40987e-132	1.61684e-131
YBR202W	MCM7	3.77508	5.29508	1.60546e-132	1.83747e-131
YOR047C	STD1	3.52282	5.62492	2.40276e-132	2.74451e-131
YOR042W	CUE5	-2.64264	7.77353	2.73561e-132	3.11849e-131
YER056C-A	RPL34A	3.27321	8.42184	4.49941e-132	5.11898e-131
YJL148W	RPA34	2.88752	7.48763	7.07871e-132	8.03749e-131
YDR449C	UTP6	2.96371	6.84396	7.34614e-132	8.32466e-131
YPL230W	USV1	-3.2554	8.52355	3.20388e-131	3.62348e-130
YJL103C	GSM1	-2.64099	7.84307	5.09366e-131	5.74942e-130
YER156C	NOT_AVAILABLE	2.86814	7.13973	5.61608e-131	6.32664e-130
YDR306C	NOT_AVAILABLE	-2.4138	7.39367	7.9872e-131	8.98012e-130
YBR059C	AKL1	-2.96632	8.54856	9.64182e-131	1.08192e-129
YGR229C	SMI1	2.92304	9.16733	1.13738e-130	1.27378e-129
YMR146C	TIF34	2.85467	8.39507	2.1873e-130	2.44483e-129
YML110C	COQ5	-3.20212	5.48986	2.47379e-130	2.75967e-129
YPL090C	RPS6A	3.20066	7.54445	3.35873e-130	3.73961e-129
YJR059W	PTK2	-3.22925	8.1516	5.51938e-130	6.13336e-129
YHR064C	SSZ1	3.10986	9.44556	7.93119e-130	8.79641e-129
YDR293C	SSD1	-3.21129	10.3186	9.61228e-130	1.06403e-128
YCL039W	GID7	-3.10911	7.57318	1.66789e-129	1.84271e-128
YKL133C	NOT_AVAILABLE	-3.09031	6.14514	1.69762e-129	1.87196e-128
YDL055C	PSA1	4.9357	10.8237	1.74037e-129	1.91541e-128
YCL040W	GLK1	-3.75853	8.95229	1.89968e-129	2.08674e-128
YJR062C	NTA1	-2.93689	6.26523	2.10962e-129	2.31292e-128
YER021W	RPN3	-2.94376	8.50636	2.7688e-129	3.02982e-128
YHL015W	RPS20	3.64341	9.98571	2.9579e-129	3.23059e-128
YJR094W-A	RPL43B	2.87372	7.29361	3.45489e-129	3.76623e-128
YML022W	APT1	3.26895	7.39922	4.19555e-129	4.56495e-128
YLR017W	MEU1	2.97898	8.55301	6.02213e-129	6.53995e-128
YNR027W	BUD17	2.89603	5.96184	6.94277e-129	7.52549e-128
YPL146C	NOP53	2.90468	8.52711	1.88941e-128	2.04413e-127
YPR026W	ATH1	-2.98968	7.95581	3.89795e-128	4.2092e-127
YDR229W	IVY1	-2.85501	6.34479	5.0393e-128	5.43145e-127
YGR285C	ZUO1	2.95186	9.07452	8.04171e-128	8.65125e-127
YFL010C	WWM1	2.46949	6.95155	8.14444e-128	8.74536e-127
YEL007W	MIT1	2.83996	7.36325	9.30812e-128	9.97622e-127
YDL234C	GYP7	-3.09592	8.3915	1.28244e-127	1.37192e-126
YLR388W	RPS29A	4.12917	7.21364	1.93466e-127	2.0658e-126
YDL236W	PHO13	2.77703	7.05681	3.93496e-127	4.19388e-126
YLR048W	RPS0B	3.00199	9.60756	4.03118e-127	4.28846e-126
YBR128C	ATG14	-4.4446	5.13376	6.39597e-127	6.79157e-126
YMR235C	RNA1	2.66883	7.36453	6.53942e-127	6.93106e-126
YOL083W	ATG34	-4.05484	9.09507	6.96716e-127	7.37079e-126
YBR230C	OM14	-3.22051	7.88845	1.16209e-126	1.22715e-125
YNL075W	IMP4	2.75018	7.81516	2.35316e-126	2.48034e-125
YHR183W	GND1	6.79058	10.6195	2.76412e-126	2.90816e-125
YMR174C	PAI3	-4.39694	7.95496	4.28705e-126	4.50219e-125
YGL147C	RPL9A	5.30174	8.48554	4.631e-126	4.8545e-125
YPR137W	RRP9	2.80568	7.89293	9.19738e-126	9.62368e-125
YGL135W	RPL1B	3.70233	9.13148	1.44229e-125	1.50639e-124
YDR450W	RPS18A	3.71322	9.0584	1.50463e-125	1.56864e-124
YMR181C	NOT_AVAILABLE	-2.80784	7.59098	3.46146e-125	3.60218e-124
YNL237W	YTP1	-3.31385	5.41911	4.48928e-125	4.66332e-124
YPL166W	ATG29	-4.30626	4.67522	4.97725e-125	5.16086e-124
YKL056C	TMA19	4.05685	9.52571	6.60384e-125	6.83509e-124
YIL045W	PIG2	-3.1066	7.65314	6.67368e-125	6.89494e-124
YGR279C	SCW4	4.28327	8.54912	7.29829e-125	7.52669e-124
YDR173C	ARG82	-3.61854	5.93247	1.06279e-124	1.09408e-123
YLR110C	CCW12	6.22396	10.7355	3.6819e-124	3.78352e-123
YLL008W	DRS1	2.99325	8.58184	7.37116e-124	7.56104e-123
YLR074C	BUD20	2.62419	6.99321	9.24829e-124	9.46959e-123
YNL096C	RPS7B	2.97926	8.38842	1.09883e-123	1.12312e-122
YNL242W	ATG2	-2.75892	6.31975	1.12371e-123	1.14651e-122
YOR035C	SHE4	-2.95005	7.90074	1.46563e-123	1.4927e-122
YDR324C	UTP4	2.72462	7.94332	1.93512e-123	1.96618e-122
YKL043W	PHD1	3.9156	7.09389	1.93737e-123	1.96618e-122
YPR043W	RPL43A	3.36892	8.30928	2.3354e-123	2.36594e-122
YJR063W	RPA12	3.02123	6.36851	4.13869e-123	4.1854e-122
YDL125C	HNT1	-2.73447	6.54587	8.3831e-123	8.4628e-122
YDR496C	PUF6	2.73277	8.31752	1.21394e-122	1.22333e-121
YLR237W	THI7	4.71406	9.13561	1.40518e-122	1.41356e-121
YCL052C	PBN1	-2.26146	6.89529	1.71717e-122	1.72438e-121
YDR418W	RPL12B	3.3026	8.73612	1.76027e-122	1.76458e-121
YPL221W	FLC1	3.07853	7.58958	1.84814e-122	1.84943e-121
YGL190C	CDC55	-2.54128	7.2553	2.11102e-122	2.10882e-121
YER102W	RPS8B	3.17226	7.33602	2.664e-122	2.65658e-121
YLR362W	STE11	-2.34065	7.07884	2.86687e-122	2.85393e-121
YKL117W	SBA1	-2.51639	7.32152	3.46596e-122	3.44434e-121
YBR155W	CNS1	2.53683	7.04307	3.65315e-122	3.62408e-121
YIL071C	PCI8	-2.79744	6.23564	4.27378e-122	4.23245e-121
YKL027W	TCD2	3.19067	5.63973	4.35227e-122	4.30274e-121
YOR095C	RKI1	3.75697	5.33431	7.63903e-122	7.53911e-121
YAL059W	ECM1	2.39537	7.23661	8.79157e-122	8.66166e-121
YER126C	NSA2	3.02161	8.60374	1.02539e-121	1.0085e-120
YLR073C	RFU1	3.81422	6.09412	1.61401e-121	1.58472e-120
YOL071W	SDH5	-2.90717	6.27187	1.74473e-121	1.71013e-120
YKL181W	PRS1	2.89819	9.10207	2.03974e-121	1.99588e-120
YPL119C-A	NOT_AVAILABLE	-5.02268	5.52431	2.70102e-121	2.63844e-120
YNL065W	AQR1	4.08303	7.40613	3.14621e-121	3.06809e-120
YNR015W	SMM1	2.50091	6.82476	3.15224e-121	3.06875e-120
YOR086C	TCB1	-2.82396	8.17191	4.45046e-121	4.32525e-120
YDR300C	PRO1	2.58024	6.62557	4.8164e-121	4.67297e-120
YDR398W	UTP5	2.61392	7.53119	9.30362e-121	9.01131e-120
YBR106W	PHO88	3.067	8.74559	1.17204e-120	1.1333e-119
YBR031W	RPL4A	3.01043	9.34651	1.25327e-120	1.20981e-119
YLR129W	DIP2	2.76609	8.01031	1.67665e-120	1.61578e-119
YOL121C	RPS19A	3.14112	8.32989	3.89956e-120	3.75169e-119
YLR340W	RPP0	3.51051	10.5815	6.0373e-120	5.79864e-119
YLR026C	SED5	2.77113	6.54793	8.61151e-120	8.25725e-119
YGR103W	NOP7	3.09646	9.58636	3.70314e-119	3.54488e-118
YCL059C	KRR1	2.46282	7.88942	6.53222e-119	6.24263e-118
YHR088W	RPF1	2.8873	7.51642	6.65053e-119	6.34512e-118
YBR069C	TAT1	3.86393	8.36698	7.75847e-119	7.38988e-118
YHR071W	PCL5	3.63761	10.64	8.71136e-119	8.28374e-118
YBR061C	TRM7	3.01352	6.52151	1.21228e-118	1.15087e-117
YGR256W	GND2	-4.5646	10.9026	1.32684e-118	1.25754e-117
YOR293W	RPS10A	3.59255	9.08697	1.40406e-118	1.32853e-117
YJL212C	OPT1	2.86319	8.22812	2.72142e-118	2.57078e-117
YLR312C	NOT_AVAILABLE	-2.88835	7.51583	3.32191e-118	3.13286e-117
YOR124C	UBP2	-2.51098	7.90407	4.3807e-118	4.12462e-117
YDR035W	ARO3	3.46995	9.40167	5.83293e-118	5.48296e-117
YDR034W-B	NOT_AVAILABLE	-3.45646	5.72389	7.9685e-118	7.47813e-117
YGL097W	SRM1	2.36212	7.0864	9.11976e-118	8.54456e-117
YHR003C	TCD1	2.77564	6.16981	1.21003e-117	1.13186e-116
YDR045C	RPC11	3.87326	4.67249	2.48383e-117	2.31959e-116
YLR285W	NNT1	2.61559	6.26694	3.69267e-117	3.44289e-116
YGL123W	RPS2	3.02699	10.6915	6.19964e-117	5.7709e-116
YGL029W	CGR1	3.5069	5.75195	8.55543e-117	7.95087e-116
YHR208W	BAT1	4.13384	10.7146	1.12543e-116	1.04421e-115
YOR272W	YTM1	2.88209	8.29613	3.33324e-116	3.08769e-115
YGL251C	HFM1	-4.85168	5.20496	3.47162e-116	3.21068e-115
YGL008C	PMA1	5.0511	9.43483	3.74007e-116	3.45339e-115
YLR276C	DBP9	3.06627	8.13485	1.05381e-115	9.71474e-115
YLR356W	ATG33	-2.6261	7.36088	1.36808e-115	1.25916e-114
YNL153C	GIM3	3.76485	5.62761	1.51366e-115	1.39091e-114
YJL177W	RPL17B	2.89101	8.7761	1.80963e-115	1.66023e-114
YIL042C	PKP1	-2.90284	6.27385	2.01045e-115	1.84152e-114
YBR072W	HSP26	-5.8597	7.77018	2.34672e-115	2.1461e-114
YER073W	ALD5	4.18995	10.1571	2.83867e-115	2.59187e-114
YNL066W	SUN4	3.56928	5.62968	2.91114e-115	2.65382e-114
YLR022C	SDO1	3.60475	5.19348	3.22177e-115	2.93022e-114
YBL058W	SHP1	-2.60615	7.71429	3.22457e-115	2.93022e-114
YOR130C	ORT1	3.19491	6.35303	5.48915e-115	4.98019e-114
YGL117W	NOT_AVAILABLE	3.0892	9.02414	8.96226e-115	8.11842e-114
YOL016C	CMK2	-3.50016	7.52562	1.24091e-114	1.1223e-113
YDL138W	RGT2	2.71517	7.06306	1.55568e-114	1.40477e-113
YDR202C	RAV2	-3.09011	5.54809	2.11779e-114	1.90934e-113
YDL208W	NHP2	2.71892	8.53392	2.29746e-114	2.06807e-113
YCL030C	HIS4	4.31293	8.87504	2.95923e-114	2.65959e-113
YLR413W	INA1	5.47661	5.75924	3.01454e-114	2.70506e-113
YNL302C	RPS19B	3.06283	8.43181	4.10515e-114	3.67796e-113
YDR368W	YPR1	-2.92297	7.13583	4.21935e-114	3.77437e-113
YIR026C	YVH1	2.50993	6.51893	5.35155e-114	4.77971e-113
YOR236W	DFR1	3.32851	5.7274	7.12019e-114	6.34948e-113
YML055W	SPC2	2.65057	5.99747	8.29491e-114	7.38556e-113
YER064C	VHR2	3.70938	7.75477	8.36267e-114	7.43435e-113
YKL006W	RPL14A	3.24803	8.06965	1.22043e-113	1.08327e-112
YLR284C	ECI1	-3.06025	5.41449	1.35075e-113	1.1971e-112
YDL083C	RPS16B	2.84802	8.68258	1.58455e-113	1.40213e-112
YDL027C	NOT_AVAILABLE	-2.67757	7.0107	5.90274e-113	5.21515e-112
YPL183C	RTT10	2.53384	7.49067	6.38198e-113	5.62989e-112
YGR254W	ENO1	-4.358	11.7204	1.42832e-112	1.25807e-111
YLR344W	RPL26A	3.51734	7.99121	1.48593e-112	1.3068e-111
YBR048W	RPS11B	2.93033	8.93028	1.70066e-112	1.49335e-111
YCR059C	YIH1	2.86506	6.09917	1.70535e-112	1.49518e-111
YLL011W	SOF1	2.31271	7.3345	1.7892e-112	1.5663e-111
YGL224C	SDT1	3.77475	5.67296	3.99373e-112	3.49086e-111
YHR020W	NOT_AVAILABLE	2.85441	8.61005	4.06248e-112	3.54555e-111
YKL014C	URB1	2.74859	8.17914	5.51575e-112	4.80658e-111
YHR196W	UTP9	2.71769	7.79469	5.69813e-112	4.95798e-111
YGL006W	PMC1	-2.75833	8.99376	8.53363e-112	7.41392e-111
YBL024W	NCL1	2.59323	8.25752	1.21066e-111	1.05022e-110
YBL029W	NOT_AVAILABLE	4.01959	4.71476	1.41969e-111	1.22968e-110
YBR267W	REI1	2.53753	7.94042	2.08312e-111	1.8016e-110
YBL064C	PRX1	-3.39739	8.70632	2.75959e-111	2.38306e-110
YCR043C	NOT_AVAILABLE	3.87511	4.70466	4.22005e-111	3.63876e-110
YCR057C	PWP2	2.59812	7.87941	9.94082e-111	8.55866e-110
YGR231C	PHB2	-2.19232	7.22312	1.1698e-110	1.00564e-109
YGR044C	RME1	-3.35389	8.0063	1.6579e-110	1.42311e-109
YDL019C	OSH2	-2.85633	8.31778	1.72286e-110	1.47667e-109
YKL081W	TEF4	2.98732	8.57433	1.73663e-110	1.48624e-109
YGR143W	SKN1	-2.77962	9.49012	1.91277e-110	1.63454e-109
YMR148W	OSW5	2.36719	6.52995	2.68356e-110	2.28981e-109
YCL054W	SPB1	2.81741	9.18766	3.8241e-110	3.25816e-109
YHL007C	STE20	2.56644	8.07541	5.50372e-110	4.68225e-109
YOR176W	HEM15	-3.20741	5.57494	5.83987e-110	4.96086e-109
YPR144C	NOC4	2.29769	7.69213	1.17521e-109	9.96845e-109
YPL245W	NOT_AVAILABLE	3.65427	4.83693	1.46493e-109	1.23931e-108
YNR014W	NOT_AVAILABLE	2.91045	6.82044	1.46539e-109	1.23931e-108
YGR225W	AMA1	-3.14638	5.40638	2.0344e-109	1.71801e-108
YDR150W	NUM1	-3.33069	9.61737	2.52519e-109	2.12933e-108
YGR237C	NOT_AVAILABLE	-2.40873	7.74447	3.82223e-109	3.2183e-108
YJR017C	ESS1	2.67768	6.16449	5.11423e-109	4.29985e-108
YBR181C	RPS6B	3.07301	8.8377	1.06741e-108	8.96126e-108
YGR124W	ASN2	3.22568	9.63054	1.21851e-108	1.02149e-107
YPR110C	RPC40	2.31822	7.7562	1.79032e-108	1.49864e-107
YHR148W	IMP3	2.5947	6.37638	2.34148e-108	1.95715e-107
YNL247W	NOT_AVAILABLE	2.66741	8.37609	3.27158e-108	2.7306e-107
YGL208W	SIP2	-2.89693	5.91027	4.32593e-108	3.60536e-107
YDR148C	KGD2	-2.59397	7.82592	5.16595e-108	4.29921e-107
YMR010W	NOT_AVAILABLE	2.47933	6.91166	5.57248e-108	4.63081e-107
YDR064W	RPS13	3.04107	9.15804	5.93119e-108	4.92177e-107
YOR132W	VPS17	-2.22028	6.8137	6.79484e-108	5.63029e-107
YOR167C	RPS28A	3.35923	7.96747	1.12001e-107	9.26714e-107
YOL082W	ATG19	-2.62004	6.0327	1.16365e-107	9.61434e-107
YDR479C	PEX29	-2.34902	6.6344	1.33281e-107	1.09961e-106
YBL087C	RPL23A	2.72423	8.16097	1.73046e-107	1.42564e-106
YOR386W	PHR1	-4.26745	4.70986	1.79477e-107	1.4765e-106
YBR141C	BMT2	2.91769	5.81142	1.8725e-107	1.53824e-106
YJR124C	NOT_AVAILABLE	3.11864	5.45342	2.00243e-107	1.64263e-106
YJR073C	OPI3	-3.39991	6.47033	2.01984e-107	1.65454e-106
YJL133W	MRS3	3.9271	5.28966	2.34039e-107	1.91438e-106
YDR299W	BFR2	2.53228	8.49373	1.80001e-106	1.47027e-105
YMR210W	NOT_AVAILABLE	-2.88034	5.4108	3.10929e-106	2.53608e-105
YMR152W	YIM1	-2.83674	8.8246	3.26315e-106	2.6578e-105
YPR103W	PRE2	-2.37561	7.27533	3.94706e-106	3.21028e-105
YCL050C	APA1	2.39871	6.53114	4.4409e-106	3.60682e-105
YLR185W	RPL37A	2.81215	8.03765	5.57625e-106	4.52252e-105
YGR095C	RRP46	2.28609	7.3201	8.17603e-106	6.62166e-105
YNL212W	VID27	-2.57974	8.03481	9.42512e-106	7.62252e-105
YIL008W	URM1	2.76467	5.84854	1.11024e-105	8.96633e-105
YML096W	NOT_AVAILABLE	2.77744	5.94835	1.13572e-105	9.15925e-105
YFR032C-A	RPL29	2.99825	7.31634	1.74007e-105	1.40134e-104
YIL145C	PAN6	4.29575	5.04228	1.79966e-105	1.4473e-104
YPR060C	ARO7	3.7207	5.33975	1.82335e-105	1.4643e-104
YPR125W	YLH47	2.27021	6.62822	2.27492e-105	1.82439e-104
YOL123W	HRP1	3.50721	8.28567	3.37386e-105	2.70191e-104
YOR202W	HIS3	3.42118	6.05137	3.66392e-105	2.93011e-104
YMR170C	ALD2	-3.25067	5.99209	4.50839e-105	3.60044e-104
YER143W	DDI1	-2.53029	6.85568	5.33372e-105	4.25363e-104
YPR160W	GPH1	-4.12278	4.96751	6.14088e-105	4.89053e-104
YLR219W	MSC3	-2.87452	8.9255	6.49205e-105	5.16303e-104
YBL076C	ILS1	2.87376	10.0037	8.34207e-105	6.62513e-104
YIL074C	SER33	3.11587	9.37798	9.12523e-105	7.23708e-104
YKL120W	OAC1	3.68956	8.11846	1.24912e-104	9.89293e-104
YML093W	UTP14	2.79104	8.74255	1.90917e-104	1.50995e-103
YBR222C	PCS60	-2.42117	7.97725	2.71073e-104	2.14095e-103
YLR072W	NOT_AVAILABLE	-2.31979	6.76656	2.93038e-104	2.31125e-103
YER142C	MAG1	-3.19814	5.6635	3.96486e-104	3.12287e-103
YOL039W	RPP2A	2.84871	8.21572	5.17449e-104	4.07003e-103
YDR265W	PEX10	-2.94881	5.79696	6.25466e-104	4.9129e-103
YOR210W	RPB10	4.36623	5.78477	6.45313e-104	5.06187e-103
YLR251W	SYM1	-3.89096	4.91559	7.40371e-104	5.79958e-103
YKL162C	NOT_AVAILABLE	-3.58673	4.98313	8.68598e-104	6.79473e-103
YGR187C	HGH1	2.22323	6.84391	9.10628e-104	7.11382e-103
YKL024C	URA6	3.48059	5.78901	9.91596e-104	7.7358e-103
YCR053W	THR4	2.72984	9.3952	1.38541e-103	1.07934e-102
YAL005C	SSA1	-3.37406	8.69092	1.39507e-103	1.08539e-102
YCR031C	RPS14A	2.84001	8.86305	1.53164e-103	1.19003e-102
YCR072C	RSA4	2.39884	7.11884	1.59221e-103	1.23542e-102
YML070W	DAK1	-2.8522	8.28712	2.84994e-103	2.20832e-102
YHR203C	RPS4B	2.89905	9.54654	2.91155e-103	2.25302e-102
YJR137C	MET5	3.63179	11.4701	7.88261e-103	6.0915e-102
YMR195W	ICY1	2.93912	6.66271	1.08173e-102	8.34814e-102
YKR009C	FOX2	-3.49567	8.01037	1.60683e-102	1.23838e-101
YGR020C	VMA7	2.49402	7.06824	1.69758e-102	1.30656e-101
YOR119C	RIO1	2.27212	7.02528	2.02129e-102	1.55363e-101
YAL067C	SEO1	4.45033	7.09423	2.03739e-102	1.56391e-101
YHR010W	RPL27A	2.87941	8.80156	2.06117e-102	1.58005e-101
YPL079W	RPL21B	3.08272	8.76738	2.44578e-102	1.87238e-101
YDR049W	VMS1	2.47648	6.59474	2.45488e-102	1.87684e-101
YER056C	FCY2	3.99848	8.79438	2.69204e-102	2.05542e-101
YLR448W	RPL6B	2.71547	8.53105	2.79953e-102	2.13464e-101
YLR222C	UTP13	2.27163	7.93812	4.55748e-102	3.47047e-101
YLR120C	YPS1	-2.58456	7.59636	4.85754e-102	3.69405e-101
YLR346C	NOT_AVAILABLE	-3.94009	6.08679	5.55426e-102	4.2183e-101
YNL308C	KRI1	2.88089	9.70285	5.94819e-102	4.5115e-101
YGR141W	VPS62	-2.24984	7.16561	6.03622e-102	4.57222e-101
YMR260C	TIF11	3.19001	8.44515	6.09477e-102	4.61047e-101
YLR286C	CTS1	-2.51894	7.42903	6.1534e-102	4.6487e-101
YPL131W	RPL5	2.94286	10.6873	7.32042e-102	5.52306e-101
YLL061W	MMP1	3.56978	7.07979	7.91075e-102	5.96061e-101
YAL003W	EFB1	3.02444	9.98983	8.04349e-102	6.05267e-101
YMR143W	RPS16A	2.82218	8.88836	1.63584e-101	1.22934e-100
YER141W	COX15	-2.53775	7.57207	1.87679e-101	1.40858e-100
YPR058W	YMC1	3.87539	6.64816	2.81025e-101	2.1064e-100
YPL239W	YAR1	2.30601	7.00176	2.90126e-101	2.17178e-100
YMR241W	YHM2	3.6141	6.96333	2.95231e-101	2.20711e-100
YMR041C	ARA2	-2.76501	5.90446	3.49343e-101	2.60825e-100
YIR036C	IRC24	-3.5471	5.32384	1.01953e-100	7.6021e-100
YJR036C	HUL4	-2.70412	6.04427	1.46142e-100	1.08829e-99
YKL005C	BYE1	-2.57793	7.21861	1.64707e-100	1.22494e-99
YJR016C	ILV3	3.82753	10.3793	1.73671e-100	1.28994e-99
YLR291C	GCD7	2.31815	7.19667	1.7443e-100	1.2939e-99
YPL249C-A	RPL36B	2.73469	8.92756	1.98327e-100	1.46926e-99
YAL030W	SNC1	-2.69535	5.9994	2.2531e-100	1.667e-99
YLR301W	HRI1	2.99532	6.27617	2.3149e-100	1.71052e-99
YPR102C	RPL11A	3.07813	7.94649	2.91772e-100	2.15318e-99
YOR312C	RPL20B	3.17718	9.30174	5.48969e-100	4.046e-99
YHR019C	DED81	3.41131	9.43143	6.9403e-100	5.10856e-99
YGL031C	RPL24A	3.11851	9.11902	8.87987e-100	6.52784e-99
YGR085C	RPL11B	3.45343	8.16494	1.27315e-99	9.34731e-99
YBR079C	RPG1	2.55217	9.59903	1.37904e-99	1.01118e-98
YML106W	URA5	2.54768	8.15696	1.95935e-99	1.43486e-98
YEL001C	IRC22	2.33859	6.59492	1.96879e-99	1.43993e-98
YDR122W	KIN1	-2.49949	8.35734	2.28649e-99	1.67016e-98
YKR049C	FMP46	-3.5284	5.63027	2.59836e-99	1.89554e-98
YMR194W	RPL36A	2.35506	7.22755	3.90824e-99	2.8475e-98
YIL110W	HPM1	2.83477	6.43495	4.43724e-99	3.22882e-98
YDL029W	ARP2	-2.12111	6.70758	4.77795e-99	3.47234e-98
YBR191W	RPL21A	2.8807	9.34575	5.91984e-99	4.29675e-98
YGL121C	GPG1	-3.66779	5.6217	6.88244e-99	4.98911e-98
YNL061W	NOP2	2.52646	8.76566	8.02106e-99	5.80717e-98
YDR395W	SXM1	2.50653	8.63457	1.40907e-98	1.01887e-97
YNL036W	NCE103	2.66721	10.3454	1.74506e-98	1.26022e-97
YIL107C	PFK26	-3.02216	7.85695	2.19636e-98	1.58414e-97
YDL063C	SYO1	2.55751	7.41345	2.2183e-98	1.59795e-97
YMR311C	GLC8	-2.54829	8.72297	2.35285e-98	1.69275e-97
YDL037C	BSC1	2.96114	5.28574	2.38034e-98	1.71038e-97
YDL036C	PUS9	2.59549	6.51892	3.02374e-98	2.16998e-97
YML097C	VPS9	2.28743	7.21559	3.3481e-98	2.39975e-97
YIL154C	IMP2'	-2.15247	7.34331	3.78846e-98	2.71199e-97
YFR010W	UBP6	-2.19718	7.44809	4.61097e-98	3.29667e-97
YDL197C	ASF2	-2.58481	7.24578	5.84039e-98	4.17046e-97
YKR098C	UBP11	-2.63091	5.79093	6.14646e-98	4.38356e-97
YPL004C	LSP1	-4.86922	8.63417	6.35125e-98	4.52399e-97
YBL047C	EDE1	-2.53407	9.28585	1.1419e-97	8.12365e-97
YJL033W	HCA4	2.59592	8.6792	1.68625e-97	1.19814e-96
YKL105C	SEG2	-2.08206	7.11227	2.10529e-97	1.49402e-96
YMR242C	RPL20A	2.77117	9.14098	2.14431e-97	1.51983e-96
YLR167W	RPS31	3.33694	10.7833	2.87638e-97	2.03619e-96
YKL205W	LOS1	2.21579	7.51742	3.24604e-97	2.29504e-96
YMR177W	MMT1	2.84519	5.63164	3.49137e-97	2.46546e-96
YDL201W	TRM8	2.43474	7.14374	3.62757e-97	2.55848e-96
YMR296C	LCB1	2.15305	7.3363	4.93688e-97	3.47765e-96
YIL019W	FAF1	2.15818	7.31936	5.69572e-97	4.00727e-96
YER182W	FMP10	-2.83494	5.82016	7.54156e-97	5.29942e-96
YPR163C	TIF3	2.63897	9.57305	8.69572e-97	6.10297e-96
YPR145C-A	NOT_AVAILABLE	-3.87551	6.07971	8.85868e-97	6.20974e-96
YBR149W	ARA1	-2.34533	7.01322	1.35389e-96	9.47886e-96
YJR085C	NOT_AVAILABLE	-2.21607	6.6877	1.649e-96	1.15309e-95
YER006W	NUG1	2.56478	8.84891	1.77468e-96	1.23947e-95
YLR180W	SAM1	3.13136	8.40921	1.79742e-96	1.25382e-95
YOL147C	PEX11	-2.30602	6.87714	2.11266e-96	1.47193e-95
YPL112C	PEX25	2.35304	6.13347	2.20308e-96	1.53306e-95
YPR169W	JIP5	2.52914	8.06946	4.75554e-96	3.30525e-95
YER074W	RPS24A	2.69135	8.4577	7.31141e-96	5.0755e-95
YKL150W	MCR1	-3.428	8.50312	7.96476e-96	5.52236e-95
YLR303W	MET17	2.98845	11.5563	9.02506e-96	6.24996e-95
YKR094C	RPL40B	2.65893	8.70556	1.33199e-95	9.21309e-95
YGR214W	RPS0A	2.67135	9.45597	1.87545e-95	1.29564e-94
YHR105W	YPT35	-3.43841	4.65461	2.0596e-95	1.42115e-94
YDR513W	GRX2	-2.60685	7.03682	3.28349e-95	2.26292e-94
YOR228C	MCP1	-3.29328	5.05996	3.95015e-95	2.7191e-94
YDL130W	RPP1B	2.92035	8.79018	4.18985e-95	2.88065e-94
YDL178W	DLD2	2.7085	6.3941	4.74789e-95	3.26041e-94
YNL207W	RIO2	2.12738	7.25516	7.94711e-95	5.45081e-94
YDL097C	RPN6	-2.4112	8.08257	8.88538e-95	6.08707e-94
YLR449W	FPR4	2.17659	7.40912	1.03152e-94	7.05812e-94
YPL111W	CAR1	-3.07398	5.71091	1.52471e-94	1.04203e-93
YKL146W	AVT3	-2.42729	8.61143	1.81017e-94	1.23566e-93
YBR018C	GAL7	-5.52479	3.44094	2.34389e-94	1.59808e-93
YKL021C	MAK11	2.13454	7.59142	2.93487e-94	1.99864e-93
YJR065C	ARP3	-2.08659	7.50024	3.45811e-94	2.35217e-93
YLR029C	RPL15A	3.46124	9.72969	3.78776e-94	2.57334e-93
YIL052C	RPL34B	3.05809	8.36422	3.87184e-94	2.62736e-93
YPL236C	ENV7	-2.39824	5.82303	4.01281e-94	2.71979e-93
YDL142C	CRD1	-2.87585	4.98158	5.77605e-94	3.91026e-93
YNL084C	END3	-2.27278	6.63413	5.82324e-94	3.93755e-93
YDR119W-A	COX26	-2.67348	6.29772	6.36117e-94	4.29622e-93
YLR177W	NOT_AVAILABLE	-2.51855	6.40207	1.14554e-93	7.7277e-93
YER080W	AIM9	-2.14381	7.07553	2.24216e-93	1.51076e-92
YGR132C	PHB1	-2.44798	8.43879	2.53655e-93	1.70711e-92
YJR123W	RPS5	2.96619	10.9658	2.54243e-93	1.70906e-92
YCL058W-A	ADF1	2.97048	5.43909	3.05511e-93	2.05129e-92
YLR406C	RPL31B	2.59188	8.31631	3.89151e-93	2.60981e-92
YBL050W	SEC17	-2.31496	7.82291	3.95835e-93	2.65154e-92
YML002W	NOT_AVAILABLE	-2.09708	6.88299	4.00839e-93	2.68192e-92
YOR025W	HST3	-3.01706	4.83897	5.89703e-93	3.94097e-92
YKR057W	RPS21A	3.36011	7.73818	6.42076e-93	4.28599e-92
YNL281W	HCH1	2.74449	5.91639	8.65218e-93	5.76879e-92
YBL022C	PIM1	-2.18029	7.99747	9.22299e-93	6.14223e-92
YDR430C	CYM1	-2.10144	6.71167	1.19953e-92	7.97927e-92
YKL085W	MDH1	-2.15303	7.38758	1.35144e-92	8.97935e-92
YOR069W	VPS5	-2.02839	6.77218	1.46167e-92	9.70051e-92
YLR274W	MCM5	2.24931	6.35209	1.48506e-92	9.84429e-92
YGR019W	UGA1	-3.04101	7.92285	3.80702e-92	2.52072e-91
YBR028C	YPK3	2.4987	6.39704	5.91423e-92	3.91144e-91
YLR441C	RPS1A	2.81477	9.9748	7.36139e-92	4.86293e-91
YLR243W	GPN3	2.25322	6.22209	1.26015e-91	8.31498e-91
YFL022C	FRS2	2.55736	9.04394	1.46885e-91	9.68094e-91
YGR149W	NOT_AVAILABLE	-2.59842	5.68983	1.53059e-91	1.00763e-90
YLR432W	IMD3	3.00301	9.06772	1.59914e-91	1.05155e-90
YDR266C	HEL2	2.0968	7.45817	1.81381e-91	1.19134e-90
YJL005W	CYR1	-2.39932	8.33008	2.1995e-91	1.44301e-90
YMR165C	PAH1	-3.22995	6.68614	2.35457e-91	1.54299e-90
YNR024W	MPP6	2.52452	6.14411	2.55219e-91	1.67057e-90
YPL210C	SRP72	2.15722	7.16158	3.14673e-91	2.05739e-90
YPR005C	HAL1	-2.64755	6.58998	4.23115e-91	2.76326e-90
YGR097W	ASK10	2.38938	8.21439	4.7911e-91	3.12539e-90
YPL012W	RRP12	2.60055	9.16688	4.9439e-91	3.2214e-90
YBR121C	GRS1	2.72481	8.94361	5.6446e-91	3.6738e-90
YLL026W	HSP104	-3.36122	6.78125	5.74949e-91	3.73782e-90
YDR339C	FCF1	2.37766	7.07424	6.37225e-91	4.138e-90
YJR025C	BNA1	-3.14816	5.92211	6.74769e-91	4.37684e-90
YKL004W	AUR1	2.1075	7.4904	1.15802e-90	7.5029e-90
YLR264W	RPS28B	3.89234	4.95529	1.51599e-90	9.81116e-90
YJL136C	RPS21B	2.93749	7.74335	1.77657e-90	1.14846e-89
YOR275C	RIM20	-2.42062	6.23909	1.8691e-90	1.20692e-89
YPL143W	RPL33A	2.74447	9.44087	1.90253e-90	1.22712e-89
YBL092W	RPL32	2.60989	10.0075	1.9382e-90	1.24873e-89
YBR255W	MTC4	-2.06828	6.95845	1.97582e-90	1.27153e-89
YDL110C	TMA17	-3.56032	7.83034	2.30937e-90	1.48452e-89
YOR271C	FSF1	2.27228	7.79588	3.16052e-90	2.02938e-89
YDR329C	PEX3	-2.14909	7.56963	3.16517e-90	2.0301e-89
YDL022W	GPD1	-5.21983	10.4465	3.27997e-90	2.10138e-89
YML120C	NDI1	-2.57298	6.43265	3.54818e-90	2.27068e-89
YMR049C	ERB1	2.32583	8.92236	5.31602e-90	3.39822e-89
YHR070W	TRM5	2.7178	5.71712	7.73424e-90	4.93854e-89
YDR096W	GIS1	-2.27602	8.50648	9.90151e-90	6.31538e-89
YFL045C	SEC53	2.59743	8.69595	1.35837e-89	8.65432e-89
YFR031C-A	RPL2A	2.60557	9.28287	1.71986e-89	1.09452e-88
YML014W	TRM9	2.52301	5.73477	1.82735e-89	1.16165e-88
YKR050W	TRK2	-2.497	7.49045	3.18034e-89	2.0195e-88
YJR021C	REC107	-2.20033	6.21285	3.50852e-89	2.22543e-88
YOR369C	RPS12	3.34533	9.96065	3.58363e-89	2.27056e-88
YIL133C	RPL16A	2.39241	8.39638	4.08659e-89	2.58637e-88
YNL227C	JJJ1	2.25816	7.96483	4.26133e-89	2.69399e-88
YPL196W	OXR1	-2.84968	5.47274	4.63522e-89	2.92713e-88
YKR031C	SPO14	-2.27607	7.66208	5.86406e-89	3.69907e-88
YOL032W	OPI10	-3.80127	4.35342	6.31962e-89	3.98206e-88
YCR068W	ATG15	-2.25162	7.05626	8.52703e-89	5.36707e-88
YKR011C	NOT_AVAILABLE	-3.52001	5.10689	9.17501e-89	5.76859e-88
YGL010W	MPO1	-2.81209	5.44046	1.22244e-88	7.67741e-88
YML042W	CAT2	-2.50247	7.49162	1.38108e-88	8.66424e-88
YNR003C	RPC34	2.92869	5.29759	1.42385e-88	8.92279e-88
YER117W	RPL23B	2.76786	8.83124	1.45434e-88	9.1039e-88
YIL155C	GUT2	-3.03245	8.76918	1.66343e-88	1.04014e-87
YLR068W	FYV7	2.6151	6.27169	1.6712e-88	1.04386e-87
YNL165W	NOT_AVAILABLE	-2.11965	6.4626	2.02903e-88	1.26599e-87
YER149C	PEA2	2.55015	5.68626	2.28317e-88	1.42301e-87
YPL113C	NOT_AVAILABLE	-3.18859	4.82499	2.45704e-88	1.52972e-87
YIR014W	NOT_AVAILABLE	-2.51676	6.17457	3.44569e-88	2.14291e-87
YJR091C	JSN1	-2.91883	8.84582	3.64501e-88	2.26441e-87
YOR063W	RPL3	2.89582	10.7845	4.66835e-88	2.897e-87
YOL144W	NOP8	2.24221	7.30682	5.02425e-88	3.11449e-87
YNL305C	BXI1	-2.54546	8.27499	5.28285e-88	3.27126e-87
YPL061W	ALD6	4.64784	11.4501	5.81277e-88	3.59552e-87
YBR212W	NGR1	-2.60856	9.14665	9.91083e-88	6.12378e-87
YDR461C-A	NOT_AVAILABLE	-2.77964	5.40686	1.05776e-87	6.52873e-87
YNL282W	POP3	2.7178	5.12176	1.37359e-87	8.46897e-87
YDR394W	RPT3	-2.32152	8.03615	1.74041e-87	1.07191e-86
YGR148C	RPL24B	2.5902	8.80077	2.26068e-87	1.39085e-86
YKR099W	BAS1	2.49833	8.13199	3.1007e-87	1.90561e-86
YKL103C	APE1	-3.80177	6.71661	3.84326e-87	2.35945e-86
YKL128C	PMU1	3.98934	4.85488	4.16622e-87	2.55499e-86
YCL057W	PRD1	-2.47985	7.0826	5.42402e-87	3.32279e-86
YEL029C	BUD16	2.22935	6.16046	7.26627e-87	4.44661e-86
YNL151C	RPC31	2.11912	6.71251	8.90686e-87	5.44477e-86
YNL162W	RPL42A	2.91654	7.87184	1.46782e-86	8.96324e-86
YJL036W	SNX4	-1.99668	7.31568	1.52962e-86	9.33071e-86
YMR305C	SCW10	5.57428	7.83021	1.7033e-86	1.03791e-85
YML003W	NOT_AVAILABLE	-2.76867	5.44298	2.17141e-86	1.32175e-85
YER139C	RTR1	-2.39265	5.78852	5.05498e-86	3.07373e-85
YGR034W	RPL26B	3.19637	9.48261	8.78618e-86	5.33686e-85
YOR032C	HMS1	3.96892	4.38865	9.97765e-86	6.05416e-85
YMR116C	ASC1	3.12926	10.3073	1.25836e-85	7.6273e-85
YLL045C	RPL8B	2.78248	10.37	1.26952e-85	7.68684e-85
YLR342W	FKS1	2.80159	10.4303	1.95733e-85	1.18389e-84
YGR144W	THI4	-4.64988	4.92384	2.07996e-85	1.25674e-84
YFR003C	YPI1	-2.91815	4.83593	2.87095e-85	1.73285e-84
YHR001W	OSH7	-2.03921	6.31307	2.96762e-85	1.78931e-84
YOR372C	NDD1	-2.40133	8.06704	3.93584e-85	2.3706e-84
YHR084W	STE12	2.17788	7.53716	4.15453e-85	2.49969e-84
YJR005C-A	LSO1	-4.90981	3.69092	5.1677e-85	3.10604e-84
YOR091W	TMA46	2.175	7.90714	5.39e-85	3.23626e-84
YDR087C	RRP1	2.314	6.86485	6.94298e-85	4.16434e-84
YOR347C	PYK2	-2.60824	5.99478	1.2814e-84	7.67769e-84
YGL197W	MDS3	-2.59108	8.68726	1.53711e-84	9.2002e-84
YIL091C	UTP25	2.15055	7.92963	2.11264e-84	1.26318e-83
YBR021W	FUR4	3.01182	6.69975	2.312e-84	1.38094e-83
YJL083W	TAX4	-2.05613	7.11631	3.04116e-84	1.81457e-83
YNR018W	RCF2	2.04405	7.03864	4.74358e-84	2.82741e-83
YOL154W	ZPS1	2.82959	7.04696	4.86989e-84	2.89968e-83
YDL072C	YET3	-2.05922	6.70394	5.04998e-84	3.00379e-83
YMR086W	SEG1	-2.07058	7.77273	5.13508e-84	3.05125e-83
YKR069W	MET1	2.93822	8.97097	8.06044e-84	4.78453e-83
YLR172C	DPH5	2.01458	6.68442	8.44848e-84	5.00968e-83
YNR026C	SEC12	2.21709	6.3989	9.87202e-84	5.84775e-83
YLR342W-A	NOT_AVAILABLE	3.22161	5.02025	1.7123e-83	1.01324e-82
YBL032W	HEK2	-1.90142	6.80561	2.91543e-83	1.72341e-82
YLR252W	NOT_AVAILABLE	-3.7337	3.89178	3.40787e-83	2.01243e-82
YDR103W	STE5	1.98423	7.4341	5.18083e-83	3.05626e-82
YPR115W	RGC1	-2.26869	8.67342	5.21346e-83	3.07235e-82
YHR176W	FMO1	2.31994	6.78351	6.5082e-83	3.83142e-82
YGR122W	NOT_AVAILABLE	-2.86805	5.41139	8.76668e-83	5.15571e-82
YNL069C	RPL16B	2.71603	9.62558	1.10785e-82	6.50859e-82
YOR352W	TFB6	-2.52462	6.23686	1.12994e-82	6.63161e-82
YBR269C	SDH8	-2.16654	7.01901	1.35202e-82	7.92689e-82
YKR079C	TRZ1	2.01142	6.93444	1.93816e-82	1.13518e-81
YDR516C	EMI2	-3.0242	6.92006	2.10551e-82	1.23194e-81
YDR023W	SES1	2.62166	8.35315	2.1447e-82	1.25359e-81
YGL184C	STR3	3.51209	8.78709	2.47946e-82	1.44778e-81
YDR272W	GLO2	-2.01962	7.62318	2.86423e-82	1.67075e-81
YGR204W	ADE3	2.29709	9.28859	2.88254e-82	1.67972e-81
YPL116W	HOS3	-2.12166	6.41961	3.05439e-82	1.77806e-81
YKL221W	MCH2	-3.1549	4.42309	3.51009e-82	2.04126e-81
YOR283W	NOT_AVAILABLE	2.15087	7.89139	3.634e-82	2.11118e-81
YLR425W	TUS1	-2.06515	6.76941	4.40074e-82	2.55403e-81
YGR094W	VAS1	2.61826	9.76462	7.5264e-82	4.36364e-81
YDR429C	TIF35	2.20306	8.29637	7.69751e-82	4.45834e-81
YPL207W	TYW1	2.26578	8.02291	1.73481e-81	1.00377e-80
YPL274W	SAM3	2.80956	7.99181	2.12476e-81	1.22816e-80
YDR127W	ARO1	2.85485	9.91873	2.29131e-81	1.3231e-80
YER079W	NOT_AVAILABLE	-2.25597	7.75333	2.31748e-81	1.33687e-80
YBR213W	MET8	2.14606	6.94197	3.09036e-81	1.78091e-80
YAL008W	FUN14	-2.56318	5.57148	3.3256e-81	1.91455e-80
YMR142C	RPL13B	2.60477	9.3322	3.7838e-81	2.17616e-80
YOR305W	RRG7	2.27575	5.82733	4.63247e-81	2.66158e-80
YBL052C	SAS3	-1.89623	6.70782	5.20021e-81	2.98478e-80
YMR108W	ILV2	2.63794	10.9291	6.09697e-81	3.496e-80
YDL192W	ARF1	2.26036	7.51959	6.5417e-81	3.74726e-80
YIR015W	RPR2	-2.18128	6.32463	7.0121e-81	4.01271e-80
YHR021C	RPS27B	2.66408	8.3726	7.79165e-81	4.45437e-80
YOR219C	STE13	-1.97737	6.96943	9.95096e-81	5.68315e-80
YLR262C-A	TMA7	2.52149	6.65207	1.39772e-80	7.97463e-80
YHR143W-A	RPC10	3.10898	6.64433	1.42462e-80	8.12007e-80
YBR024W	SCO2	-2.58041	5.19315	1.97219e-80	1.123e-79
YLR083C	EMP70	2.21949	7.71204	3.12335e-80	1.77672e-79
YPL217C	BMS1	2.31614	9.12664	3.30257e-80	1.8768e-79
YGR100W	MDR1	-2.01894	7.25026	3.70558e-80	2.10374e-79
YLR221C	RSA3	2.24229	6.94382	5.44265e-80	3.08686e-79
YIL075C	RPN2	-2.29004	9.06911	7.13213e-80	4.04107e-79
YBR143C	SUP45	2.35903	9.56794	7.49401e-80	4.24192e-79
YBL061C	SKT5	2.19589	7.69153	7.78278e-80	4.40103e-79
YBR132C	AGP2	-3.28941	5.47002	1.04158e-79	5.88416e-79
YMR011W	HXT2	2.78403	8.94023	1.28086e-79	7.2288e-79
YHR139C	SPS100	-3.3904	12.502	1.74401e-79	9.83299e-79
YPL223C	GRE1	-3.55089	14.0106	1.75846e-79	9.90471e-79
YFR055W	IRC7	3.80061	4.04317	2.04211e-79	1.14911e-78
YDR200C	VPS64	-1.80088	7.12717	2.5489e-79	1.43288e-78
YJR132W	NMD5	2.06214	7.7159	2.99085e-79	1.67968e-78
YLR271W	NOT_AVAILABLE	-2.10541	6.80607	3.1307e-79	1.7565e-78
YIL096C	BMT5	2.59656	6.01184	3.25842e-79	1.82637e-78
YAL055W	PEX22	-2.92744	4.8523	3.8608e-79	2.1619e-78
YCR065W	HCM1	2.30727	6.26699	4.03361e-79	2.25646e-78
YIL148W	RPL40A	2.47549	9.28459	4.08779e-79	2.28454e-78
YLR298C	YHC1	2.60772	5.37567	5.50015e-79	3.07088e-78
YHL010C	ETP1	-2.3726	5.84378	5.58148e-79	3.11325e-78
YHR158C	KEL1	-1.89813	7.07804	6.30896e-79	3.51561e-78
YMR034C	NOT_AVAILABLE	-2.53516	5.41089	6.45366e-79	3.59275e-78
YMR300C	ADE4	2.40706	8.04352	8.93089e-79	4.96699e-78
YLL028W	TPO1	3.04616	6.07221	9.77271e-79	5.42992e-78
YNL301C	RPL18B	2.39355	7.70291	1.09184e-78	6.06059e-78
YHR037W	PUT2	-2.38414	8.02429	1.21714e-78	6.74958e-78
YKL186C	MTR2	2.79203	5.59967	1.39779e-78	7.74387e-78
YDR152W	GIR2	2.06657	7.84254	1.64692e-78	9.1153e-78
YGR047C	TFC4	-1.89936	7.02762	1.73587e-78	9.59833e-78
YGR118W	RPS23A	2.76475	8.39384	1.89786e-78	1.0484e-77
YHR100C	GEP4	2.95709	4.801	2.05601e-78	1.13466e-77
YDR514C	NOT_AVAILABLE	2.05741	6.63263	2.10255e-78	1.15923e-77
YOL109W	ZEO1	3.13117	7.35108	2.36996e-78	1.30541e-77
YBR195C	MSI1	2.37167	5.86521	3.07938e-78	1.69455e-77
YIL018W	RPL2B	2.8242	9.50193	4.1081e-78	2.25847e-77
YDR012W	RPL4B	2.43303	9.23849	4.6174e-78	2.53603e-77
YLR363W-A	NOT_AVAILABLE	2.3721	6.04122	5.40786e-78	2.96734e-77
YMR322C	SNO4	-3.86008	4.03283	5.44507e-78	2.9849e-77
YJL123C	MTC1	-2.13747	8.60652	5.58665e-78	3.05959e-77
YMR270C	RRN9	2.38628	5.51186	1.20362e-77	6.58548e-77
YCR075C	ERS1	-3.50096	3.81974	1.22783e-77	6.71153e-77
YLR370C	ARC18	-1.78727	7.01139	1.5612e-77	8.52564e-77
YBL054W	TOD6	2.28464	8.74027	1.82621e-77	9.96335e-77
YDR502C	SAM2	2.80021	9.13871	2.43791e-77	1.3288e-76
YOR125C	CAT5	-3.57405	4.5417	2.51663e-77	1.37041e-76
YPR065W	ROX1	3.41036	9.73163	2.5353e-77	1.37926e-76
YML026C	RPS18B	3.31674	9.32837	3.08658e-77	1.67758e-76
YER015W	FAA2	-2.49072	6.47784	3.10253e-77	1.68465e-76
YOL018C	TLG2	-2.48072	5.17872	3.26174e-77	1.76943e-76
YDR262W	NOT_AVAILABLE	-2.40219	9.2972	3.68581e-77	1.99758e-76
YDR365C	ESF1	2.27996	8.63137	4.08599e-77	2.21238e-76
YGL026C	TRP5	2.64813	10.0402	6.10885e-77	3.30454e-76
YDR119W	VBA4	2.10409	6.57337	6.16755e-77	3.33315e-76
YHR195W	NVJ1	-2.19638	7.04364	6.42333e-77	3.46811e-76
YHR027C	RPN1	-2.1916	9.10471	7.01417e-77	3.78356e-76
YJL121C	RPE1	1.90501	6.44472	8.13458e-77	4.38381e-76
YMR040W	YET2	-3.2715	5.57024	8.31264e-77	4.47556e-76
YPL109C	NOT_AVAILABLE	-2.63354	4.82486	1.14801e-76	6.17511e-76
YKR056W	TRM2	1.79662	7.16472	1.18999e-76	6.39493e-76
YMR072W	ABF2	-2.30558	7.51449	2.05768e-76	1.10475e-75
YNL010W	NOT_AVAILABLE	2.48448	6.29869	2.08109e-76	1.11627e-75
YLR257W	NOT_AVAILABLE	-2.05674	7.97779	2.46916e-76	1.32319e-75
YKR024C	DBP7	1.91969	7.4508	2.50752e-76	1.3425e-75
YNL279W	PRM1	-3.03045	4.78689	2.69019e-76	1.43895e-75
YOL052C-A	DDR2	-4.15305	10.025	2.70433e-76	1.44517e-75
YKL157W	APE2	-2.1161	8.06523	3.20229e-76	1.70968e-75
YPL104W	MSD1	-2.38911	5.12708	3.86466e-76	2.06139e-75
YMR147W	NOT_AVAILABLE	3.20629	5.8027	5.60548e-76	2.98716e-75
YJR004C	SAG1	-2.69871	7.67465	6.14989e-76	3.27423e-75
YOR222W	ODC2	3.04309	6.74779	7.40571e-76	3.93918e-75
YAR068W	NOT_AVAILABLE	2.52203	5.0115	7.48314e-76	3.97667e-75
YAL012W	CYS3	2.54227	10.2385	8.28248e-76	4.39738e-75
YGR162W	TIF4631	2.28935	8.97502	8.68288e-76	4.6057e-75
YLR116W	MSL5	-2.09036	7.32853	9.96289e-76	5.27978e-75
YML063W	RPS1B	2.52794	10.4069	1.03414e-75	5.47533e-75
YDL060W	TSR1	2.06215	7.89928	1.50436e-75	7.95754e-75
YLR063W	BMT6	2.66544	4.99746	2.04314e-75	1.07976e-74
YBL068W	PRS4	2.09611	5.98989	2.21008e-75	1.16691e-74
YNL104C	LEU4	2.47002	10.2765	2.40283e-75	1.26751e-74
YMR212C	EFR3	1.91881	6.48218	2.90171e-75	1.52926e-74
YPR073C	LTP1	2.12881	5.93067	3.14162e-75	1.65418e-74
YJR039W	NOT_AVAILABLE	-2.28233	5.8692	3.17372e-75	1.66955e-74
YCL025C	AGP1	2.31783	8.15159	4.07836e-75	2.14347e-74
YBR025C	OLA1	2.27467	8.43474	4.40305e-75	2.312e-74
YBR108W	AIM3	-1.78899	6.89363	5.27205e-75	2.76578e-74
YMR302C	YME2	-2.09737	8.23074	5.53789e-75	2.90258e-74
YNL022C	RCM1	1.96211	6.59219	5.57971e-75	2.92183e-74
YIL051C	MMF1	2.34863	5.40529	6.81011e-75	3.56288e-74
YFR030W	MET10	2.92825	10.9177	8.48579e-75	4.43551e-74
YOL127W	RPL25	2.65968	9.72638	9.88966e-75	5.1646e-74
YNL209W	SSB2	2.48711	11.0703	9.95994e-75	5.19657e-74
YJR105W	ADO1	2.3302	7.9202	1.04501e-74	5.44733e-74
YHR159W	TDA11	-2.86442	4.60673	1.0826e-74	5.63818e-74
YKL007W	CAP1	-1.91211	6.47124	1.40544e-74	7.31289e-74
YKL211C	TRP3	2.69681	8.3427	1.48488e-74	7.71922e-74
YJL159W	HSP150	2.75147	7.4942	1.5613e-74	8.10917e-74
YLR039C	RIC1	-2.18304	6.11583	1.81939e-74	9.44106e-74
YDR091C	RLI1	2.22067	8.30899	2.73055e-74	1.41564e-73
YJL137C	GLG2	-2.87231	5.3948	3.25767e-74	1.68739e-73
YMR309C	NIP1	2.10226	9.00642	5.51697e-74	2.85508e-73
YPR187W	RPO26	2.0322	7.74067	5.66315e-74	2.92809e-73
YLR142W	PUT1	-3.58986	5.40724	5.93833e-74	3.0676e-73
YOR113W	AZF1	-2.52067	8.23609	6.90616e-74	3.56435e-73
YGR070W	ROM1	-2.67581	5.17125	7.27052e-74	3.74903e-73
YOR338W	NOT_AVAILABLE	2.3121	8.59343	7.61533e-74	3.9233e-73
YBR229C	ROT2	-2.01372	6.84348	8.31253e-74	4.27864e-73
YER084W	NOT_AVAILABLE	-3.25985	4.18543	9.06932e-74	4.66399e-73
YOR023C	AHC1	-2.247	9.10783	9.66343e-74	4.96506e-73
YDL024C	DIA3	-3.08665	6.01915	1.46599e-73	7.52553e-73
YDR425W	SNX41	-2.87429	6.10954	1.77279e-73	9.09231e-73
YOR096W	RPS7A	2.47602	9.18849	1.83864e-73	9.42156e-73
YJL050W	MTR4	2.26051	8.39599	2.31931e-73	1.1874e-72
YHR092C	HXT4	2.96325	4.45414	2.52356e-73	1.29082e-72
YLL034C	RIX7	2.03551	8.20749	3.7675e-73	1.92539e-72
YOR303W	CPA1	2.38721	11.3569	5.07107e-73	2.58927e-72
YMR014W	BUD22	2.07028	8.09404	5.12413e-73	2.61404e-72
YJR129C	EFM3	2.41059	5.32232	7.23044e-73	3.68528e-72
YGL203C	KEX1	2.20007	6.99535	9.44732e-73	4.81091e-72
YFL001W	DEG1	2.03055	6.16071	1.01389e-72	5.15852e-72
YER090W	TRP2	2.60512	8.79238	1.31626e-72	6.69096e-72
YPL252C	YAH1	2.4586	6.26073	2.00299e-72	1.01729e-71
YPL043W	NOP4	2.27989	9.21027	3.1526e-72	1.59973e-71
YNL219C	ALG9	-1.93878	7.69375	3.35779e-72	1.70235e-71
YGL171W	ROK1	2.1351	7.6714	3.83164e-72	1.94087e-71
YGR066C	NOT_AVAILABLE	-3.19622	6.66981	4.42377e-72	2.23883e-71
YDL164C	CDC9	-2.41716	6.22725	5.69199e-72	2.87812e-71
YOL010W	RCL1	1.86362	7.31207	6.71761e-72	3.39373e-71
YMR031C	EIS1	-2.39986	5.67753	7.83215e-72	3.95331e-71
YBR138C	NOT_AVAILABLE	-3.80747	4.4506	8.75353e-72	4.41449e-71
YKR065C	PAM17	-2.48008	5.70868	1.08965e-71	5.49038e-71
YPR069C	SPE3	1.92165	7.36535	1.21462e-71	6.11467e-71
YKL179C	COY1	-1.99943	7.01667	1.61317e-71	8.11396e-71
YOR175C	ALE1	-1.80424	6.44145	1.85884e-71	9.34145e-71
YLR350W	ORM2	-1.81911	7.20792	1.96498e-71	9.86622e-71
YFL025C	BST1	2.12079	5.64281	2.01208e-71	1.00938e-70
YDL168W	SFA1	-2.19327	8.59651	2.72209e-71	1.36438e-70
YKR059W	TIF1	2.09146	8.8897	2.92825e-71	1.46643e-70
YKR096W	ESL2	-1.75844	7.37728	2.99702e-71	1.49956e-70
YDR020C	DAS2	3.26688	4.44017	4.53532e-71	2.26727e-70
YOR223W	DSC3	-2.10167	5.73533	4.84966e-71	2.4223e-70
YER054C	GIP2	-2.88585	5.16954	6.68656e-71	3.33688e-70
YAL015C	NTG1	2.21476	6.33998	7.44335e-71	3.71132e-70
YMR303C	ADH2	-3.70633	7.83163	7.5822e-71	3.77727e-70
YLR364W	GRX8	3.48044	4.39553	8.84972e-71	4.40489e-70
YDR018C	NOT_AVAILABLE	-2.69523	4.75194	9.51281e-71	4.73083e-70
YJR077C	MIR1	2.27388	8.1623	1.50963e-70	7.50108e-70
YJL200C	ACO2	3.30424	9.50557	1.63467e-70	8.11531e-70
YBL039W-B	NOT_AVAILABLE	-3.66838	3.68161	1.79235e-70	8.89042e-70
YEL071W	DLD3	2.98406	8.48005	1.80935e-70	8.96701e-70
YHR140W	NOT_AVAILABLE	-2.70834	5.04052	2.04606e-70	1.01313e-69
YKL121W	DGR2	-2.06412	5.76021	3.25648e-70	1.6111e-69
YPR148C	NOT_AVAILABLE	-1.88147	7.54363	3.33617e-70	1.6491e-69
YOR253W	NAT5	2.22894	5.42403	4.08416e-70	2.0171e-69
YHR132W-A	IGO2	-2.4545	5.36726	5.64714e-70	2.78663e-69
YHR096C	HXT5	-2.83637	12.0996	6.53724e-70	3.22309e-69
YMR175W	SIP18	-3.07759	11.8561	6.95948e-70	3.42832e-69
YCR004C	YCP4	-2.47102	5.89857	8.82061e-70	4.3414e-69
YDL078C	MDH3	-2.29303	8.27951	1.0854e-69	5.33761e-69
YJR145C	RPS4A	2.63719	9.63184	1.28113e-69	6.29478e-69
YPL081W	RPS9A	2.14057	6.08238	1.63771e-69	8.0399e-69
YPL188W	POS5	1.84288	6.63747	1.69469e-69	8.31253e-69
YLR333C	RPS25B	2.34254	7.77728	1.85304e-69	9.08147e-69
YGR247W	CPD1	-2.70671	4.43472	1.98933e-69	9.73496e-69
YMR159C	ATG16	-4.02159	3.21922	1.98978e-69	9.73496e-69
YIL029C	NOT_AVAILABLE	-2.98647	4.13339	3.35958e-69	1.64227e-68
YIL044C	AGE2	2.02809	5.98455	4.32395e-69	2.11189e-68
YKL166C	TPK3	1.88367	6.19947	4.96462e-69	2.42273e-68
YNL110C	NOP15	1.89564	8.04089	5.20748e-69	2.53909e-68
YPL206C	PGC1	-2.33632	6.53559	5.76175e-69	2.80695e-68
YIL069C	RPS24B	1.8973	7.28583	6.12464e-69	2.98121e-68
YMR191W	SPG5	-2.25905	9.66559	6.55345e-69	3.18723e-68
YMR062C	ARG7	2.86545	8.35848	7.58505e-69	3.68582e-68
YLR001C	NOT_AVAILABLE	-1.96227	6.98878	1.03529e-68	5.02655e-68
YGL111W	NSA1	2.06096	7.26298	1.31955e-68	6.40126e-68
YOR323C	PRO2	2.43865	8.26125	1.86336e-68	9.03171e-68
YMR243C	ZRC1	2.14584	8.10555	1.92208e-68	9.30845e-68
YGR205W	TDA10	-3.00048	4.29087	2.22178e-68	1.07508e-67
YLR304C	ACO1	-2.17594	9.07722	2.47093e-68	1.19463e-67
YHR086W	NAM8	-1.9063	6.75083	2.64967e-68	1.27996e-67
YOR145C	PNO1	2.20272	8.92464	2.66919e-68	1.28831e-67
YDL095W	PMT1	1.89339	8.04655	3.20937e-68	1.54773e-67
YKL034W	TUL1	-1.87325	6.54146	3.27069e-68	1.57597e-67
YNL159C	ASI2	-2.26694	5.73159	3.3057e-68	1.59151e-67
YDR466W	PKH3	-1.95325	7.80949	3.42852e-68	1.64926e-67
YNL020C	ARK1	-2.1231	6.77306	5.09434e-68	2.44853e-67
YIL127C	RRT14	2.1347	7.58255	5.53669e-68	2.65891e-67
YER136W	GDI1	-2.11265	8.23395	7.47506e-68	3.58678e-67
YBL015W	ACH1	-2.38869	6.71259	9.41269e-68	4.51274e-67
YPR041W	TIF5	2.0219	8.69097	1.26261e-67	6.0483e-67
YFL007W	BLM10	-2.30047	9.72545	1.26585e-67	6.05873e-67
YAL007C	ERP2	2.06845	5.78693	1.27115e-67	6.07906e-67
YOR085W	OST3	1.6959	6.85879	1.44092e-67	6.88521e-67
YLR287C-A	RPS30A	2.72301	9.41411	1.56305e-67	7.46256e-67
YDL136W	RPL35B	2.6899	7.1687	2.43954e-67	1.16376e-66
YKL180W	RPL17A	2.25655	9.25832	2.50027e-67	1.19173e-66
YML060W	OGG1	2.58672	4.68293	2.55286e-67	1.21579e-66
YJL174W	KRE9	2.11366	8.02825	2.62479e-67	1.24901e-66
YEL042W	GDA1	2.08101	8.41258	2.7197e-67	1.2931e-66
YHR169W	DBP8	2.20594	6.98529	3.05356e-67	1.45063e-66
YOL026C	MIM1	-1.84758	6.19457	3.34369e-67	1.58714e-66
YAL036C	RBG1	1.78983	7.77201	3.4824e-67	1.65162e-66
YML074C	FPR3	2.05723	8.97604	3.53974e-67	1.67743e-66
YCL033C	MXR2	-2.71629	4.82934	3.87338e-67	1.83402e-66
YDR253C	MET32	2.10739	6.85854	7.34675e-67	3.47576e-66
YPL126W	NAN1	2.08461	8.6227	8.07e-67	3.81479e-66
YBR234C	ARC40	-1.65055	7.22113	9.68688e-67	4.57533e-66
YKL210W	UBA1	-2.14727	9.02396	1.23921e-66	5.84827e-66
YML005W	TRM12	2.51561	4.84888	1.29838e-66	6.12246e-66
YJR125C	ENT3	-1.8636	7.50776	1.35279e-66	6.37376e-66
YIL169C	NOT_AVAILABLE	-1.75966	6.7895	1.38497e-66	6.52007e-66
YFL002C	SPB4	1.88785	6.45508	1.74645e-66	8.21505e-66
YHR062C	RPP1	2.26963	5.80084	1.81762e-66	8.54281e-66
YMR308C	PSE1	2.02309	8.68583	2.15685e-66	1.01289e-65
YNR047W	FPK1	-1.97476	8.39541	2.73059e-66	1.28128e-65
YOR285W	RDL1	-2.10189	8.05467	3.1828e-66	1.49225e-65
YHL039W	EFM1	1.67006	7.39044	3.18881e-66	1.49384e-65
YKR026C	GCN3	1.82126	6.51494	3.55529e-66	1.66416e-65
YLR130C	ZRT2	1.7082	7.28685	4.10544e-66	1.92011e-65
YBR273C	UBX7	-1.67529	7.17819	4.1322e-66	1.93105e-65
YPL220W	RPL1A	3.46972	5.75301	5.28693e-66	2.46867e-65
YKR097W	PCK1	-2.51611	7.09789	5.47482e-66	2.55432e-65
YLR173W	NOT_AVAILABLE	-2.13337	7.02914	5.66721e-66	2.64193e-65
YDR098C	GRX3	2.05418	6.67669	6.33755e-66	2.95203e-65
YNR055C	HOL1	1.79396	6.8699	6.74866e-66	3.14097e-65
YBL030C	PET9	2.21278	8.64608	8.72736e-66	4.05861e-65
YGL201C	MCM6	1.85925	6.79578	1.39725e-65	6.49255e-65
YEL054C	RPL12A	2.25138	8.27826	1.43367e-65	6.65641e-65
YKL093W	MBR1	-2.36844	6.31208	1.44649e-65	6.71051e-65
YPR063C	NOT_AVAILABLE	1.80535	6.55226	1.56425e-65	7.25091e-65
YBR140C	IRA1	-2.1247	9.36677	2.24828e-65	1.04133e-64
YEL009C	GCN4	2.36061	11.3301	2.75205e-65	1.27363e-64
YIR034C	LYS1	3.90612	9.19699	2.94026e-65	1.35963e-64
YNL129W	NRK1	3.84084	4.99152	3.82098e-65	1.76547e-64
YCR101C	NOT_AVAILABLE	-3.91721	3.60628	4.14124e-65	1.9119e-64
YGL248W	PDE1	-1.67971	6.84132	4.41226e-65	2.03539e-64
YGL084C	GUP1	-1.9153	6.33883	8.52388e-65	3.92893e-64
YNL299W	TRF5	1.78898	6.62771	8.59759e-65	3.95973e-64
YLR211C	ATG38	-1.95791	5.85831	1.00302e-64	4.61583e-64
YJL189W	RPL39	3.00319	7.43995	1.09838e-64	5.0506e-64
YBR094W	PBY1	-1.87471	6.45051	1.15382e-64	5.3013e-64
YCR100C	NOT_AVAILABLE	-2.82685	4.36261	1.44906e-64	6.65245e-64
YNL316C	PHA2	2.38044	5.04144	1.47048e-64	6.74541e-64
YOL022C	TSR4	1.76927	6.96867	1.52872e-64	7.00694e-64
YEL055C	POL5	2.09942	7.80442	3.276e-64	1.50036e-63
YDR447C	RPS17B	2.85115	8.20934	3.60943e-64	1.65176e-63
YHR170W	NMD3	1.95717	8.46617	3.95196e-64	1.80706e-63
YOL093W	TRM10	2.1852	5.81472	4.1614e-64	1.90131e-63
YDR441C	APT2	2.10088	6.47586	4.18444e-64	1.91032e-63
YNL292W	PUS4	2.03594	5.64493	4.42096e-64	2.01669e-63
YDL059C	RAD59	2.59081	6.18057	4.64571e-64	2.11753e-63
YOR186W	NOT_AVAILABLE	-4.86488	3.48127	5.01939e-64	2.28603e-63
YCR002C	CDC10	2.31905	6.55089	6.92254e-64	3.1503e-63
YLR354C	TAL1	2.66119	9.49315	7.26203e-64	3.30218e-63
YJL076W	NET1	2.04409	8.29901	7.70392e-64	3.50034e-63
YNL014W	HEF3	-2.77462	9.89631	7.82977e-64	3.5547e-63
YOL041C	NOP12	2.17356	8.09354	8.81852e-64	4.00043e-63
YLR409C	UTP21	1.85201	8.05844	1.0909e-63	4.94484e-63
YNL144C	NOT_AVAILABLE	-2.53113	5.93498	1.18193e-63	5.35322e-63
YNR001C	CIT1	-2.64111	7.4357	1.32651e-63	6.00334e-63
YFR014C	CMK1	-2.24486	6.54305	1.37476e-63	6.2168e-63
YIL103W	DPH1	1.82451	6.65483	1.78228e-63	8.05328e-63
YOR198C	BFR1	2.10433	8.94115	1.84131e-63	8.31344e-63
YOR181W	LAS17	-1.85554	6.52208	2.47434e-63	1.11627e-62
YML117W	NAB6	-2.10058	8.66238	2.79045e-63	1.2579e-62
YKL008C	LAC1	2.07079	5.49013	3.0445e-63	1.37134e-62
YFR050C	PRE4	-1.90603	7.47295	4.26889e-63	1.92133e-62
YGL246C	RAI1	2.17246	5.8647	5.14644e-63	2.31449e-62
YMR132C	JLP2	3.28754	4.57455	5.54437e-63	2.49149e-62
YNL015W	PBI2	-3.34572	5.34763	7.06409e-63	3.17192e-62
YIR016W	NOT_AVAILABLE	-1.66803	7.10886	7.45487e-63	3.34478e-62
YDR025W	RPS11A	2.00733	9.26991	7.85511e-63	3.5216e-62
YMR224C	MRE11	-2.08187	5.65999	7.99669e-63	3.58227e-62
YBR150C	TBS1	-1.75049	7.37821	8.49513e-63	3.80258e-62
YDL193W	NUS1	-2.18176	5.86984	9.78071e-63	4.37462e-62
YDR001C	NTH1	-1.99216	9.91273	1.06092e-62	4.74146e-62
YLL014W	EMC6	1.98787	6.27744	1.06362e-62	4.74983e-62
YFL034C-A	RPL22B	2.44531	6.92672	1.38996e-62	6.20238e-62
YPR112C	MRD1	2.16023	8.52583	1.53334e-62	6.83686e-62
YIL002C	INP51	-2.0274	6.40286	1.56982e-62	6.99405e-62
YHR024C	MAS2	2.07017	6.5792	1.67421e-62	7.45335e-62
YPL019C	VTC3	1.799	7.18571	1.8124e-62	8.06229e-62
YOR241W	MET7	1.88504	6.02829	3.00486e-62	1.33565e-61
YER081W	SER3	4.5424	7.73328	3.0446e-62	1.35226e-61
YDL147W	RPN5	-1.915	8.66446	3.12952e-62	1.38891e-61
YGL161C	YIP5	-2.51712	5.88529	3.64812e-62	1.61782e-61
YOL081W	IRA2	-2.11469	9.85367	4.63695e-62	2.05473e-61
YDR490C	PKH1	-1.70741	6.54167	4.8193e-62	2.13389e-61
YAL016W	TPD3	-1.9516	8.24722	5.21138e-62	2.30572e-61
YOR020W-A	NOT_AVAILABLE	-2.30161	5.33017	5.73945e-62	2.53739e-61
YBR086C	IST2	-2.18242	8.16756	7.32222e-62	3.23464e-61
YLR429W	CRN1	1.7842	7.01057	8.83375e-62	3.89936e-61
YGL131C	SNT2	-2.13589	6.64637	9.3174e-62	4.10969e-61
YEL060C	PRB1	-2.30668	10.2169	1.02514e-61	4.5182e-61
YNL138W	SRV2	-1.88602	7.28697	1.46049e-61	6.432e-61
YMR230W	RPS10B	2.22621	8.85057	1.56283e-61	6.87389e-61
YBR218C	PYC2	3.15255	10.0515	1.56323e-61	6.87389e-61
YOL053W	AIM39	-2.24825	5.31942	1.58123e-61	6.94773e-61
YGR090W	UTP22	1.96699	8.34948	1.59655e-61	7.00965e-61
YHR072W-A	NOP10	2.19196	7.78895	1.85764e-61	8.14972e-61
YGR167W	CLC1	-1.82383	7.02562	2.24656e-61	9.84844e-61
YMR229C	RRP5	2.33101	9.95523	2.40515e-61	1.05356e-60
YML024W	RPS17A	2.71765	8.57498	2.66874e-61	1.16813e-60
YIL010W	DOT5	2.17925	5.34714	2.72056e-61	1.18991e-60
YCR069W	CPR4	-1.89004	7.60958	3.121e-61	1.36332e-60
YLR258W	GSY2	-2.50323	4.69774	3.12179e-61	1.36332e-60
YBR103W	SIF2	-1.60724	6.83619	3.17939e-61	1.38741e-60
YNL221C	POP1	2.14259	9.00168	3.33605e-61	1.45467e-60
YGR081C	SLX9	1.88587	6.65919	3.7942e-61	1.65319e-60
YLR367W	RPS22B	2.33548	7.2951	3.82507e-61	1.66537e-60
YDL170W	UGA3	2.05376	7.12398	4.66229e-61	2.02835e-60
YJL198W	PHO90	2.02025	8.08782	5.17165e-61	2.24823e-60
YBR180W	DTR1	-2.75824	4.87511	5.23867e-61	2.27565e-60
YOR056C	NOB1	1.66734	7.59531	5.56287e-61	2.41465e-60
YGR138C	TPO2	1.99625	7.09265	5.77515e-61	2.50489e-60
YGL076C	RPL7A	2.50039	8.69765	7.17359e-61	3.1091e-60
YIL114C	POR2	3.22433	4.20716	8.21593e-61	3.55817e-60
YKR060W	UTP30	2.71296	5.169	1.25494e-60	5.43082e-60
YBL042C	FUI1	2.44481	8.06272	1.37517e-60	5.94664e-60
YPL068C	NOT_AVAILABLE	2.32692	5.26514	1.42426e-60	6.15426e-60
YNL162W-A	NOT_AVAILABLE	4.83388	3.20878	1.53717e-60	6.63716e-60
YKL124W	SSH4	-1.71821	6.7215	1.58186e-60	6.82497e-60
YDL148C	NOP14	1.9833	8.66858	1.58332e-60	6.82611e-60
YDR026C	NSI1	1.76227	7.42024	1.85814e-60	8.00495e-60
YER082C	UTP7	1.93933	8.22139	2.06034e-60	8.86938e-60
YOL057W	NOT_AVAILABLE	-1.70502	6.91556	2.94735e-60	1.26783e-59
YIL046W	MET30	-2.03621	9.26653	2.99237e-60	1.28623e-59
YDL166C	FAP7	2.41128	5.11455	3.26071e-60	1.40052e-59
YPL050C	MNN9	1.63562	7.7014	3.58234e-60	1.53751e-59
YDR007W	TRP1	2.26763	5.06693	3.67504e-60	1.57611e-59
YBR029C	CDS1	1.70501	7.07837	4.03016e-60	1.72713e-59
YHR008C	SOD2	-2.50998	7.86287	5.87224e-60	2.51467e-59
YKL091C	NOT_AVAILABLE	-3.30357	3.5574	5.9953e-60	2.56545e-59
YDR500C	RPL37B	2.7181	8.18694	6.04281e-60	2.58385e-59
YKR089C	TGL4	-1.85684	8.14499	6.26995e-60	2.67898e-59
YBR084C-A	RPL19A	2.05461	9.40251	6.50935e-60	2.77919e-59
YPL034W	NOT_AVAILABLE	4.1684	3.16709	9.23472e-60	3.93987e-59
YLR084C	RAX2	2.67425	4.43892	9.77949e-60	4.16919e-59
YBL080C	PET112	-2.73753	4.17319	9.84171e-60	4.1926e-59
YLR438C-A	LSM3	1.92706	6.56226	1.00236e-59	4.26691e-59
YLR014C	PPR1	1.79162	6.14214	1.18869e-59	5.05636e-59
YER094C	PUP3	-1.82477	6.71592	1.29352e-59	5.49816e-59
YOR006C	TSR3	1.62663	6.71419	1.44756e-59	6.14838e-59
YFR024C-A	LSB3	-1.98022	6.32601	1.52347e-59	6.46601e-59
YOL015W	IRC10	-3.15169	3.74316	2.00491e-59	8.50309e-59
YKL002W	DID4	-1.56318	6.76483	2.14937e-59	9.109e-59
YLR106C	MDN1	2.60354	10.304	2.31016e-59	9.78321e-59
YBR105C	VID24	1.93985	8.79469	2.44724e-59	1.03561e-58
YOR360C	PDE2	1.83612	7.74832	2.65621e-59	1.12321e-58
YNL280C	ERG24	-2.50949	6.14159	3.47808e-59	1.46966e-58
YPR193C	HPA2	-2.79241	3.9769	4.85441e-59	2.04972e-58
YOR070C	GYP1	-1.7091	6.96736	4.86499e-59	2.05267e-58
YGL047W	ALG13	-2.83157	3.90809	5.3821e-59	2.26919e-58
YHR028C	DAP2	-1.86546	7.75928	5.51384e-59	2.32303e-58
YDR161W	NOT_AVAILABLE	1.67495	6.70678	6.8739e-59	2.8939e-58
YDR379C-A	SDH6	-3.70862	5.72428	8.02147e-59	3.37455e-58
YDR030C	RAD28	-2.34848	5.94732	1.54669e-58	6.50198e-58
YIL105C	SLM1	-1.88438	8.40461	1.7569e-58	7.38026e-58
YDL028C	MPS1	-1.6704	6.98286	1.99331e-58	8.36723e-58
YCR076C	FUB1	-1.7551	6.36715	2.30175e-58	9.65488e-58
YOL040C	RPS15	2.21647	10.0984	2.40962e-58	1.01e-57
YCR083W	TRX3	-2.11521	6.49114	3.23103e-58	1.3533e-57
YLR189C	ATG26	-1.805	8.23392	3.5986e-58	1.50616e-57
YER171W	RAD3	1.55029	6.81052	4.247e-58	1.77624e-57
YNL055C	POR1	-1.9052	8.10267	5.19198e-58	2.16988e-57
[truncated: 4,362 more rows]

## Sheet: 120 mins
genes	Symbol	logFC	logCPM	PValue	FDR
[truncated: 5,751 more rows]

## Sheet: 240 mins
genes	Symbol	logFC	logCPM	PValue	FDR
[truncated: 5,762 more rows]

[truncated: 1 more sheets: 360 mins]
