# Supplementary material for: TORC1 regulates the transcriptional response to glucose and developmental cycle via the Tap42-Sit4-Rrd1/2 pathway in Saccharomyces cerevisiae
Source: BMC Biol. 2021 May 6;19:95. doi: 10.1186/s12915-021-01030-3 (PMC8103650; doi:10.1186/s12915-021-01030-3)
Supplement: Supplementary file 7 — Additional file 7: Table S4. Tables 1-7 contain the results of the comparative analyses of transcriptomes of ungerminated spores and spores transferred to ‘YPD + rapamycin’ after 0, 10, 30, 60, 120, 240 and 360 minutes following transfer into YPD in the appropriately labelled worksheets All worksheets have the results of the differential transcriptomic analysis in which the values of logFC (FC = fold-change in transcript levels) along with the corresponding logCPM (counts per million), False Discovery Rate (FDR) and P-values are indicated for each gene. [file 12915_2021_1030_MOESM7_ESM.xlsx]

## Sheet: 0 mins
genes	Symbol	logFC	logCPM	PValue	FDR
YHR214W-A	NOT_AVAILABLE	1.97848	1.16577	5.0952e-07	0.00293331
YLR372W	ELO3	0.813777	1.89355	0.00240822	1
YNL333W	SNZ2	-0.786194	2.65686	0.00427274	1
YOR192C-B	NOT_AVAILABLE	0.879728	1.09686	0.00767152	1
YDR461C-A	NOT_AVAILABLE	-0.326197	6.55359	0.0174696	1
YIL058W	NOT_AVAILABLE	-0.719289	1.4038	0.0183051	1
YAR033W	MST28	-0.472264	2.92968	0.0238736	1
YBR058C-A	TSC3	-0.309698	5.67699	0.0249995	1
YLR264W	RPS28B	-0.629012	2.21527	0.0263191	1
YDL184C	RPL41A	-0.437515	4.42262	0.0280368	1
YPR204W	NOT_AVAILABLE	0.406467	5.26527	0.0291132	1
YGR008C	STF2	-0.377463	6.53159	0.0299741	1
YGL162W	SUT1	0.536008	2.23048	0.0322825	1
YEL021W	URA3	-0.487475	2.68917	0.0326766	1
YOR031W	CRS5	-0.280714	7.35227	0.0330357	1
YDR046C	BAP3	0.384535	3.52152	0.0345082	1
YGR038C-B	NOT_AVAILABLE	0.789177	0.659817	0.0367391	1
YDL037C	BSC1	0.394281	3.18363	0.0387443	1
YLR123C	NOT_AVAILABLE	-0.85373	0.515962	0.0387502	1
YNL057W	NOT_AVAILABLE	-0.540602	2.00803	0.0404411	1
YJL189W	RPL39	-0.283091	5.70729	0.0407853	1
YCR018C	SRD1	-0.844277	0.50115	0.0408639	1
YMR175W	SIP18	-0.263477	13.1091	0.0438886	1
YKR095W-A	PCC1	-0.350355	3.92663	0.0439171	1
YDR320C-A	DAD4	-0.255977	6.15294	0.0444268	1
YLR402W	NOT_AVAILABLE	-0.439053	3.14426	0.0467022	1
YLR227W-B	NOT_AVAILABLE	0.4835	4.31196	0.046912	1
YDR034W-B	NOT_AVAILABLE	-0.265126	6.72644	0.0473758	1
YOL101C	IZH4	0.525285	1.90489	0.0491683	1
YMR305C	SCW10	0.536965	3.12577	0.0506936	1
YFR055W	IRC7	0.665882	1.77159	0.0526372	1
YNL029C	KTR5	-0.323279	3.96486	0.0528296	1
YHR007C-A	NOT_AVAILABLE	0.331135	4.73563	0.0539587	1
YER084W-A	NOT_AVAILABLE	0.489103	2.77809	0.0565484	1
YMR256C	COX7	-0.274977	5.13978	0.0578471	1
YLR110C	CCW12	0.296493	5.35491	0.0580958	1
YAR018C	KIN3	0.664324	0.916116	0.0595412	1
YJR067C	YAE1	-0.322496	4.37557	0.0601122	1
YHR032W-A	NOT_AVAILABLE	-0.458364	2.74335	0.0609156	1
YHR193C	EGD2	-0.233405	7.1206	0.0610979	1
YMR177W	MMT1	0.397223	3.72632	0.0615037	1
YER087C-B	SBH1	-0.284241	6.4535	0.0627784	1
YOL077W-A	ATP19	-0.307095	4.27061	0.0628372	1
YDL133C-A	RPL41B	-0.551089	4.83064	0.0637472	1
YHL046C	PAU13	0.975186	-0.0239015	0.0638354	1
SCR1	SCR1	-0.740666	5.51068	0.0649769	1
Q0065	AI4	0.524149	2.88682	0.0676879	1
YPR098C	NOT_AVAILABLE	-0.225504	7.14027	0.0682084	1
YGL165C	NOT_AVAILABLE	0.646265	1.32079	0.0683598	1
YJL078C	PRY3	0.389566	3.4138	0.0692377	1
YHR043C	DOG2	0.386901	3.07662	0.0694285	1
YOR167C	RPS28A	-0.360147	6.00654	0.0694335	1
YCR022C	NOT_AVAILABLE	-0.66224	0.710713	0.0694843	1
YKR041W	NOT_AVAILABLE	0.43713	2.33068	0.0704905	1
YLR227C	ADY4	0.411608	2.81705	0.0705279	1
YBR040W	FIG1	0.595042	1.19751	0.0729011	1
YLR011W	LOT6	-0.377611	2.93828	0.0735889	1
YJR153W	PGU1	-0.664856	1.20129	0.0763099	1
YHR215W	PHO12	-0.469131	1.82465	0.0771257	1
YNL337W	NOT_AVAILABLE	0.447304	2.21667	0.0786155	1
YNR025C	NOT_AVAILABLE	0.445322	2.22594	0.0788982	1
YKL208W	CBT1	-0.390204	3.05092	0.0795409	1
YJL097W	PHS1	0.436746	2.30724	0.0807768	1
YFR012W-A	NOT_AVAILABLE	0.630427	0.971127	0.0812745	1
YKL202W	NOT_AVAILABLE	0.317037	4.85937	0.0818043	1
YOL099C	NOT_AVAILABLE	0.575258	1.05696	0.0819722	1
YOL114C	NOT_AVAILABLE	-0.461585	1.90706	0.086013	1
YJR034W	PET191	-0.262743	4.72086	0.0872306	1
NME1	NME1	-0.576967	1.71114	0.0878682	1
YFR007W	YFH7	-0.353625	2.98128	0.0886236	1
YNR034W	SOL1	-0.199787	6.64312	0.0896996	1
YIL172C	IMA3	-1.11259	1.07396	0.0900619	1
YNL021W	HDA1	-0.217571	5.67648	0.0916967	1
YLR051C	FCF2	0.276877	4.62778	0.0928319	1
YGL068W	MNP1	-0.239976	6.05001	0.0928416	1
YAR029W	NOT_AVAILABLE	-0.477696	1.88426	0.0934663	1
YKL053C-A	MDM35	-0.26013	4.4367	0.0934664	1
YLL059C	NOT_AVAILABLE	0.667517	0.853122	0.0945509	1
YDR222W	NOT_AVAILABLE	-0.518481	1.58449	0.0948016	1
YJL158C	CIS3	0.310263	3.92604	0.0975083	1
YLR363W-A	NOT_AVAILABLE	-0.291237	4.72986	0.0980695	1
YGR074W	SMD1	-0.253854	4.37883	0.0987715	1
YMR074C	NOT_AVAILABLE	-0.290829	4.30016	0.0989477	1
YDR379C-A	SDH6	-0.202677	6.78742	0.103415	1
YDL130W-A	STF1	-0.188375	7.34982	0.104044	1
YJL065C	DLS1	-0.208678	5.61859	0.105814	1
YCL027W	FUS1	0.404593	2.8971	0.105816	1
YPL241C	CIN2	-0.361069	2.78285	0.106042	1
YER074W	RPS24A	-0.212199	6.80676	0.106345	1
YGL031C	RPL24A	-0.201032	6.94872	0.107262	1
YER045C	ACA1	0.266001	4.16406	0.110687	1
YER106W	MAM1	0.281949	3.95664	0.110884	1
YCR086W	CSM1	-0.363961	3.041	0.111111	1
YDR144C	MKC7	-0.391106	3.19722	0.115423	1
YHR129C	ARP1	-0.264121	4.78897	0.115846	1
YLR413W	INA1	0.430563	1.76455	0.115906	1
YNL225C	CNM67	0.191832	6.36978	0.115992	1
YDR020C	DAS2	0.402626	1.95162	0.116226	1
YAL026C-A	NOT_AVAILABLE	0.535082	2.32786	0.117101	1
YDR385W	EFT2	-0.207858	6.69609	0.118767	1
YJR107W	NOT_AVAILABLE	0.25195	4.41725	0.120582	1
YDR119W-A	COX26	-0.173206	7.47554	0.120877	1
YNL310C	ZIM17	-0.237098	5.1671	0.121123	1
YBL082C	ALG3	-0.258236	4.8476	0.122068	1
YDR072C	IPT1	0.312835	3.64394	0.125194	1
YGL041C-B	NOT_AVAILABLE	-0.568874	0.843657	0.126932	1
YJR094W-A	RPL43B	-0.204843	5.54904	0.128033	1
YAL058W	CNE1	-0.222754	4.97414	0.129435	1
YBR013C	NOT_AVAILABLE	-0.358434	2.69636	0.130016	1
YOL086W-A	MHF1	-0.251149	4.6192	0.130111	1
YBL069W	AST1	-0.278994	4.46608	0.130151	1
YHL006C	SHU1	-0.439049	1.6175	0.130443	1
YLR057W	MNL2	0.224714	5.36517	0.131297	1
YPL108W	NOT_AVAILABLE	-0.29949	3.47975	0.131737	1
YFR032C-A	RPL29	-0.209155	5.67922	0.133083	1
YMR058W	FET3	0.410103	2.01918	0.133362	1
YLR262C-A	TMA7	-0.252191	5.26319	0.133583	1
YOR149C	SMP3	-0.20924	5.3931	0.135321	1
YMR057C	NOT_AVAILABLE	-0.347557	2.46534	0.135393	1
YOR182C	RPS30B	-0.209736	7.63791	0.135905	1
YMR271C	URA10	-0.20699	5.26296	0.137212	1
YDL160C-A	MHF2	-0.310286	3.36156	0.140767	1
YML024W	RPS17A	-0.169047	6.96773	0.140903	1
Q0275	COX3	0.622475	0.607161	0.141858	1
YLR099W-A	MIM2	-0.246643	4.18671	0.14243	1
YDR033W	MRH1	-0.484351	1.43614	0.142494	1
YGR263C	SAY1	0.24653	4.46906	0.144627	1
YMR180C	CTL1	-0.251754	4.64654	0.144776	1
YDL046W	NPC2	-0.171435	8.31029	0.144821	1
YGR183C	QCR9	-0.254541	5.43281	0.14658	1
YDL130W	RPP1B	-0.213501	6.97739	0.147592	1
YNL062C	GCD10	0.202203	5.02138	0.147634	1
YDR322C-A	TIM11	-0.312424	4.58604	0.148129	1
YPL046C	ELC1	-0.269448	3.77546	0.148147	1
YGR029W	ERV1	-0.213285	4.59962	0.148289	1
YJL062W-A	COA3	-0.202342	6.23188	0.149551	1
YBR089C-A	NHP6B	-0.203683	6.67	0.150152	1
YPR010C-A	NOT_AVAILABLE	-0.180477	6.62121	0.150656	1
YLL020C	NOT_AVAILABLE	0.266137	4.82015	0.150859	1
YMR251W-A	HOR7	-0.192363	9.04245	0.151752	1
YNL135C	FPR1	-0.174968	7.40516	0.152542	1
YHR138C	NOT_AVAILABLE	-0.167823	9.95721	0.152837	1
Q0045	COX1	0.176654	7.47956	0.152859	1
YML009C	MRPL39	-0.237466	4.61639	0.154035	1
YBR202W	MCM7	0.350419	2.39043	0.15452	1
YLR065C	ENV10	-0.230258	4.54836	0.155447	1
YDR131C	NOT_AVAILABLE	0.198349	4.93691	0.155792	1
YHR175W	CTR2	-0.217324	6.37313	0.155807	1
YHR021C	RPS27B	-0.182507	6.86436	0.156379	1
YPL282C	PAU22	0.503698	1.16013	0.156978	1
YPL021W	ECM23	-0.317406	2.8011	0.157793	1
YAR008W	SEN34	0.196086	5.11446	0.158241	1
YDR384C	ATO3	-0.188623	8.08207	0.158265	1
YDR073W	SNF11	-0.242239	3.80037	0.158359	1
YDR183C-A	NOT_AVAILABLE	0.537582	1.60442	0.159939	1
YHR209W	CRG1	-0.280979	3.4858	0.160054	1
YCR031C	RPS14A	-0.18042	7.1318	0.161363	1
YLR186W	EMG1	-0.208995	5.09862	0.163863	1
YGL188C	NOT_AVAILABLE	0.342071	2.29756	0.164932	1
YPR027C	NOT_AVAILABLE	0.641535	0.117754	0.165704	1
YBR085C-A	NOT_AVAILABLE	-0.229491	9.11502	0.165714	1
YHR050W-A	NOT_AVAILABLE	-0.560804	0.301909	0.165876	1
YLR029C	RPL15A	-0.169248	7.42417	0.165904	1
YBR145W	ADH5	-0.210595	5.11265	0.16651	1
YPL114W	NOT_AVAILABLE	0.59889	0.18693	0.167155	1
YBR090C	NOT_AVAILABLE	-0.424743	1.71548	0.168233	1
YBR107C	IML3	-0.272161	3.60052	0.169555	1
Q0160	SCEI	0.288857	5.05665	0.169875	1
YER039C-A	NOT_AVAILABLE	-0.304989	4.41228	0.170269	1
YJL127C	SPT10	0.171093	6.70262	0.171431	1
YDR276C	PMP3	-0.215649	8.30183	0.172899	1
YHR144C	DCD1	0.379248	1.81251	0.172984	1
YPL187W	MF(ALPHA)1	0.229943	4.39169	0.174527	1
YML110C	COQ5	-0.192133	6.41123	0.174623	1
YOR045W	TOM6	-0.267612	4.55559	0.177252	1
YNR044W	AGA1	0.214637	6.66591	0.17766	1
YHR137W	ARO9	-0.262001	3.28653	0.178795	1
YMR173W-A	NOT_AVAILABLE	0.385638	2.75875	0.179485	1
YDR064W	RPS13	-0.16355	7.19645	0.179776	1
YKR053C	YSR3	-0.251562	3.92233	0.181979	1
YIL071W-A	NOT_AVAILABLE	0.471312	1.22182	0.182638	1
YOR133W	EFT1	-0.204851	7.36618	0.183222	1
YML129C	COX14	-0.217408	5.03142	0.183385	1
YNR066C	NOT_AVAILABLE	0.295696	3.36509	0.18344	1
YPL263C	KEL3	0.219316	4.91085	0.184786	1
YMR252C	NOT_AVAILABLE	-0.158956	6.28631	0.185057	1
YFR032C-B	NOT_AVAILABLE	-0.621611	0.243623	0.186565	1
YMR056C	AAC1	-0.168087	8.89343	0.187492	1
YKL037W	AIM26	-0.416202	1.13062	0.187594	1
YIL046W-A	NOT_AVAILABLE	-0.579732	0.530356	0.188396	1
YGR101W	PCP1	0.181911	5.60118	0.188954	1
YDR031W	MIX14	-0.247243	4.25217	0.188979	1
YDL039C	PRM7	0.203971	5.09457	0.189672	1
YNL250W	RAD50	0.168792	6.87018	0.190599	1
YGR037C	ACB1	-0.177753	5.93729	0.190957	1
YOR020C	HSP10	-0.139603	7.24243	0.192987	1
YPR020W	ATP20	-0.18385	5.49602	0.193338	1
YPL258C	THI21	-0.252858	3.7957	0.19457	1
YCL048W-A	NOT_AVAILABLE	-0.260346	7.13629	0.196768	1
YDR155C	CPR1	-0.220684	9.19778	0.197893	1
YJR104C	SOD1	-0.176393	10.1586	0.198555	1
YCR089W	FIG2	0.163026	6.84438	0.198857	1
YPL277C	NOT_AVAILABLE	-0.292897	2.58195	0.199174	1
YMR107W	SPG4	-0.149446	11.1854	0.199891	1
YAR073W	IMD1	-0.555065	0.583944	0.200846	1
YMR153C-A	NOT_AVAILABLE	0.295942	2.34506	0.201509	1
YLR313C	SPH1	0.213035	3.84983	0.202935	1
YOL120C	RPL18A	-0.15802	6.83586	0.204823	1
YLR300W	EXG1	0.239117	3.81624	0.205349	1
YOR079C	ATX2	0.310707	2.30025	0.205715	1
YHR179W	OYE2	0.424895	3.53246	0.206563	1
YPL144W	POC4	-0.208585	5.02307	0.206761	1
YGR254W	ENO1	-0.203171	12.8118	0.206995	1
YDL082W	RPL13A	-0.154748	6.18747	0.207351	1
YOR034C-A	NOT_AVAILABLE	0.216712	4.3827	0.207623	1
YCL037C	SRO9	0.249099	4.06614	0.208657	1
YBL003C	HTA2	-0.200812	6.25212	0.20911	1
YPR013C	CMR3	0.177695	5.78272	0.20951	1
YDL213C	NOP6	0.175693	5.35244	0.209812	1
YKR070W	NOT_AVAILABLE	-0.222308	4.32945	0.209965	1
YPR145W	ASN1	0.153091	5.99616	0.211179	1
YDR382W	RPP2B	-0.176449	6.23298	0.2115	1
YOR020W-A	NOT_AVAILABLE	-0.17195	6.40227	0.212286	1
YDR111C	ALT2	-0.151713	6.91009	0.213568	1
YPL189C-A	COA2	-0.267338	5.13039	0.214631	1
YNL302C	RPS19B	-0.209464	6.26761	0.215556	1
YCR042C	TAF2	0.153884	6.54664	0.215915	1
YCR015C	NOT_AVAILABLE	-0.261688	2.91325	0.216071	1
YNL303W	NOT_AVAILABLE	0.41894	1.16365	0.216322	1
YCR038C	BUD5	0.180122	4.81574	0.21769	1
YBR019C	GAL10	-0.267878	2.97344	0.217796	1
YER019C-A	SBH2	-0.138567	6.96146	0.218299	1
YGL106W	MLC1	-0.173873	5.1674	0.219561	1
YNL244C	SUI1	-0.161122	8.19256	0.219839	1
YER070W	RNR1	0.217525	4.30406	0.219956	1
YOR391C	HSP33	-0.37388	3.32753	0.220093	1
YLR042C	NOT_AVAILABLE	0.387926	1.51508	0.220427	1
YGL123W	RPS2	-0.144239	8.65408	0.221104	1
YPL017C	IRC15	-0.214693	4.8162	0.221379	1
YBR189W	RPS9B	-0.157947	6.68222	0.221426	1
YBR206W	NOT_AVAILABLE	0.48359	0.86544	0.222501	1
YMR316C-A	NOT_AVAILABLE	0.527868	0.399582	0.222889	1
YJR030C	NOT_AVAILABLE	0.24399	3.28535	0.223147	1
YPR017C	DSS4	-0.215412	3.75813	0.223364	1
YDR024W	FYV1	0.364273	1.58051	0.223485	1
YGL083W	SCY1	0.186568	5.13661	0.224826	1
YLR185W	RPL37A	-0.17103	6.2983	0.225408	1
YOR298W	MUM3	-0.271103	2.57303	0.225568	1
YKL156W	RPS27A	-0.144847	7.30847	0.22565	1
YIL042C	PKP1	-0.135484	7.28767	0.225712	1
YDR259C	YAP6	0.222993	4.19885	0.227323	1
YKL211C	TRP3	-0.14416	6.53323	0.228297	1
YDR200C	VPS64	0.142578	7.82072	0.228633	1
YGR023W	MTL1	-0.228107	3.78797	0.230173	1
YPL014W	NOT_AVAILABLE	0.215355	4.10133	0.230204	1
YER124C	DSE1	0.218251	3.45948	0.23135	1
YLR043C	TRX1	-0.134525	7.32142	0.231614	1
YDR231C	COX20	-0.140584	7.51482	0.232556	1
YPR170W-B	NOT_AVAILABLE	0.360801	1.51115	0.232915	1
YIL099W	SGA1	-0.153785	6.27687	0.232927	1
YHR023W	MYO1	0.14998	7.11033	0.234947	1
YBR175W	SWD3	-0.258138	3.1274	0.236155	1
YFL037W	TUB2	-0.13181	7.09625	0.237327	1
YPL038W-A	NOT_AVAILABLE	0.441795	0.598545	0.237531	1
YPR113W	PIS1	-0.237398	4.38881	0.238353	1
YIL062C	ARC15	-0.144403	6.43228	0.238526	1
YGL231C	EMC4	-0.132715	6.66233	0.238672	1
YOL136C	PFK27	0.243893	4.26162	0.239048	1
YER093C	TSC11	0.137948	6.39401	0.239837	1
YDL230W	PTP1	-0.259117	3.86094	0.240649	1
YKR042W	UTH1	0.195465	6.49163	0.242445	1
YKL091C	NOT_AVAILABLE	-0.179708	4.84026	0.242957	1
YMR118C	SHH3	-0.150596	10.0257	0.243231	1
YOR157C	PUP1	-0.149037	7.83318	0.243791	1
YCR087C-A	NOT_AVAILABLE	-0.338616	2.05751	0.245192	1
YER159C	BUR6	0.140872	7.52582	0.245268	1
YML103C	NUP188	0.127596	7.37539	0.245384	1
YBR007C	DSF2	0.289501	2.90799	0.245929	1
YMR319C	FET4	-0.387508	1.50349	0.2462	1
YML091C	RPM2	0.136758	7.96304	0.246599	1
YNL232W	CSL4	-0.135873	6.70995	0.247052	1
YKL177W	NOT_AVAILABLE	0.332049	1.73998	0.247222	1
YOL020W	TAT2	-0.157174	6.03153	0.247303	1
YDL121C	NOT_AVAILABLE	-0.145726	5.87253	0.247568	1
YMR194C-B	CMC4	-0.195954	4.85654	0.247875	1
YIR021W	MRS1	-0.22123	3.61766	0.248179	1
YKL192C	ACP1	-0.129504	7.55127	0.248473	1
YGR153W	NOT_AVAILABLE	-0.395514	1.04259	0.24854	1
YML101C	CUE4	-0.205928	4.36382	0.248546	1
YJR105W	ADO1	-0.155532	6.52985	0.249647	1
YHR072W-A	NOP10	-0.170562	6.74301	0.24996	1
YBL074C	AAR2	-0.213146	3.55435	0.249981	1
YBL029W	NOT_AVAILABLE	-0.332697	1.91972	0.250041	1
YLL033W	IRC19	0.201342	4.03547	0.250092	1
YPR084W	NOT_AVAILABLE	0.140735	6.69263	0.251461	1
YMR211W	DML1	-0.202208	3.6467	0.251567	1
YHL033C	RPL8A	-0.14254	7.37229	0.252377	1
YKL065C	YET1	-0.130132	7.81061	0.253037	1
YOR121C	NOT_AVAILABLE	0.287267	4.1689	0.253476	1
YGR049W	SCM4	0.266315	4.03846	0.254173	1
YDR261C	EXG2	-0.308938	1.86727	0.25444	1
YOL029C	NOT_AVAILABLE	-0.238241	3.58337	0.255191	1
YNL024C-A	KSH1	-0.224736	5.40379	0.255729	1
YDR471W	RPL27B	-0.141436	6.8716	0.255788	1
YGL135W	RPL1B	-0.143209	6.47885	0.25736	1
YGR034W	RPL26B	-0.135772	7.40848	0.257698	1
YLL058W	NOT_AVAILABLE	-0.171181	4.61488	0.257904	1
YBL034C	STU1	0.145341	7.18561	0.258436	1
YIL087C	AIM19	-0.13844	6.96246	0.258468	1
YDR356W	SPC110	0.128521	8.04079	0.258725	1
YPL249C-A	RPL36B	-0.132964	7.24037	0.258801	1
YBR149W	ARA1	-0.126989	8.09157	0.258938	1
YPR169W	JIP5	0.155997	6.22769	0.258995	1
YKL207W	EMC3	-0.158185	6.48382	0.259163	1
YNR061C	NOT_AVAILABLE	-0.200146	4.94743	0.260683	1
YHR181W	SVP26	-0.171833	4.73577	0.260688	1
YBR183W	YPC1	-0.164948	4.93217	0.261199	1
YOR214C	SPR2	-0.31099	3.75371	0.262063	1
YER053C-A	NOT_AVAILABLE	-0.18146	4.46218	0.262301	1
YMR199W	CLN1	-0.416058	1.016	0.262708	1
YDL237W	AIM6	-0.154186	6.5081	0.262834	1
YOL132W	GAS4	0.247059	2.75347	0.262837	1
YNR036C	MRPS12	-0.13487	6.47521	0.262976	1
YKL136W	NOT_AVAILABLE	-0.310398	2.19818	0.263148	1
YNL162W	RPL42A	-0.138727	6.07174	0.263532	1
YLR196W	PWP1	0.146764	5.82497	0.263701	1
YBR233W-A	DAD3	-0.205603	3.71278	0.264182	1
YPL220W	RPL1A	0.231529	3.56438	0.264189	1
YMR142C	RPL13B	-0.131013	7.73398	0.264571	1
YOR053W	NOT_AVAILABLE	-0.365777	1.33432	0.26511	1
YKR095W	MLP1	0.137341	9.69606	0.265316	1
YPR132W	RPS23B	-0.136496	7.79462	0.265589	1
YMR286W	MRPL33	-0.165652	5.19661	0.26637	1
YDR142C	PEX7	-0.142807	5.81441	0.266804	1
YOR369C	RPS12	-0.135563	7.74681	0.267068	1
YIR036C	IRC24	-0.1588	6.36793	0.267657	1
YKL006W	RPL14A	-0.144051	5.94462	0.26783	1
YJR145C	RPS4A	-0.150847	7.9783	0.267964	1
YHR182W	NOT_AVAILABLE	0.158249	5.03274	0.269881	1
YMR035W	IMP2	-0.19755	3.93931	0.269894	1
YGR126W	NOT_AVAILABLE	-0.32512	1.80898	0.269997	1
YOL090W	MSH2	-0.168581	4.59649	0.270002	1
YHR013C	ARD1	-0.159531	4.92451	0.270418	1
YJL199C	MBB1	-0.168955	5.00168	0.270459	1
YER148W-A	NOT_AVAILABLE	0.423391	0.984322	0.270523	1
YOR189W	IES4	-0.159153	5.20676	0.270834	1
YJR001W	AVT1	-0.198186	4.31185	0.271136	1
YNR060W	FRE4	-0.1714	4.64134	0.271265	1
YIL114C	POR2	-0.293834	2.41546	0.27134	1
YIL061C	SNP1	-0.157271	5.00595	0.271346	1
YLR139C	SLS1	0.184276	5.17974	0.271501	1
YBR191W	RPL21A	-0.126161	7.47729	0.272315	1
YJR097W	JJJ3	0.193872	3.80908	0.272957	1
YEL034C-A	NOT_AVAILABLE	-0.366559	1.20447	0.273184	1
YHR175W-A	NOT_AVAILABLE	0.252978	5.56565	0.274269	1
YPL146C	NOP53	0.138024	6.59436	0.274456	1
YLL009C	COX17	-0.16789	4.43215	0.275108	1
YOR320C	GNT1	-0.143616	5.77216	0.275956	1
YOR288C	MPD1	-0.162603	5.40989	0.276083	1
YML001W	YPT7	-0.159882	6.02825	0.27622	1
YNL301C	RPL18B	-0.15021	6.31643	0.276568	1
YDR092W	UBC13	-0.13683	6.9374	0.276605	1
YNL280C	ERG24	-0.126635	7.04604	0.276809	1
YFR049W	YMR31	-0.131027	6.37275	0.277073	1
YJL099W	CHS6	-0.172756	4.7718	0.277807	1
YGR149W	NOT_AVAILABLE	0.135463	6.36474	0.278335	1
YHL002W	HSE1	0.135764	7.64532	0.278989	1
YKR004C	ECM9	0.182891	4.57812	0.279354	1
RPR1	RPR1	-0.245337	2.75571	0.279355	1
YJR073C	OPI3	-0.153677	7.58792	0.279505	1
YPL233W	NSL1	-0.172517	4.44676	0.279999	1
YML058W	SML1	-0.14881	6.4949	0.280238	1
YLR075W	RPL10	-0.171113	10.3423	0.280245	1
YIL149C	MLP2	0.13177	9.92541	0.28061	1
YAL030W	SNC1	-0.138164	7.18017	0.281051	1
YIL122W	POG1	0.145359	5.34647	0.281466	1
YBR201C-A	NOT_AVAILABLE	-0.179439	5.23501	0.281688	1
YNL298W	CLA4	0.176075	4.20568	0.281711	1
YGR284C	ERV29	-0.137529	7.10302	0.281862	1
YPL037C	EGD1	-0.126731	7.66795	0.282165	1
YDR374W-A	WIP1	-0.201319	4.35622	0.282838	1
YPR167C	MET16	0.16766	5.61632	0.28422	1
YER137C	NOT_AVAILABLE	-0.191797	3.67749	0.284688	1
YPL006W	NCR1	-0.137704	6.67533	0.284986	1
YGR240C-A	NOT_AVAILABLE	0.371813	1.08801	0.287932	1
YDR032C	PST2	-0.147666	7.56376	0.288075	1
YOL039W	RPP2A	-0.143276	6.2588	0.28818	1
YKL086W	SRX1	-0.148429	5.1707	0.288576	1
YCR024C	SLM5	0.166559	4.45991	0.28952	1
YBL001C	ECM15	-0.120995	7.62622	0.290399	1
YGR206W	MVB12	-0.175669	4.13898	0.290506	1
YKR012C	NOT_AVAILABLE	-0.23407	2.8497	0.29063	1
YPR018W	RLF2	0.140738	7.19167	0.291125	1
YDR221W	GTB1	0.127734	6.83739	0.291592	1
YDR164C	SEC1	0.135264	5.50137	0.292359	1
YJL001W	PRE3	-0.118102	7.66552	0.293489	1
YLL049W	LDB18	-0.153146	5.60044	0.29357	1
YNR037C	RSM19	-0.173065	5.54939	0.293693	1
YDL083C	RPS16B	-0.133912	6.79498	0.293935	1
Q0055	AI2	0.279194	4.33779	0.293972	1
YCR046C	IMG1	-0.134761	5.88998	0.294075	1
YJL118W	NOT_AVAILABLE	0.192492	3.66143	0.294216	1
YJL059W	YHC3	0.237069	3.52994	0.29445	1
YGR259C	NOT_AVAILABLE	-0.215019	3.35457	0.294569	1
YDR139C	RUB1	-0.162095	5.72135	0.29459	1
YFL027C	GYP8	0.152898	5.56906	0.29466	1
YNL031C	HHT2	-0.135069	7.96356	0.295063	1
YJR012C	NOT_AVAILABLE	0.160445	4.63851	0.295148	1
YEL077C	NOT_AVAILABLE	0.163703	7.75322	0.296034	1
YPR072W	NOT5	0.117751	7.12636	0.296268	1
YOL095C	HMI1	0.181382	4.6577	0.296283	1
YHR116W	COX23	-0.162687	4.83008	0.296442	1
YOR076C	SKI7	0.143955	5.88728	0.29717	1
YLL052C	AQY2	-0.371754	0.998873	0.297863	1
YBL078C	ATG8	-0.134468	8.86282	0.298054	1
YCL044C	MGR1	0.134481	6.89902	0.299489	1
YDR511W	SDH7	0.177514	3.83949	0.300293	1
YER151C	UBP3	0.130854	7.50808	0.301212	1
YNL176C	TDA7	0.132351	6.3466	0.301403	1
YKR023W	NOT_AVAILABLE	0.153128	6.1746	0.301638	1
YKL018C-A	NOT_AVAILABLE	0.17507	5.01069	0.302108	1
YLR122C	NOT_AVAILABLE	0.439783	0.495665	0.302453	1
YJL186W	MNN5	-0.126579	6.64134	0.303129	1
YJR101W	RSM26	-0.158866	5.26999	0.303187	1
YJR135W-A	TIM8	-0.157685	4.90773	0.303293	1
YPR120C	CLB5	-0.163342	4.56824	0.303898	1
YNL138W-A	YSF3	-0.181886	4.19835	0.304175	1
YHR039C-A	VMA10	-0.126331	6.6539	0.304944	1
YJL079C	PRY1	-0.189628	3.76781	0.305522	1
YML058W-A	HUG1	-0.286401	3.31114	0.305687	1
YPR182W	SMX3	-0.135398	5.56058	0.305712	1
YBL092W	RPL32	-0.126042	8.38708	0.30613	1
YGL145W	TIP20	0.110666	7.15793	0.306621	1
YER058W	PET117	0.197543	4.04354	0.307131	1
YPL174C	NIP100	0.126888	6.62733	0.307627	1
YBL018C	POP8	-0.144872	5.13137	0.307897	1
YCR004C	YCP4	-0.120928	6.85531	0.308118	1
YDL047W	SIT4	-0.112374	7.99952	0.308909	1
YJL195C	NOT_AVAILABLE	-0.420947	0.377338	0.309186	1
YMR136W	GAT2	0.123394	8.12907	0.309277	1
YJL160C	NOT_AVAILABLE	-0.364395	2.22331	0.30958	1
YMR257C	PET111	0.138214	5.66108	0.309655	1
YLR438C-A	LSM3	0.154618	5.63446	0.309658	1
YNL168C	FMP41	-0.150041	4.92734	0.309882	1
YBL107C	MIX23	0.134573	5.95183	0.309954	1
YEL024W	RIP1	-0.118098	7.34142	0.310029	1
YPL169C	MEX67	0.110565	7.06606	0.310031	1
YIL025C	NOT_AVAILABLE	-0.456532	0.675617	0.310035	1
YOR143C	THI80	0.206007	3.05748	0.310139	1
YNL134C	NOT_AVAILABLE	-0.120764	10.2077	0.310205	1
YBL103C	RTG3	0.117829	7.44768	0.310418	1
YPL253C	VIK1	0.163686	4.28623	0.310582	1
YLR415C	NOT_AVAILABLE	0.287056	1.71986	0.311172	1
YKR019C	IRS4	0.14596	4.99854	0.312302	1
YDR393W	SHE9	0.157184	4.7387	0.312353	1
YLL060C	GTT2	-0.137422	6.61272	0.312401	1
YNL074C	MLF3	0.118953	7.30426	0.313193	1
YGR286C	BIO2	-0.172852	4.86944	0.314349	1
YPL008W	CHL1	0.117369	6.65805	0.316269	1
YDR309C	GIC2	0.2041	3.47166	0.316302	1
YDR272W	GLO2	-0.114432	8.57862	0.316711	1
YBR077C	SLM4	-0.135574	5.70446	0.317306	1
YDR225W	HTA1	-0.175003	7.82768	0.31748	1
YBR269C	SDH8	-0.138464	7.89051	0.318245	1
YJL191W	RPS14B	-0.111154	7.18763	0.318386	1
YDR118W-A	NOT_AVAILABLE	-0.487302	0.222	0.318511	1
YPR095C	SYT1	0.120412	7.37944	0.318752	1
YBR188C	NTC20	0.140326	5.51981	0.318862	1
YBR284W	NOT_AVAILABLE	-0.15433	5.07048	0.319022	1
YML081C-A	ATP18	-0.146203	6.24551	0.319108	1
YOR080W	DIA2	0.169451	4.35483	0.319192	1
YJR024C	MDE1	-0.132075	5.61789	0.319537	1
YLR041W	NOT_AVAILABLE	0.208657	3.06254	0.319856	1
YOR390W	FEX1	-0.245111	3.79346	0.320273	1
YLR348C	DIC1	-0.146402	4.94828	0.320541	1
YJL181W	NOT_AVAILABLE	0.162573	3.86353	0.320681	1
YPR150W	NOT_AVAILABLE	0.175826	4.38699	0.320696	1
YDR007W	TRP1	-0.216191	3.71516	0.321237	1
YPL271W	ATP15	-0.140595	6.2738	0.321289	1
YAR068W	NOT_AVAILABLE	0.232135	3.32194	0.321328	1
YGL235W	NOT_AVAILABLE	-0.455854	0.36765	0.321516	1
YMR303C	ADH2	-0.164278	8.79805	0.321707	1
YCR075C	ERS1	-0.164443	4.75155	0.321746	1
YJR147W	HMS2	0.312366	1.49204	0.322028	1
YGL226W	MTC3	0.201552	4.01054	0.322445	1
YGR062C	COX18	-0.174141	3.82993	0.322569	1
YKL141W	SDH3	-0.144104	6.56037	0.322961	1
YFR036W-A	NOT_AVAILABLE	0.319889	1.25553	0.32315	1
YLR104W	LCL2	-0.130001	5.91915	0.323198	1
YIL140W	AXL2	0.121995	6.22621	0.323453	1
YPR021C	AGC1	0.125573	5.99987	0.32353	1
YJR027W	NOT_AVAILABLE	0.205044	3.11675	0.324546	1
YLR275W	SMD2	0.130405	5.47625	0.324622	1
YPL194W	DDC1	0.149205	5.77552	0.324656	1
YHR143W-A	RPC10	0.18608	4.62724	0.32561	1
YML055W	SPC2	0.185384	4.28191	0.325624	1
YIL096C	BMT5	0.156865	4.45323	0.326626	1
YGR051C	NOT_AVAILABLE	-0.373598	0.839522	0.327106	1
YOL108C	INO4	0.167046	5.03296	0.32747	1
YPR122W	AXL1	0.126432	6.47793	0.327549	1
YPL096C-A	ERI1	0.213473	3.67883	0.327805	1
YNL162W-A	NOT_AVAILABLE	0.460298	0.374728	0.328092	1
YJR051W	OSM1	-0.129197	6.04371	0.328588	1
YOR188W	MSB1	0.115845	7.33582	0.329699	1
YOR234C	RPL33B	-0.12198	7.51282	0.329885	1
YDR516C	EMI2	-0.119634	7.81033	0.330564	1
YBL013W	FMT1	0.18708	3.25327	0.330795	1
YDL027C	NOT_AVAILABLE	0.12198	7.93273	0.330879	1
YGR280C	PXR1	0.123108	5.82818	0.33175	1
YML078W	CPR3	-0.156796	6.84941	0.331821	1
YDL024C	DIA3	-0.118043	6.86178	0.332015	1
YGL103W	RPL28	-0.126447	8.38726	0.332105	1
YGR276C	RNH70	0.120536	6.42642	0.332584	1
YGR017W	NOT_AVAILABLE	0.129253	5.86365	0.332863	1
YOL127W	RPL25	-0.118106	8.12899	0.333078	1
YFR029W	PTR3	0.117414	7.50968	0.333127	1
YOR373W	NUD1	0.120005	6.4398	0.33335	1
YPR094W	RDS3	0.215622	3.27754	0.333556	1
YBR252W	DUT1	0.227106	2.25206	0.334406	1
YDL058W	USO1	0.107404	7.5368	0.334587	1
YLR344W	RPL26A	-0.135299	5.58035	0.334733	1
YOR082C	NOT_AVAILABLE	0.403159	0.390542	0.334901	1
YMR078C	CTF18	-0.12085	5.81492	0.335417	1
YMR001C	CDC5	0.163636	4.2424	0.335443	1
YER178W	PDA1	-0.130244	8.40515	0.335653	1
YDR235W	PRP42	0.145824	4.91147	0.335993	1
YBL027W	RPL19B	-0.129385	8.54149	0.336026	1
YML041C	VPS71	-0.157198	5.41628	0.336043	1
YKL115C	NOT_AVAILABLE	-0.293687	1.57942	0.336754	1
YPL090C	RPS6A	-0.132225	5.42169	0.336813	1
YBL021C	HAP3	-0.171862	3.69307	0.337243	1
YML006C	GIS4	0.119957	5.92243	0.337253	1
YDR397C	NCB2	-0.134782	6.30066	0.337357	1
YGL215W	CLG1	0.124929	7.89388	0.337445	1
YJL142C	IRC9	0.211519	3.81987	0.337937	1
YDR420W	HKR1	0.125704	8.23655	0.338365	1
YCR099C	NOT_AVAILABLE	0.1434	4.61963	0.339268	1
YLR007W	NSE1	-0.105566	7.22101	0.339548	1
YHR044C	DOG1	-0.258949	2.61091	0.340018	1
YIL156W-B	NOT_AVAILABLE	-0.143159	4.75202	0.340567	1
YPR134W	MSS18	-0.144849	4.78077	0.34164	1
YPL273W	SAM4	0.178189	3.71957	0.342186	1
YPR156C	TPO3	0.119106	5.97065	0.342192	1
YEL053C	MAK10	0.149725	4.85841	0.342835	1
YMR002W	MIX17	-0.121829	7.66737	0.342939	1
YDR317W	HIM1	0.181877	3.28504	0.343604	1
YKL122C	SRP21	0.152789	6.81441	0.343685	1
YHR088W	RPF1	0.124233	5.56988	0.344004	1
YMR119W-A	NOT_AVAILABLE	0.357465	1.05756	0.34433	1
YAL020C	ATS1	-0.153359	5.73197	0.34435	1
YJL077C	ICS3	-0.218194	3.48407	0.345017	1
YMR076C	PDS5	0.107196	7.34571	0.345338	1
YLR154C	RNH203	-0.189026	3.30787	0.345575	1
YIL113W	SDP1	-0.17952	3.85713	0.345824	1
YGR144W	THI4	-0.174162	6.1968	0.345856	1
YOR030W	DFG16	0.103019	7.40111	0.345988	1
YAR066W	NOT_AVAILABLE	0.296418	1.69945	0.346192	1
YPR158C-D	NOT_AVAILABLE	-0.229073	2.25885	0.346272	1
YFR012W	DCV1	0.330925	0.90288	0.346495	1
YDL061C	RPS29B	-0.147468	6.19265	0.346685	1
YNL187W	SWT21	0.164006	3.77317	0.346954	1
YGR150C	CCM1	0.129713	6.1155	0.347234	1
YNL293W	MSB3	-0.128902	5.36474	0.34792	1
YNL316C	PHA2	-0.166839	3.90684	0.348006	1
YPL269W	KAR9	-0.136461	5.54498	0.348499	1
YGL240W	DOC1	-0.15386	4.22421	0.348706	1
YMR182C	RGM1	0.192448	4.03874	0.349476	1
YHL031C	GOS1	-0.107412	6.50723	0.349814	1
YDL166C	FAP7	-0.175264	3.54336	0.350012	1
YJL150W	NOT_AVAILABLE	0.34073	1.33372	0.350028	1
YDR043C	NRG1	0.108238	7.02266	0.350057	1
YKR016W	MIC60	0.10562	7.34135	0.35025	1
YBR053C	NOT_AVAILABLE	-0.113184	7.10317	0.351084	1
YMR325W	PAU19	-0.302505	1.54403	0.351379	1
YDR391C	NOT_AVAILABLE	-0.203734	3.73422	0.351498	1
YGL142C	GPI10	0.137221	5.84312	0.352232	1
YOR357C	SNX3	-0.165537	5.27751	0.352698	1
YCR028C-A	RIM1	-0.121344	6.56979	0.353043	1
YHR210C	NOT_AVAILABLE	-0.349205	1.18945	0.353561	1
YKR027W	BCH2	-0.168235	4.03119	0.353652	1
YJL183W	MNN11	-0.121882	6.32486	0.353666	1
YBL072C	RPS8A	-0.123357	7.05099	0.353785	1
YPL135W	ISU1	-0.117641	10.4336	0.354171	1
YER039C	HVG1	-0.110034	7.43697	0.354214	1
YGL198W	YIP4	-0.12933	6.47326	0.35481	1
Q0050	AI1	0.212129	3.08033	0.355037	1
YOL033W	MSE1	-0.151535	4.20441	0.355478	1
YGR179C	OKP1	0.151694	5.07138	0.355621	1
YDL012C	NOT_AVAILABLE	-0.159097	4.72959	0.356121	1
YBL094C	NOT_AVAILABLE	-0.240965	2.45823	0.356187	1
YAL034W-A	MTW1	0.186495	3.35717	0.356559	1
YIL040W	APQ12	-0.133028	4.89678	0.356749	1
YIL051C	MMF1	-0.173967	4.20008	0.356829	1
YLR454W	FMP27	0.119771	10.2471	0.356953	1
YML077W	BET5	-0.138337	4.85139	0.357453	1
YOR021C	SFM1	-0.110484	6.29618	0.35749	1
YFR044C	DUG1	-0.112881	7.45251	0.357565	1
YOR074C	CDC21	-0.142596	4.89444	0.357773	1
YCL034W	LSB5	-0.100485	7.82593	0.35848	1
YAL044W-A	NOT_AVAILABLE	-0.152573	4.513	0.358718	1
YJL205C	NCE101	-0.148809	4.57936	0.35878	1
YFR011C	MIC19	0.139856	4.70981	0.359279	1
YPL193W	RSA1	0.117954	6.38062	0.359367	1
YHR099W	TRA1	0.114945	8.53148	0.359833	1
YBL088C	TEL1	0.12124	6.48921	0.360278	1
YDR378C	LSM6	-0.125397	5.83209	0.360337	1
YDR050C	TPI1	-0.163588	9.94902	0.360642	1
YDR116C	MRPL1	-0.126013	5.28769	0.360764	1
YOR196C	LIP5	-0.105273	6.7087	0.361116	1
YNL270C	ALP1	-0.231061	2.75009	0.361505	1
YCL061C	MRC1	0.104021	7.02245	0.361998	1
YHR141C	RPL42B	-0.104446	7.20502	0.362256	1
YMR034C	NOT_AVAILABLE	-0.125068	6.27247	0.362257	1
YCR020W-B	HTL1	0.21138	2.70986	0.36268	1
YHR124W	NDT80	-0.214803	2.56705	0.362783	1
YKL044W	NOT_AVAILABLE	0.351424	1.13234	0.362793	1
YBR176W	ECM31	0.174729	3.8415	0.363221	1
YHR105W	YPT35	-0.116412	5.5953	0.363873	1
YEL028W	NOT_AVAILABLE	-0.189381	3.17162	0.363879	1
YFL034W	NOT_AVAILABLE	0.0996169	7.56684	0.364187	1
YJL084C	ALY2	0.10603	8.88194	0.364998	1
YAL059W	ECM1	-0.121278	5.85302	0.365442	1
YKL101W	HSL1	0.115352	6.31924	0.365625	1
YGL193C	NOT_AVAILABLE	0.111988	7.68102	0.366031	1
YFR038W	IRC5	0.0982764	7.32145	0.366324	1
YMR106C	YKU80	0.109529	6.45019	0.366361	1
YOR394W	PAU21	0.387968	0.74325	0.366405	1
YBR052C	RFS1	-0.224655	3.89322	0.366734	1
YKL056C	TMA19	-0.12004	6.61448	0.36682	1
YBR093C	PHO5	-0.136921	4.93708	0.36733	1
YBR215W	HPC2	0.116476	7.67771	0.367334	1
YFL044C	OTU1	-0.12425	5.63799	0.367673	1
YNL268W	LYP1	-0.103507	7.95055	0.367767	1
YLR403W	SFP1	0.137042	8.77246	0.367824	1
YFL009W	CDC4	0.11029	7.03298	0.367837	1
YGL032C	AGA2	0.232169	3.94825	0.367842	1
YCR012W	PGK1	-0.146096	10.5924	0.367927	1
YJR125C	ENT3	0.0993025	8.24778	0.367953	1
YNL096C	RPS7B	-0.123806	6.35463	0.368438	1
YGL189C	RPS26A	-0.102489	8.18108	0.368508	1
YPL183C	RTT10	0.128611	5.73349	0.369574	1
YGL030W	RPL30	-0.143129	6.18423	0.369705	1
YGR118W	RPS23A	-0.107516	6.75385	0.369742	1
YGR296W	YRF1-3	0.31131	0.935999	0.369925	1
YGL191W	COX13	-0.109309	7.75178	0.369995	1
YDR351W	SBE2	0.108157	7.64228	0.370013	1
YLR066W	SPC3	-0.138908	4.38709	0.370242	1
YMR174C	PAI3	-0.108479	9.08677	0.3703	1
YGL243W	TAD1	-0.10716	6.15227	0.37032	1
YIL069C	RPS24B	-0.121943	6.23893	0.370355	1
YDL077C	VAM6	0.1069	6.14366	0.370732	1
YOR078W	BUD21	0.116278	6.64195	0.370978	1
YNR032W	PPG1	-0.121668	5.71368	0.371529	1
YMR268C	PRP24	0.120357	5.44826	0.37195	1
YGL089C	MF(ALPHA)2	0.225179	2.41797	0.372035	1
YGR021W	NOT_AVAILABLE	0.147012	3.94578	0.372066	1
YHL007C	STE20	0.130669	6.07878	0.37259	1
YLR287C-A	RPS30A	-0.10018	7.75798	0.372641	1
YML107C	PML39	-0.112236	5.86873	0.373044	1
YNL082W	PMS1	0.122446	6.29903	0.373433	1
YLL036C	PRP19	-0.117492	6.11152	0.373488	1
YOR077W	RTS2	-0.132567	5.62782	0.373616	1
YMR138W	CIN4	-0.1426	4.91321	0.374057	1
YKR008W	RSC4	0.0978688	7.08084	0.374354	1
YIL039W	TED1	-0.145958	4.77486	0.374412	1
YDR439W	LRS4	0.120054	5.12311	0.374555	1
YER063W	THO1	-0.106041	7.14153	0.374672	1
YNL196C	SLZ1	0.137604	4.97109	0.374673	1
YER066W	RRT13	-0.158424	3.9996	0.3748	1
YEL057C	NOT_AVAILABLE	-0.24254	1.85351	0.374866	1
YMR122W-A	NOT_AVAILABLE	-0.198264	4.59766	0.374895	1
YNL256W	FOL1	0.101397	7.08954	0.374936	1
YKL008C	LAC1	-0.164512	4.39769	0.37527	1
YGL113W	SLD3	0.130253	5.93316	0.375854	1
YNL145W	MFA2	0.213578	2.84316	0.376012	1
YIR010W	DSN1	0.106498	6.70344	0.376591	1
YAL063C	FLO9	0.155384	6.03484	0.376837	1
YHL030W	ECM29	0.0967142	6.77978	0.377393	1
YPR157W	TDA6	0.153118	3.92925	0.377491	1
YGL177W	NOT_AVAILABLE	0.219461	2.58694	0.377721	1
YIL159W	BNR1	0.120173	6.92462	0.377846	1
YOL012C	HTZ1	-0.124575	6.37741	0.378	1
YPL134C	ODC1	-0.115058	5.67925	0.378469	1
YLR254C	NDL1	0.110494	6.6106	0.378514	1
YDR286C	NOT_AVAILABLE	0.168298	4.27124	0.378964	1
YAR023C	NOT_AVAILABLE	-0.139314	4.48544	0.378993	1
YKL092C	BUD2	0.150764	5.87543	0.37903	1
YPR043W	RPL43A	-0.109921	6.21697	0.379044	1
YHR045W	NOT_AVAILABLE	-0.113156	5.76786	0.379182	1
YLR027C	AAT2	-0.111133	9.10448	0.379343	1
YML036W	CGI121	0.180089	3.02512	0.380217	1
YBR167C	POP7	0.119026	5.28054	0.380246	1
YJR156C	THI11	-0.250842	1.81213	0.38036	1
YER075C	PTP3	0.105898	8.46665	0.380611	1
YGR109W-B	NOT_AVAILABLE	0.139964	6.18665	0.380611	1
YLR200W	YKE2	0.161527	4.69473	0.380756	1
YDR236C	FMN1	-0.119469	6.07932	0.381014	1
YHR051W	COX6	-0.106182	6.24769	0.38124	1
YIL144W	NDC80	0.0995205	7.96267	0.381321	1
YJL203W	PRP21	0.123901	5.459	0.381368	1
YJL055W	NOT_AVAILABLE	-0.104646	7.99693	0.383397	1
YIL089W	NOT_AVAILABLE	0.213095	2.25011	0.383734	1
YHR008C	SOD2	-0.114772	8.75661	0.383818	1
YLR351C	NIT3	-0.119953	5.37045	0.383908	1
YHR119W	SET1	0.104677	7.34497	0.383946	1
YOR111W	NOT_AVAILABLE	-0.139967	4.74877	0.384252	1
YBR184W	NOT_AVAILABLE	-0.209755	2.98843	0.384395	1
YDL081C	RPP1A	-0.106404	6.72982	0.384777	1
YBR228W	SLX1	0.111455	5.87429	0.38494	1
YOR118W	RTC5	0.100219	6.71169	0.385632	1
YGL104C	VPS73	-0.109868	6.65461	0.385914	1
YGR221C	TOS2	0.195641	3.43905	0.386111	1
YDR107C	TMN2	-0.12255	5.0482	0.386141	1
YER007W	PAC2	0.122716	4.98706	0.38636	1
YJL087C	TRL1	0.133114	5.10473	0.3866	1
YER088C-A	NOT_AVAILABLE	0.235869	2.35568	0.387198	1
YKL099C	UTP11	-0.142937	4.28167	0.387351	1
YBR288C	APM3	-0.140777	4.58417	0.387868	1
YBR072W	HSP26	-0.19382	8.96462	0.387915	1
YML019W	OST6	0.132259	4.78104	0.388057	1
YOR204W	DED1	-0.136489	7.56328	0.3883	1
YPR065W	ROX1	0.114005	7.3132	0.389013	1
YPR079W	MRL1	-0.132905	5.35906	0.389073	1
YDL079C	MRK1	0.12052	5.64727	0.389152	1
YIL052C	RPL34B	-0.118511	6.42275	0.389168	1
YMR228W	MTF1	-0.123709	4.7956	0.38925	1
YBR255C-A	NOT_AVAILABLE	-0.120112	6.10973	0.389381	1
YBR004C	GPI18	0.118419	5.60344	0.389521	1
YDR535C	NOT_AVAILABLE	-0.213938	2.72507	0.390501	1
YDR140W	MTQ2	-0.11455	5.94195	0.390864	1
YPR048W	TAH18	-0.123514	5.62934	0.391238	1
YBL102W	SFT2	-0.104848	6.97688	0.391556	1
YIL002C	INP51	0.106911	7.03448	0.391701	1
YBR230W-A	NOT_AVAILABLE	-0.135449	4.8672	0.392554	1
YHL050C	NOT_AVAILABLE	0.113589	6.31654	0.393455	1
YPL242C	IQG1	0.0906928	7.25959	0.393481	1
YDR260C	SWM1	-0.127123	4.82884	0.39386	1
YMR175W-A	NOT_AVAILABLE	0.198601	10.0773	0.394041	1
YJR004C	SAG1	0.108626	8.41969	0.394109	1
YLL045C	RPL8B	-0.10434	8.58	0.394125	1
YDR157W	NOT_AVAILABLE	-0.320935	1.49761	0.394322	1
YBR136W	MEC1	0.100259	6.50998	0.394724	1
YHR038W	RRF1	-0.147022	3.91111	0.395621	1
YMR318C	ADH6	-0.163736	6.18054	0.395736	1
YLR395C	COX8	-0.113109	5.65873	0.396309	1
YDL008W	APC11	-0.164214	3.37672	0.396789	1
YLR091W	GEP5	-0.135256	4.60581	0.397034	1
YLR309C	IMH1	0.103234	9.27359	0.397174	1
YGL021W	ALK1	0.174576	4.99416	0.397395	1
YJR162C	NOT_AVAILABLE	-0.365197	0.460617	0.397425	1
YMR116C	ASC1	-0.137202	8.17945	0.39784	1
YOR037W	CYC2	0.102752	6.36429	0.398241	1
YJL072C	PSF2	-0.112998	5.20428	0.398425	1
YGL086W	MAD1	0.097504	7.42877	0.398458	1
YBR047W	FMP23	-0.116092	5.9826	0.398481	1
YOR073W	SGO1	0.12676	5.67549	0.398639	1
YDL052C	SLC1	-0.25079	3.4451	0.398877	1
YBL004W	UTP20	0.0994031	7.6493	0.398881	1
YNL278W	CAF120	0.0967458	7.48702	0.398944	1
YDL098C	SNU23	-0.1479	4.46701	0.398993	1
YGL146C	RRT6	-0.153949	4.59258	0.399014	1
YER180C	ISC10	-0.128247	5.79481	0.399115	1
YGL131C	SNT2	0.0988051	7.26229	0.399243	1
YJR111C	NOT_AVAILABLE	0.144983	4.12241	0.399261	1
YNL148C	ALF1	0.14647	4.18708	0.399825	1
YBR037C	SCO1	-0.0988535	6.35821	0.399853	1
YIL020C-A	NOT_AVAILABLE	0.332683	1.03856	0.40001	1
YOR344C	TYE7	0.136173	7.01196	0.400108	1
YDL235C	YPD1	-0.117619	5.97819	0.400145	1
YOR173W	DCS2	-0.101044	9.52078	0.400204	1
YNL178W	RPS3	-0.130362	8.7012	0.400242	1
YNR048W	NOT_AVAILABLE	0.11687	5.1545	0.400585	1
YFL021W	GAT1	0.117345	6.90739	0.400892	1
YOR316C-A	NOT_AVAILABLE	-0.223869	1.7931	0.401027	1
YGL011C	SCL1	-0.119451	7.3192	0.401086	1
YHR154W	RTT107	0.104304	7.88432	0.401264	1
YLR354C	TAL1	-0.10126	7.91051	0.401325	1
YDR117C	TMA64	0.123394	4.87496	0.40157	1
YML028W	TSA1	-0.111796	8.73808	0.401687	1
YDR527W	RBA50	0.119144	6.96991	0.401827	1
YBR186W	PCH2	0.166195	3.99808	0.40202	1
YNL163C	RIA1	0.100215	6.23308	0.402025	1
YDR453C	TSA2	-0.166342	3.63311	0.402036	1
YBR274W	CHK1	0.122698	5.74848	0.40251	1
YBL006C	LDB7	-0.119881	5.14983	0.402542	1
YER129W	SAK1	0.124455	6.54434	0.402877	1
YPL133C	RDS2	-0.109876	5.81954	0.403352	1
YML114C	TAF8	0.120999	6.70545	0.403477	1
YLR361C-A	NOT_AVAILABLE	-0.15033	4.78187	0.403695	1
YER035W	EDC2	-0.0898566	7.54112	0.403895	1
YOR281C	PLP2	0.132872	4.39459	0.403948	1
YIR026C	YVH1	-0.133381	4.71526	0.403992	1
YOR134W	BAG7	0.180972	3.33349	0.404415	1
YKL206C	ADD66	-0.139169	5.04627	0.404551	1
YMR210W	NOT_AVAILABLE	-0.10298	6.33994	0.404606	1
YHR158C	KEL1	0.110511	7.58202	0.404958	1
YIL090W	ICE2	-0.0950044	7.89002	0.405269	1
YNR074C	AIF1	-0.196242	4.12857	0.405529	1
YPL029W	SUV3	0.109667	5.9827	0.40579	1
YJL108C	PRM10	-0.141398	6.54395	0.405847	1
YLR383W	SMC6	0.10352	6.7404	0.405967	1
YJL131C	AIM23	0.111311	6.01567	0.406492	1
YJL038C	LOH1	-0.239863	2.2415	0.40677	1
YHR122W	CIA2	-0.134217	6.39781	0.407485	1
YOR195W	SLK19	0.114426	7.99599	0.407551	1
YGR209C	TRX2	-0.103455	9.50936	0.407558	1
YGL257C	MNT2	0.125933	4.89066	0.408057	1
YCR095C	OCA4	0.105307	6.5691	0.408362	1
YGL073W	HSF1	0.108825	9.00483	0.408495	1
YPL208W	RKM1	-0.162065	4.43202	0.408711	1
YDR312W	SSF2	0.0942247	6.85357	0.408757	1
YPR187W	RPO26	-0.104454	6.57349	0.409209	1
YOL052C-A	DDR2	-0.117072	11.0485	0.409425	1
YJL214W	HXT8	-0.216295	2.21504	0.409484	1
YDR361C	BCP1	-0.111224	5.59884	0.4096	1
YFR034C	PHO4	-0.1103	5.92286	0.409766	1
YJL173C	RFA3	-0.129349	5.59158	0.409811	1
YBR213W	MET8	-0.106257	5.52994	0.409835	1
YDR041W	RSM10	-0.0953059	6.69118	0.410374	1
YDL075W	RPL31A	-0.102626	6.81678	0.410385	1
YDR464W	SPP41	0.103711	10.1099	0.410692	1
YJL127C-B	NOT_AVAILABLE	-0.127633	4.71746	0.411118	1
YDR342C	HXT7	0.317285	0.775519	0.411206	1
YBR275C	RIF1	0.0992829	7.45106	0.411232	1
YJL071W	ARG2	-0.0994772	6.4788	0.411726	1
YIL102C	NOT_AVAILABLE	-0.418164	0.202139	0.411859	1
YJL135W	NOT_AVAILABLE	0.283549	1.36441	0.411924	1
YHR083W	SAM35	-0.0951904	6.75526	0.411988	1
YPL031C	PHO85	-0.093777	6.50915	0.412092	1
YHR010W	RPL27A	-0.0911436	6.88999	0.41215	1
YER044C	ERG28	-0.125489	5.43753	0.412156	1
YJR035W	RAD26	0.106081	7.90834	0.412799	1
YGL214W	NOT_AVAILABLE	0.363311	0.493042	0.413399	1
YNL146W	NOT_AVAILABLE	0.155027	3.55502	0.413449	1
YMR304C-A	NOT_AVAILABLE	-0.241006	1.59182	0.413456	1
YJL047C-A	NOT_AVAILABLE	0.259496	1.44943	0.413611	1
YNR058W	BIO3	-0.127938	4.60107	0.41378	1
YLR337C	VRP1	0.119774	9.02375	0.413861	1
YKL123W	NOT_AVAILABLE	0.337629	0.481788	0.413885	1
YIL037C	PRM2	-0.175316	3.03288	0.413943	1
YBL113C	NOT_AVAILABLE	0.0944696	8.20437	0.413969	1
Q0130	OLI1	0.130781	6.06564	0.414063	1
YDL007C-A	NOT_AVAILABLE	0.355921	0.231684	0.414331	1
YMR017W	SPO20	-0.126815	4.42462	0.414827	1
YDL063C	SYO1	0.117012	5.66641	0.414883	1
YOR372C	NDD1	0.0955736	8.77355	0.415358	1
YIL018W	RPL2B	-0.110898	7.66319	0.415822	1
YDR485C	VPS72	0.0902801	8.40339	0.415876	1
YER048C	CAJ1	0.090235	6.86339	0.416096	1
YER088C	DOT6	0.1045	8.52867	0.416187	1
YER155C	BEM2	0.114646	8.78877	0.416497	1
YER072W	VTC1	-0.109621	6.00556	0.416563	1
YPL221W	FLC1	-0.120581	5.4762	0.417095	1
YGR162W	TIF4631	0.0883775	7.35348	0.417454	1
YPR135W	CTF4	0.103379	6.0032	0.417556	1
YEL017W	GTT3	0.124597	4.73418	0.417854	1
YDR006C	SOK1	0.102432	9.38944	0.417921	1
YEL027W	VMA3	-0.128196	7.55721	0.417962	1
YCL047C	POF1	0.137999	4.23899	0.418038	1
YNL119W	NCS2	0.110034	6.4561	0.418038	1
YBR267W	REI1	0.103198	6.20586	0.418167	1
YBR253W	SRB6	-0.121291	4.43828	0.418246	1
YJL126W	NIT2	-0.125166	4.83925	0.418572	1
YHR203C	RPS4B	-0.10386	7.7298	0.418787	1
YFR018C	NOT_AVAILABLE	-0.117137	5.19119	0.419076	1
YDR433W	NOT_AVAILABLE	0.303265	0.775555	0.419725	1
YMR135C	GID8	-0.0949938	7.96555	0.420174	1
YOR351C	MEK1	0.273556	2.51092	0.420454	1
YNL071W	LAT1	-0.109007	8.86045	0.420903	1
YDR146C	SWI5	0.177004	3.61193	0.420994	1
YOR290C	SNF2	0.0978251	10.2533	0.421189	1
YHR102W	KIC1	0.116235	8.04177	0.421346	1
YML018C	NOT_AVAILABLE	-0.11258	5.32688	0.421379	1
YBL095W	NOT_AVAILABLE	-0.111146	5.12227	0.421537	1
YDR493W	MZM1	-0.148886	3.40461	0.421647	1
YBR054W	YRO2	-0.171248	3.02459	0.42165	1
YOR332W	VMA4	-0.101852	8.14274	0.421697	1
YMR143W	RPS16A	-0.0960325	7.0664	0.421937	1
YNL203C	NOT_AVAILABLE	0.166763	3.17708	0.422242	1
TLC1	TLC1	0.123895	4.34109	0.422842	1
YFL057C	AAD16	-0.143433	4.49116	0.423051	1
YPR003C	NOT_AVAILABLE	-0.109866	5.37555	0.423526	1
YIL094C	LYS12	-0.0993112	7.22279	0.423534	1
YDR068W	DOS2	0.118637	6.50022	0.423611	1
YDR507C	GIN4	0.103978	5.95699	0.423619	1
YMR016C	SOK2	0.096662	9.11228	0.423821	1
YLL021W	SPA2	0.0989965	8.89044	0.423823	1
YNL038W	GPI15	-0.116844	4.96333	0.42413	1
YNL297C	MON2	0.0935003	7.13568	0.42416	1
YDR227W	SIR4	0.10578	8.34774	0.42417	1
YLR131C	ACE2	0.152763	4.45965	0.424304	1
YOL077C	BRX1	0.100609	5.8439	0.425081	1
YLR319C	BUD6	0.101961	6.33011	0.425295	1
YDR478W	SNM1	-0.118334	4.72935	0.425752	1
YGL161C	YIP5	-0.104611	6.76549	0.4258	1
YOR087W	YVC1	-0.123081	4.52956	0.42581	1
YOL025W	LAG2	0.0930543	6.84555	0.425811	1
YOL088C	MPD2	-0.136354	5.09651	0.426907	1
YBR021W	FUR4	-0.133847	4.30857	0.426925	1
YLL010C	PSR1	0.0964309	6.56022	0.426931	1
YBR005W	RCR1	-0.107055	6.7929	0.426939	1
YMR157C	AIM36	-0.122232	5.02277	0.426946	1
YEL033W	MTC7	0.101468	9.05028	0.427094	1
YIL152W	NOT_AVAILABLE	-0.107807	5.4334	0.427258	1
YML052W	SUR7	-0.165946	3.74323	0.427293	1
YAL047C	SPC72	0.103231	5.5791	0.427396	1
YPR100W	MRPL51	-0.0976246	7.15515	0.427993	1
YHL001W	RPL14B	-0.114352	6.91485	0.42829	1
YHR054C	NOT_AVAILABLE	0.408834	0.558093	0.428429	1
YOL032W	OPI10	-0.118712	5.49997	0.428894	1
YPL149W	ATG5	-0.107991	6.09784	0.429343	1
YKR020W	VPS51	-0.137989	4.00729	0.42974	1
YPL116W	HOS3	0.0880549	7.078	0.429988	1
YPL112C	PEX25	-0.127858	4.82388	0.429993	1
YGR053C	NOT_AVAILABLE	0.124299	4.59953	0.430038	1
YHR084W	STE12	0.113095	6.09591	0.430076	1
YMR208W	ERG12	0.0969263	6.09213	0.430159	1
YAL011W	SWC3	0.0903902	7.56817	0.430786	1
YLR052W	IES3	0.101014	6.28542	0.431075	1
YPL115C	BEM3	0.105453	6.90998	0.431134	1
YAR020C	PAU7	-0.212268	2.91247	0.431317	1
YNL241C	ZWF1	-0.0902662	8.51743	0.43137	1
YAR003W	SWD1	-0.108008	5.29949	0.43191	1
YJR092W	BUD4	0.0946545	6.21904	0.432035	1
YNL151C	RPC31	0.103744	5.48372	0.432088	1
YBL014C	RRN6	0.105024	6.01389	0.432567	1
YOR181W	LAS17	0.0953059	7.2263	0.432795	1
YKR085C	MRPL20	-0.113857	5.00467	0.432964	1
YPL045W	VPS16	0.0895486	7.20505	0.433103	1
YGR071C	ENV11	0.0941647	6.62427	0.433377	1
YBL064C	PRX1	-0.100115	9.81194	0.433528	1
YHR197W	RIX1	0.13111	5.00073	0.433771	1
YEL020C	NOT_AVAILABLE	-0.0891927	7.22927	0.434106	1
YLR020C	YEH2	-0.099499	5.87141	0.434351	1
YGL049C	TIF4632	0.111912	6.20412	0.434441	1
YFR026C	ULI1	0.193503	2.82973	0.434445	1
YBR118W	TEF2	-0.112855	9.6271	0.434532	1
YOR208W	PTP2	0.0868664	7.7052	0.434627	1
YLR040C	AFB1	0.197723	2.6769	0.434735	1
YKL063C	NOT_AVAILABLE	0.0985655	6.41166	0.434857	1
YLR306W	UBC12	-0.249043	1.51295	0.434941	1
YCL054W	SPB1	0.0936968	7.22026	0.435419	1
YBR158W	AMN1	0.137374	4.73765	0.435678	1
YKL057C	NUP120	0.114733	6.98819	0.435785	1
YJL049W	NOT_AVAILABLE	0.115709	5.83105	0.437078	1
YLR134W	PDC5	-0.183813	4.68892	0.437833	1
YDR220C	NOT_AVAILABLE	-0.244349	1.48865	0.437896	1
YHR200W	RPN10	-0.0855133	7.30489	0.438025	1
YKL003C	MRP17	-0.119276	5.44916	0.43808	1
YDL226C	GCS1	-0.0956779	6.7847	0.438667	1
YDR543C	NOT_AVAILABLE	0.324649	0.684286	0.438711	1
YPR082C	DIB1	0.128793	4.27076	0.438955	1
YCL058C	FYV5	-0.134475	3.73867	0.438971	1
YNL153C	GIM3	-0.17847	2.90123	0.439128	1
YKL149C	DBR1	0.120711	5.16857	0.43997	1
YEL058W	PCM1	-0.0949443	6.8003	0.440073	1
YLR033W	RSC58	0.101371	6.90461	0.440485	1
YJL159W	HSP150	0.132201	5.35668	0.441078	1
YBL096C	NOT_AVAILABLE	0.197628	2.5562	0.441559	1
YLR109W	AHP1	-0.09218	11.3797	0.441602	1
YER117W	RPL23B	-0.0865225	7.00862	0.441606	1
YMR075C-A	NOT_AVAILABLE	-0.235504	1.13435	0.441752	1
YBR022W	POA1	0.114317	4.70553	0.442223	1
YMR230W-A	NOT_AVAILABLE	0.231553	1.72582	0.442226	1
YPL081W	RPS9A	-0.139587	4.96548	0.443175	1
YJL109C	UTP10	0.092698	6.31234	0.443927	1
YER047C	SAP1	0.105089	7.70014	0.444939	1
YDR302W	GPI11	-0.118817	4.93992	0.445096	1
YNL052W	COX5A	-0.0844347	7.75115	0.445144	1
YJR151C	DAN4	0.104572	6.73603	0.445545	1
YEL040W	UTR2	0.139651	3.61943	0.445604	1
YIL106W	MOB1	-0.0968517	6.16367	0.445863	1
YKR080W	MTD1	-0.132913	5.54534	0.445933	1
YPR004C	AIM45	-0.107387	6.23979	0.446288	1
YLR463C	NOT_AVAILABLE	-0.319979	0.413701	0.446427	1
YPL228W	CET1	0.0947185	6.92785	0.446547	1
YJL141C	YAK1	0.0880388	9.85501	0.446709	1
YPR016C	TIF6	-0.105993	7.30641	0.44687	1
YPR174C	NOT_AVAILABLE	-0.134249	3.83525	0.446932	1
YOL041C	NOP12	0.0932437	6.66674	0.446966	1
YCR008W	SAT4	0.0900997	7.52204	0.447227	1
YHR041C	SRB2	-0.132736	4.31898	0.447378	1
YAR071W	PHO11	-0.232199	1.96008	0.447462	1
YPL203W	TPK2	-0.0929795	8.73348	0.447486	1
YPL067C	NOT_AVAILABLE	-0.286515	0.887767	0.447634	1
YPL098C	MGR2	-0.116124	6.13968	0.447669	1
YLR193C	UPS1	-0.112796	6.27918	0.447792	1
YGR036C	CAX4	0.279236	1.13482	0.447826	1
YLL056C	NOT_AVAILABLE	-0.0985508	6.32621	0.448469	1
YMR069W	NAT4	0.258369	1.68683	0.448473	1
YBR009C	HHF1	-0.095082	7.45199	0.448745	1
YOR284W	HUA2	-0.127245	4.27889	0.448758	1
YOR313C	SPS4	-0.250613	6.05268	0.450122	1
YGL066W	SGF73	0.0931182	8.18656	0.450285	1
YPL077C	NOT_AVAILABLE	0.125501	4.33148	0.45047	1
YIL135C	VHS2	0.0860973	8.51331	0.450646	1
YNL136W	EAF7	0.0897416	7.78029	0.450831	1
YDR513W	GRX2	-0.0956852	8.02311	0.450852	1
YNL077W	APJ1	-0.0907365	7.33357	0.451001	1
YDR375C	BCS1	-0.095476	6.21016	0.451333	1
YER143W	DDI1	-0.081696	7.80646	0.451531	1
YPR149W	NCE102	-0.107721	9.55597	0.451546	1
YOR197W	MCA1	0.0801565	7.41566	0.451752	1
YOR377W	ATF1	-0.102779	5.93778	0.452211	1
YOL107W	NOT_AVAILABLE	0.303204	0.927292	0.452516	1
YAL064W-B	NOT_AVAILABLE	0.26298	1.20076	0.453305	1
YAR015W	ADE1	-0.102742	6.91595	0.453462	1
YDL101C	DUN1	0.151715	3.69628	0.453483	1
YDR501W	PLM2	-0.290304	0.737975	0.454173	1
YJR091C	JSN1	0.111688	9.55396	0.454219	1
YML029W	USA1	-0.0946284	7.17389	0.454296	1
YEL063C	CAN1	0.090511	6.61606	0.454711	1
YGR098C	ESP1	0.123122	5.82029	0.454755	1
YLR078C	BOS1	-0.0901977	6.61836	0.454888	1
YML127W	RSC9	-0.0840834	7.90744	0.455018	1
YOR185C	GSP2	-0.0898526	7.96972	0.455118	1
YGL014W	PUF4	0.0812921	7.36521	0.455154	1
YFL023W	BUD27	0.0908382	7.30834	0.455262	1
YMR207C	HFA1	0.0853829	7.57786	0.45531	1
YPL267W	ACM1	-0.156495	2.89041	0.455888	1
YOL026C	MIM1	0.0920044	7.08524	0.456145	1
YNR041C	COQ2	-0.18435	2.27501	0.456309	1
YBR193C	MED8	0.101338	5.2967	0.456342	1
YGL255W	ZRT1	-0.164832	4.5332	0.457009	1
YKL152C	GPM1	-0.117308	11.2804	0.45718	1
YOR271C	FSF1	-0.0932493	6.46158	0.457222	1
YCL031C	RRP7	0.0826391	7.51211	0.457223	1
YOR140W	SFL1	0.0946633	7.48354	0.457485	1
YGR156W	PTI1	0.147102	4.26835	0.457498	1
YOR155C	ISN1	-0.119128	5.31741	0.457736	1
YKL103C	APE1	-0.09021	7.64574	0.457846	1
YML030W	RCF1	0.0950705	6.27953	0.458066	1
YNR006W	VPS27	0.0829185	7.56178	0.458536	1
YDR310C	SUM1	0.0801819	7.11592	0.458788	1
YPL106C	SSE1	0.0887037	7.18517	0.4588	1
YKL150W	MCR1	-0.0950314	9.52684	0.458819	1
YGR220C	MRPL9	-0.104896	6.4333	0.45917	1
YOR342C	NOT_AVAILABLE	0.122948	4.73956	0.459338	1
YLR310C	CDC25	0.0853079	9.04102	0.459801	1
YBR212W	NGR1	0.0868636	9.93784	0.459824	1
YFL047W	RGD2	0.0833979	7.36968	0.459881	1
YBR111C	YSA1	-0.097135	6.04477	0.460041	1
YMR073C	IRC21	-0.0946293	5.74375	0.46024	1
YGR004W	PEX31	-0.143654	4.33878	0.46037	1
YLR329W	REC102	-0.175661	2.88347	0.460593	1
YMR094W	CTF13	-0.169621	2.71513	0.461115	1
YEL034W	HYP2	-0.0976815	10.5818	0.461179	1
YIL007C	NAS2	-0.0853029	6.55767	0.462049	1
YBR116C	NOT_AVAILABLE	0.120286	6.29787	0.462364	1
YDR191W	HST4	-0.12164	4.59292	0.462414	1
YOR166C	SWT1	-0.128107	4.24355	0.46247	1
YDR379W	RGA2	0.115672	5.55008	0.462546	1
YLR168C	UPS2	0.117763	4.59757	0.462818	1
YGR015C	NOT_AVAILABLE	-0.146596	3.45925	0.463306	1
YOL145C	CTR9	0.0877092	8.17574	0.463469	1
YER181C	NOT_AVAILABLE	-0.246266	1.27324	0.463954	1
YMR105C	PGM2	-0.0890882	7.58733	0.463967	1
YOR063W	RPL3	-0.0916761	8.90683	0.464126	1
YAR014C	BUD14	0.0834027	8.49584	0.465	1
YFR023W	PES4	-0.159407	3.30621	0.465151	1
YBR256C	RIB5	-0.0861304	6.92482	0.465157	1
YCR101C	NOT_AVAILABLE	-0.124051	4.39397	0.465166	1
YAL034C	FUN19	0.0878133	9.1064	0.465318	1
YPR078C	NOT_AVAILABLE	-0.330888	1.70551	0.465336	1
YGL028C	SCW11	0.10869	5.48105	0.46554	1
YPL218W	SAR1	-0.103945	7.6235	0.466236	1
YKL096W	CWP1	-0.120378	7.04141	0.46624	1
YMR150C	IMP1	-0.176794	3.24877	0.466335	1
YPR117W	NOT_AVAILABLE	0.0860031	7.64336	0.466371	1
YDL165W	CDC36	-0.104611	5.70763	0.466417	1
YER099C	PRS2	-0.101824	6.75661	0.466718	1
YEL052W	AFG1	-0.0911539	5.80998	0.466816	1
YEL055C	POL5	0.0872097	6.23773	0.466967	1
YJL187C	SWE1	0.125529	4.415	0.467345	1
YOR193W	PEX27	0.110989	5.50873	0.46777	1
YKL082C	RRP14	0.096542	8.00046	0.468538	1
YMR121C	RPL15B	-0.102726	6.04026	0.469206	1
YAL027W	SAW1	0.115274	5.3997	0.469381	1
YLR325C	RPL38	-0.0959318	8.19659	0.46986	1
YDL177C	NOT_AVAILABLE	-0.143027	3.44094	0.470039	1
YPL162C	NOT_AVAILABLE	0.0911381	5.96507	0.470238	1
YNL025C	SSN8	0.115354	4.9944	0.470361	1
YGL057C	GEP7	0.129703	4.17956	0.470598	1
YBR024W	SCO2	-0.0898521	6.05376	0.470751	1
YJR149W	NOT_AVAILABLE	-0.101137	5.05829	0.471142	1
YGR138C	TPO2	-0.122927	6.02083	0.471187	1
YDR066C	RTR2	-0.169179	2.84309	0.471293	1
YLL067C	NOT_AVAILABLE	-0.171645	2.90313	0.471307	1
YPL186C	UIP4	0.0976722	8.187	0.47163	1
YER026C	CHO1	-0.0972272	7.0346	0.471928	1
YER104W	RTT105	0.109029	5.04137	0.472327	1
YPL190C	NAB3	0.0845662	8.43733	0.47234	1
YOR375C	GDH1	0.173689	5.18576	0.472801	1
YHR206W	SKN7	0.0806416	8.97878	0.472898	1
YLR010C	TEN1	-0.152588	4.21548	0.473155	1
YOL044W	PEX15	-0.090294	5.94622	0.473559	1
YER073W	ALD5	-0.11284	7.14915	0.473712	1
YMR262W	NOT_AVAILABLE	-0.158399	3.90807	0.473891	1
YML062C	MFT1	0.101554	6.48625	0.474342	1
YOR192C	THI72	-0.132226	4.10136	0.474872	1
YKL088W	CAB3	0.0920214	6.43368	0.474884	1
YGL013C	PDR1	0.0889322	7.8221	0.475115	1
YPL148C	PPT2	-0.145265	3.89872	0.475301	1
YIL127C	RRT14	0.0936813	6.31545	0.475326	1
YER161C	SPT2	0.100176	6.74788	0.475651	1
YDR143C	SAN1	0.0900353	7.40835	0.47597	1
YPR139C	LOA1	0.109102	4.7155	0.476047	1
YNR059W	MNT4	-0.0858232	6.39039	0.476165	1
YDL002C	NHP10	0.0934201	5.56776	0.476191	1
Q0120	BI4	0.218142	2.51335	0.476306	1
YOR266W	PNT1	0.127598	4.19795	0.476409	1
YOR238W	NOT_AVAILABLE	-0.0984997	5.20901	0.476453	1
YGR196C	FYV8	0.0994036	8.30449	0.476501	1
YDR160W	SSY1	-0.0878421	6.4032	0.476544	1
YDL161W	ENT1	0.098787	8.36619	0.476613	1
YHR016C	YSC84	-0.0808457	7.8283	0.47667	1
YLR407W	NOT_AVAILABLE	0.0927593	5.8336	0.476704	1
YCR107W	AAD3	0.118722	5.5391	0.477067	1
YOL155C	HPF1	0.123402	9.72036	0.47761	1
YOR219C	STE13	0.0799836	7.48775	0.477761	1
YLR044C	PDC1	-0.148708	12.3733	0.47804	1
YNL269W	BSC4	0.14864	3.5715	0.478067	1
YOL043C	NTG2	-0.106581	4.86507	0.478135	1
YDL017W	CDC7	-0.11868	4.18279	0.478684	1
YOL093W	TRM10	-0.119414	4.3597	0.478888	1
YNR077C	NOT_AVAILABLE	0.292076	0.698726	0.478932	1
YPR153W	NOT_AVAILABLE	0.188996	2.366	0.478989	1
YER007C-A	TMA20	0.0945546	5.44693	0.479265	1
YKL105C	SEG2	0.110212	7.62176	0.479661	1
YBR292C	NOT_AVAILABLE	0.178744	2.22271	0.479795	1
YDR081C	PDC2	0.0918775	6.67468	0.479882	1
YDL222C	FMP45	-0.0954484	9.95049	0.480773	1
YHR128W	FUR1	0.111777	4.88886	0.480882	1
YGR060W	ERG25	-0.140398	10.2071	0.481	1
YDL031W	DBP10	0.0800569	8.56494	0.481054	1
YER023C-A	NOT_AVAILABLE	-0.281905	0.864506	0.481533	1
YNL215W	IES2	0.0843712	7.7281	0.481704	1
YPL027W	SMA1	0.280332	0.879108	0.481743	1
YKL032C	IXR1	0.0959336	8.41477	0.481998	1
YMR314W	PRE5	-0.0821841	6.90346	0.482149	1
YOR260W	GCD1	0.108815	6.57542	0.482195	1
YGR142W	BTN2	-0.0980022	5.16574	0.482218	1
YPL032C	SVL3	0.100679	7.14516	0.482268	1
YML117W	NAB6	0.0830839	9.29017	0.482414	1
YPL196W	OXR1	-0.0867986	6.55042	0.482484	1
YDR170C	SEC7	0.0971879	8.60065	0.482641	1
YCR065W	HCM1	0.121736	4.55366	0.482791	1
YNL309W	STB1	0.101095	5.48428	0.482822	1
YKL094W	YJU3	-0.0808004	6.62712	0.482888	1
YNL147W	LSM7	-0.103115	4.85778	0.483173	1
YNL139C	THO2	0.0922325	7.73507	0.483206	1
YHR033W	NOT_AVAILABLE	-0.0890785	10.0039	0.483323	1
YPL033C	SRL4	-0.170821	2.2054	0.48341	1
YCR054C	CTR86	-0.116256	5.61838	0.484182	1
YHR149C	SKG6	-0.170426	2.71435	0.484304	1
YMR039C	SUB1	0.0826929	7.84824	0.484509	1
YIL177C	NOT_AVAILABLE	0.121689	6.19633	0.484786	1
YDR096W	GIS1	0.0835376	9.20226	0.484826	1
YLR138W	NHA1	0.080332	7.60042	0.484861	1
YOR379C	NOT_AVAILABLE	-0.211928	1.75123	0.484988	1
YBR103W	SIF2	0.0777368	7.53255	0.485013	1
YKL016C	ATP7	-0.0931156	6.34084	0.485048	1
YER157W	COG3	0.0946135	5.40892	0.485259	1
YAR028W	NOT_AVAILABLE	0.147565	3.15702	0.485399	1
YNL050C	NOT_AVAILABLE	0.0832391	6.53771	0.48544	1
YBR078W	ECM33	0.0990143	6.49961	0.485491	1
YJL073W	JEM1	0.0945823	6.33921	0.485934	1
YML034W	SRC1	0.0857324	9.33817	0.486051	1
YIL091C	UTP25	0.0963112	6.53472	0.486059	1
YER107C	GLE2	-0.116526	5.54569	0.486242	1
YIR004W	DJP1	0.0821868	7.33861	0.486277	1
YIL057C	RGI2	-0.121704	9.21909	0.486314	1
YLR181C	VTA1	0.0888283	6.08448	0.486552	1
YMR309C	NIP1	0.0860999	7.65584	0.486646	1
YER037W	PHM8	0.0939267	5.78727	0.486882	1
YDR079C-A	TFB5	-0.15756	3.05577	0.487122	1
YBR181C	RPS6B	-0.0796783	6.80026	0.487128	1
YJL117W	PHO86	-0.0809268	7.98677	0.48721	1
YPR107C	YTH1	0.104578	5.53168	0.487253	1
YDR218C	SPR28	0.160641	3.07184	0.487278	1
YJR136C	TTI2	0.0923744	5.34629	0.487374	1
YLL026W	HSP104	-0.0909057	7.71106	0.487483	1
YLL053C	NOT_AVAILABLE	-0.248756	1.30011	0.487784	1
YCR009C	RVS161	-0.0763236	7.01788	0.487935	1
YEL067C	NOT_AVAILABLE	-0.326993	0.920873	0.488263	1
YEL068C	NOT_AVAILABLE	-0.150397	3.09575	0.488398	1
YML086C	ALO1	-0.08535	8.1898	0.488672	1
YDR450W	RPS18A	-0.0899273	6.46265	0.48899	1
YPL038W	MET31	-0.132413	3.94329	0.489043	1
YGL108C	NOT_AVAILABLE	0.107908	4.68671	0.489131	1
YKR011C	NOT_AVAILABLE	0.104132	6.3145	0.489232	1
YOR318C	NOT_AVAILABLE	-0.210689	2.52208	0.489247	1
YDL072C	YET3	-0.078468	7.70005	0.489406	1
YHR067W	HTD2	0.137458	3.12495	0.489486	1
YLR327C	TMA10	-0.105084	10.8919	0.489488	1
YJL036W	SNX4	0.0802419	8.13011	0.489556	1
YOR178C	GAC1	0.0872001	8.62934	0.489715	1
YFL008W	SMC1	0.0794496	7.87707	0.489727	1
YEL038W	UTR4	-0.149537	4.81518	0.489793	1
YOR023C	AHC1	0.0859552	9.87111	0.49007	1
YOR227W	HER1	0.0765562	8.55196	0.490187	1
YLR307C-A	NOT_AVAILABLE	-0.169947	7.72119	0.490221	1
YNL255C	GIS2	-0.0809344	7.88599	0.490253	1
YPR025C	CCL1	0.0831398	7.13869	0.490516	1
Q0075	AI5_BETA	0.0899006	6.13043	0.490541	1
YHR077C	NMD2	0.0808174	8.64232	0.490962	1
YNL066W	SUN4	-0.161834	2.84626	0.490973	1
YFL054C	NOT_AVAILABLE	0.0917993	6.08062	0.491034	1
YER036C	ARB1	-0.087055	8.30215	0.491115	1
YEL062W	NPR2	0.0824629	6.74709	0.491321	1
YDR179W-A	NOT_AVAILABLE	0.1087	4.26506	0.491454	1
YGL023C	PIB2	0.0813732	8.3086	0.491525	1
YLL050C	COF1	-0.0908444	7.96216	0.491686	1
YIL066W-A	NOT_AVAILABLE	0.189634	3.37109	0.491742	1
YBR010W	HHT1	-0.119111	8.95873	0.491761	1
YDR128W	MTC5	0.0806356	7.31181	0.49189	1
YML093W	UTP14	0.0895492	6.66109	0.491891	1
YNL199C	GCR2	0.0827008	8.68943	0.492029	1
YLR441C	RPS1A	-0.0883685	8.19938	0.492083	1
YBR123C	TFC1	0.0817401	6.82285	0.492104	1
YIL111W	COX5B	-0.0983433	5.34581	0.492295	1
YOL102C	TPT1	-0.0935157	5.80987	0.492369	1
YKL161C	KDX1	0.154171	3.66477	0.492433	1
YCR010C	ADY2	-0.0948903	9.90887	0.492832	1
YDL074C	BRE1	0.0776988	7.81377	0.493022	1
YLR258W	GSY2	-0.100868	5.44277	0.493047	1
YBR282W	MRPL27	-0.109205	4.96304	0.493207	1
YPL109C	NOT_AVAILABLE	-0.0921713	5.53978	0.493418	1
YKL127W	PGM1	-0.118559	3.6774	0.493576	1
YDL108W	KIN28	0.0933186	5.76132	0.493747	1
YHR118C	ORC6	-0.114072	4.57723	0.493887	1
YPR008W	HAA1	0.0783236	9.06732	0.493925	1
YDL104C	QRI7	-0.121569	4.01123	0.494219	1
YNL248C	RPA49	0.0973304	5.7555	0.494363	1
YER074W-A	YOS1	-0.0915423	5.95294	0.494776	1
YBL010C	NOT_AVAILABLE	0.118227	4.16939	0.494971	1
YLR276C	DBP9	0.108299	5.88884	0.495542	1
YNL213C	RRG9	0.0925107	6.15077	0.495828	1
YHR134W	WSS1	0.116641	4.78104	0.495883	1
YNL229C	URE2	0.0755489	7.32115	0.496409	1
YNL312W	RFA2	-0.0994623	6.92086	0.4966	1
YDR228C	PCF11	0.114389	6.10973	0.496906	1
YOR244W	ESA1	0.0814849	6.91951	0.497045	1
YER164W	CHD1	0.0770399	7.87656	0.497265	1
YKL015W	PUT3	0.0780158	6.73065	0.497509	1
YML131W	NOT_AVAILABLE	-0.209397	6.91185	0.497641	1
YGL173C	XRN1	0.0861524	8.71569	0.497667	1
YJL002C	OST1	0.0747979	7.6061	0.498181	1
YNL100W	MIC27	-0.0832501	6.22591	0.498251	1
YGL182C	NOT_AVAILABLE	0.19419	1.73557	0.498568	1
YGL121C	GPG1	-0.0856253	6.61955	0.498573	1
YKL106W	AAT1	0.137564	4.7326	0.499317	1
YML012W	ERV25	-0.0748305	7.67229	0.499603	1
YJR044C	VPS55	-0.0921792	5.71834	0.499611	1
YPL154C	PEP4	-0.0827419	8.77536	0.49973	1
YIL067C	NOT_AVAILABLE	-0.100623	5.21295	0.499824	1
YOR081C	TGL5	0.0945401	6.03843	0.500402	1
YPL104W	MSD1	-0.0859993	5.92503	0.500405	1
YGR024C	THG1	-0.0978338	5.11934	0.500429	1
YAL049C	AIM2	-0.0786635	7.22093	0.500548	1
YHR160C	PEX18	-0.0776579	7.50996	0.500841	1
YNL155W	CUZ1	0.0985769	5.82417	0.500993	1
YOL023W	IFM1	0.0836792	6.20798	0.501227	1
YPR133W-A	TOM5	-0.106352	5.47821	0.501259	1
YPL085W	SEC16	0.0809876	9.48045	0.50128	1
YLR466W	YRF1-4	0.152779	3.09432	0.501418	1
YLR390W	ECM19	0.119785	4.46983	0.501505	1
YDR238C	SEC26	0.0747153	8.12122	0.501696	1
YMR247C	RKR1	0.080292	6.89166	0.501808	1
YGR249W	MGA1	-0.182581	1.853	0.502371	1
YGR167W	CLC1	0.0801914	7.88236	0.502395	1
YPL211W	NIP7	-0.121614	3.65349	0.502468	1
YGR172C	YIP1	-0.102224	5.72556	0.502672	1
YEL025C	NOT_AVAILABLE	0.0814719	6.14348	0.502933	1
YHR174W	ENO2	-0.0912907	11.5975	0.503115	1
YOR349W	CIN1	0.0871107	5.73134	0.503392	1
YOR216C	RUD3	0.0812235	6.51083	0.503406	1
YCR024C-A	PMP1	-0.0796623	6.84223	0.503489	1
YJL029C	VPS53	0.0876692	6.64881	0.503607	1
YDL064W	UBC9	-0.0893763	5.88246	0.503636	1
YOR327C	SNC2	-0.106438	6.46829	0.503643	1
YOR276W	CAF20	0.0741337	7.02795	0.503805	1
YKR031C	SPO14	0.105371	8.30384	0.503845	1
YPR041W	TIF5	0.0795575	7.59274	0.504098	1
YPL179W	PPQ1	0.094308	9.83244	0.504127	1
YJL184W	GON7	-0.111326	4.60495	0.504273	1
YMR283C	RIT1	-0.112009	6.22368	0.504625	1
YLR285W	NNT1	-0.109094	4.71921	0.504664	1
YML026C	RPS18B	-0.0924828	7.09047	0.5048	1
YKL060C	FBA1	-0.0975402	12.8235	0.505026	1
YJR008W	MHO1	-0.0862548	8.1021	0.505294	1
YMR193W	MRPL24	-0.080879	6.34239	0.505554	1
YJL144W	NOT_AVAILABLE	-0.0855445	8.22137	0.505789	1
YER174C	GRX4	-0.0864092	6.59567	0.506445	1
YJR043C	POL32	0.106647	4.68488	0.506689	1
YIL120W	QDR1	0.148394	3.96659	0.5068	1
YNL264C	PDR17	-0.0794128	6.42521	0.507505	1
YOL121C	RPS19A	-0.0868078	6.22197	0.507621	1
YJL163C	NOT_AVAILABLE	0.0757362	9.15623	0.507861	1
YPR068C	HOS1	-0.141181	3.59033	0.507905	1
YKR013W	PRY2	0.165585	3.36338	0.507912	1
YMR164C	MSS11	0.0919722	6.57473	0.507969	1
YOR343C	NOT_AVAILABLE	-0.332413	0.616831	0.50798	1
YGR157W	CHO2	0.0894721	6.34339	0.508138	1
YOR236W	DFR1	0.117688	3.597	0.508232	1
YML112W	CTK3	-0.0903256	5.2424	0.508798	1
YJL024C	APS3	-0.0950525	4.91649	0.508822	1
YGR188C	BUB1	0.101987	5.27814	0.508987	1
YNL273W	TOF1	-0.096513	5.62076	0.509007	1
YGL237C	HAP2	-0.0903604	6.88157	0.509251	1
YJL102W	MEF2	0.0837373	5.7261	0.509388	1
YKR066C	CCP1	-0.0734902	7.9039	0.51009	1
YJL153C	INO1	-0.106203	6.41231	0.510115	1
YPL252C	YAH1	0.121312	4.64615	0.510234	1
YFR052C-A	NOT_AVAILABLE	-0.344446	0.4037	0.51064	1
YMR087W	NOT_AVAILABLE	0.134997	3.81971	0.510699	1
YDR354W	TRP4	-0.099806	4.81091	0.510817	1
YMR204C	INP1	-0.0998664	5.77458	0.510985	1
YDL191W	RPL35A	-0.0945412	5.66878	0.511289	1
YFL011W	HXT10	-0.170512	2.46747	0.51177	1
YGL012W	ERG4	0.119763	4.29454	0.511797	1
YMR226C	NOT_AVAILABLE	-0.0813978	7.47281	0.512059	1
YNL011C	NOT_AVAILABLE	0.112052	4.30712	0.512135	1
YFL053W	DAK2	-0.256249	1.60154	0.512449	1
YDR328C	SKP1	-0.0736514	7.49954	0.51246	1
YGL150C	INO80	0.0856677	9.19347	0.512478	1
YLR290C	NOT_AVAILABLE	0.12575	4.49709	0.51251	1
YDR316W	OMS1	-0.104789	4.9046	0.512539	1
YDR080W	VPS41	0.0763038	6.65533	0.512705	1
YAL003W	EFB1	-0.0755709	8.06124	0.512861	1
YOR100C	CRC1	-0.11862	6.49075	0.512931	1
YML049C	RSE1	0.0774304	8.08945	0.51296	1
YNL006W	LST8	-0.127366	5.36323	0.513841	1
YDR303C	RSC3	0.0761752	6.8327	0.513873	1
YFL060C	SNO3	-0.277605	1.09992	0.514243	1
YBR210W	ERV15	0.140232	2.99898	0.514265	1
YDR150W	NUM1	0.0922642	10.4234	0.51457	1
YLR023C	IZH3	0.102239	6.00635	0.51462	1
YHL032C	GUT1	-0.0746894	7.3261	0.514798	1
YLR355C	ILV5	-0.0789517	10.151	0.51492	1
YNL128W	TEP1	0.133824	3.1728	0.515083	1
YPL097W	MSY1	0.107411	4.76755	0.51518	1
YER025W	GCD11	-0.0763031	8.48303	0.515213	1
YPL122C	TFB2	-0.0913382	5.65076	0.515425	1
YMR245W	NOT_AVAILABLE	0.288526	0.769743	0.515687	1
YDL135C	RDI1	-0.0847309	6.33662	0.515762	1
YLR286C	CTS1	0.0721838	8.24555	0.515899	1
YNL158W	PGA1	-0.0980362	5.0131	0.516	1
YMR297W	PRC1	-0.0860506	9.41912	0.51611	1
YKR030W	GMH1	-0.0909259	5.60495	0.516277	1
YLL047W	NOT_AVAILABLE	-0.245552	0.628727	0.516455	1
YNR071C	NOT_AVAILABLE	-0.136945	5.07282	0.516541	1
YDR468C	TLG1	0.106057	6.42487	0.516793	1
YLR423C	ATG17	-0.113008	4.74923	0.517152	1
YML053C	NOT_AVAILABLE	0.0790384	7.41696	0.517456	1
YCR020C-A	MAK31	-0.148523	3.53979	0.517592	1
YOR285W	RDL1	-0.0765511	9.01685	0.517672	1
YER033C	ZRG8	0.10876	6.12276	0.518402	1
YIL027C	EMC5	0.100668	5.23077	0.518497	1
YNL283C	WSC2	0.100222	4.73822	0.519468	1
YNL110C	NOP15	0.0813372	6.93243	0.519626	1
YHR191C	CTF8	-0.13555	3.53227	0.519864	1
YOL047C	LDS2	0.189214	3.03093	0.519876	1
YNL320W	NOT_AVAILABLE	-0.160101	3.37202	0.520057	1
YJL219W	HXT9	-0.297122	0.450737	0.520081	1
YDL148C	NOP14	0.0751617	7.2822	0.520396	1
YPL089C	RLM1	0.0802975	7.35741	0.520646	1
YMR148W	OSW5	0.0993117	5.05411	0.520753	1
YPL043W	NOP4	0.0752049	7.68712	0.520907	1
YIR033W	MGA2	0.0723837	7.53496	0.52118	1
YJL129C	TRK1	0.0903219	6.80873	0.521381	1
YBL063W	KIP1	-0.0869736	5.37779	0.521402	1
YCR094W	CDC50	0.0884606	6.22687	0.521521	1
YKR055W	RHO4	0.0975798	4.80592	0.521571	1
YAL036C	RBG1	0.0757023	6.58814	0.521716	1
YBR295W	PCA1	-0.0692928	6.9467	0.522046	1
YDR208W	MSS4	0.0821225	8.66041	0.522266	1
YGL167C	PMR1	0.0741254	9.13877	0.522281	1
YIL158W	AIM20	-0.186181	1.70018	0.522358	1
YIR039C	YPS6	-0.0837716	5.51031	0.522785	1
YNL188W	KAR1	0.101436	4.60646	0.523005	1
YLR106C	MDN1	0.0767422	8.44639	0.523027	1
YKL093W	MBR1	-0.0784735	7.12661	0.523253	1
YGR202C	PCT1	-0.0754232	7.70777	0.523494	1
YDR049W	VMS1	0.103076	4.79924	0.5235	1
YKL222C	NOT_AVAILABLE	0.085928	5.3725	0.52357	1
YDR013W	PSF1	-0.143804	3.80018	0.523731	1
YMR213W	CEF1	0.0891841	6.9202	0.52415	1
YGR013W	SNU71	0.0754021	6.619	0.524169	1
YPL087W	YDC1	-0.121486	6.60242	0.524266	1
YOR179C	SYC1	0.107343	4.15637	0.524455	1
YDR461W	MFA1	0.1462	2.99867	0.524643	1
YDR460W	TFB3	0.0722485	7.27351	0.524849	1
YGR067C	NOT_AVAILABLE	0.109468	6.46912	0.525204	1
YDR211W	GCD6	0.0833923	6.2806	0.525227	1
YJL143W	TIM17	-0.0766889	6.09242	0.525539	1
YLR270W	DCS1	-0.0748404	9.24636	0.525592	1
YPR137W	RRP9	0.0829174	5.85705	0.525599	1
YDR406W-A	NOT_AVAILABLE	0.188897	1.90368	0.525804	1
YOR273C	TPO4	-0.127198	6.1212	0.525895	1
YCR073W-A	SOL2	-0.0727432	8.31394	0.525938	1
YMR219W	ESC1	0.0784128	8.99439	0.526111	1
YDR098C-B	NOT_AVAILABLE	0.284408	0.411724	0.526389	1
YGR035C	NOT_AVAILABLE	0.182516	1.96207	0.526558	1
YDR494W	RSM28	0.0702833	7.00575	0.52657	1
YDR374C	PHO92	0.109853	4.78857	0.526613	1
YOR049C	RSB1	-0.148308	3.6166	0.526885	1
YNR012W	URK1	-0.113787	3.65325	0.527165	1
YGL039W	NOT_AVAILABLE	0.170372	2.07727	0.527261	1
YKL155C	RSM22	0.0804005	6.0252	0.528144	1
YPR030W	CSR2	0.0704941	11.8897	0.528233	1
YCL055W	KAR4	0.0843179	5.2953	0.528891	1
YFL030W	AGX1	-0.109482	4.92741	0.528944	1
YOL010W	RCL1	-0.0770259	6.29937	0.528946	1
YEL066W	HPA3	-0.114426	3.57891	0.529029	1
YKL080W	VMA5	-0.0740162	6.95642	0.529141	1
YMR022W	UBC7	-0.0851858	6.08322	0.529167	1
YDR003W	RCR2	-0.0703073	6.73707	0.529245	1
YFR036W	CDC26	0.103268	5.32201	0.529394	1
YLR336C	SGD1	0.0749737	6.66817	0.529428	1
YGR215W	RSM27	-0.0881055	5.75245	0.529518	1
YLR373C	VID22	0.0724111	7.16392	0.52987	1
YPR194C	OPT2	-0.0739637	7.39977	0.529878	1
YPL036W	PMA2	-0.147767	8.39947	0.529983	1
YJL039C	NUP192	0.0730577	7.35479	0.530014	1
YJR005C-A	LSO1	0.121091	4.86829	0.530101	1
YML092C	PRE8	-0.110852	6.65383	0.530234	1
YOL051W	GAL11	0.0785603	8.51883	0.530361	1
YOR315W	SFG1	-0.228272	1.02316	0.530369	1
YNR057C	BIO4	-0.105165	4.34512	0.530502	1
YJL053W	PEP8	-0.0835765	6.16097	0.530528	1
YDL088C	ASM4	0.0690703	8.0484	0.530538	1
YFL045C	SEC53	-0.0966306	7.08671	0.530721	1
YOR165W	SEY1	0.0708962	7.9467	0.530808	1
YFR021W	ATG18	-0.0771162	6.58377	0.530965	1
YDR314C	RAD34	0.0887615	5.36837	0.53158	1
YGR257C	MTM1	-0.0851013	5.15412	0.531695	1
YDR244W	PEX5	0.0740772	7.65111	0.531879	1
YDR086C	SSS1	-0.0766427	6.55367	0.531902	1
YMR194W	RPL36A	-0.0823528	5.8774	0.532077	1
YFR016C	NOT_AVAILABLE	0.0829263	8.76012	0.532152	1
YLR429W	CRN1	0.0916672	5.85547	0.532238	1
YIL160C	POT1	-0.0759854	9.19148	0.532507	1
YGL058W	RAD6	-0.112133	5.4821	0.532554	1
YKL084W	HOT13	-0.0973394	4.23188	0.532588	1
YMR201C	RAD14	0.0682646	7.41677	0.532601	1
YGL019W	CKB1	-0.0714537	6.72666	0.532763	1
YHR111W	UBA4	-0.0716163	6.94822	0.532849	1
YER084W	NOT_AVAILABLE	-0.105799	5.5138	0.533024	1
YEL011W	GLC3	0.0823138	7.38806	0.533229	1
YHR050W	SMF2	-0.101352	6.08122	0.533246	1
YOR228C	MCP1	-0.094877	6.01558	0.533397	1
YDR336W	NOT_AVAILABLE	-0.095989	4.75637	0.533405	1
YHR127W	NOT_AVAILABLE	0.0890832	5.85631	0.533416	1
YGR248W	SOL4	-0.0870053	7.5968	0.533718	1
YGL190C	CDC55	0.0853891	8.08043	0.533756	1
YLR311C	NOT_AVAILABLE	-0.134085	3.91571	0.534024	1
YNR056C	BIO5	-0.118687	3.16611	0.534047	1
YGR031W	IMO32	-0.103728	4.65882	0.534122	1
YPL141C	FRK1	0.0742379	6.47399	0.534266	1
YKL154W	SRP102	0.104948	4.32588	0.534465	1
YCR032W	BPH1	0.0701756	7.18524	0.53529	1
YEL022W	GEA2	0.0783991	7.75006	0.535484	1
YFL033C	RIM15	0.0714436	9.24713	0.535508	1
YLR146C	SPE4	0.132018	2.67439	0.535777	1
YIL033C	BCY1	-0.0727882	9.52789	0.535786	1
YMR170C	ALD2	-0.0716051	7.07831	0.535811	1
YMR031C	EIS1	0.0796249	6.4169	0.535872	1
YGL244W	RTF1	0.0735579	8.86353	0.535912	1
YDL016C	NOT_AVAILABLE	-0.116024	3.81936	0.536103	1
YIL016W	SNL1	-0.0974017	4.333	0.536114	1
YKL186C	MTR2	-0.108728	3.72923	0.53642	1
YEL072W	RMD6	0.123677	3.62349	0.536597	1
YDR047W	HEM12	-0.0824883	6.10476	0.536694	1
YDR425W	SNX41	0.0714975	6.93353	0.536694	1
YFL052W	NOT_AVAILABLE	-0.14636	4.09619	0.536699	1
YOR198C	BFR1	0.0673101	7.57168	0.536805	1
YLL041C	SDH2	-0.0746095	9.3117	0.536847	1
YPL188W	POS5	-0.0811064	5.51107	0.536963	1
YDR169C	STB3	0.0764676	8.58779	0.537218	1
YFR050C	PRE4	-0.0696761	8.3947	0.53735	1
YGL133W	ITC1	0.0717718	8.15942	0.537468	1
YJR061W	NOT_AVAILABLE	-0.133051	3.08468	0.53755	1
YDR115W	NOT_AVAILABLE	-0.101545	4.48606	0.537585	1
YNR007C	ATG3	0.0792758	7.87388	0.537805	1
YKL011C	CCE1	0.12123	3.47235	0.53797	1
YBL049W	MOH1	-0.0762528	7.3239	0.538101	1
YOL071W	SDH5	-0.0696356	7.37044	0.53812	1
YOL086C	ADH1	-0.11132	11.5254	0.538216	1
YBL033C	RIB1	-0.07607	8.97266	0.538229	1
YDR381W	YRA1	-0.110968	9.02125	0.538369	1
YIL100W	NOT_AVAILABLE	-0.258895	0.558231	0.538555	1
YLR357W	RSC2	0.0915726	6.73146	0.538903	1
YDL224C	WHI4	0.0698737	8.70848	0.538932	1
YHR208W	BAT1	-0.0694471	7.74632	0.539053	1
YAR027W	UIP3	-0.0897892	5.17555	0.539096	1
YPL047W	SGF11	0.0986429	5.15872	0.539113	1
YMR119W	ASI1	-0.0942707	6.06583	0.539186	1
YGR223C	HSV2	0.0726495	6.7614	0.539347	1
YPR091C	NVJ2	0.0727572	6.38774	0.539707	1
YPL128C	TBF1	-0.0681014	7.09179	0.53978	1
YOL131W	NOT_AVAILABLE	-0.152694	2.16393	0.540104	1
YGL126W	SCS3	-0.0912003	5.25629	0.540322	1
YNL138W	SRV2	-0.0692222	8.00089	0.540855	1
YGR140W	CBF2	0.104121	5.51317	0.540961	1
YIL136W	OM45	0.0791494	11.5256	0.541039	1
YPR191W	QCR2	-0.0678602	6.83754	0.541165	1
YHR032W	ERC1	-0.0899678	6.08207	0.54148	1
YKL071W	NOT_AVAILABLE	-0.0997113	5.73128	0.541639	1
YER093C-A	AIM11	-0.0993428	4.26474	0.541747	1
YDR285W	ZIP1	0.0844719	6.28095	0.54198	1
YLR090W	XDJ1	0.0774099	6.10064	0.542037	1
YMR008C	PLB1	0.0728507	7.78203	0.542042	1
YOL094C	RFC4	0.107924	4.82071	0.542193	1
YLR459W	GAB1	0.0798634	6.20487	0.542408	1
YER103W	SSA4	-0.0728182	6.90826	0.54261	1
YIL116W	HIS5	-0.0689399	7.31859	0.542867	1
YHR186C	KOG1	0.0959979	7.03859	0.543263	1
YDR437W	GPI19	0.128262	2.84557	0.543531	1
YOL073C	DSC2	-0.0699505	7.84868	0.54354	1
YNL332W	THI12	-0.133694	2.98137	0.543556	1
YIL161W	NOT_AVAILABLE	0.083683	5.87728	0.543672	1
YDR348C	PAL1	0.0879836	6.11053	0.5437	1
YGL228W	SHE10	0.0702845	8.68028	0.543794	1
YCL058W-A	ADF1	0.107731	3.73665	0.543866	1
YNL315C	ATP11	-0.0846233	5.90436	0.543886	1
YPR057W	BRR1	-0.10122	5.41811	0.543941	1
YNL271C	BNI1	0.0743828	9.50762	0.544267	1
YML050W	AIM32	-0.0995424	4.82424	0.544933	1
YDR018C	NOT_AVAILABLE	-0.0806261	5.71489	0.545073	1
YBR172C	SMY2	0.0857388	7.601	0.545432	1
YMR278W	PRM15	-0.0658941	7.4174	0.545503	1
YBL035C	POL12	-0.0875468	5.14577	0.545705	1
YHR211W	FLO5	0.102952	3.99688	0.545925	1
YGL186C	TPN1	-0.080118	6.703	0.546345	1
YBR162W-A	YSY6	-0.082092	5.98065	0.546367	1
YDL099W	BUG1	0.076036	7.77251	0.546758	1
YJL068C	NOT_AVAILABLE	-0.0686043	7.41916	0.546831	1
YGL139W	FLC3	0.066627	8.45631	0.547029	1
YKL059C	MPE1	-0.0748802	7.37704	0.547103	1
YDL195W	SEC31	0.0882573	9.69389	0.547148	1
YDR457W	TOM1	0.0719416	9.56897	0.547279	1
YAR002W	NUP60	0.0728501	6.55997	0.547372	1
YNL124W	NAF1	0.0802415	6.0091	0.547515	1
YGR260W	TNA1	-0.0700291	6.96507	0.547743	1
YCR102C	NOT_AVAILABLE	-0.122393	4.80374	0.547757	1
YIL169C	NOT_AVAILABLE	0.074627	7.3401	0.547853	1
YIL059C	NOT_AVAILABLE	-0.136251	2.89498	0.547912	1
YER015W	FAA2	0.0679749	7.32369	0.547951	1
YER049W	TPA1	0.086978	4.91572	0.548146	1
YPR192W	AQY1	-0.0925891	8.4061	0.548198	1
YDL197C	ASF2	0.0739327	7.97729	0.5483	1
YER077C	NOT_AVAILABLE	0.0822459	5.87622	0.548493	1
YGR078C	PAC10	-0.0947032	4.56524	0.548763	1
YFL026W	STE2	0.0868566	5.12461	0.548772	1
YFL014W	HSP12	-0.0953512	12.8794	0.548835	1
YCR106W	RDS1	0.0692624	7.17974	0.548907	1
YDL227C	HO	-0.224063	1.54213	0.548992	1
YMR134W	ERG29	0.104008	5.37051	0.549206	1
YLR008C	PAM18	-0.0976458	4.34345	0.549211	1
YDR487C	RIB3	-0.0652675	6.8725	0.549254	1
YOL144W	NOP8	0.0956843	5.81981	0.549354	1
YEL043W	NOT_AVAILABLE	0.0705843	8.07067	0.549444	1
YCL052C	PBN1	-0.0714219	7.81543	0.549499	1
YGR192C	TDH3	-0.0913205	13.2755	0.549606	1
YBL071W-A	KTI11	0.0979931	5.11971	0.549702	1
YJR086W	STE18	-0.0821192	5.27326	0.549775	1
YBR276C	PPS1	0.0794288	5.73511	0.549858	1
YGR203W	YCH1	-0.103209	3.83148	0.549901	1
YKL058W	TOA2	-0.0742382	6.57573	0.55005	1
YNL330C	RPD3	-0.0684182	6.82407	0.550137	1
YDR400W	URH1	0.11742	3.80099	0.550261	1
YBL051C	PIN4	0.0905777	8.33985	0.550313	1
YNL290W	RFC3	0.0865597	5.10475	0.550613	1
YLR126C	NOT_AVAILABLE	-0.0896186	5.53534	0.550692	1
YBL005W	PDR3	0.075063	6.08813	0.550813	1
YJR019C	TES1	-0.0797086	6.52916	0.551454	1
YCR100C	NOT_AVAILABLE	0.0822659	5.26322	0.551698	1
YIL100C-A	NOT_AVAILABLE	0.26383	0.928541	0.551888	1
YOR150W	MRPL23	0.0858056	5.81505	0.551895	1
YBR127C	VMA2	-0.0742096	9.41267	0.552023	1
YFR019W	FAB1	0.0726298	7.38621	0.552091	1
YJR013W	GPI14	-0.0934123	4.5082	0.552136	1
YOR294W	RRS1	0.0687974	6.50793	0.552558	1
YLL032C	NOT_AVAILABLE	0.0909044	5.87269	0.552622	1
YFL018C	LPD1	-0.0657183	7.99795	0.552765	1
YCR014C	POL4	0.0724272	6.79459	0.552812	1
LSR1	LSR1	-0.103283	7.81133	0.552821	1
YNL051W	COG5	0.0849252	5.1639	0.552828	1
YLR087C	CSF1	0.0793188	7.78097	0.552887	1
YMR284W	YKU70	0.0730278	7.16802	0.553003	1
YPL111W	CAR1	-0.0912206	6.46435	0.553102	1
YBR265W	TSC10	-0.0703002	7.10079	0.55312	1
YLR103C	CDC45	0.097674	4.8565	0.553426	1
YLR265C	NEJ1	-0.0784168	6.66426	0.553777	1
YDR473C	PRP3	0.0727263	6.58491	0.554025	1
YMR102C	NOT_AVAILABLE	0.0848033	5.46332	0.554114	1
YGR133W	PEX4	-0.0754904	5.67325	0.554259	1
YBL081W	NOT_AVAILABLE	0.133269	4.13645	0.554778	1
YGL076C	RPL7A	-0.0707294	7.0964	0.55479	1
YLR153C	ACS2	-0.108067	5.87073	0.554995	1
YER098W	UBP9	0.0734601	6.06341	0.555092	1
YPR179C	HDA3	0.0717892	7.56816	0.555189	1
YJR143C	PMT4	-0.0847539	6.13752	0.55519	1
YHL009C	YAP3	-0.0852591	5.71574	0.555261	1
YPR155C	NCA2	-0.0850161	5.85274	0.555272	1
YDR183W	PLP1	0.112021	3.83795	0.555349	1
YNL070W	TOM7	-0.0941118	5.41095	0.555527	1
YPL092W	SSU1	-0.0750045	6.15768	0.556049	1
YOR058C	ASE1	0.0665777	7.54854	0.556136	1
YOR249C	APC5	0.0896551	4.68846	0.556299	1
YFL058W	THI5	-0.164898	2.43831	0.556519	1
YER051W	JHD1	-0.06968	6.43869	0.556573	1
YOR054C	VHS3	0.0755796	9.24637	0.556588	1
YDR243C	PRP28	-0.0782509	6.22147	0.556809	1
YBR246W	RRT2	-0.0900684	4.93818	0.556821	1
YPL016W	SWI1	0.0880369	6.53269	0.556961	1
YLR115W	CFT2	0.0727652	6.95748	0.557284	1
YBL091C-A	SCS22	-0.0797605	5.31793	0.557393	1
YDR067C	OCA6	-0.096093	5.68607	0.557403	1
YGR189C	CRH1	0.07208	6.60636	0.557553	1
RUF20	RUF20	-0.160713	1.65347	0.557668	1
YDL004W	ATP16	-0.0684992	7.88208	0.558113	1
YGL180W	ATG1	0.0700759	8.01708	0.558477	1
YPL239W	YAR1	0.0800735	5.46408	0.558578	1
YOR096W	RPS7A	-0.0742027	7.66831	0.558593	1
YMR037C	MSN2	0.0724665	8.00763	0.558639	1
YKL216W	URA1	0.0899669	6.03729	0.558639	1
YOR229W	WTM2	-0.0797681	5.80923	0.558656	1
YKR024C	DBP7	-0.0890996	6.22446	0.55875	1
YOL006C	TOP1	0.0691018	8.04202	0.55877	1
YGL247W	BRR6	-0.0865098	4.93518	0.558808	1
YNR011C	PRP2	0.0651799	7.08044	0.558892	1
YPR176C	BET2	-0.0917838	4.948	0.558926	1
YGR043C	NQM1	-0.0658814	10.7802	0.55907	1
YDR239C	NOT_AVAILABLE	-0.0789575	6.31638	0.559252	1
YDL078C	MDH3	-0.0677709	9.13596	0.559309	1
YLR388W	RPS29A	0.11082	4.10259	0.559341	1
YER053C	PIC2	-0.107561	5.38678	0.559561	1
YGR182C	NOT_AVAILABLE	-0.0876062	5.10427	0.55976	1
YBR187W	GDT1	-0.128649	5.0994	0.559984	1
YMR229C	RRP5	0.0718883	8.37076	0.560079	1
YLR387C	REH1	0.0657628	8.03725	0.560115	1
YIR024C	INA22	0.0873597	4.96056	0.560174	1
YDR440W	DOT1	-0.0840939	5.62828	0.560207	1
YDR262W	NOT_AVAILABLE	-0.0785615	10.1658	0.560221	1
YMR070W	MOT3	0.0820581	6.67839	0.560231	1
YCL050C	APA1	0.111142	5.50077	0.560246	1
RDN5-1	RDN5-1	0.147604	1.75505	0.560288	1
YHR121W	LSM12	-0.085687	5.01264	0.560349	1
YLR117C	CLF1	0.0666922	7.00276	0.560377	1
YMR052C-A	NOT_AVAILABLE	0.155473	1.90582	0.560381	1
YKR063C	LAS1	0.0754991	6.81022	0.560381	1
YBR079C	RPG1	0.0666747	7.81881	0.560408	1
YPR189W	SKI3	0.0822923	7.08233	0.560475	1
YBR225W	NOT_AVAILABLE	0.0719171	7.94549	0.56054	1
YMR298W	LIP1	-0.0796276	6.74315	0.560583	1
YCR006C	NOT_AVAILABLE	-0.102474	3.8997	0.561293	1
YAL042W	ERV46	-0.0655946	7.35837	0.56157	1
YFR057W	NOT_AVAILABLE	-0.0897922	4.3757	0.561617	1
YDL198C	GGC1	-0.123373	4.12576	0.561674	1
YKR007W	MEH1	-0.0718483	6.23142	0.561681	1
YDR075W	PPH3	0.0785212	6.42666	0.56172	1
YDR503C	LPP1	-0.16424	3.14454	0.561861	1
YPR066W	UBA3	-0.129018	3.71184	0.56219	1
YBR220C	NOT_AVAILABLE	-0.0867933	5.78	0.562251	1
YKL085W	MDH1	-0.072474	8.2595	0.562443	1
YER176W	ECM32	0.0701959	8.09519	0.562494	1
YPR010C	RPA135	0.0640997	7.09335	0.562592	1
YHR100C	GEP4	-0.138591	3.32011	0.562654	1
YDL168W	SFA1	-0.0695403	9.40013	0.562908	1
YPR070W	MED1	0.0955717	4.48241	0.562975	1
YDL103C	QRI1	-0.0868543	4.97008	0.563357	1
YKL162C-A	NOT_AVAILABLE	-0.142267	2.57733	0.563515	1
YGL017W	ATE1	-0.0716317	6.36313	0.563602	1
YJR141W	NOT_AVAILABLE	0.085259	4.97649	0.563759	1
YBR101C	FES1	-0.0659219	7.69153	0.564199	1
YDL045W-A	MRP10	-0.0945515	4.83166	0.564432	1
YNR017W	TIM23	0.0697495	7.06079	0.564442	1
YGR229C	SMI1	0.06428	7.19135	0.564582	1
YML106W	URA5	0.0687621	6.53602	0.564666	1
YER041W	YEN1	0.0652695	6.90026	0.564814	1
YBL028C	NOT_AVAILABLE	0.112713	3.43478	0.564825	1
YKL168C	KKQ8	-0.0683554	6.95136	0.565079	1
YNL097C	PHO23	-0.0736091	5.50639	0.565308	1
YDL225W	SHS1	0.0647847	7.19348	0.565333	1
YFL017C	GNA1	-0.113172	3.43744	0.565593	1
YDR249C	NOT_AVAILABLE	-0.0978025	4.70086	0.565621	1
YKL213C	DOA1	0.0670651	6.67534	0.565719	1
YDR162C	NBP2	0.0721624	6.38966	0.565797	1
YMR126C	DLT1	-0.100663	5.02224	0.56618	1
YPL245W	NOT_AVAILABLE	-0.140163	2.31317	0.566199	1
YOL158C	ENB1	0.104503	3.90917	0.566665	1
YAL041W	CDC24	0.0832049	7.40419	0.566791	1
YLR252W	NOT_AVAILABLE	0.0825837	5.20406	0.566811	1
YBR268W	MRPL37	-0.0893091	4.99688	0.567076	1
YHR019C	DED81	-0.0724508	6.94016	0.567193	1
YPL223C	GRE1	-0.0695692	14.9247	0.5674	1
YOL065C	INP54	-0.0719255	6.09843	0.567411	1
YLR396C	VPS33	-0.0789468	5.60778	0.567414	1
YDR424C	DYN2	-0.0798019	5.17567	0.567439	1
YPR042C	PUF2	0.0617943	7.31749	0.567459	1
YPR161C	SGV1	0.0678521	7.45899	0.567547	1
YBL043W	ECM13	0.0684286	7.19302	0.567682	1
YOR014W	RTS1	0.0669719	8.90793	0.567711	1
YJR062C	NTA1	0.0681963	7.11036	0.567829	1
YJR050W	ISY1	-0.0875858	5.16256	0.567917	1
YPL136W	NOT_AVAILABLE	-0.200996	1.76719	0.568084	1
YMR203W	TOM40	-0.0726684	7.98458	0.568095	1
YEL054C	RPL12A	-0.065501	6.90632	0.568334	1
YNL072W	RNH201	0.0963798	4.22471	0.568424	1
YML063W	RPS1B	-0.0714623	8.77228	0.568752	1
YOR265W	RBL2	-0.0920801	4.15002	0.568909	1
YKL209C	STE6	0.0746341	5.7852	0.56903	1
YJR117W	STE24	0.0650093	7.56689	0.569111	1
YHR035W	NEL1	0.114526	3.71033	0.569125	1
YGR137W	NOT_AVAILABLE	0.247328	0.710716	0.569127	1
YCL033C	MXR2	-0.0800813	5.84433	0.569592	1
YPL200W	CSM4	-0.13878	2.51122	0.569674	1
YJR014W	TMA22	0.0729874	6.91919	0.569688	1
YBR279W	PAF1	0.0648074	7.57974	0.569757	1
YIL101C	XBP1	0.0835011	9.59607	0.569761	1
YGR106C	VOA1	-0.0664118	7.45946	0.569985	1
YNL221C	POP1	0.0804563	7.40623	0.570154	1
YMR055C	BUB2	-0.0746778	5.61204	0.570426	1
YGL166W	CUP2	-0.0646701	8.00159	0.570539	1
YDR224C	HTB1	-0.0670305	9.0998	0.570672	1
YBR096W	NOT_AVAILABLE	0.109267	3.30315	0.570721	1
YDR042C	NOT_AVAILABLE	0.10059	3.97277	0.571139	1
YLR165C	PUS5	-0.0887915	4.41167	0.571246	1
YLR194C	NOT_AVAILABLE	0.0884308	5.09311	0.57143	1
YCL009C	ILV6	-0.0662307	8.34946	0.571544	1
YCR095W-A	NOT_AVAILABLE	0.138142	2.37627	0.57168	1
YHL047C	ARN2	-0.102732	5.74039	0.57202	1
YPL068C	NOT_AVAILABLE	0.109277	3.58132	0.572066	1
YPL131W	RPL5	-0.0704886	8.76153	0.572146	1
YDR084C	TVP23	-0.0926109	4.56286	0.572443	1
YLR253W	MCP2	-0.0762688	6.22081	0.572533	1
YGL202W	ARO8	-0.0794771	5.62344	0.572726	1
YDR480W	DIG2	0.0707535	6.18916	0.572771	1
YGL043W	DST1	0.068806	6.45337	0.572954	1
YLR394W	CST9	0.0786748	5.09957	0.573001	1
YDL134C	PPH21	-0.0800798	7.51547	0.573039	1
YNL161W	CBK1	0.0698275	8.15328	0.573129	1
YPL002C	SNF8	-0.0926147	4.64084	0.573251	1
YPR102C	RPL11A	0.0731226	5.97887	0.573385	1
YPR175W	DPB2	0.110689	3.16379	0.573493	1
YER166W	DNF1	0.071516	8.5898	0.574005	1
YLL054C	NOT_AVAILABLE	0.079628	5.48069	0.574108	1
YGL091C	NBP35	-0.0789332	7.02007	0.574132	1
YOL113W	SKM1	0.0736132	5.75266	0.574161	1
YOR254C	SEC63	0.0709722	7.05308	0.574671	1
YNL313C	EMW1	0.0745463	7.09842	0.574774	1
YEL007W	MIT1	0.0728182	5.65282	0.574914	1
YER167W	BCK2	0.0652343	8.55136	0.574955	1
YLL051C	FRE6	0.0731274	6.57644	0.575205	1
YJL031C	BET4	-0.0708731	5.88221	0.575297	1
YMR173W	DDR48	-0.127167	4.48289	0.575365	1
YMR109W	MYO5	0.0763902	7.43379	0.575509	1
YOR120W	GCY1	-0.0822499	7.06583	0.575664	1
YLR263W	RED1	0.0799553	5.72509	0.575727	1
YJR047C	ANB1	0.204975	0.331763	0.57575	1
YMR093W	UTP15	-0.113332	4.26703	0.575768	1
YLL012W	YEH1	0.0845672	5.0361	0.575796	1
YDL022W	GPD1	-0.0724249	11.4706	0.575829	1
YDR451C	YHP1	-0.234258	0.760881	0.576084	1
YNL230C	ELA1	0.0762757	6.04591	0.576161	1
YGL085W	LCL3	0.101484	4.18738	0.57645	1
YPR193C	HPA2	-0.0888563	5.12568	0.576559	1
YDR060W	MAK21	0.0681561	6.9113	0.576819	1
YDR423C	CAD1	0.0803275	7.32939	0.576852	1
YML059C	NTE1	0.0732535	6.33452	0.577148	1
YMR026C	PEX12	-0.0654136	7.33786	0.577225	1
YHR062C	RPP1	-0.0916887	4.19828	0.577395	1
YML126C	ERG13	-0.0651602	6.86981	0.577538	1
YOL091W	SPO21	0.100247	3.51541	0.577656	1
YNL164C	IBD2	0.0920703	6.03018	0.577791	1
YKL148C	SDH1	-0.0676448	7.90293	0.578238	1
YNR032C-A	HUB1	-0.10324	3.4432	0.578542	1
YMR004W	MVP1	0.0689397	7.05744	0.578579	1
YGR073C	NOT_AVAILABLE	-0.248998	0.699043	0.578588	1
YBL087C	RPL23A	-0.073645	6.45055	0.578625	1
YJL058C	BIT61	-0.173884	2.08924	0.578749	1
YDR022C	ATG31	-0.077929	5.26693	0.578817	1
YNL247W	NOT_AVAILABLE	0.0889192	6.29761	0.579374	1
YOR163W	DDP1	0.0778196	6.46506	0.579745	1
YGL061C	DUO1	0.0861848	4.79733	0.579996	1
YBR012C	NOT_AVAILABLE	-0.105338	3.88153	0.580119	1
YKL181W	PRS1	0.0622158	7.18339	0.580198	1
YPR131C	NAT3	-0.0910221	3.86965	0.580338	1
YHR005C-A	TIM10	-0.0785422	5.89483	0.580552	1
YOR358W	HAP5	-0.0884489	5.23537	0.5807	1
YJR053W	BFA1	-0.0938544	4.20559	0.580726	1
YDR253C	MET32	0.0787431	5.52504	0.58083	1
YDR345C	HXT3	0.117696	4.55398	0.580845	1
YOR086C	TCB1	0.0674567	8.95171	0.580924	1
YNL179C	NOT_AVAILABLE	-0.173102	1.38072	0.581075	1
YNL044W	YIP3	-0.0946977	5.55964	0.581155	1
YJR015W	NOT_AVAILABLE	0.0680396	6.02307	0.581158	1
YPL234C	VMA11	-0.0843499	5.04567	0.581163	1
RNA170	RNA170	-0.230451	1.08464	0.581219	1
YIL049W	DFG10	-0.133868	2.58325	0.581421	1
YKL114C	APN1	0.0775581	4.88228	0.581428	1
YGR057C	LST7	0.0806006	4.88439	0.581462	1
YBR131W	CCZ1	0.0796331	6.12781	0.581526	1
YIL078W	THS1	0.082589	6.14345	0.581777	1
YJL105W	SET4	0.0894708	4.15886	0.581939	1
YPR063C	NOT_AVAILABLE	-0.0754374	5.4501	0.581949	1
YLR465C	BSC3	-0.155958	2.91441	0.582578	1
YGR271W	SLH1	0.0714295	7.07584	0.582829	1
YHR001W-A	QCR10	-0.0779824	5.49668	0.583013	1
YLR220W	CCC1	-0.0730404	8.10959	0.583094	1
YKL132C	RMA1	-0.201986	2.25885	0.583129	1
YIL119C	RPI1	0.0855555	6.26767	0.583305	1
YDR175C	RSM24	-0.0674369	6.20728	0.583435	1
YDL167C	NRP1	0.0804471	5.05803	0.58353	1
YJR121W	ATP2	-0.0614456	8.27843	0.583568	1
YIL130W	ASG1	0.0657251	7.44865	0.583883	1
YBR070C	ALG14	-0.0909836	4.81745	0.583894	1
YCL057C-A	MIC10	-0.0766205	5.74023	0.584148	1
YBR160W	CDC28	0.0861396	4.97482	0.584487	1
YDR466W	PKH3	0.0881255	8.31532	0.584529	1
YAL019W	FUN30	0.0821043	7.3648	0.584551	1
YDR151C	CTH1	0.0812174	5.88464	0.585139	1
YGR103W	NOP7	0.0613297	7.3401	0.585518	1
YOL138C	RTC1	0.0628949	7.27734	0.585674	1
YHR030C	SLT2	0.0694697	7.01386	0.586053	1
YOR044W	IRC23	0.0870858	6.54133	0.586069	1
YLR346C	NOT_AVAILABLE	-0.0780204	7.26035	0.586122	1
YDL040C	NAT1	0.0679144	6.83861	0.586125	1
YOL007C	CSI2	0.109691	3.36372	0.586221	1
YJL134W	LCB3	-0.094023	4.85423	0.586301	1
YOL112W	MSB4	0.0745871	6.2433	0.586335	1
YDR030C	RAD28	0.0620353	6.64445	0.586596	1
YEL009C	GCN4	0.0630691	9.91434	0.586683	1
YDL185W	VMA1	-0.0705718	9.04576	0.586749	1
YKR003W	OSH6	0.0820129	4.91984	0.586978	1
YGL197W	MDS3	0.0647159	9.44918	0.587306	1
YKL054C	DEF1	0.0685008	9.10898	0.587585	1
YDL005C	MED2	0.061297	8.15797	0.587713	1
YHR089C	GAR1	0.0759534	5.6928	0.588017	1
YJR138W	IML1	0.0621089	9.18023	0.588144	1
YNL080C	EOS1	0.0665731	6.06399	0.58826	1
YMR030W	RSF1	0.0850823	6.40957	0.58832	1
YLR188W	MDL1	0.0646644	6.88229	0.588344	1
YCL014W	BUD3	0.0632262	6.50203	0.588454	1
YDR056C	NOT_AVAILABLE	-0.0670175	6.21064	0.588557	1
YBR271W	EFM2	-0.0851197	5.28925	0.588614	1
YDR277C	MTH1	0.0673326	6.97448	0.589029	1
YLL061W	MMP1	-0.102864	4.3558	0.589332	1
YPR049C	ATG11	0.0606706	8.27881	0.589442	1
YLR411W	CTR3	-0.113738	4.06336	0.589585	1
YLL014W	EMC6	-0.0751774	5.3399	0.589643	1
YGR006W	PRP18	-0.0899693	4.24179	0.589658	1
YNR023W	SNF12	0.0679297	6.59578	0.589757	1
YJL171C	NOT_AVAILABLE	-0.118327	3.70224	0.590067	1
YDR293C	SSD1	0.0628172	11.1559	0.590163	1
YDR408C	ADE8	-0.0844267	5.83514	0.590492	1
YKL180W	RPL17A	-0.0634979	7.958	0.590726	1
YMR005W	TAF4	0.0643821	8.57203	0.590779	1
YFL034C-B	MOB2	0.0673787	6.09831	0.590809	1
YDR014W	RAD61	0.0847097	5.07014	0.591038	1
YER120W	SCS2	-0.0607688	8.06778	0.591179	1
YMR100W	MUB1	0.0600146	7.20127	0.591567	1
YER054C	GIP2	0.0789318	6.14669	0.592276	1
YPL274W	SAM3	-0.0807082	6.02341	0.592611	1
YGL008C	PMA1	-0.0710733	5.48176	0.592616	1
YIL043C	CBR1	-0.075067	6.16805	0.592628	1
YBR221C	PDB1	-0.0771453	8.533	0.592737	1
YPL127C	HHO1	-0.06449	6.26354	0.592958	1
YPR054W	SMK1	0.133353	2.47268	0.593082	1
YKL112W	ABF1	0.0620192	9.5407	0.593168	1
YKR083C	DAD2	0.0980648	4.61079	0.593202	1
YKL172W	EBP2	0.0800089	7.23029	0.593395	1
YPL004C	LSP1	-0.0648485	9.77262	0.593564	1
YLR420W	URA4	0.0763897	5.15879	0.593606	1
YBR171W	SEC66	-0.0705131	5.64479	0.593663	1
YMR188C	MRPS17	0.0659754	7.91558	0.593869	1
YNR073C	NOT_AVAILABLE	0.0781004	5.23884	0.594105	1
YMR263W	SAP30	0.107118	4.98034	0.594266	1
YOR362C	PRE10	-0.0597221	7.67417	0.594339	1
YIL134W	FLX1	0.132545	2.97682	0.594511	1
YML007W	YAP1	0.0606024	9.94322	0.594618	1
YHR007C	ERG11	-0.107585	8.37073	0.59462	1
YDR412W	RRP17	0.0863373	5.34345	0.594714	1
YDR088C	SLU7	0.0708396	5.86915	0.594917	1
YNL067W	RPL9B	-0.0703297	7.82538	0.595117	1
YMR032W	HOF1	-0.19813	1.25168	0.595369	1
YNL131W	TOM22	-0.0653212	7.63548	0.595499	1
YJR113C	RSM7	0.0716008	6.03093	0.595755	1
YLL018C	DPS1	-0.0653907	9.38508	0.595793	1
YLR223C	IFH1	0.0620527	8.80646	0.595796	1
YAL048C	GEM1	0.0742952	6.23503	0.596275	1
YDR454C	GUK1	-0.0750807	5.2622	0.596387	1
YPL204W	HRR25	0.0752559	7.80877	0.596406	1
YHR207C	SET5	0.08524	5.1313	0.596965	1
YOR256C	TRE2	0.0599724	7.48701	0.597023	1
YDR044W	HEM13	-0.0864024	4.64306	0.59711	1
YGR097W	ASK10	0.0669102	6.48386	0.597222	1
YCL040W	GLK1	-0.0804968	9.81309	0.597412	1
YLR361C	DCR2	-0.0671854	6.09468	0.597465	1
YLR259C	HSP60	-0.064314	8.7956	0.597517	1
YNL291C	MID1	0.0915662	5.53304	0.597551	1
YFL002C	SPB4	-0.0804383	5.23479	0.597972	1
YJR098C	NOT_AVAILABLE	-0.127523	2.97556	0.598091	1
YDR169C-A	NOT_AVAILABLE	0.295183	0.682565	0.598125	1
YLR460C	NOT_AVAILABLE	0.113464	4.0321	0.598408	1
YBR117C	TKL2	-0.0617585	11.3903	0.59876	1
YKR091W	SRL3	-0.0721243	5.74922	0.599135	1
YOR124C	UBP2	0.0630111	8.64069	0.599239	1
SRG1	SRG1	-0.156902	1.67616	0.599273	1
YJL048C	UBX6	-0.0770022	7.53769	0.599329	1
YOR376W-A	NOT_AVAILABLE	0.10435	3.28536	0.599483	1
YMR275C	BUL1	0.0784849	6.00059	0.59964	1
YGL047W	ALG13	-0.0850198	4.79555	0.599645	1
YMR159C	ATG16	-0.0913546	4.44421	0.599668	1
YDR078C	SHU2	0.0989463	3.87383	0.599671	1
YEL051W	VMA8	-0.0612799	7.48853	0.599805	1
YPR112C	MRD1	0.0694534	7.00621	0.600094	1
YDR283C	GCN2	0.056648	7.4159	0.600352	1
YLL040C	VPS13	0.0662418	9.70241	0.600589	1
YML094W	GIM5	0.0996883	4.07484	0.600619	1
YAL044C	GCV3	-0.0773825	6.73754	0.600631	1
YPL124W	SPC29	0.108017	3.95504	0.600815	1
YPL066W	RGL1	0.0692238	5.49554	0.600848	1
YDL210W	UGA4	0.117209	4.44144	0.600922	1
YBR255W	MTC4	0.0660384	7.6435	0.601232	1
YER130C	COM2	-0.0887793	5.68054	0.601277	1
YER042W	MXR1	-0.0616333	6.70876	0.601337	1
YML101C-A	NOT_AVAILABLE	-0.237512	0.781136	0.601379	1
YER003C	PMI40	-0.0614633	6.97277	0.601704	1
YDR180W	SCC2	0.0787615	5.85751	0.601883	1
YDR390C	UBA2	0.0599141	6.69845	0.602063	1
YLR178C	TFS1	-0.0671906	8.77478	0.6021	1
YFL038C	YPT1	-0.0575156	8.24948	0.602341	1
YPL160W	CDC60	0.0581203	8.69238	0.602438	1
YGR251W	NOP19	-0.0795221	4.67416	0.602494	1
YER101C	AST2	-0.0641947	7.67298	0.603158	1
YDR500C	RPL37B	-0.0585791	6.66933	0.603227	1
YJL020C	BBC1	0.067759	9.87476	0.603309	1
YPL167C	REV3	0.0660949	6.97089	0.603494	1
YDR119W	VBA4	-0.0759232	5.33034	0.603832	1
YGR003W	CUL3	0.0670366	6.07377	0.604285	1
YPR060C	ARO7	-0.131861	2.74518	0.604445	1
YGR030C	POP6	-0.105935	3.35786	0.604556	1
YLL062C	MHT1	-0.10495	3.28232	0.604632	1
YML071C	COG8	0.0599945	7.02827	0.604786	1
YDR071C	PAA1	-0.0738028	5.96024	0.605068	1
YNR038W	DBP6	0.0662112	6.95976	0.605204	1
YBR060C	ORC2	-0.0650275	5.73359	0.605381	1
YGL176C	NOT_AVAILABLE	0.0788697	5.76626	0.605647	1
YNL157W	IGO1	0.059124	8.2315	0.605768	1
YDL164C	CDC9	-0.0677927	6.93775	0.606096	1
YAL015C	NTG1	-0.0816287	5.03034	0.606123	1
YOR051C	ETT1	0.0828384	4.12741	0.606484	1
YOR308C	SNU66	0.0665753	6.49846	0.606761	1
YNL211C	NOT_AVAILABLE	-0.120702	2.82292	0.606826	1
YOL110W	SHR5	-0.0779213	5.7525	0.60728	1
YOL001W	PHO80	0.107615	4.99006	0.607326	1
YKL070W	NOT_AVAILABLE	0.122884	2.81028	0.607407	1
YKL065W-A	NOT_AVAILABLE	-0.0818415	9.52048	0.60742	1
YDL109C	NOT_AVAILABLE	0.0681713	5.68678	0.607846	1
YIR031C	DAL7	-0.078252	4.38534	0.607855	1
YJL136C	RPS21B	-0.064615	5.89695	0.608024	1
YLR116W	MSL5	0.0722083	7.95967	0.60817	1
YPR019W	MCM4	0.0687256	5.56006	0.608254	1
YDL033C	SLM3	0.077662	5.18879	0.608295	1
YDR038C	ENA5	0.267966	1.53225	0.60842	1
YDL022C-A	NOT_AVAILABLE	-0.268499	0.492876	0.608676	1
YKL110C	KTI12	0.191556	4.1602	0.608732	1
YJR144W	MGM101	-0.0646531	6.22462	0.609005	1
YBR242W	NOT_AVAILABLE	0.0591515	6.57897	0.609073	1
YNL016W	PUB1	0.0545148	7.42442	0.609226	1
YJR112W-A	NOT_AVAILABLE	-0.0732459	5.2483	0.609333	1
YDR264C	AKR1	-0.0588074	6.97913	0.60942	1
YOR009W	TIR4	0.0600974	6.42962	0.609557	1
YKL014C	URB1	0.0690537	6.26695	0.609756	1
YOR047C	STD1	0.0972982	3.25878	0.609827	1
YBR293W	VBA2	0.0744909	5.6498	0.610177	1
YJR057W	CDC8	-0.0904851	4.46924	0.61019	1
YDL159W	STE7	0.0564455	7.21122	0.610293	1
YFR001W	LOC1	0.0851181	5.51656	0.610356	1
YIL045W	PIG2	0.0666164	8.49592	0.610635	1
YIL166C	NOT_AVAILABLE	-0.072185	5.14931	0.610659	1
YLR237W	THI7	-0.081223	5.58723	0.610727	1
YHR187W	IKI1	-0.0621554	6.12755	0.610973	1
YIL010W	DOT5	-0.0844472	4.35366	0.61124	1
YJL138C	TIF2	0.065874	8.31321	0.611417	1
YNL317W	PFS2	-0.0674982	6.29689	0.611567	1
YPL201C	YIG1	0.0664274	7.10426	0.61204	1
YML119W	NOT_AVAILABLE	-0.129259	2.74146	0.61204	1
YIL082W-A	NOT_AVAILABLE	0.0745895	6.32367	0.612083	1
YDR126W	SWF1	0.0786681	4.83163	0.612102	1
YKL159C	RCN1	-0.0784313	5.38574	0.612125	1
YIL086C	NOT_AVAILABLE	0.305794	0.0690122	0.612266	1
YFL012W	NOT_AVAILABLE	0.231716	0.835982	0.612321	1
YGL160W	AIM14	0.0621247	6.30019	0.612396	1
YAR019C	CDC15	0.0637703	6.35617	0.613018	1
YKL120W	OAC1	-0.0968576	6.08444	0.61308	1
[truncated: 3,758 more rows]

## Sheet: 10 mins
genes	Symbol	logFC	logCPM	PValue	FDR
YIL172C	IMA3	2.13214	0.582328	2.16346e-07	0.00126843
Q0120	BI4	-0.71711	2.44821	0.000487625	1
YKL202W	NOT_AVAILABLE	0.334606	5.86146	0.000629412	1
YLR110C	CCW12	0.27349	6.63367	0.00234628	1
Q0055	AI2	-0.665902	3.32084	0.00325495	1
YDR467C	NOT_AVAILABLE	0.78191	1.32988	0.00441179	1
Q0065	AI4	-0.954031	2.58478	0.00644457	1
YDL165W	CDC36	0.248095	5.86274	0.00727324	1
YKL076C	PSY1	0.43687	3.6237	0.00812948	1
YNL142W	MEP2	0.261159	8.37498	0.00886653	1
YOL052C	SPE2	0.283594	5.53815	0.00904649	1
YKL136W	NOT_AVAILABLE	-0.4902	2.57157	0.00935343	1
YBR118W	TEF2	0.259633	9.86749	0.00953839	1
YOR009W	TIR4	0.236742	7.25328	0.0102344	1
YLR363W-A	NOT_AVAILABLE	-0.273264	5.36144	0.0106464	1
YCR097W	HMRA1	-0.323345	5.04486	0.0110289	1
YKL123W	NOT_AVAILABLE	0.872878	0.706064	0.0111659	1
YMR195W	ICY1	0.206295	6.76717	0.0129885	1
YMR173W	DDR48	-0.400535	4.0978	0.0130459	1
YJL079C	PRY1	0.384499	3.68012	0.0132334	1
YPL046C	ELC1	-0.368981	3.84565	0.0146175	1
YDL098C	SNU23	-0.251638	5.07789	0.0151551	1
YML047W-A	NOT_AVAILABLE	-0.652091	1.51587	0.0166956	1
YPR145C-A	NOT_AVAILABLE	-0.261846	5.42014	0.0174089	1
YPL166W	ATG29	-0.251788	5.45851	0.0197661	1
YBL025W	RRN10	-0.238115	4.98464	0.0205173	1
YIL127C	RRT14	-0.195023	6.49646	0.0206498	1
YDR183C-A	NOT_AVAILABLE	-0.341847	3.81772	0.0213931	1
YML022W	APT1	0.235449	5.79087	0.021871	1
YPL234C	VMA11	0.233381	5.83514	0.0222629	1
YBR178W	NOT_AVAILABLE	-0.936892	0.24183	0.0225404	1
YFR036W-A	NOT_AVAILABLE	0.598064	1.63174	0.0225679	1
YPR080W	TEF1	0.207112	8.99934	0.0226671	1
YNL109W	NOT_AVAILABLE	-0.301131	4.16259	0.0234455	1
YCL035C	GRX1	-0.179428	7.29981	0.0240094	1
YLR263W	RED1	-0.208743	5.65987	0.0247988	1
YBR033W	EDS1	-0.210051	5.51904	0.0257554	1
YPR119W	CLB2	-0.374673	3.04634	0.0261533	1
YGL135W	RPL1B	0.214231	7.20231	0.0263485	1
YGL255W	ZRT1	0.194617	5.87181	0.0264551	1
YOR228C	MCP1	0.242802	5.61045	0.027075	1
YML027W	YOX1	0.585563	1.37185	0.0273674	1
YOR369C	RPS12	0.291718	8.30723	0.0281169	1
YMR133W	REC114	-0.605449	1.45237	0.0289057	1
YEL068C	NOT_AVAILABLE	0.316439	3.86914	0.0312028	1
YPR192W	AQY1	0.225044	9.69004	0.0315785	1
YKR094C	RPL40B	0.191434	7.54605	0.0317669	1
YPR113W	PIS1	0.284116	4.25885	0.032135	1
YIL069C	RPS24B	0.211165	6.81713	0.0326352	1
YDL130W	RPP1B	0.203109	7.36453	0.0328977	1
YOR133W	EFT1	0.239609	7.06948	0.0332698	1
YJL151C	SNA3	0.187339	7.28156	0.033452	1
YKL037W	AIM26	0.670641	0.832062	0.0358477	1
YDR414C	ERD1	0.190813	5.84899	0.0360422	1
YDR542W	PAU10	0.689267	0.74515	0.0361653	1
YHR032W-A	NOT_AVAILABLE	0.297008	3.57834	0.036458	1
YJR063W	RPA12	0.239736	5.30237	0.0365762	1
YLL047W	NOT_AVAILABLE	-0.67941	0.914385	0.0373131	1
YML047C	PRM6	-0.664425	0.937759	0.0375161	1
YPR016C	TIF6	0.19036	7.82878	0.0381894	1
YCL057C-A	MIC10	0.228991	5.15269	0.0389301	1
YHR041C	SRB2	0.249828	4.72762	0.0390737	1
YCL048W	SPS22	0.337805	3.29638	0.0421308	1
YCR012W	PGK1	0.201946	9.95745	0.0429278	1
YJL179W	PFD1	-0.259575	4.70873	0.0430644	1
YOR032W-A	NOT_AVAILABLE	0.318746	3.71569	0.0437801	1
YIR005W	IST3	-0.235308	5.40807	0.0441796	1
YCL058C	FYV5	0.326405	3.26559	0.0446714	1
YGR076C	MRPL25	-0.211449	5.6237	0.0448097	1
YGR279C	SCW4	0.195591	6.13294	0.0450938	1
YNR014W	NOT_AVAILABLE	0.158622	7.30681	0.0457226	1
YDR157W	NOT_AVAILABLE	0.49203	1.75209	0.0471283	1
YJR010C-A	SPC1	0.288494	3.72593	0.0473187	1
YNL178W	RPS3	0.219157	9.07591	0.0487508	1
YJR062C	NTA1	-0.1751	6.15169	0.0488633	1
YBR292C	NOT_AVAILABLE	0.322837	3.25471	0.0496026	1
YEL039C	CYC7	-0.242108	5.69718	0.0515955	1
YML058W	SML1	0.186811	6.21508	0.0524484	1
YGR275W	RTT102	-0.180013	5.75847	0.0525111	1
YHR203C	RPS4B	0.191036	8.17791	0.0525219	1
YOL154W	ZPS1	0.186437	6.12697	0.0526679	1
YLR075W	RPL10	0.186913	10.2759	0.0546202	1
YLR179C	NOT_AVAILABLE	0.28303	3.56855	0.0546487	1
YGL108C	NOT_AVAILABLE	-0.210266	4.74168	0.0555413	1
YPL252C	YAH1	0.230724	4.79691	0.056626	1
YKR015C	NOT_AVAILABLE	-0.706248	0.522986	0.0570516	1
YGR020C	VMA7	0.17741	6.13533	0.0570822	1
YGL225W	VRG4	0.176938	7.14415	0.0571309	1
YDR381C-A	NOT_AVAILABLE	-0.192884	5.16614	0.0573167	1
YDL066W	IDP1	0.15213	7.09438	0.0576265	1
YOL136C	PFK27	-0.181486	7.47217	0.0580473	1
YNR073C	NOT_AVAILABLE	0.175318	6.09912	0.058092	1
YIL043C	CBR1	0.162103	6.22664	0.0581637	1
YDR042C	NOT_AVAILABLE	-0.270701	4.2188	0.058674	1
YJL211C	NOT_AVAILABLE	0.613519	0.770391	0.0599991	1
YML036W	CGI121	0.260991	3.75453	0.0607617	1
YOR278W	HEM4	-0.224886	4.54288	0.061324	1
YDR309C	GIC2	0.23224	4.17999	0.0618553	1
YDR315C	IPK1	-0.233771	4.38448	0.0619963	1
YEL038W	UTR4	0.187627	6.31577	0.062271	1
YMR281W	GPI12	0.212536	5.24171	0.0627137	1
YNL312W	RFA2	0.156317	6.64456	0.0628292	1
YIL169C	NOT_AVAILABLE	0.281687	6.53088	0.0638517	1
YDR064W	RPS13	0.230749	8.18764	0.064108	1
YHR017W	YSC83	-0.172643	5.64117	0.0641089	1
YOR382W	FIT2	0.240453	4.08625	0.0642284	1
YPL274W	SAM3	0.160197	7.56963	0.0643952	1
YGR146C-A	NOT_AVAILABLE	0.412956	1.82649	0.0664953	1
YJR024C	MDE1	0.212535	5.49515	0.0666463	1
YIL018W	RPL2B	0.201052	7.8251	0.0669025	1
YGR163W	GTR2	-0.149056	7.02342	0.0669304	1
YGR222W	PET54	-0.201389	5.58303	0.0675068	1
YHR119W	SET1	-0.17693	7.58149	0.0690322	1
YNL067W	RPL9B	0.187886	8.33429	0.0693639	1
YLR340W	RPP0	0.205811	8.97128	0.0699804	1
YGL204C	NOT_AVAILABLE	0.209698	4.54916	0.0701178	1
YBL028C	NOT_AVAILABLE	-0.183715	5.46527	0.0713182	1
YCR095W-A	NOT_AVAILABLE	-0.28625	3.33544	0.0717929	1
YEL027W	VMA3	0.166772	7.86837	0.0720377	1
YBR109C	CMD1	0.160851	7.62113	0.0734446	1
YNL010W	NOT_AVAILABLE	0.182035	5.3136	0.0738115	1
YCR044C	PER1	0.264513	4.31391	0.0749706	1
YLR148W	PEP3	-0.165282	5.6673	0.0749887	1
YDR374C	PHO92	-0.234696	4.00165	0.075481	1
YOL058W	ARG1	0.211747	8.26294	0.0759006	1
YBR053C	NOT_AVAILABLE	0.210021	6.04922	0.0760913	1
YIL011W	TIR3	0.307169	3.15666	0.0768047	1
YKR054C	DYN1	-0.161018	5.57913	0.0774612	1
YJR105W	ADO1	0.156064	6.46579	0.0774615	1
YFL062W	COS4	0.284394	4.53709	0.0783849	1
YKL019W	RAM2	0.164517	6.31132	0.0791258	1
Q0075	AI5_BETA	-0.240896	5.1922	0.0795547	1
YGL214W	NOT_AVAILABLE	-0.535842	1.05641	0.079933	1
YKL115C	NOT_AVAILABLE	-0.368945	2.30851	0.0800516	1
YPL167C	REV3	-0.165827	7.07343	0.0803876	1
YAL065C	NOT_AVAILABLE	0.239371	4.40074	0.0805444	1
YDR069C	DOA4	-0.146754	7.07263	0.0805986	1
YGR236C	SPG1	-0.226989	7.72785	0.0810792	1
YBR227C	MCX1	-0.138812	6.85242	0.081549	1
YER088C-A	NOT_AVAILABLE	0.26661	3.45122	0.0821151	1
YKR082W	NUP133	-0.137053	7.32623	0.0821979	1
YKR039W	GAP1	0.204382	10.255	0.0825648	1
YLR036C	NOT_AVAILABLE	-0.520483	1.09761	0.0833956	1
YPR050C	NOT_AVAILABLE	0.384989	2.29464	0.0835991	1
YER095W	RAD51	0.212802	4.49128	0.0843335	1
YBR263W	SHM1	0.142065	7.01552	0.0847415	1
YGR282C	BGL2	0.15823	9.28658	0.0848759	1
YHL006C	SHU1	0.479941	1.25028	0.0851874	1
YGR192C	TDH3	0.195485	12.7928	0.0853302	1
YCR031C	RPS14A	0.151759	7.28186	0.0854764	1
YBL082C	ALG3	0.198623	5.00976	0.0861323	1
YDR158W	HOM2	0.154302	6.84912	0.0881948	1
YBR045C	GIP1	-0.150147	5.955	0.0890747	1
YLR383W	SMC6	-0.16785	6.79113	0.089457	1
YDL133C-A	RPL41B	0.237293	4.63074	0.0903611	1
YNR057C	BIO4	0.238101	4.49579	0.0907458	1
YGR208W	SER2	0.194627	4.71584	0.0908106	1
YHL001W	RPL14B	0.158611	6.74763	0.090829	1
YPR183W	DPM1	0.169386	6.10254	0.0912211	1
YOL097C	WRS1	0.160622	6.58471	0.0916675	1
YOL165C	AAD15	0.240058	3.98784	0.0919332	1
YGL008C	PMA1	0.169079	6.65934	0.0921025	1
YOL041C	NOP12	-0.139989	7.67822	0.0930023	1
YDR050C	TPI1	0.174108	10.054	0.0931741	1
YFR026C	ULI1	-0.296146	2.92302	0.0936502	1
YBL048W	RRT1	0.17709	6.50136	0.093953	1
YAR015W	ADE1	0.149269	6.63337	0.0943111	1
YPR138C	MEP3	0.295378	4.39286	0.0955756	1
YBR031W	RPL4A	0.166474	7.95084	0.0961351	1
YPL111W	CAR1	0.180424	5.3254	0.0964999	1
YCL026C-A	FRM2	0.227276	3.80736	0.096785	1
YOR137C	SIA1	-0.160057	5.69614	0.097215	1
YJR035W	RAD26	-0.135963	7.70096	0.0972723	1
YMR116C	ASC1	0.216234	8.77955	0.097631	1
YLR271W	NOT_AVAILABLE	-0.154319	6.93305	0.0977575	1
YJL198W	PHO90	0.13864	6.90395	0.097822	1
YGR283C	NOT_AVAILABLE	0.166285	5.67702	0.0981072	1
YMR120C	ADE17	0.135896	7.5191	0.0984548	1
YJR009C	TDH2	0.179671	10.0447	0.0986817	1
YDL058W	USO1	-0.141195	7.14621	0.0988794	1
YMR242C	RPL20A	0.187876	7.93638	0.0994677	1
YHL037C	NOT_AVAILABLE	-0.668078	0.380286	0.0997616	1
YMR088C	VBA1	0.138072	7.51923	0.102291	1
YJR113C	RSM7	0.14602	6.20499	0.102472	1
YOR298W	MUM3	-0.192941	4.69687	0.103196	1
YNL032W	SIW14	-0.141155	6.73135	0.103368	1
YNL204C	SPS18	-0.20722	4.50692	0.103372	1
YOR375C	GDH1	0.227399	9.94891	0.103386	1
YFL020C	PAU5	0.269278	3.84922	0.103417	1
YKR078W	NOT_AVAILABLE	-0.144918	6.03337	0.10362	1
YGR214W	RPS0A	0.176196	7.90149	0.103761	1
YDR044W	HEM13	0.140034	6.33807	0.103775	1
YDR371W	CTS2	-0.133002	6.54138	0.103945	1
YPL199C	NOT_AVAILABLE	0.223679	4.14544	0.104209	1
YJR097W	JJJ3	-0.159225	5.80101	0.104269	1
YLR262C	YPT6	-0.204338	4.55249	0.104363	1
YLL059C	NOT_AVAILABLE	-0.422553	1.55284	0.104412	1
YEL040W	UTR2	0.216352	4.05752	0.104712	1
YLR390W-A	CCW14	0.148534	9.00728	0.105085	1
YKL060C	FBA1	0.162716	12.5581	0.105626	1
YBR196C	PGI1	0.149785	10.5312	0.105803	1
YMR006C	PLB2	0.146029	6.24025	0.106103	1
YKR057W	RPS21A	0.179412	5.89725	0.106306	1
YGR182C	NOT_AVAILABLE	-0.192939	4.95756	0.106775	1
YOR195W	SLK19	-0.159402	6.63855	0.107008	1
YDR524C-B	NOT_AVAILABLE	0.167372	8.6727	0.107941	1
YJL195C	NOT_AVAILABLE	0.342451	2.19487	0.108475	1
YLR393W	ATP10	-0.247381	4.49136	0.108689	1
YGL030W	RPL30	0.174192	7.48532	0.10925	1
YFL034C-A	RPL22B	0.168118	7.06191	0.1105	1
YPL131W	RPL5	0.193648	9.37218	0.110757	1
YDR318W	MCM21	-0.159269	5.28648	0.110782	1
YNL044W	YIP3	0.148023	5.79234	0.110836	1
YFL045C	SEC53	0.12981	7.55441	0.110851	1
YJR145C	RPS4A	0.161512	8.14212	0.111236	1
YCR019W	MAK32	0.165261	5.18944	0.113072	1
YBL092W	RPL32	0.16602	8.538	0.113111	1
YBR203W	COS111	-0.150526	6.55589	0.113158	1
YFL058W	THI5	0.345801	2.48142	0.11395	1
YDR363W-A	SEM1	-0.170238	6.96109	0.114418	1
YLR004C	THI73	0.130086	6.62911	0.114856	1
YPL246C	RBD2	0.268681	4.98833	0.114962	1
YNL190W	NOT_AVAILABLE	-0.159256	8.64685	0.115116	1
YDR138W	HPR1	-0.145982	6.86393	0.115389	1
YOL086C	ADH1	0.176786	10.9525	0.115932	1
YDR200C	VPS64	-0.123563	7.53549	0.116387	1
YDL081C	RPP1A	0.171428	7.56958	0.116964	1
YGL086W	MAD1	-0.136252	6.79371	0.117073	1
YDR512C	EMI1	-0.224695	3.64119	0.117106	1
YMR303C	ADH2	0.174862	7.61863	0.117634	1
YBL003C	HTA2	0.139035	6.68926	0.11812	1
YBL102W	SFT2	0.130145	6.778	0.118301	1
YEL024W	RIP1	0.136992	7.01939	0.118337	1
YAL024C	LTE1	-0.167727	6.60697	0.118355	1
YOL039W	RPP2A	0.173438	6.49879	0.118676	1
YDR079W	PET100	-0.238113	4.01745	0.119393	1
YPL218W	SAR1	0.134577	7.5437	0.119439	1
YPR011C	NOT_AVAILABLE	0.23869	3.29856	0.119625	1
YIL096C	BMT5	-0.153412	5.76977	0.119849	1
YHR070W	TRM5	0.170719	5.01175	0.119968	1
YDR159W	SAC3	-0.134252	6.68832	0.120111	1
YMR031C	EIS1	-0.148985	6.03881	0.120167	1
YOR302W	NOT_AVAILABLE	-0.173749	7.29813	0.12107	1
YOR201C	MRM1	0.130438	6.49083	0.121434	1
YER074W	RPS24A	0.171535	6.99561	0.121788	1
YLR439W	MRPL4	0.130462	7.11801	0.121995	1
YEL058W	PCM1	0.121028	6.98516	0.12258	1
YGL126W	SCS3	0.16287	5.3105	0.1227	1
YNL333W	SNZ2	-0.317005	2.52773	0.123296	1
YKR090W	PXL1	-0.146759	5.69558	0.123863	1
YEL019C	MMS21	-0.182801	5.18977	0.124562	1
YOR316C-A	NOT_AVAILABLE	0.327877	2.24106	0.124666	1
YDL083C	RPS16B	0.151551	7.04461	0.124732	1
YJL085W	EXO70	-0.145644	6.16047	0.124741	1
YPL221W	FLC1	0.125425	6.8636	0.125144	1
YBL090W	MRP21	-0.139361	6.35149	0.125738	1
YAR071W	PHO11	0.248563	3.21683	0.12603	1
YJL127C	SPT10	-0.155435	6.21171	0.126077	1
YJL204C	RCY1	-0.180834	5.68679	0.126693	1
YGR254W	ENO1	0.180938	11.9353	0.12672	1
YKL042W	SPC42	-0.153177	6.11151	0.126721	1
YMR188C	MRPS17	-0.131243	7.28292	0.126834	1
YLR293C	GSP1	0.151731	8.07565	0.127413	1
YDL120W	YFH1	0.138671	5.64133	0.127618	1
YAL069W	NOT_AVAILABLE	0.488455	1.55351	0.128008	1
YCR027C	RHB1	-0.159638	5.1734	0.128677	1
YDL070W	BDF2	-0.148465	10.2088	0.128911	1
YOR234C	RPL33B	0.174307	7.73582	0.130185	1
YLR445W	GMC2	-0.256477	2.86296	0.130217	1
YJL174W	KRE9	0.129476	7.90636	0.13052	1
YBR187W	GDT1	0.130577	6.78283	0.131078	1
YMR058W	FET3	0.278158	2.61715	0.131357	1
YER081W	SER3	0.136281	6.31432	0.131496	1
YCR045W-A	NOT_AVAILABLE	0.333297	2.14791	0.131507	1
YIL031W	ULP2	-0.123519	6.91884	0.133209	1
YKL116C	PRR1	0.135548	6.34619	0.13379	1
YGL230C	NOT_AVAILABLE	-0.476144	1.02508	0.133903	1
YKL057C	NUP120	-0.124465	7.21693	0.134068	1
YKL152C	GPM1	0.159164	10.8123	0.134768	1
YGR047C	TFC4	-0.118881	7.30612	0.135633	1
YKL137W	CMC1	-0.161678	5.13593	0.136278	1
YDL105W	NSE4	-0.171058	4.77355	0.136335	1
YKL128C	PMU1	0.237043	3.52486	0.136577	1
YER156C	NOT_AVAILABLE	0.123961	6.59478	0.136752	1
YIL133C	RPL16A	0.151908	7.02647	0.13705	1
YPL257W	NOT_AVAILABLE	-0.260836	3.16496	0.137314	1
YOR357C	SNX3	0.132862	5.82189	0.137492	1
YDR236C	FMN1	0.14135	5.99649	0.13829	1
YNL250W	RAD50	-0.149713	6.51007	0.13842	1
YEL076C-A	NOT_AVAILABLE	0.616544	0.185298	0.138842	1
YMR056C	AAC1	0.140965	8.26699	0.13919	1
YDL016C	NOT_AVAILABLE	0.240655	4.43248	0.139422	1
YMR313C	TGL3	-0.117474	7.22904	0.139543	1
YPR153W	NOT_AVAILABLE	-0.202256	4.06364	0.139751	1
YOR365C	NOT_AVAILABLE	-0.197996	4.57881	0.13997	1
YER043C	SAH1	0.159587	8.72831	0.140089	1
YDR449C	UTP6	-0.134094	6.41503	0.140887	1
YPR069C	SPE3	0.132556	7.21461	0.141922	1
YOR383C	FIT3	0.2194	4.9862	0.142515	1
YER072W	VTC1	0.13475	6.42564	0.142862	1
YNR066C	NOT_AVAILABLE	-0.262746	4.14151	0.142975	1
YML003W	NOT_AVAILABLE	-0.197981	5.43981	0.143005	1
YGL110C	CUE3	-0.130655	7.6028	0.143045	1
YKL207W	EMC3	0.12034	6.78374	0.143199	1
YLR186W	EMG1	0.133131	6.40899	0.145577	1
YJR087W	NOT_AVAILABLE	-0.22827	3.43337	0.145605	1
YOR372C	NDD1	-0.129579	8.12604	0.146006	1
SRG1	SRG1	-0.28407	3.22084	0.146042	1
YOR193W	PEX27	-0.144139	5.45553	0.146047	1
YEL066W	HPA3	0.210875	4.29088	0.147072	1
YLR303W	MET17	0.153225	9.44885	0.147271	1
YPR027C	NOT_AVAILABLE	0.463499	0.867858	0.147415	1
YDL158C	NOT_AVAILABLE	-0.311878	2.12263	0.147746	1
YPR052C	NHP6A	0.38192	2.37018	0.147899	1
YDL206W	NOT_AVAILABLE	-0.118839	7.79392	0.148103	1
YMR066W	SOV1	-0.150206	6.56593	0.148275	1
YLR211C	ATG38	-0.145774	5.93272	0.1483	1
YIL124W	AYR1	0.16098	7.32877	0.148533	1
YBR249C	ARO4	0.128105	7.3975	0.148861	1
YGR006W	PRP18	-0.162875	4.84598	0.148911	1
YBR090C	NOT_AVAILABLE	0.378333	1.45355	0.148938	1
YBR106W	PHO88	0.133602	9.00834	0.148979	1
YKL065W-A	NOT_AVAILABLE	-0.254832	8.31045	0.149303	1
YJL106W	IME2	-0.153915	4.88628	0.14999	1
YMR149W	SWP1	0.119931	7.10494	0.150395	1
YOR309C	NOT_AVAILABLE	0.254601	4.24593	0.150691	1
YPR007C	REC8	-0.169475	5.02228	0.150732	1
YOL061W	PRS5	0.117402	7.82003	0.151005	1
YLR465C	BSC3	-0.333039	3.00625	0.151056	1
YPR004C	AIM45	0.12989	6.17953	0.151189	1
YIR036C	IRC24	0.152476	5.45026	0.15208	1
YCR100C	NOT_AVAILABLE	-0.168378	4.83497	0.152724	1
YDR511W	SDH7	0.180265	3.99051	0.152834	1
YJL049W	NOT_AVAILABLE	-0.120547	6.73992	0.152881	1
YDR487C	RIB3	0.11358	7.02125	0.153467	1
YEL021W	URA3	-0.243053	3.22248	0.155097	1
YDR034C-D	NOT_AVAILABLE	-0.376329	2.47075	0.155756	1
YEL077C	NOT_AVAILABLE	0.126151	7.62967	0.15611	1
YNR018W	RCF2	0.116487	7.14013	0.156188	1
YMR218C	TRS130	-0.144289	6.46033	0.156199	1
YKL180W	RPL17A	0.156867	7.98876	0.156592	1
YOR289W	NOT_AVAILABLE	-0.152082	7.8156	0.157004	1
YOR299W	BUD7	0.129204	5.91567	0.157494	1
YBL099W	ATP1	0.121938	7.93638	0.157863	1
YJL171C	NOT_AVAILABLE	0.139775	5.78776	0.157961	1
YBL030C	PET9	0.1428	8.38453	0.157965	1
YBR038W	CHS2	0.19755	3.60682	0.158389	1
YKL053W	NOT_AVAILABLE	-0.4896	0.783204	0.158616	1
YOR379C	NOT_AVAILABLE	0.450092	1.45945	0.158618	1
YJR057W	CDC8	-0.155298	4.84694	0.159271	1
YKR088C	TVP38	0.137853	5.55486	0.159893	1
YNL209W	SSB2	0.128742	10.1702	0.159996	1
YIL177C	NOT_AVAILABLE	-0.501978	6.06319	0.160268	1
YER098W	UBP9	-0.167962	6.4645	0.160777	1
YJL158C	CIS3	0.147017	6.09617	0.161338	1
YCR071C	IMG2	-0.139125	5.94411	0.161755	1
YJL108C	PRM10	0.166858	4.9278	0.162127	1
YBR181C	RPS6B	0.141934	7.34639	0.162289	1
YNR007C	ATG3	-0.121236	7.70212	0.162815	1
YCL014W	BUD3	-0.118339	6.45834	0.163031	1
YIL102C-A	NOT_AVAILABLE	0.219643	4.0391	0.163131	1
YGR183C	QCR9	0.141048	5.147	0.163794	1
YLL024C	SSA2	0.182658	7.20871	0.16382	1
YLR127C	APC2	-0.139087	6.16027	0.163912	1
YHR024C	MAS2	0.132539	6.00692	0.164036	1
YFR049W	YMR31	0.133066	5.84622	0.164093	1
YNL293W	MSB3	-0.113929	6.53124	0.164711	1
YOR158W	PET123	-0.119926	6.71497	0.16498	1
YHR155W	YSP1	-0.138491	7.9307	0.165153	1
YDR255C	RMD5	-0.130975	6.35222	0.165572	1
YDL074C	BRE1	-0.123807	8.0313	0.165846	1
YKR030W	GMH1	-0.128547	6.17931	0.165883	1
YGL021W	ALK1	-0.145478	5.35186	0.166129	1
YDL107W	MSS2	-0.14044	5.0464	0.166402	1
YCR022C	NOT_AVAILABLE	-0.35959	1.60312	0.166443	1
YNL146W	NOT_AVAILABLE	-0.175687	4.09002	0.167095	1
YDL103C	QRI1	0.132767	5.36816	0.167295	1
YCR101C	NOT_AVAILABLE	-0.200955	3.7739	0.167371	1
YNL331C	AAD14	-0.120232	6.09121	0.167467	1
YGL147C	RPL9A	0.172788	6.28311	0.168319	1
YNR036C	MRPS12	0.141285	6.1871	0.168632	1
YOR242C	SSP2	-0.194151	4.6156	0.16877	1
YMR075W	RCO1	-0.117158	7.48559	0.1688	1
YBR165W	UBS1	-0.124791	6.40558	0.16955	1
YEL016C	NPP2	-0.146909	5.35436	0.169749	1
YKR002W	PAP1	-0.11673	6.36645	0.169821	1
YOL092W	YPQ1	0.117488	7.27865	0.170602	1
YAR020C	PAU7	0.20863	3.91429	0.170773	1
YGL026C	TRP5	0.122377	9.03281	0.170918	1
YGR141W	VPS62	-0.115088	7.51378	0.171712	1
YBR065C	ECM2	-0.139864	6.72634	0.171888	1
YKR073C	NOT_AVAILABLE	0.456637	0.718714	0.172483	1
YJL089W	SIP4	-0.152291	8.47112	0.172688	1
YMR289W	ABZ2	-0.129557	5.43913	0.172818	1
YFL017W-A	SMX2	-0.178643	3.83303	0.172845	1
YMR074C	NOT_AVAILABLE	0.176764	4.23867	0.173174	1
YPL027W	SMA1	-0.381371	1.61651	0.173341	1
YJL177W	RPL17B	0.136964	7.33299	0.173436	1
Q0105	COB	-0.392006	1.4843	0.17386	1
YHR174W	ENO2	0.142619	11.113	0.17388	1
YHR148W	IMP3	-0.127948	6.28976	0.17522	1
YKL167C	MRP49	-0.132911	6.13027	0.175261	1
YOR084W	LPX1	0.12647	6.21391	0.175419	1
YDR468C	TLG1	-0.144938	5.99616	0.176022	1
YDL010W	GRX6	-0.120105	7.58155	0.176407	1
YIL144W	NDC80	-0.113193	7.91058	0.176575	1
YPR059C	NOT_AVAILABLE	0.506549	0.42978	0.176871	1
YNL301C	RPL18B	0.117825	7.22682	0.177408	1
YMR182W-A	NOT_AVAILABLE	0.317118	1.84497	0.177707	1
YIR012W	SQT1	0.115881	7.50309	0.178189	1
YML012W	ERV25	0.123597	7.47017	0.178307	1
YPL079W	RPL21B	0.14691	7.5044	0.178483	1
YNL328C	MDJ2	-0.31709	1.78974	0.179516	1
YCR048W	ARE1	0.113884	7.70016	0.179843	1
YPL139C	UME1	-0.123863	6.91087	0.181004	1
YDR357C	CNL1	-0.139085	5.72921	0.181195	1
YML028W	TSA1	0.152659	8.62863	0.181493	1
YLR180W	SAM1	0.148401	8.09357	0.181868	1
YMR304C-A	NOT_AVAILABLE	0.360007	1.58031	0.181919	1
YDR345C	HXT3	0.193008	6.04354	0.182055	1
YCL058W-A	ADF1	0.144673	5.21891	0.182323	1
YLL025W	PAU17	0.164146	4.12217	0.182328	1
YMR199W	CLN1	-0.313816	2.09197	0.182732	1
YFL039C	ACT1	0.13339	9.44553	0.183068	1
YHR059W	FYV4	-0.161608	4.5871	0.183245	1
YLR208W	SEC13	0.110923	7.67758	0.183789	1
YMR316C-B	NOT_AVAILABLE	0.161652	4.51282	0.183815	1
YDL182W	LYS20	0.149839	9.21229	0.183818	1
YHR213W-A	NOT_AVAILABLE	0.433993	0.795553	0.18383	1
YOL105C	WSC3	0.118606	6.57089	0.184036	1
YIL004C	BET1	-0.145084	4.81307	0.184693	1
YDR012W	RPL4B	0.142156	8.14061	0.184952	1
YCR025C	NOT_AVAILABLE	0.269105	2.68562	0.185335	1
YBR255W	MTC4	-0.109114	7.51639	0.185839	1
YMR272C	SCS7	0.117268	8.48315	0.18585	1
YIR030W-A	NOT_AVAILABLE	0.353998	1.69236	0.185936	1
YOL127W	RPL25	0.1474	8.30709	0.18613	1
YLL060C	GTT2	0.125554	6.0746	0.186558	1
YER055C	HIS1	0.112243	6.89737	0.186687	1
YBL027W	RPL19B	0.133111	8.55416	0.187302	1
YOR032C	HMS1	-0.160147	5.4899	0.187471	1
YGL132W	NOT_AVAILABLE	-0.378634	1.22346	0.187602	1
YER187W	NOT_AVAILABLE	0.396398	1.20533	0.187659	1
YOR321W	PMT3	0.120463	6.3581	0.187729	1
YPL162C	NOT_AVAILABLE	-0.144189	5.9862	0.188172	1
YJL060W	BNA3	0.101997	7.38427	0.188344	1
YER134C	NOT_AVAILABLE	-0.226592	3.24277	0.188354	1
YNR056C	BIO5	0.149811	5.00053	0.188782	1
YBR250W	SPO23	-0.15766	4.2906	0.189296	1
YFR023W	PES4	-0.194111	3.34718	0.189608	1
YOL038W	PRE6	0.135218	7.08853	0.190534	1
YNL208W	NOT_AVAILABLE	0.114995	8.50244	0.190716	1
YAR018C	KIN3	0.324657	1.8752	0.190728	1
YNL244C	SUI1	-0.120414	8.13544	0.191471	1
YNL126W	SPC98	-0.11255	6.12904	0.191792	1
YBL052C	SAS3	-0.110746	7.62492	0.192897	1
YEL017C-A	PMP2	-0.219046	3.7678	0.193197	1
YAL012W	CYS3	0.128623	8.647	0.193488	1
YBR145W	ADH5	0.12991	5.26774	0.193636	1
YLR287C-A	RPS30A	-0.130604	7.94206	0.193678	1
YDL030W	PRP9	-0.1157	6.32077	0.193788	1
YIL035C	CKA1	-0.11259	7.60448	0.194178	1
YGL194C	HOS2	-0.12165	5.78584	0.194181	1
YHR199C	AIM46	0.102962	7.17035	0.194327	1
YAL059W	ECM1	-0.129062	6.56022	0.19439	1
YNL055C	POR1	0.12507	8.5477	0.194504	1
YHR193C	EGD2	0.157904	7.242	0.195369	1
YOR063W	RPL3	0.131128	10.1845	0.195646	1
YGL190C	CDC55	-0.117977	7.94089	0.195772	1
YGR071C	ENV11	-0.119406	6.95961	0.196089	1
YLL045C	RPL8B	0.149907	8.96909	0.196101	1
YLR297W	NOT_AVAILABLE	-0.120465	6.03813	0.196401	1
YDL229W	SSB1	0.137934	9.07105	0.196567	1
YBR213W	MET8	0.116931	6.21849	0.197214	1
YIL026C	IRR1	-0.11273	6.80471	0.197262	1
YGR096W	TPC1	0.164979	4.25544	0.197282	1
YLR065C	ENV10	0.134051	5.19567	0.19903	1
YKL139W	CTK1	-0.103015	7.26019	0.199877	1
YKL024C	URA6	0.155768	4.51025	0.200051	1
YKL091C	NOT_AVAILABLE	-0.139546	5.00901	0.200077	1
YGL018C	JAC1	-0.138574	5.40465	0.200128	1
YGL200C	EMP24	0.104455	6.96243	0.200416	1
YDL143W	CCT4	0.107156	7.85784	0.200768	1
YDR384C	ATO3	0.127003	7.83288	0.201469	1
YMR117C	SPC24	-0.236408	2.76962	0.201866	1
YNR061C	NOT_AVAILABLE	0.122943	6.04562	0.202049	1
YNL034W	NOT_AVAILABLE	0.158861	4.7213	0.202086	1
YDR154C	NOT_AVAILABLE	0.172301	6.07275	0.202187	1
YBL036C	NOT_AVAILABLE	-0.0997529	7.23455	0.202411	1
YDL007C-A	NOT_AVAILABLE	-0.555266	0.185472	0.202613	1
YBR171W	SEC66	-0.113426	6.55514	0.202949	1
YBR067C	TIP1	0.33721	2.98119	0.203137	1
YHR147C	MRPL6	-0.121108	6.09489	0.203359	1
YMR317W	NOT_AVAILABLE	0.18667	3.63645	0.203422	1
YPR118W	MRI1	0.108632	6.39659	0.203731	1
YBR191W-A	NOT_AVAILABLE	0.375943	1.35457	0.205016	1
YOR169C	NOT_AVAILABLE	-0.48791	0.625395	0.205552	1
YFR034W-A	NOT_AVAILABLE	0.258302	2.40364	0.205722	1
YJR073C	OPI3	0.137986	7.07161	0.205809	1
YDR403W	DIT1	0.228288	3.43045	0.205863	1
YLR344W	RPL26A	0.167615	6.63034	0.206	1
YBR191W	RPL21A	0.136558	7.76196	0.20623	1
YIL153W	RRD1	0.104131	7.04181	0.206802	1
YLR043C	TRX1	0.14637	6.89187	0.207081	1
YLR385C	SWC7	-0.328066	2.06545	0.207133	1
YMR247C	RKR1	-0.124585	7.08572	0.207504	1
YOL156W	HXT11	0.276478	2.03632	0.207627	1
YLR287C	NOT_AVAILABLE	-0.108897	6.38235	0.207733	1
YLR037C	PAU23	0.204682	3.59638	0.20791	1
YIL062C	ARC15	0.128316	6.2386	0.208187	1
YIL138C	TPM2	-0.170619	4.82239	0.208664	1
YGR209C	TRX2	0.119829	8.89084	0.209187	1
YLR047C	FRE8	-0.151119	5.41682	0.209346	1
YDR322C-A	TIM11	0.163214	4.53953	0.209406	1
YJR151C	DAN4	0.115775	6.92624	0.210019	1
YGR120C	COG2	-0.142657	4.43822	0.21014	1
YMR318C	ADH6	0.122083	8.04515	0.210882	1
YLR362W	STE11	-0.100777	7.57633	0.211135	1
YML103C	NUP188	-0.105424	6.68636	0.211244	1
YEL059W	HHY1	0.326136	1.69266	0.211365	1
YLR229C	CDC42	0.110356	6.9168	0.211502	1
YHR153C	SPO16	-0.515103	0.381453	0.211743	1
YLR343W	GAS2	0.271101	3.3334	0.211866	1
YIL119C	RPI1	-0.141153	8.04528	0.21206	1
YGR053C	NOT_AVAILABLE	0.196413	3.90989	0.212062	1
YDR489W	SLD5	0.135212	5.01192	0.212072	1
YHR156C	LIN1	-0.116218	5.59643	0.212346	1
YPR091C	NVJ2	-0.111255	7.29257	0.212724	1
YGR024C	THG1	0.134618	5.83571	0.212807	1
YGR023W	MTL1	0.189644	3.57491	0.212875	1
YDR507C	GIN4	-0.156622	6.07322	0.213184	1
YAR050W	FLO1	0.172639	3.9255	0.213267	1
YBL107C	MIX23	-0.11614	6.26493	0.213526	1
YKL005C	BYE1	-0.110323	8.34756	0.21355	1
YOL152W	FRE7	0.258859	2.68629	0.21416	1
YER036C	ARB1	0.114997	9.57445	0.214737	1
YBR069C	TAT1	0.198232	6.91128	0.214761	1
YOL140W	ARG8	0.113492	6.93946	0.214838	1
YJR053W	BFA1	-0.193692	4.1675	0.214852	1
YNL214W	PEX17	-0.126333	5.27184	0.214885	1
YOR246C	ENV9	0.104589	7.02207	0.214985	1
YGL101W	NOT_AVAILABLE	-0.162051	4.19971	0.215176	1
YNL239W	LAP3	0.110241	7.31941	0.215218	1
YJR069C	HAM1	0.156081	4.7206	0.215218	1
YBL068W	PRS4	0.12498	5.16942	0.215832	1
YPR047W	MSF1	-0.168665	4.19053	0.216461	1
YOL120C	RPL18A	0.131129	7.66151	0.216609	1
YNL260C	LTO1	-0.131372	4.80321	0.216979	1
YBR078W	ECM33	0.117344	7.55537	0.217041	1
YPL033C	SRL4	-0.24485	2.64722	0.21712	1
YBR088C	POL30	0.143201	5.09882	0.217541	1
YBR230C	OM14	0.125386	8.33624	0.217992	1
YFR020W	NOT_AVAILABLE	-0.103754	7.43933	0.218271	1
YDR009W	GAL3	0.149537	4.50617	0.218289	1
YML056C	IMD4	0.123759	6.12544	0.218356	1
YPL179W	PPQ1	-0.119362	9.85197	0.218845	1
YMR257C	PET111	-0.122543	6.87128	0.219292	1
YOR386W	PHR1	-0.142534	5.25213	0.219644	1
YDR079C-A	TFB5	-0.187425	3.36272	0.220178	1
YFL002C	SPB4	-0.110735	6.3963	0.220193	1
YER131W	RPS26B	0.150083	7.41434	0.220199	1
YNL043C	NOT_AVAILABLE	0.264975	2.18586	0.220472	1
YBR126W-B	NOT_AVAILABLE	0.400861	0.808378	0.220581	1
YKR042W	UTH1	0.120915	9.00763	0.220624	1
YNL036W	NCE103	0.117984	10.6554	0.220811	1
YDR162C	NBP2	0.100694	6.5978	0.220972	1
YML107C	PML39	0.133678	5.45247	0.221109	1
YCL055W	KAR4	0.11257	6.0078	0.221301	1
YOL071W	SDH5	-0.10479	6.95924	0.221319	1
YKL222C	NOT_AVAILABLE	-0.108867	6.53663	0.221601	1
YBR076W	ECM8	-0.182865	3.40395	0.221663	1
YKL162C	NOT_AVAILABLE	-0.124696	5.80011	0.221773	1
YMR069W	NAT4	0.20319	3.50452	0.222068	1
YOR060C	SLD7	-0.160035	4.90193	0.222134	1
YLR381W	CTF3	-0.106387	6.24585	0.222408	1
YBR244W	GPX2	-0.135626	5.10903	0.222646	1
YLR058C	SHM2	0.128988	8.97374	0.222677	1
YIL072W	HOP1	-0.162759	4.30472	0.222908	1
YMR168C	CEP3	0.138526	4.69588	0.222908	1
YAR035W	YAT1	0.131999	8.27416	0.223375	1
YPR072W	NOT5	-0.0975062	7.5322	0.223898	1
YPL225W	NOT_AVAILABLE	-0.114451	7.94292	0.223904	1
YCR060W	TAH1	0.213385	2.77375	0.224501	1
YHR172W	SPC97	-0.12961	5.67933	0.225179	1
YNL121C	TOM70	-0.108923	8.46967	0.225262	1
YKL141W	SDH3	0.168426	6.14652	0.225286	1
YOR345C	NOT_AVAILABLE	0.295327	1.83308	0.22549	1
YGR234W	YHB1	0.122635	5.33382	0.22554	1
YMR025W	CSI1	-0.161331	4.55694	0.22561	1
YGL234W	ADE5,7	0.120071	8.29106	0.22564	1
YFR031C	SMC2	-0.110064	5.94826	0.226076	1
YAL038W	CDC19	0.138111	11.9597	0.226235	1
YLR027C	AAT2	0.116625	8.67528	0.226691	1
YCR024C-B	NOT_AVAILABLE	0.138636	7.5836	0.226861	1
YFL024C	EPL1	-0.102066	6.57082	0.227027	1
YNL080C	EOS1	0.0939785	6.90569	0.227087	1
YKL029C	MAE1	0.131021	7.73401	0.22731	1
YLR166C	SEC10	-0.104964	6.76563	0.227679	1
YLR041W	NOT_AVAILABLE	-0.187258	3.14437	0.227962	1
YNR021W	NOT_AVAILABLE	0.0999153	6.7695	0.227962	1
YDR273W	DON1	-0.115283	6.90917	0.228238	1
YDR435C	PPM1	0.133917	5.19667	0.228349	1
YJR139C	HOM6	0.108475	8.05066	0.228378	1
YCR059C	YIH1	0.143199	4.45014	0.228844	1
YPL165C	SET6	0.440855	0.507295	0.229154	1
YOR390W	FEX1	-0.166705	4.5828	0.229571	1
YER009W	NTF2	0.113558	6.43323	0.229777	1
YGR126W	NOT_AVAILABLE	-0.154714	4.01244	0.229835	1
YDR252W	BTT1	-0.19046	3.18791	0.230024	1
YGR153W	NOT_AVAILABLE	-0.236861	2.9228	0.230038	1
YJR010W	MET3	0.114849	6.54781	0.230142	1
YOR318C	NOT_AVAILABLE	0.235425	2.65431	0.230343	1
YNL315C	ATP11	0.10092	6.61837	0.230615	1
YER161C	SPT2	-0.107261	7.15339	0.230791	1
YLR420W	URA4	-0.128619	5.55956	0.230812	1
YGR174C	CBP4	-0.111754	6.79579	0.23083	1
YOR364W	NOT_AVAILABLE	-0.263412	2.40447	0.231224	1
YPL255W	BBP1	0.128753	4.95438	0.231252	1
YDL174C	DLD1	0.100563	7.69377	0.23132	1
YGL093W	SPC105	-0.110908	7.29498	0.231367	1
YDL045C	FAD1	-0.10355	6.16941	0.231454	1
YDR179C	CSN9	-0.178361	3.93215	0.231889	1
YLR346C	NOT_AVAILABLE	-0.138376	7.02026	0.231971	1
YPL119C	DBP1	-0.107543	7.88448	0.232055	1
YGR122W	NOT_AVAILABLE	-0.113635	6.04527	0.232135	1
YLR234W	TOP3	0.162066	4.3613	0.232517	1
YBR063C	NOT_AVAILABLE	-0.0939457	7.34342	0.232757	1
YER035W	EDC2	-0.098393	7.1278	0.23284	1
YLL050C	COF1	0.126574	7.60833	0.233846	1
YHR188C	GPI16	0.0960846	6.97074	0.233949	1
YCR024C-A	PMP1	-0.129453	7.0177	0.233949	1
YJR077C	MIR1	0.101125	7.24399	0.234779	1
YLR453C	RIF2	-0.161076	4.13405	0.234892	1
YNL160W	YGP1	0.128799	6.5244	0.235215	1
YDR472W	TRS31	0.114964	5.55812	0.235466	1
YER056C	FCY2	0.107497	9.32392	0.235794	1
YEL065W	SIT1	0.134944	6.68401	0.235845	1
YFR012W-A	NOT_AVAILABLE	-0.305182	1.87496	0.23626	1
YNR058W	BIO3	0.122364	5.65572	0.236825	1
YDL056W	MBP1	-0.0967055	7.65443	0.236981	1
YPL216W	NOT_AVAILABLE	-0.113	6.81532	0.237001	1
YGR253C	PUP2	0.0961903	7.06275	0.237004	1
YBR200W	BEM1	-0.110923	7.43793	0.237235	1
YIL023C	YKE4	0.10851	6.15276	0.237809	1
YEL069C	HXT13	0.247777	2.33473	0.237983	1
YHR209W	CRG1	0.155255	4.42904	0.238074	1
YCL025C	AGP1	0.180244	9.69375	0.238817	1
YHR154W	RTT107	-0.112017	7.2241	0.240018	1
YMR122W-A	NOT_AVAILABLE	0.169097	4.92275	0.24024	1
YBL032W	HEK2	0.10274	6.50964	0.240421	1
YJR085C	NOT_AVAILABLE	0.103885	7.06502	0.240972	1
YOR069W	VPS5	-0.094236	7.29019	0.241038	1
YIR016W	NOT_AVAILABLE	0.11411	8.00662	0.241563	1
YOL121C	RPS19A	0.14393	6.91207	0.241896	1
YLR459W	GAB1	0.105867	6.58429	0.241957	1
YLR454W	FMP27	-0.1272	9.16877	0.242018	1
YAL022C	FUN26	0.104909	6.45768	0.242695	1
YDR390C	UBA2	-0.0955794	6.84716	0.242971	1
YMR106C	YKU80	-0.13673	5.59201	0.24314	1
YML055W	SPC2	-0.137124	5.46391	0.243141	1
YIL053W	GPP1	0.107297	11.6677	0.243665	1
YMR217W	GUA1	0.127289	8.66497	0.244013	1
YLR336C	SGD1	-0.0950534	7.53429	0.244493	1
YGR101W	PCP1	-0.116652	5.80912	0.24526	1
YKL189W	HYM1	-0.114667	5.77565	0.246373	1
YNR067C	DSE4	-0.231074	2.35991	0.246634	1
YPL260W	NOT_AVAILABLE	-0.095126	7.82113	0.246799	1
YDR119W	VBA4	0.0960319	7.42349	0.246868	1
YDR169C-A	NOT_AVAILABLE	0.332398	1.48512	0.247419	1
YER145C	FTR1	0.10566	6.00771	0.247558	1
YMR159C	ATG16	-0.144151	4.08583	0.24756	1
YKR100C	SKG1	-0.0953579	7.69725	0.247617	1
YAL002W	VPS8	-0.104324	7.82875	0.247687	1
YJL029C	VPS53	-0.0907489	6.9481	0.247947	1
YOR030W	DFG16	-0.107147	8.25727	0.248294	1
YDR534C	FIT1	0.129792	5.65899	0.248457	1
YMR222C	FSH2	0.118604	5.38864	0.249009	1
YMR174C	PAI3	-0.15137	8.47502	0.249114	1
YDR178W	SDH4	0.113978	6.48656	0.250045	1
YPR145W	ASN1	0.134181	7.80409	0.25012	1
YPL148C	PPT2	0.151609	4.6337	0.250197	1
YGL180W	ATG1	-0.106409	8.21953	0.250452	1
YPR031W	NTO1	-0.0949873	6.76796	0.250876	1
RUF21	RUF21	-0.25322	2.69278	0.250904	1
YBR138C	NOT_AVAILABLE	-0.176334	4.52108	0.250964	1
YPR146C	NOT_AVAILABLE	0.220398	2.52291	0.251057	1
YER175W-A	NOT_AVAILABLE	-0.280553	1.98761	0.251797	1
YJL019W	MPS3	-0.110387	5.62701	0.252036	1
YDR450W	RPS18A	0.134783	7.31121	0.252055	1
YOR226C	ISU2	-0.12078	5.36987	0.252568	1
YLR448W	RPL6B	0.108103	7.33124	0.252731	1
YNL254C	RTC4	-0.131543	4.52051	0.25274	1
YJL121C	RPE1	0.115817	5.35426	0.25322	1
YBL100W-B	NOT_AVAILABLE	-0.289217	2.54998	0.253243	1
YHR211W	FLO5	0.148171	4.58436	0.25334	1
YFR044C	DUG1	0.100558	7.07842	0.2534	1
YAL026C	DRS2	-0.0962869	6.96939	0.253887	1
YPL097W	MSY1	-0.123317	5.82897	0.254614	1
YPL282C	PAU22	0.230898	2.42619	0.255055	1
YLR301W	HRI1	0.142223	4.51171	0.255157	1
YPR102C	RPL11A	0.144676	6.26554	0.255246	1
YLR082C	SRL2	-0.108367	5.92717	0.255416	1
YPR133W-A	TOM5	-0.156053	5.3472	0.255498	1
YNL147W	LSM7	0.117644	5.2395	0.255815	1
YPR043W	RPL43A	0.144467	6.7736	0.256107	1
YPL120W	VPS30	-0.0955237	6.57808	0.256528	1
YLR402W	NOT_AVAILABLE	0.367443	2.65653	0.256739	1
YPR130C	NOT_AVAILABLE	-0.45815	0.430101	0.256795	1
YJR134C	SGM1	-0.101251	8.24609	0.256879	1
YGR191W	HIP1	0.10525	7.05599	0.257106	1
YOR308C	SNU66	-0.0896925	6.83523	0.257424	1
YPR021C	AGC1	-0.100055	6.4974	0.258018	1
YJR117W	STE24	0.108901	8.39647	0.258275	1
YDR122W	KIN1	-0.108182	9.17738	0.25873	1
YBR162C	TOS1	0.10525	10.7102	0.259086	1
YMR053C	STB2	-0.0903111	7.15657	0.260261	1
YDR006C	SOK1	-0.102164	9.44317	0.26095	1
YML014W	TRM9	-0.128045	5.34154	0.261485	1
YGL019W	CKB1	0.0901459	6.9096	0.261515	1
YNL137C	NAM9	-0.0921507	7.40438	0.26194	1
YEL013W	VAC8	-0.0871002	7.0832	0.262373	1
YOR374W	ALD4	0.110991	11.827	0.262464	1
YKL160W	ELF1	0.130687	6.22245	0.262571	1
YNL112W	DBP2	0.117272	9.23137	0.262919	1
YJL210W	PEX2	0.112502	6.74562	0.262952	1
YAL047C	SPC72	-0.101544	6.00761	0.263082	1
YCL030C	HIS4	0.1016	6.77395	0.263257	1
YBR097W	VPS15	-0.100225	5.97503	0.263419	1
YDR057W	YOS9	-0.0890324	6.75207	0.263461	1
YPL249C	GYP5	-0.0950922	6.36239	0.263529	1
YGL115W	SNF4	0.097617	6.83003	0.263686	1
YIL166C	NOT_AVAILABLE	-0.107153	5.60702	0.264765	1
YDR304C	CPR5	0.109408	5.99957	0.265154	1
YOL100W	PKH2	-0.116406	8.62993	0.265363	1
YGR296W	YRF1-3	0.377878	0.880093	0.265939	1
YLR441C	RPS1A	0.142286	8.83389	0.26608	1
YKR060W	UTP30	-0.121925	5.0109	0.266517	1
YIL093C	RSM25	0.102861	5.90259	0.266702	1
YPR045C	THP3	-0.0871665	7.31307	0.266966	1
YGR205W	TDA10	-0.139839	4.83528	0.266977	1
YML007C-A	NOT_AVAILABLE	0.362828	1.3558	0.267282	1
YGR082W	TOM20	0.090234	7.1797	0.267361	1
YOR026W	BUB3	-0.100386	5.64392	0.267452	1
YER146W	LSM5	0.127923	5.05835	0.267498	1
YBL059C-A	CMC2	-0.120037	5.02148	0.267928	1
YDR300C	PRO1	0.111343	5.81432	0.26805	1
YGR145W	ENP2	-0.0913371	7.63104	0.26806	1
YGL090W	LIF1	-0.103504	6.68633	0.268295	1
YIL123W	SIM1	0.113356	5.50592	0.268503	1
YDL160C	DHH1	-0.0949085	7.36919	0.269159	1
YGR131W	FHN1	0.132157	4.76125	0.269452	1
YML116W-A	NOT_AVAILABLE	0.168235	3.88045	0.26972	1
YJR101W	RSM26	0.1072	5.99652	0.269898	1
YNL135C	FPR1	0.11917	6.90149	0.270051	1
YIL103W	DPH1	0.097607	6.12228	0.270242	1
YJR123W	RPS5	0.148758	9.25573	0.270458	1
YLL023C	POM33	0.134859	7.29569	0.271042	1
YNR024W	MPP6	-0.106796	5.94665	0.271303	1
YLR220W	CCC1	0.0976947	8.05567	0.271398	1
YHR175W	CTR2	0.0948732	6.5467	0.271429	1
YJR089W	BIR1	-0.0978706	7.85319	0.2715	1
YMR279C	NOT_AVAILABLE	0.233318	2.42551	0.271647	1
YDR326C	YSP2	-0.114104	6.15482	0.271852	1
YKL086W	SRX1	0.140726	4.93911	0.272666	1
YJL218W	NOT_AVAILABLE	0.181477	3.7854	0.273152	1
YML095C	RAD10	-0.143989	4.28597	0.273161	1
YGL222C	EDC1	-0.126969	5.81381	0.273371	1
YPL144W	POC4	0.127014	4.59463	0.273511	1
YMR284W	YKU70	-0.0986036	6.51024	0.273596	1
YDR067C	OCA6	-0.107686	5.94267	0.273715	1
YPL214C	THI6	0.0923437	6.58953	0.273817	1
YOL166C	NOT_AVAILABLE	0.358486	0.86837	0.273831	1
YBR076C-A	NOT_AVAILABLE	0.111622	5.44445	0.273877	1
YLR288C	MEC3	-0.100447	5.82142	0.273942	1
YOR271C	FSF1	0.0910655	7.16761	0.274464	1
YDR107C	TMN2	-0.13074	4.60755	0.274465	1
YJR136C	TTI2	0.095902	6.28908	0.274658	1
YIL114C	POR2	0.130183	4.84383	0.274776	1
YHR025W	THR1	0.104646	6.02215	0.274884	1
YER165W	PAB1	0.100319	10.5843	0.274928	1
YOR073W	SGO1	-0.11355	5.28051	0.275424	1
YIL071C	PCI8	-0.102828	6.47461	0.276669	1
YNR044W	AGA1	0.100455	7.04789	0.276822	1
YLR246W	ERF2	-0.087373	7.39317	0.27702	1
YPR095C	SYT1	-0.109118	7.75306	0.277189	1
YNL326C	PFA3	-0.108446	5.11395	0.277234	1
YOR174W	MED4	0.0991123	5.70914	0.27754	1
YGR204W	ADE3	0.107936	8.54933	0.277595	1
YLR290C	NOT_AVAILABLE	-0.143443	5.13327	0.277604	1
YHL003C	LAG1	0.0988414	6.42612	0.278234	1
YPR174C	NOT_AVAILABLE	0.144604	4.16403	0.278245	1
YLR237W	THI7	0.135659	9.0786	0.278276	1
YOR208W	PTP2	-0.0979133	7.79767	0.278635	1
YKL095W	YJU2	-0.136507	5.40831	0.278883	1
YMR304W	UBP15	-0.0970134	8.74483	0.278885	1
YOL155C	HPF1	0.127007	8.82576	0.279186	1
YOR019W	NOT_AVAILABLE	-0.0920696	7.57005	0.279268	1
YMR095C	SNO1	0.119465	5.49712	0.279761	1
YLR341W	SPO77	-0.445747	0.346598	0.280172	1
YBR085C-A	NOT_AVAILABLE	-0.103105	9.45146	0.280367	1
YER089C	PTC2	0.087317	7.3901	0.28055	1
YMR145C	NDE1	0.111169	5.90162	0.280592	1
YML077W	BET5	0.107362	5.63947	0.281245	1
YML002W	NOT_AVAILABLE	-0.0849973	7.34103	0.281292	1
YDL012C	NOT_AVAILABLE	0.130094	5.31682	0.281682	1
YOL107W	NOT_AVAILABLE	-0.182806	3.55993	0.281722	1
YKL070W	NOT_AVAILABLE	-0.155447	3.99427	0.281733	1
YKR065C	PAM17	0.107981	6.37877	0.281845	1
YNL071W	LAT1	0.0984475	8.51665	0.282097	1
YDL149W	ATG9	-0.101323	8.30411	0.282308	1
YMR064W	AEP1	-0.0851102	7.33421	0.282896	1
YHR033W	NOT_AVAILABLE	0.107516	8.92807	0.28344	1
YPL087W	YDC1	0.112331	8.08377	0.283644	1
YNL108C	NOT_AVAILABLE	-0.10563	5.92488	0.283858	1
YGR155W	CYS4	0.106353	9.49534	0.283894	1
YGR218W	CRM1	-0.0955656	8.78096	0.284444	1
YOR332W	VMA4	0.0951537	8.25539	0.284468	1
YPL238C	NOT_AVAILABLE	-0.232712	2.26789	0.284595	1
YPR010C-A	NOT_AVAILABLE	-0.123692	6.24537	0.284719	1
YDL121C	NOT_AVAILABLE	-0.110754	5.51854	0.284932	1
YHR038W	RRF1	-0.136907	4.4321	0.285392	1
YLL032C	NOT_AVAILABLE	-0.111491	6.87266	0.285556	1
YPL193W	RSA1	-0.08633	7.23653	0.286189	1
YCR035C	RRP43	0.0847053	6.94776	0.286457	1
YOL012C	HTZ1	0.0977698	6.23094	0.286535	1
YOR290C	SNF2	-0.0994141	9.51368	0.286582	1
YDR251W	PAM1	-0.0961341	7.61276	0.286624	1
YOR082C	NOT_AVAILABLE	0.350458	0.783366	0.286755	1
YNR002C	ATO2	0.12003	10.9235	0.286757	1
YML007W	YAP1	-0.0981083	9.5536	0.287107	1
YOR010C	TIR2	0.125496	4.77017	0.287166	1
YOL102C	TPT1	0.115946	5.90095	0.287167	1
YLR153C	ACS2	0.107429	6.98191	0.287554	1
YLR351C	NIT3	0.120635	5.4581	0.287634	1
YIL058W	NOT_AVAILABLE	0.253453	1.95447	0.287814	1
YCR090C	NOT_AVAILABLE	0.107547	5.55307	0.287834	1
YNL264C	PDR17	0.088256	6.77937	0.288064	1
YDR532C	KRE28	-0.109841	5.93654	0.288174	1
YBL063W	KIP1	-0.106668	5.60754	0.288704	1
YLL011W	SOF1	0.092047	7.35218	0.288856	1
YHR144C	DCD1	0.17864	3.05165	0.289313	1
YCL061C	MRC1	-0.108591	6.41399	0.289367	1
YJR104C	SOD1	0.121033	9.11653	0.289509	1
YPL125W	KAP120	-0.117142	7.82811	0.289775	1
YNL162W	RPL42A	0.120952	6.51385	0.290193	1
YJL003W	COX16	-0.124856	5.0393	0.290281	1
YCR045C	RRT12	0.142275	3.95154	0.290395	1
YER083C	GET2	0.0894977	7.23895	0.290431	1
YGR278W	CWC22	-0.0949696	6.45209	0.290447	1
YDR375C	BCS1	0.090541	6.4312	0.290894	1
YHR023W	MYO1	-0.0976793	6.66203	0.291141	1
YBR184W	NOT_AVAILABLE	-0.160185	3.80783	0.291344	1
YLR024C	UBR2	-0.139967	5.51318	0.291491	1
YDR383C	NKP1	-0.101831	5.37145	0.292215	1
YDR295C	HDA2	-0.0867064	6.91421	0.292817	1
YLR134W	PDC5	0.136795	5.28602	0.293299	1
YML063W	RPS1B	0.140958	8.82714	0.293479	1
YGL226C-A	OST5	0.125003	4.73281	0.293637	1
YER129W	SAK1	-0.0987894	8.10474	0.29403	1
YKL011C	CCE1	-0.134499	4.30418	0.294421	1
YIL113W	SDP1	-0.12641	4.27588	0.295164	1
YER154W	OXA1	0.102058	6.66652	0.295181	1
YOR104W	PIN2	-0.190728	2.98591	0.295499	1
YJL150W	NOT_AVAILABLE	0.29367	1.19547	0.295566	1
YLR244C	MAP1	0.0880154	7.45639	0.295614	1
YHR064C	SSZ1	0.0937092	8.3455	0.296155	1
YLL056C	NOT_AVAILABLE	0.0938151	6.04238	0.297014	1
YNL201C	PSY2	-0.104827	7.65117	0.297465	1
YPL174C	NIP100	-0.0926839	6.61146	0.297551	1
YGR194C	XKS1	-0.0973835	5.95378	0.29838	1
YNR028W	CPR8	-0.0878978	6.38831	0.298428	1
YCR099C	NOT_AVAILABLE	-0.134142	4.22181	0.298472	1
YKR016W	MIC60	-0.0930912	6.67093	0.298482	1
YHR039C-A	VMA10	-0.089038	6.73289	0.298517	1
YNL120C	NOT_AVAILABLE	0.355209	0.783363	0.298572	1
YBR116C	NOT_AVAILABLE	0.182047	5.45978	0.298627	1
YDR411C	DFM1	0.0863474	6.76297	0.298642	1
YNL220W	ADE12	0.108244	7.50715	0.298882	1
YFR008W	FAR7	-0.107226	5.01668	0.298918	1
YGR026W	NOT_AVAILABLE	-0.084451	7.11798	0.298971	1
YFL022C	FRS2	0.0963776	8.36456	0.299028	1
YKL092C	BUD2	-0.112194	6.4792	0.299579	1
YKL122C	SRP21	-0.0947446	7.26298	0.299582	1
YOR005C	DNL4	-0.0809437	7.13388	0.299602	1
YKL084W	HOT13	0.12704	4.66957	0.30019	1
YLR466W	YRF1-4	-0.200071	2.73841	0.300434	1
YDR259C	YAP6	-0.0947116	7.48162	0.300486	1
YPL083C	SEN54	-0.117176	6.21629	0.300508	1
YNL038W	GPI15	-0.0983669	5.87466	0.30107	1
YHL033C	RPL8A	0.11026	7.88757	0.301339	1
YFL005W	SEC4	0.0906634	7.65709	0.301803	1
YLR438W	CAR2	0.0937222	8.20856	0.301807	1
YDR476C	NOT_AVAILABLE	0.122469	5.1418	0.302211	1
YML009W-B	NOT_AVAILABLE	0.264239	1.77637	0.302443	1
YOR008W-B	NOT_AVAILABLE	-0.198143	3.15968	0.302828	1
YJL023C	PET130	-0.0908419	6.12334	0.303242	1
YFL008W	SMC1	-0.0881572	7.30226	0.30389	1
YMR164C	MSS11	-0.0902066	6.74379	0.304227	1
YDR032C	PST2	0.0961461	6.80372	0.304702	1
YKR079C	TRZ1	0.107939	6.13014	0.305917	1
YDR516C	EMI2	0.0865954	7.10127	0.306356	1
YMR193W	MRPL24	-0.0850197	6.52231	0.306395	1
YDR210C-D	NOT_AVAILABLE	-0.164423	4.38084	0.306494	1
Q0050	AI1	-0.24192	2.51678	0.306685	1
YLL006W	MMM1	-0.115279	5.00469	0.307198	1
YCR042C	TAF2	-0.0918541	6.50999	0.307303	1
YDL142C	CRD1	0.0943727	5.77799	0.307326	1
YDR166C	SEC5	-0.0878771	7.76479	0.307328	1
YFR051C	RET2	0.090497	8.32907	0.307785	1
YDR328C	SKP1	0.0843867	7.47357	0.307864	1
YKL021C	MAK11	-0.0821648	7.02934	0.30847	1
YML046W	PRP39	-0.0874217	6.75468	0.308887	1
YCR105W	ADH7	0.151843	3.98108	0.308923	1
YJR086W	STE18	-0.164264	4.85622	0.309073	1
YLR275W	SMD2	-0.0981126	6.40062	0.309178	1
YOR132W	VPS17	0.0818499	7.01042	0.30974	1
YDL068W	NOT_AVAILABLE	0.299192	1.08699	0.309752	1
YGL178W	MPT5	-0.090814	7.71047	0.309918	1
YDL075W	RPL31A	0.110611	7.2973	0.310404	1
YHL032C	GUT1	0.0819176	7.17105	0.310492	1
YMR176W	ECM5	-0.108729	7.63325	0.310498	1
YDR080W	VPS41	-0.087349	6.45558	0.311253	1
YPL213W	LEA1	-0.10806	5.3327	0.3113	1
YIL074C	SER33	0.105287	8.23214	0.311847	1
YCR093W	CDC39	-0.098153	8.40763	0.311973	1
YLR204W	QRI5	-0.091462	6.10813	0.311999	1
YDL198C	GGC1	0.0940704	6.53818	0.312025	1
YLR250W	SSP120	-0.0803452	7.04437	0.312347	1
YNR015W	SMM1	0.0856042	6.40343	0.312397	1
YGL080W	MPC1	-0.118312	6.30849	0.312828	1
YNL302C	RPS19B	0.115946	6.84839	0.312857	1
YJL022W	NOT_AVAILABLE	-0.392585	0.507411	0.313138	1
YOL006C	TOP1	-0.0914935	8.30592	0.313376	1
YDR524C-A	NOT_AVAILABLE	-0.382641	0.665786	0.313436	1
YDL014W	NOP1	0.105241	8.62814	0.31389	1
YLR033W	RSC58	-0.0854972	7.90767	0.313938	1
YNL063W	MTQ1	0.0935231	5.91348	0.314595	1
YCR032W	BPH1	-0.116798	6.56593	0.315001	1
YBR089C-A	NHP6B	0.203493	6.43422	0.315098	1
YFR027W	ECO1	0.138903	4.16094	0.315169	1
YBR280C	SAF1	-0.0795757	7.07915	0.315455	1
YPL143W	RPL33A	0.104737	7.95794	0.31563	1
YER173W	RAD24	-0.083447	7.22222	0.315702	1
YJR044C	VPS55	-0.108455	6.01031	0.315821	1
YOR085W	OST3	0.0822721	7.24486	0.315904	1
YOR058C	ASE1	-0.0828924	7.17682	0.315947	1
YDL113C	ATG20	-0.0831641	7.24248	0.316335	1
YIL141W	NOT_AVAILABLE	-0.288688	1.24043	0.316466	1
YKL077W	NOT_AVAILABLE	0.0873035	7.78025	0.316664	1
YPL072W	UBP16	-0.0827082	6.62912	0.31735	1
YJL126W	NIT2	0.112013	5.1456	0.317498	1
YHR069C	RRP4	0.0853568	7.79924	0.317649	1
YOR219C	STE13	-0.0822942	7.60591	0.317655	1
YLR164W	SHH4	0.114522	8.40609	0.31801	1
YDL200C	MGT1	-0.0864197	6.45068	0.318044	1
YDR374W-A	WIP1	-0.141387	3.69978	0.318565	1
YHR162W	MPC2	0.0861723	6.46502	0.318991	1
YGL242C	NOT_AVAILABLE	-0.108996	5.00762	0.319066	1
YFR001W	LOC1	-0.10384	6.42026	0.319506	1
YOL063C	CRT10	0.0770784	7.08218	0.319904	1
YGR189C	CRH1	0.117865	6.27346	0.319925	1
YKL089W	MIF2	0.0939711	5.62527	0.320312	1
YJL166W	QCR8	-0.114254	7.11911	0.320777	1
YJL052W	TDH1	0.170317	8.4267	0.320949	1
YHR056C	RSC30	-0.0898696	7.19744	0.321356	1
YLR183C	TOS4	-0.154073	3.84339	0.321491	1
YDR037W	KRS1	0.114884	4.81156	0.321718	1
YIR028W	DAL4	0.22855	1.91412	0.321927	1
YPR129W	SCD6	0.0821241	7.36113	0.322132	1
YHR010W	RPL27A	0.106737	7.50375	0.32218	1
YDL147W	RPN5	-0.0957875	9.0003	0.32236	1
YPR121W	THI22	0.0837404	6.40698	0.322607	1
YEL033W	MTC7	0.119648	8.75416	0.322632	1
YDL053C	PBP4	-0.0841632	7.52633	0.322708	1
YGR167W	CLC1	-0.088487	7.39923	0.322933	1
YML017W	PSP2	-0.0826642	7.52662	0.322969	1
YBR253W	SRB6	0.139983	4.47786	0.323205	1
YKL221W	MCH2	-0.0900274	6.2057	0.323209	1
YML032C	RAD52	-0.0792975	6.90227	0.323492	1
YDL172C	NOT_AVAILABLE	-0.290619	1.22172	0.323758	1
YER077C	NOT_AVAILABLE	-0.0803725	7.01273	0.323882	1
YDR370C	DXO1	-0.0811967	6.72614	0.32408	1
YLR100W	ERG27	0.0976378	6.31068	0.324659	1
YKL148C	SDH1	0.0870299	8.13462	0.324802	1
YIL015W	BAR1	0.14377	3.57351	0.324819	1
YNL011C	NOT_AVAILABLE	0.112241	4.91778	0.324943	1
YBR265W	TSC10	0.079385	7.10826	0.324953	1
YOL147C	PEX11	0.0855743	7.51318	0.32515	1
YOL044W	PEX15	-0.0903445	6.39377	0.325255	1
YDL090C	RAM1	0.10254	5.4044	0.325533	1
YPR176C	BET2	0.0950975	5.82734	0.326004	1
YLR117C	CLF1	-0.0865642	7.53719	0.326173	1
YDL192W	ARF1	0.0833836	7.22096	0.326537	1
YIR031C	DAL7	0.0918082	6.63783	0.326947	1
YMR235C	RNA1	0.0997072	6.76483	0.327013	1
YFL028C	CAF16	0.0964484	5.81752	0.327938	1
YER039C-A	NOT_AVAILABLE	-0.129745	3.99324	0.328245	1
YLR115W	CFT2	-0.0841188	6.84535	0.328406	1
YBR091C	TIM12	0.138995	4.08964	0.328958	1
YLR154W-F	NOT_AVAILABLE	0.279201	1.36339	0.329011	1
YHR100C	GEP4	-0.108256	4.61485	0.329013	1
YHR072W-A	NOP10	-0.0914437	6.81601	0.329076	1
YGL243W	TAD1	-0.0856335	6.01796	0.330096	1
YCR073W-A	SOL2	0.0823067	7.60128	0.330178	1
YPL028W	ERG10	0.0974811	7.15614	0.330179	1
YGL068W	MNP1	0.0880818	6.15632	0.330207	1
YMR297W	PRC1	0.109784	9.1005	0.330611	1
YBR151W	APD1	-0.0874523	5.85577	0.330787	1
YJR079W	NOT_AVAILABLE	-0.181169	2.59202	0.330798	1
YOR351C	MEK1	-0.190983	3.95694	0.330851	1
YHR018C	ARG4	0.0854741	7.75037	0.33101	1
YGL123W	RPS2	0.1107	9.035	0.331291	1
YFR040W	SAP155	-0.0888783	8.64238	0.331515	1
YBR195C	MSI1	0.0910325	6.19643	0.331612	1
YEL061C	CIN8	-0.10714	6.90485	0.33184	1
YJR115W	NOT_AVAILABLE	0.15083	3.44183	0.331935	1
YNL024C	NOT_AVAILABLE	0.205098	2.64493	0.331981	1
YOR124C	UBP2	-0.085658	8.19175	0.331998	1
YHL034C	SBP1	-0.0862231	8.18117	0.332035	1
YJL203W	PRP21	-0.119651	4.97694	0.332282	1
YNL086W	SNN1	0.205265	2.30456	0.332521	1
YNR071C	NOT_AVAILABLE	0.0759195	7.03712	0.332529	1
YLR437C-A	NOT_AVAILABLE	0.277134	1.28673	0.33253	1
YDR268W	MSW1	0.121822	4.35962	0.33266	1
YFL004W	VTC2	-0.0901735	7.57492	0.332854	1
YIL148W	RPL40A	0.107013	7.81935	0.332959	1
YJR072C	NPA3	0.0841532	6.86617	0.333101	1
YOL133W	HRT1	-0.0771449	6.8264	0.333259	1
YOL143C	RIB4	0.0845419	6.4528	0.333295	1
YFR046C	CNN1	-0.0887621	6.09888	0.333487	1
YFL041W-A	NOT_AVAILABLE	0.14086	3.55146	0.333555	1
YNL092W	NOT_AVAILABLE	-0.0990095	5.94499	0.333599	1
YBL031W	SHE1	-0.126112	3.94527	0.333637	1
YNL203C	NOT_AVAILABLE	0.155958	4.07368	0.333969	1
YLR264W	RPS28B	0.155205	3.15659	0.334051	1
YIR002C	MPH1	-0.0892391	7.59425	0.334165	1
YER070W	RNR1	0.113178	5.38767	0.334214	1
YDR385W	EFT2	0.108083	6.48712	0.334438	1
YMR295C	NOT_AVAILABLE	0.0901675	7.92418	0.334466	1
YDL237W	AIM6	0.0793074	6.59673	0.334884	1
YDR484W	VPS52	-0.0894836	5.94411	0.334977	1
YPR067W	ISA2	-0.0906765	5.97304	0.335159	1
YMR225C	MRPL44	0.0999944	5.08565	0.335311	1
YLR225C	NOT_AVAILABLE	-0.081224	6.8851	0.335324	1
YBR221C	PDB1	0.0934042	8.4504	0.335482	1
YHR191C	CTF8	0.167399	3.8759	0.335619	1
YOR131C	NOT_AVAILABLE	-0.130812	4.16977	0.335679	1
YPL114W	NOT_AVAILABLE	0.252782	1.954	0.336045	1
YOR126C	IAH1	0.127151	4.38376	0.336312	1
YML068W	ITT1	-0.0971852	5.82317	0.336337	1
YER064C	VHR2	0.113185	6.011	0.33639	1
YOL114C	NOT_AVAILABLE	-0.216498	2.1368	0.336578	1
YGR217W	CCH1	-0.112532	7.29008	0.336671	1
YBR275C	RIF1	-0.0997042	6.96269	0.336881	1
YGR270W	YTA7	-0.104285	8.59546	0.33701	1
YNL242W	ATG2	-0.094454	7.71654	0.337346	1
YLR367W	RPS22B	0.0997639	6.60926	0.337419	1
YFL046W	FMP32	-0.106259	5.45037	0.337581	1
YOR203W	NOT_AVAILABLE	0.423957	0.0874176	0.337628	1
YPL075W	GCR1	-0.0766628	7.24161	0.337784	1
YPR152C	URN1	-0.0863038	5.77703	0.338176	1
YGR136W	LSB1	-0.164398	3.77988	0.338226	1
YKL129C	MYO3	-0.0906924	5.65852	0.338413	1
YHR106W	TRR2	-0.0813362	7.8066	0.338484	1
YIL158W	AIM20	-0.271285	1.42138	0.339006	1
YBR291C	CTP1	0.118637	6.01371	0.339273	1
YAL039C	CYC3	0.0774173	7.71436	0.339448	1
YGL209W	MIG2	0.121739	4.22201	0.339741	1
YLR185W	RPL37A	0.130946	6.66397	0.340025	1
YMR161W	HLJ1	-0.0803931	6.76667	0.340195	1
YIL013C	PDR11	-0.101952	5.68828	0.34046	1
YBR228W	SLX1	-0.0906344	5.99736	0.341345	1
YCR079W	PTC6	0.0806829	6.94905	0.341556	1
YGL244W	RTF1	-0.0925921	8.84626	0.341685	1
YBL039W-B	NOT_AVAILABLE	-0.153013	4.74914	0.341985	1
YPL084W	BRO1	-0.0874441	7.87745	0.342105	1
YGL245W	GUS1	0.0853438	8.10578	0.342228	1
YDL187C	NOT_AVAILABLE	0.254716	1.38892	0.342233	1
YHR201C	PPX1	0.0934069	5.42888	0.342515	1
YER159C	BUR6	-0.0888233	7.67089	0.342655	1
YDR100W	TVP15	0.112436	5.07238	0.343008	1
YKR083C	DAD2	-0.103738	5.10503	0.343086	1
YDL091C	UBX3	-0.07828	7.46555	0.343102	1
YPL195W	APL5	-0.0839764	7.80801	0.34321	1
YGR169C-A	LSO2	-0.113249	5.4559	0.343496	1
YOL099C	NOT_AVAILABLE	0.34954	1.27751	0.34377	1
YPL147W	PXA1	-0.0830436	8.34143	0.345133	1
YKL067W	YNK1	-0.132629	3.89653	0.345152	1
YOL118C	NOT_AVAILABLE	0.398678	0.294699	0.345158	1
YGR240C-A	NOT_AVAILABLE	0.291364	1.01489	0.345175	1
YLR442C	SIR3	-0.0792837	7.38077	0.345365	1
YCL031C	RRP7	-0.0930225	7.9782	0.345372	1
YDR425W	SNX41	-0.0758024	7.08576	0.345415	1
YER065C	ICL1	0.0768179	7.76594	0.345685	1
YBR201C-A	NOT_AVAILABLE	-0.118101	4.65057	0.34593	1
YPL061W	ALD6	0.0849325	9.16423	0.346032	1
YOR303W	CPA1	0.0867522	11.5836	0.346588	1
YGL054C	ERV14	-0.0894143	6.94155	0.346706	1
YOR020W-A	NOT_AVAILABLE	-0.0974037	5.94715	0.346874	1
YEL047C	FRD1	0.0981851	7.98822	0.346928	1
YCR053W	THR4	0.0841623	8.53075	0.346969	1
YBR050C	REG2	-0.157718	3.71613	0.347166	1
YDR155C	CPR1	0.0922602	8.65278	0.347215	1
YDR368W	YPR1	0.103372	7.91429	0.347339	1
YPL069C	BTS1	-0.0884647	6.12952	0.34748	1
YHR181W	SVP26	0.094248	5.59969	0.347496	1
YNL168C	FMP41	0.0940222	5.52185	0.347736	1
YDR361C	BCP1	0.0991248	6.29634	0.34776	1
YMR010W	NOT_AVAILABLE	-0.092128	8.05619	0.347772	1
YML129C	COX14	-0.12447	4.36694	0.347807	1
YKL055C	OAR1	0.164769	3.26023	0.348176	1
YJL070C	NOT_AVAILABLE	-0.0785104	6.4506	0.348199	1
YDR232W	HEM1	0.0853509	9.09443	0.34822	1
YPR196W	NOT_AVAILABLE	0.208242	1.97704	0.348282	1
YGL015C	NOT_AVAILABLE	0.413327	0.126728	0.348336	1
YOR178C	GAC1	-0.0915603	9.83687	0.34834	1
YGR104C	SRB5	0.0864774	5.82822	0.348831	1
YOL019W	NOT_AVAILABLE	-0.122113	4.78498	0.348834	1
YBR010W	HHT1	0.0895748	8.76456	0.348992	1
YEL053W-A	NOT_AVAILABLE	-0.269734	1.49252	0.349107	1
YPL237W	SUI3	0.086843	8.01241	0.349212	1
YJR116W	TDA4	0.129021	4.92631	0.349297	1
YDR418W	RPL12B	0.0929328	7.30361	0.34975	1
YER074W-A	YOS1	-0.119059	5.78816	0.349834	1
YDL135C	RDI1	-0.0818385	6.28809	0.349865	1
YIL002C	INP51	-0.0833453	6.69214	0.35002	1
YOR377W	ATF1	-0.0764679	7.24899	0.350179	1
YGL174W	BUD13	-0.0868869	5.81937	0.350286	1
YPR074C	TKL1	0.109436	6.95233	0.350526	1
YGR046W	TAM41	-0.0835171	8.1841	0.350562	1
YLR143W	DPH6	-0.0951152	5.32111	0.350574	1
YGL061C	DUO1	-0.0985867	5.68818	0.35064	1
YGL039W	NOT_AVAILABLE	0.148876	3.14205	0.35069	1
YMR202W	ERG2	0.0914257	6.17672	0.350792	1
YJL011C	RPC17	-0.112132	4.62808	0.351122	1
YMR142C	RPL13B	0.0993318	7.80798	0.35127	1
YJL031C	BET4	-0.0889671	6.2033	0.351344	1
YHR150W	PEX28	-0.0797035	7.96615	0.351395	1
YJR121W	ATP2	0.0814021	8.28277	0.351476	1
YJL116C	NCA3	0.12735	5.28657	0.35163	1
YIR037W	HYR1	0.0791576	7.60426	0.351638	1
YDR188W	CCT6	0.083108	8.76846	0.352044	1
YDR410C	STE14	0.0931931	5.5057	0.352382	1
YDR363W	ESC2	-0.0941269	6.26742	0.352426	1
YMR231W	PEP5	-0.0910244	6.67231	0.352457	1
YOR213C	SAS5	0.0826421	6.28577	0.352538	1
YCR018C-A	NOT_AVAILABLE	-0.343275	0.582208	0.352747	1
YCL038C	ATG22	0.0823555	6.67618	0.352803	1
YNL056W	OCA2	0.11531	4.55105	0.353109	1
YLR221C	RSA3	-0.0827427	6.46964	0.353337	1
YBL087C	RPL23A	0.0878514	6.89357	0.353465	1
YFL052W	NOT_AVAILABLE	0.0882009	6.04087	0.353607	1
YLR050C	NOT_AVAILABLE	0.183735	3.44679	0.353698	1
YPL249C-A	RPL36B	0.109242	7.54646	0.353968	1
YHL028W	WSC4	0.0937416	5.60412	0.354051	1
YMR042W	ARG80	-0.111524	4.88736	0.354188	1
YBR299W	MAL32	0.130251	3.90129	0.354193	1
YPL189W	GUP2	-0.111139	4.90326	0.354389	1
YLR150W	STM1	0.100206	8.86294	0.354442	1
YHR117W	TOM71	0.0802352	6.33427	0.354477	1
YOL076W	MDM20	-0.107582	5.89888	0.354793	1
YDR346C	SVF1	0.0858875	7.67197	0.354974	1
YJL118W	NOT_AVAILABLE	0.122986	3.89109	0.354978	1
YMR087W	NOT_AVAILABLE	0.104764	5.54842	0.355184	1
YOR179C	SYC1	0.103681	4.70315	0.355391	1
YDR003W-A	NOT_AVAILABLE	0.133982	4.69718	0.355451	1
YHL040C	ARN1	0.0873324	6.41882	0.355486	1
YBR260C	RGD1	-0.0733631	7.04089	0.355514	1
YLR139C	SLS1	-0.0847491	6.7349	0.355529	1
YDR070C	FMP16	-0.120276	9.52666	0.355549	1
YMR082C	NOT_AVAILABLE	0.231304	1.92633	0.355563	1
YMR233W	TRI1	0.111153	4.7834	0.355635	1
YBL064C	PRX1	0.0900046	9.12308	0.355827	1
YGL103W	RPL28	0.140675	8.76581	0.355872	1
YJL077W-A	NOT_AVAILABLE	0.159498	2.91213	0.355881	1
YLR456W	NOT_AVAILABLE	-0.145696	3.26212	0.355935	1
YFR047C	BNA6	0.100533	5.08721	0.356368	1
YNL283C	WSC2	0.0983772	5.0276	0.356554	1
YNL322C	KRE1	0.0947586	9.78211	0.356765	1
YKL127W	PGM1	0.125585	3.92588	0.356937	1
YML092C	PRE8	0.0742467	7.06476	0.357398	1
YDL100C	GET3	0.0768757	7.43056	0.357818	1
YJR131W	MNS1	0.0885639	6.1064	0.35799	1
YIL010W	DOT5	0.0872089	5.53956	0.357994	1
YNL311C	SKP2	-0.0815964	6.70393	0.358167	1
YKL114C	APN1	-0.0842502	5.74941	0.358311	1
YCL012C	NOT_AVAILABLE	0.0856848	6.55069	0.358532	1
YPR063C	NOT_AVAILABLE	0.082524	6.21156	0.358723	1
YGR081C	SLX9	-0.078776	6.46709	0.358915	1
YNL082W	PMS1	-0.0930497	6.46015	0.358922	1
YBL039C	URA7	0.104956	6.69443	0.359172	1
YPR182W	SMX3	0.107037	5.75425	0.359422	1
YLR262C-A	TMA7	-0.0996171	5.40494	0.359437	1
YKR075W-A	NOT_AVAILABLE	0.399128	0.167061	0.359503	1
YDR096W	GIS1	-0.0865163	8.49538	0.359565	1
YMR044W	IOC4	-0.085103	7.61416	0.359932	1
YDL087C	LUC7	-0.128733	5.0889	0.360168	1
YKL002W	DID4	0.0796421	7.2093	0.360306	1
YER181C	NOT_AVAILABLE	-0.3104	0.93706	0.360701	1
YBR245C	ISW1	-0.0709903	7.30813	0.360746	1
YHR096C	HXT5	0.0879243	12.2301	0.36091	1
YBR297W	MAL33	-0.0792805	6.80053	0.36109	1
YLR216C	CPR6	0.0888622	5.70759	0.361265	1
YBR215W	HPC2	-0.0740374	7.54947	0.361324	1
YGL188C	NOT_AVAILABLE	0.183123	2.61454	0.361434	1
YML078W	CPR3	0.085778	6.90074	0.361633	1
YKL032C	IXR1	0.0971964	8.56338	0.362206	1
YGL063W	PUS2	0.106165	5.15376	0.362239	1
YPR101W	SNT309	-0.0886717	6.23213	0.362585	1
YOR001W	RRP6	-0.0714837	7.49016	0.362593	1
YGR011W	NOT_AVAILABLE	-0.159443	3.14032	0.362663	1
YKR095W	MLP1	-0.0911299	9.03077	0.362987	1
YLL055W	YCT1	0.103598	7.23068	0.363219	1
YOR323C	PRO2	0.0742057	6.95509	0.363414	1
YCR081W	SRB8	-0.0977445	6.12804	0.363524	1
YHR166C	CDC23	-0.0998847	6.21154	0.363543	1
YPL149W	ATG5	0.0981696	6.01581	0.363727	1
YOR239W	ABP140	0.0765013	7.55828	0.364015	1
YGL249W	ZIP2	-0.177173	3.45661	0.364251	1
YNL304W	YPT11	0.0935339	5.2598	0.364626	1
YDR307W	PMT7	-0.0800725	6.11698	0.36506	1
YLR144C	ACF2	0.0815226	6.17465	0.36525	1
YPR204W	NOT_AVAILABLE	0.135217	5.23106	0.36531	1
YJL144W	NOT_AVAILABLE	-0.0983311	7.55466	0.365562	1
YLR460C	NOT_AVAILABLE	0.14089	4.17219	0.366166	1
YJR128W	NOT_AVAILABLE	0.167541	3.00901	0.366194	1
YGL012W	ERG4	0.0803943	6.60486	0.366302	1
YPR187W	RPO26	-0.0943765	7.02678	0.366304	1
YDR147W	EKI1	-0.0807265	7.40256	0.36637	1
YMR132C	JLP2	0.148573	3.01096	0.366403	1
YPL242C	IQG1	-0.0735325	7.18318	0.367097	1
YJL119C	NOT_AVAILABLE	-0.321062	0.891316	0.367463	1
YMR226C	NOT_AVAILABLE	0.0809494	7.98188	0.367529	1
YDR075W	PPH3	-0.07624	7.53217	0.367575	1
YFL015W-A	NOT_AVAILABLE	-0.398421	0.241119	0.367653	1
YLR054C	OSW2	-0.119923	4.09813	0.367721	1
YOR034C-A	NOT_AVAILABLE	0.166208	3.73669	0.36778	1
YGL036W	NOT_AVAILABLE	-0.0823093	8.28449	0.3679	1
YKR043C	SHB17	0.0723025	7.23567	0.368135	1
YDL119C	NOT_AVAILABLE	0.130436	3.86785	0.368285	1
YGL010W	MPO1	0.0858338	5.8347	0.368349	1
YBL018C	POP8	0.114469	5.35817	0.368458	1
YLR099W-A	MIM2	0.14825	3.91768	0.368661	1
YIL134W	FLX1	-0.111372	4.6697	0.36929	1
YMR003W	AIM34	-0.222991	2.19532	0.369842	1
YDL125C	HNT1	0.075177	7.049	0.369972	1
YOL026C	MIM1	0.088008	6.58505	0.370142	1
YLR342W-A	NOT_AVAILABLE	0.163543	3.20955	0.370306	1
YBR254C	TRS20	0.107374	5.07766	0.370306	1
YMR194W	RPL36A	0.101665	6.52336	0.370388	1
YHR058C	MED6	0.0970429	5.42708	0.370469	1
YLR017W	MEU1	0.0788707	8.20748	0.370557	1
YOR066W	MSA1	0.108882	5.19603	0.370676	1
YHL009C	YAP3	-0.104666	5.15057	0.370764	1
YJR153W	PGU1	-0.234911	1.73154	0.371033	1
YER049W	TPA1	0.0863677	7.07841	0.371292	1
YOR304W	ISW2	-0.0760915	7.67904	0.371317	1
YHR152W	SPO12	-0.124482	3.94979	0.371524	1
YOR031W	CRS5	0.0955469	7.09092	0.371677	1
YIL132C	CSM2	-0.172769	2.71994	0.371806	1
YDR499W	LCD1	-0.091785	6.77992	0.371867	1
YJL048C	UBX6	0.1074	6.93545	0.372726	1
YLR213C	CRR1	-0.0788535	6.07461	0.373286	1
YEL009C-A	NOT_AVAILABLE	-0.326991	0.75781	0.373401	1
YIL083C	CAB2	0.0774881	6.65674	0.373453	1
YMR111C	NOT_AVAILABLE	-0.0781219	5.90407	0.373511	1
YNL110C	NOP15	-0.0826739	7.67137	0.373561	1
YOL062C	APM4	0.07788	6.88092	0.373719	1
YMR062C	ARG7	0.0825072	6.75871	0.373996	1
YPR035W	GLN1	0.101093	9.63318	0.374389	1
YMR251W-A	HOR7	-0.0941109	8.40269	0.374514	1
YHR141C	RPL42B	-0.101883	7.28266	0.374624	1
YCR095C	OCA4	-0.0754361	6.5511	0.374752	1
YHR123W	EPT1	0.100541	4.63644	0.374779	1
YNL277W	MET2	0.0970214	9.02284	0.374909	1
YMR061W	RNA14	-0.0779301	7.95749	0.374935	1
YGR135W	PRE9	0.0875939	7.19439	0.375018	1
YPR026W	ATH1	-0.0785085	8.29821	0.375072	1
YNL104C	LEU4	0.0806619	9.53386	0.375565	1
YGR095C	RRP46	0.0780103	7.66866	0.375624	1
YJR110W	YMR1	-0.0834428	5.5811	0.375935	1
YER023C-A	NOT_AVAILABLE	0.197528	2.17955	0.376026	1
YBR262C	MIC12	0.105307	5.28965	0.376979	1
YLR249W	YEF3	0.0915087	11.6381	0.377294	1
YDL054C	MCH1	0.086432	6.25452	0.377301	1
YDR014W-A	HED1	0.1849	2.67795	0.377347	1
YDR530C	APA2	0.0819081	5.92892	0.377512	1
YLR089C	ALT1	0.0881341	7.62148	0.377772	1
YDR118W	APC4	-0.0933709	5.56651	0.377775	1
YBR044C	TCM62	0.0745783	6.49632	0.377951	1
YIL149C	MLP2	-0.0834797	9.44752	0.378219	1
YDR049W	VMS1	-0.0756733	6.63792	0.378596	1
YHR114W	BZZ1	-0.0801907	5.77023	0.378955	1
YIL098C	FMC1	-0.0999118	5.26963	0.379174	1
YNL245C	CWC25	-0.0822331	6.02754	0.379446	1
YFL011W	HXT10	0.195143	2.51491	0.379678	1
YBR087W	RFC5	0.125408	3.84415	0.379688	1
YNL050C	NOT_AVAILABLE	-0.0702212	7.25932	0.37997	1
YHR183W	GND1	0.111029	7.12644	0.380158	1
YPR185W	ATG13	-0.0807161	7.7662	0.38037	1
YLR040C	AFB1	0.15893	3.15012	0.380727	1
YDL220C	CDC13	-0.0832035	5.79876	0.381023	1
YGR230W	BNS1	0.153067	3.54704	0.381153	1
YER110C	KAP123	0.0805665	8.62065	0.381291	1
YDL236W	PHO13	0.0860862	6.45366	0.381348	1
YGL224C	SDT1	0.0881188	6.09946	0.381398	1
YDR336W	NOT_AVAILABLE	-0.101124	5.97414	0.381447	1
YJL103C	GSM1	-0.0740022	7.82361	0.38169	1
YPR029C	APL4	-0.0737714	7.51398	0.381805	1
YGR207C	CIR1	0.119939	4.22647	0.382177	1
YDR379C-A	SDH6	-0.127087	6.15941	0.382183	1
YJL178C	ATG27	0.085884	6.3425	0.382366	1
YLR129W	DIP2	-0.0828227	7.09279	0.38319	1
YHR122W	CIA2	0.0848119	6.44189	0.383403	1
YPR122W	AXL1	-0.0862038	7.99865	0.383758	1
YEL020W-A	TIM9	-0.123435	5.35908	0.383985	1
YER163C	GCG1	0.0945797	5.06297	0.384103	1
YAL013W	DEP1	0.0823673	7.37516	0.384581	1
YAL055W	PEX22	-0.0984322	4.98447	0.384697	1
YAR007C	RFA1	-0.0755284	6.63039	0.385048	1
YER111C	SWI4	-0.0843184	6.1666	0.385262	1
YNR032C-A	HUB1	0.116938	4.21495	0.385767	1
YGL227W	VID30	-0.0796024	8.12821	0.3859	1
YLR321C	SFH1	-0.0708865	7.21287	0.38601	1
YNR052C	POP2	0.0741833	7.63567	0.386227	1
YGL148W	ARO2	0.074003	7.58625	0.386645	1
YDR168W	CDC37	-0.0777159	8.15961	0.386668	1
YLR226W	BUR2	-0.0910482	6.25909	0.386752	1
YOR191W	ULS1	-0.0972952	8.46918	0.386826	1
YJR161C	COS5	0.237231	1.97223	0.387133	1
YHR205W	SCH9	-0.0756485	7.7946	0.387273	1
YDR321W	ASP1	0.0815585	6.67586	0.387281	1
YJR074W	MOG1	0.0788322	5.97956	0.387344	1
YDL078C	MDH3	0.090973	8.48431	0.387434	1
YBR008C	FLR1	0.0778574	7.31307	0.387502	1
YHL042W	NOT_AVAILABLE	0.108333	4.03691	0.387605	1
YOL086W-A	MHF1	-0.102136	4.96475	0.387674	1
YHR200W	RPN10	0.0801364	7.20092	0.387775	1
YJR031C	GEA1	-0.0943408	6.47464	0.388152	1
YKL027W	TCD2	-0.0981823	4.98165	0.388429	1
YGR130C	NOT_AVAILABLE	-0.10322	9.57192	0.388494	1
YPR089W	NOT_AVAILABLE	-0.0787925	8.31955	0.388626	1
YLR273C	PIG1	-0.0978072	4.7905	0.388642	1
YPR018W	RLF2	-0.0695944	7.49267	0.388716	1
YBR077C	SLM4	0.0814052	5.66235	0.389049	1
YLR328W	NMA1	0.0880573	5.20935	0.389089	1
YLR426W	TDA5	0.0751335	6.35221	0.389337	1
YLR121C	YPS3	0.10822	4.88621	0.389456	1
YPL108W	NOT_AVAILABLE	0.10364	4.46232	0.389764	1
YFR007W	YFH7	-0.122872	3.8309	0.390248	1
YOR035C	SHE4	-0.0790435	7.49595	0.390454	1
YDR478W	SNM1	-0.121651	4.69001	0.390638	1
YOR147W	MDM32	-0.0734228	7.29962	0.390777	1
YGR159C	NSR1	0.0954607	9.62988	0.391115	1
YIR027C	DAL1	0.128891	4.42848	0.391178	1
YKL155C	RSM22	-0.0678074	6.93809	0.391218	1
YOR099W	KTR1	0.0699081	7.84713	0.39122	1
YLL046C	RNP1	-0.150225	3.20941	0.391727	1
YEL035C	UTR5	-0.303556	0.855875	0.392297	1
YDL040C	NAT1	0.069955	6.93677	0.392366	1
YML086C	ALO1	0.074955	8.26994	0.392369	1
YDR319C	YFT2	0.0899982	5.41951	0.392394	1
YDR076W	RAD55	-0.0898417	5.39558	0.392489	1
YOL020W	TAT2	0.081044	6.84611	0.392552	1
YOL030W	GAS5	0.104526	5.77271	0.393308	1
YKL080W	VMA5	0.0714396	7.38641	0.39349	1
YNL236W	SIN4	-0.0763082	7.04682	0.394242	1
YHR032W	ERC1	0.0768958	7.11095	0.394436	1
YNL225C	CNM67	-0.0709174	6.47986	0.394493	1
YJL143W	TIM17	0.089234	5.8892	0.395388	1
YGL187C	COX4	0.0934642	5.28775	0.395641	1
YOL038C-A	NOT_AVAILABLE	-0.305389	0.85695	0.395649	1
YGL150C	INO80	-0.0804966	8.99503	0.395657	1
YOR065W	CYT1	0.0999986	6.31068	0.395793	1
YMR052C-A	NOT_AVAILABLE	0.220778	1.58859	0.39591	1
YLL018C	DPS1	0.0795282	8.99757	0.396055	1
YPL200W	CSM4	0.203893	1.83896	0.396563	1
YGR089W	NNF2	-0.0769005	7.84301	0.396572	1
YOL081W	IRA2	-0.0833462	9.53542	0.396594	1
YPL185W	NOT_AVAILABLE	0.331754	0.380427	0.397082	1
YHR011W	DIA4	-0.0891894	4.82644	0.397315	1
YBL103C	RTG3	-0.0702827	7.62157	0.397433	1
YPL053C	KTR6	-0.075824	6.79734	0.397513	1
YLR201C	COQ9	0.0764468	6.42055	0.397599	1
YDR031W	MIX14	-0.159657	3.77507	0.397624	1
YBL004W	UTP20	-0.0840007	7.2204	0.397738	1
YDL210W	UGA4	0.148427	3.947	0.397938	1
YLR443W	ECM7	0.0760487	7.02905	0.39809	1
YDR128W	MTC5	-0.08477	7.60057	0.398159	1
YNL295W	NOT_AVAILABLE	-0.0750551	7.25422	0.398244	1
YBR098W	MMS4	-0.081028	5.79522	0.398585	1
YGR034W	RPL26B	0.100068	7.7331	0.39871	1
YGR109W-B	NOT_AVAILABLE	-0.0763781	5.82912	0.398828	1
YLR227W-B	NOT_AVAILABLE	-0.26196	4.71734	0.39908	1
YBL023C	MCM2	-0.0727355	6.24023	0.399382	1
YDR191W	HST4	0.10339	4.22295	0.399684	1
YPR131C	NAT3	-0.0971609	4.54352	0.400013	1
YPL178W	CBC2	0.0741467	6.2585	0.400126	1
YDR540C	IRC4	-0.226051	1.67311	0.400179	1
YER100W	UBC6	-0.0660144	7.32962	0.400276	1
YBR093C	PHO5	0.0811291	5.83769	0.400372	1
YJR094C	IME1	-0.086647	6.55037	0.400599	1
YLR191W	PEX13	-0.0755947	6.20205	0.401031	1
YNL258C	DSL1	-0.0701829	7.41199	0.401057	1
YGR056W	RSC1	-0.0724504	7.96675	0.401122	1
YNR072W	HXT17	0.29566	0.665175	0.401204	1
YPR013C	CMR3	-0.0772068	6.3188	0.401242	1
YBR141C	BMT2	-0.0894251	5.67467	0.40128	1
YJL135W	NOT_AVAILABLE	-0.184482	2.29005	0.401338	1
YDL102W	POL3	-0.0825598	6.43653	0.401348	1
YJL212C	OPT1	0.0973996	6.4042	0.401506	1
YMR262W	NOT_AVAILABLE	0.112043	4.5466	0.40189	1
YBR012C	NOT_AVAILABLE	-0.0840331	5.22083	0.402385	1
YDL239C	ADY3	-0.0945783	6.22609	0.402676	1
YKL063C	NOT_AVAILABLE	-0.0690925	6.98716	0.402827	1
YML122C	NOT_AVAILABLE	0.154284	2.87743	0.402933	1
YDR396W	NOT_AVAILABLE	-0.310223	0.692605	0.403161	1
YKR029C	SET3	-0.0704011	7.15362	0.403819	1
YNL230C	ELA1	-0.0833685	6.50855	0.403825	1
YML117W	NAB6	-0.0784772	8.70017	0.403939	1
YMR203W	TOM40	0.0702177	7.73038	0.40394	1
YNL030W	HHF2	0.081541	5.6147	0.404042	1
YNL268W	LYP1	0.0795721	8.89786	0.404345	1
YCR014C	POL4	-0.0713753	6.95399	0.404432	1
YJL062W-A	COA3	0.0846172	5.83764	0.4046	1
YLR132C	USB1	-0.195191	2.0607	0.404664	1
YPL003W	ULA1	0.113641	4.94063	0.405241	1
YFR031C-A	RPL2A	0.0928009	7.89152	0.405346	1
YJR016C	ILV3	0.0886447	8.61866	0.405509	1
YDR267C	CIA1	0.0768267	5.60296	0.405535	1
YGR129W	SYF2	-0.115257	4.63035	0.405877	1
YOR261C	RPN8	-0.0823264	7.26532	0.406106	1
YGL160W	AIM14	-0.0695025	6.8439	0.406245	1
YBL037W	APL3	0.0697074	7.04836	0.406992	1
YLR368W	MDM30	-0.0777778	6.26739	0.407102	1
YDR354W	TRP4	0.0696594	6.46979	0.407143	1
YBR046C	ZTA1	-0.0758899	6.45847	0.407279	1
YER086W	ILV1	0.0795822	8.6185	0.407421	1
YDR125C	ECM18	-0.088159	4.9926	0.407745	1
YIL089W	NOT_AVAILABLE	-0.130884	3.22935	0.407935	1
YDR347W	MRP1	0.0703554	6.51433	0.40809	1
YDL085C-A	NOT_AVAILABLE	-0.179581	2.32532	0.409064	1
YNL007C	SIS1	-0.0980542	8.68761	0.409166	1
YIR029W	DAL2	0.0968836	6.34646	0.409201	1
YGR150C	CCM1	-0.0734416	7.30499	0.40943	1
YOR180C	DCI1	-0.0887673	5.76404	0.409525	1
YKL046C	DCW1	0.0720236	8.00941	0.409601	1
YCR068W	ATG15	-0.069834	7.29088	0.410025	1
YJL184W	GON7	0.104852	4.93513	0.410422	1
YER144C	UBP5	-0.0727416	7.64823	0.410556	1
YIL066C	RNR3	0.0738512	7.75057	0.410624	1
YHR042W	NCP1	0.0738901	7.9636	0.410666	1
YLR099C	ICT1	0.0696298	6.87898	0.410746	1
YGR199W	PMT6	-0.0674705	6.69496	0.410771	1
YER170W	ADK2	0.153367	2.85958	0.410975	1
YDR486C	VPS60	-0.0792309	6.1458	0.411052	1
YNL240C	NAR1	0.0761472	8.52756	0.411085	1
YNR010W	CSE2	0.117144	4.09542	0.411644	1
YBL076C	ILS1	0.0722717	7.99966	0.412065	1
YGL221C	NIF3	0.0713555	6.15613	0.41218	1
YDR438W	THI74	0.0776363	5.44631	0.412245	1
YDR035W	ARO3	0.0647178	7.27043	0.412303	1
YOR359W	VTS1	-0.0934884	8.01798	0.412368	1
YOL139C	CDC33	0.0776481	8.56575	0.412475	1
YHR007C-A	NOT_AVAILABLE	0.132135	4.29049	0.412506	1
YDR493W	MZM1	0.105008	4.14528	0.412777	1
YLL041C	SDH2	0.0810972	8.49402	0.413059	1
YDR225W	HTA1	0.0922118	7.16627	0.413088	1
YOL131W	NOT_AVAILABLE	-0.210229	1.77672	0.413835	1
YIR032C	DAL3	0.139272	3.82282	0.413905	1
YDR024W	FYV1	-0.180045	2.44123	0.413983	1
YDR485C	VPS72	-0.0727484	8.95962	0.414001	1
YER062C	GPP2	0.0729002	8.94404	0.414102	1
YDR429C	TIF35	0.0694063	7.79468	0.414355	1
YIR033W	MGA2	-0.075756	7.94298	0.414438	1
YGR274C	TAF1	-0.0847463	8.70279	0.414602	1
YDR424C	DYN2	-0.0919529	4.82205	0.414678	1
YDR201W	SPC19	-0.0979171	4.73032	0.414681	1
YHR020W	NOT_AVAILABLE	0.0715126	8.01131	0.414767	1
YGR057C	LST7	-0.0744365	6.04699	0.414915	1
YLR044C	PDC1	0.163293	11.9162	0.414991	1
YOR154W	SLP1	-0.0662495	6.78129	0.415327	1
YHR116W	COX23	-0.0892713	5.16871	0.415534	1
YCL040W	GLK1	0.105425	8.67775	0.415892	1
YOR080W	DIA2	-0.0800508	5.64979	0.415975	1
YOR192C	THI72	0.108757	5.49746	0.416078	1
YPR170W-B	NOT_AVAILABLE	0.198099	2.0519	0.416391	1
YGL232W	TAN1	-0.0779163	5.54027	0.416463	1
YMR220W	ERG8	0.0720659	6.83564	0.416571	1
YMR246W	FAA4	0.0752982	8.82323	0.416641	1
YPR114W	NOT_AVAILABLE	0.091616	5.16944	0.416645	1
YER048W-A	ISD11	-0.0904685	5.28948	0.416734	1
YOR129C	AFI1	-0.0835418	6.19532	0.416996	1
YBL091C-A	SCS22	-0.0914876	5.16461	0.417088	1
YDR261C	EXG2	0.1199	3.41354	0.417331	1
YGL045W	RIM8	-0.0706533	6.45539	0.418032	1
YOR238W	NOT_AVAILABLE	0.0795151	5.59174	0.418629	1
YBL019W	APN2	-0.0773818	5.5526	0.418868	1
YLR331C	JIP3	-0.218426	1.42886	0.418932	1
YLR349W	NOT_AVAILABLE	-0.339775	0.445114	0.419253	1
YJL077C	ICS3	0.175813	3.05942	0.419289	1
YGR212W	SLI1	0.0850206	5.20851	0.41943	1
YJL134W	LCB3	0.0847031	5.25541	0.419443	1
YDR098C	GRX3	-0.0802803	7.17143	0.419477	1
YMR268C	PRP24	-0.0744797	5.78255	0.419506	1
YEL048C	TCA17	-0.131945	3.63715	0.419565	1
YER116C	SLX8	-0.0717327	6.8552	0.419623	1
YDL024C	DIA3	-0.0756991	7.31941	0.419636	1
YJR155W	AAD10	0.11396	6.40767	0.420039	1
YGL033W	HOP2	-0.152618	2.8477	0.420052	1
YGL145W	TIP20	-0.0634457	7.05222	0.420062	1
YBL038W	MRPL16	0.0701833	6.76673	0.420102	1
YAR023C	NOT_AVAILABLE	0.0957288	4.65597	0.420145	1
YGR152C	RSR1	-0.0752049	5.70717	0.420174	1
YER094C	PUP3	0.0751166	7.47579	0.420241	1
YPL008W	CHL1	-0.0703386	7.19793	0.420256	1
YIL091C	UTP25	-0.0668773	7.66562	0.420482	1
YOR196C	LIP5	-0.0727462	6.76893	0.420511	1
YGL129C	RSM23	0.068227	6.54801	0.420651	1
YIL052C	RPL34B	0.0829325	6.81379	0.420884	1
YFL057C	AAD16	0.10794	4.25565	0.421193	1
YDR123C	INO2	-0.0699235	7.46479	0.421361	1
YJL047C	RTT101	-0.0796381	5.99989	0.421464	1
YOL110W	SHR5	0.0869302	5.33179	0.422096	1
YCL010C	SGF29	-0.102014	5.17582	0.422221	1
YNL138W-A	YSF3	0.125551	3.73056	0.422524	1
YOR210W	RPB10	0.11004	4.85568	0.422683	1
YAL020C	ATS1	0.0796881	5.59189	0.423273	1
YGL159W	NOT_AVAILABLE	0.0693378	6.45798	0.423289	1
YEL022W	GEA2	-0.0758304	7.37356	0.423291	1
YDR078C	SHU2	0.102411	4.74302	0.42353	1
YMR108W	ILV2	0.0745086	10.1507	0.423598	1
YPL141C	FRK1	-0.0739517	5.80169	0.423628	1
YGL247W	BRR6	0.0841766	5.20735	0.423629	1
YOL032W	OPI10	0.101135	4.96671	0.424	1
YER039C	HVG1	0.068965	6.95057	0.424231	1
YHR129C	ARP1	-0.0897527	5.24134	0.424306	1
YIL047C-A	NOT_AVAILABLE	0.308842	0.476903	0.424549	1
YOR256C	TRE2	-0.0678735	7.70182	0.424551	1
YIL076W	SEC28	0.0808801	6.33597	0.424634	1
YGL040C	HEM2	0.0677786	6.78801	0.42464	1
YGR266W	NOT_AVAILABLE	0.0950506	4.90995	0.424891	1
YBR061C	TRM7	0.0776257	5.60666	0.425154	1
YPL058C	PDR12	0.143565	10.5994	0.425936	1
YDR441C	APT2	0.0647772	7.62388	0.425996	1
YIL094C	LYS12	0.0934145	8.25645	0.42609	1
YNR042W	NOT_AVAILABLE	-0.242096	1.27764	0.426132	1
YJR135C	MCM22	-0.0976967	4.41011	0.426182	1
YKL173W	SNU114	-0.0664579	7.37953	0.426458	1
YNL118C	DCP2	-0.072864	8.66118	0.426543	1
YLR059C	REX2	0.0930341	5.17103	0.426702	1
YKL014C	URB1	-0.0808874	6.56479	0.426732	1
YKR086W	PRP16	-0.0733949	7.461	0.426786	1
YEL034W	HYP2	0.0866258	10.2751	0.427056	1
YFL027C	GYP8	-0.067008	6.37905	0.427221	1
YOR025W	HST3	0.106057	4.20298	0.427358	1
YAL049C	AIM2	0.0771149	7.05822	0.427421	1
YPL220W	RPL1A	0.166198	4.26443	0.427437	1
YLR198C	NOT_AVAILABLE	0.270426	0.770052	0.427864	1
RPR1	RPR1	0.183357	2.05568	0.428113	1
YMR305C	SCW10	0.126763	3.39394	0.428341	1
YDR014W	RAD61	-0.0807955	5.32352	0.428433	1
YPL048W	CAM1	0.0934134	9.09633	0.4285	1
YGL206C	CHC1	-0.0814543	7.25915	0.428521	1
YPR140W	TAZ1	-0.0638235	6.9474	0.429042	1
YKL169C	NOT_AVAILABLE	-0.276077	0.971311	0.429095	1
YNR023W	SNF12	-0.0621608	7.18338	0.429307	1
YPL025C	NOT_AVAILABLE	-0.148679	2.63363	0.429348	1
YJL138C	TIF2	0.0817073	8.30634	0.429482	1
YMR157C	AIM36	-0.0795575	5.14448	0.429728	1
YHR050W	SMF2	0.0655647	7.26545	0.429777	1
YBR258C	SHG1	-0.117407	3.67589	0.429966	1
YDR020C	DAS2	0.135148	4.30859	0.43008	1
YPL265W	DIP5	0.147516	8.31106	0.430224	1
YFR034C	PHO4	0.0735755	6.75568	0.430452	1
YDR180W	SCC2	-0.101495	5.9086	0.430459	1
YNL074C	MLF3	0.0683513	7.47201	0.43046	1
YER180C	ISC10	-0.0710685	6.70927	0.430744	1
YGR103W	NOP7	-0.0708068	8.6062	0.431086	1
YML079W	NOT_AVAILABLE	-0.0747739	5.51365	0.431319	1
YER119C	AVT6	0.0651073	6.69671	0.431336	1
YER019C-A	SBH2	0.12056	6.67198	0.43145	1
YIL047C	SYG1	0.0786319	8.79801	0.431509	1
YGR260W	TNA1	0.0652772	7.5803	0.43151	1
YBL071W-A	KTI11	-0.0781362	5.91341	0.431735	1
YMR052W	FAR3	-0.0910913	4.83889	0.432324	1
YML076C	WAR1	-0.0637164	7.61379	0.432334	1
YJR045C	SSC1	0.0768265	10.1878	0.432662	1
YDL226C	GCS1	0.0685276	6.62527	0.43291	1
YOR050C	NOT_AVAILABLE	0.32641	0.25914	0.433074	1
YMR319C	FET4	-0.194539	3.46937	0.433575	1
YOR113W	AZF1	-0.0758398	8.35996	0.433632	1
YAL035W	FUN12	0.0772246	9.66728	0.43405	1
YHR164C	DNA2	-0.0737912	7.5654	0.434256	1
YKL133C	NOT_AVAILABLE	-0.0687537	7.02333	0.434285	1
YNL127W	FAR11	-0.0646238	7.29699	0.434303	1
YDL185W	VMA1	0.0711001	9.51313	0.434311	1
YJR066W	TOR1	-0.0952485	7.99192	0.434497	1
NME1	NME1	-0.289501	0.880367	0.434584	1
YHR001W	OSH7	-0.0676063	6.77712	0.434605	1
YNL271C	BNI1	-0.0763076	9.1332	0.434613	1
YBL079W	NUP170	-0.0719882	7.74986	0.43467	1
YLR199C	PBA1	0.0640621	6.97304	0.434925	1
YER158C	NOT_AVAILABLE	0.0714316	7.20877	0.434953	1
YNR048W	NOT_AVAILABLE	0.0852768	5.73403	0.434965	1
YLR048W	RPS0B	0.0792989	8.08863	0.435308	1
YMR103C	NOT_AVAILABLE	0.149196	3.16678	0.435357	1
YDR342C	HXT7	-0.195469	1.69955	0.435454	1
YOR122C	PFY1	0.0722686	7.48232	0.435517	1
YDR219C	MFB1	-0.075699	7.37807	0.435538	1
YGR105W	VMA21	-0.0831974	4.96276	0.435607	1
YLR109W	AHP1	0.0844656	10.9763	0.435686	1
YDR406W-A	NOT_AVAILABLE	0.239392	1.16708	0.435915	1
YOR362C	PRE10	0.0735105	7.86266	0.435991	1
YLR332W	MID2	0.0977655	5.6822	0.436238	1
YHR078W	NOT_AVAILABLE	-0.0741389	5.82327	0.436248	1
YMR219W	ESC1	-0.0802579	8.85597	0.436848	1
YLR046C	NOT_AVAILABLE	0.0920892	4.34869	0.436934	1
YGR161C	RTS3	0.0758901	10.8467	0.436953	1
YKL179C	COY1	-0.0638914	7.37209	0.437028	1
YIR030C	DCG1	-0.152639	2.93553	0.437737	1
YLR181C	VTA1	-0.0734336	6.14337	0.437969	1
YEL029C	BUD16	0.0685386	6.09159	0.437994	1
YJL090C	DPB11	-0.0673716	7.23988	0.438066	1
YAL010C	MDM10	0.0883087	4.55212	0.438101	1
YCR004C	YCP4	0.0813378	6.16709	0.438126	1
YJR095W	SFC1	-0.0807494	5.6627	0.438363	1
YOL009C	MDM12	0.0794681	5.3377	0.438489	1
YGR014W	MSB2	0.0769387	7.33412	0.438849	1
YDL159W	STE7	-0.0619473	6.99255	0.439137	1
YHR208W	BAT1	0.0822889	8.72418	0.439174	1
YBR180W	DTR1	-0.089136	5.41322	0.439189	1
YOR251C	TUM1	0.0660447	6.2219	0.439572	1
YGR252W	GCN5	-0.0736442	5.78895	0.44049	1
YOL087C	DUF1	-0.0712509	8.30241	0.440507	1
YCR006C	NOT_AVAILABLE	-0.118402	3.25214	0.44053	1
YPL064C	CWC27	0.0630207	6.67886	0.440911	1
YPL258C	THI21	0.0829318	5.57065	0.441111	1
YJL127C-B	NOT_AVAILABLE	0.0910661	4.62063	0.441208	1
YER019W	ISC1	0.107335	3.83348	0.441361	1
YLL038C	ENT4	0.0900234	4.34643	0.44142	1
YIL139C	REV7	-0.075652	6.37111	0.441603	1
YAL017W	PSK1	-0.0822709	8.31031	0.441785	1
YDL178W	DLD2	0.0909966	5.54509	0.441874	1
YNL259C	ATX1	-0.102241	4.00854	0.442537	1
YDL217C	TIM22	0.0789529	5.63706	0.442554	1
YOL077W-A	ATP19	-0.102907	4.47529	0.442579	1
YDR517W	GRH1	0.0693362	6.13255	0.442912	1
YDR246W	TRS23	-0.0945107	5.03398	0.442948	1
YGL251C	HFM1	-0.105089	5.53145	0.44298	1
YDL179W	PCL9	-0.14068	2.82921	0.44316	1
YHR029C	YHI9	0.103348	3.80664	0.443508	1
YKL099C	UTP11	-0.0764834	6.19525	0.443529	1
YIR039C	YPS6	0.073649	5.49957	0.443625	1
YGL210W	YPT32	-0.0628913	7.29386	0.443862	1
YHR044C	DOG1	-0.121201	3.81928	0.44395	1
YKL181W	PRS1	0.0682847	8.06112	0.444074	1
YER023W	PRO3	0.0705384	6.25443	0.444093	1
YFL025C	BST1	-0.0784563	6.27929	0.444381	1
YIR026C	YVH1	0.0709832	6.22191	0.444631	1
YDR226W	ADK1	0.0739119	6.62564	0.444762	1
YFL021W	GAT1	0.078812	8.17521	0.445033	1
YGL077C	HNM1	0.073414	6.17367	0.445165	1
YAL001C	TFC3	-0.0726446	8.22279	0.445471	1
YLR268W	SEC22	0.0999474	5.1805	0.445536	1
YLR314C	CDC3	-0.0614925	6.67394	0.445739	1
YNL279W	PRM1	-0.0898364	4.64607	0.445968	1
YJR143C	PMT4	0.0618636	6.70203	0.446002	1
YPL177C	CUP9	0.0712294	9.4702	0.446043	1
YNL231C	PDR16	0.0732547	7.10644	0.446163	1
YGR111W	NOT_AVAILABLE	-0.0702754	6.32473	0.446483	1
YBR073W	RDH54	-0.0688698	6.25556	0.446743	1
YFR032C	RRT5	-0.192786	3.50425	0.446743	1
YNL299W	TRF5	-0.0607105	7.10544	0.447054	1
YLR009W	RLP24	-0.0748136	7.1813	0.447074	1
YDL027C	NOT_AVAILABLE	-0.0746636	7.62974	0.447183	1
YNL298W	CLA4	-0.102635	5.09872	0.4475	1
YCR107W	AAD3	-0.0735907	6.24378	0.447724	1
YCR020C	PET18	0.0744057	6.10175	0.447754	1
YIR003W	AIM21	-0.0696859	7.94883	0.447892	1
YML085C	TUB1	0.0647637	6.33445	0.447964	1
YDL084W	SUB2	0.0668407	8.1199	0.448298	1
YOR330C	MIP1	-0.0633488	7.54387	0.448553	1
YLR410W	VIP1	-0.0621813	7.67245	0.449059	1
YIL151C	ESL1	-0.0713141	8.22842	0.449072	1
YBR182C	SMP1	-0.122568	3.5375	0.449082	1
YFL014W	HSP12	0.0838246	12.0318	0.449109	1
YGR045C	NOT_AVAILABLE	0.238513	0.914852	0.449264	1
YOR136W	IDH2	0.0682807	7.94631	0.449383	1
YML072C	TCB3	-0.0741302	8.87987	0.449932	1
YLR101C	NOT_AVAILABLE	-0.107062	3.78864	0.449997	1
YJL066C	MPM1	0.067871	6.74594	0.450092	1
YDR034C	LYS14	-0.0707953	8.26868	0.450126	1
YDR463W	STP1	-0.0745803	9.50846	0.450173	1
YIL140W	AXL2	0.0636392	6.36033	0.450261	1
YPR180W	AOS1	0.0643123	6.67828	0.450737	1
YBL086C	NOT_AVAILABLE	-0.0715719	7.86548	0.450737	1
YKL150W	MCR1	0.0981301	8.70095	0.450801	1
YNL072W	RNH201	0.103102	3.74523	0.451153	1
YMR286W	MRPL33	0.0803931	5.3995	0.451183	1
YDL219W	DTD1	0.19925	1.39708	0.451757	1
YJL115W	ASF1	0.0636396	7.07601	0.451882	1
YMR144W	NOT_AVAILABLE	-0.193563	1.71368	0.452215	1
YKL124W	SSH4	-0.0643657	7.64104	0.452342	1
YIR038C	GTT1	0.0734901	9.34595	0.452499	1
YNR004W	SWM2	0.103288	3.7861	0.452512	1
YBR193C	MED8	0.0981279	4.98752	0.453014	1
YHR075C	PPE1	-0.0594647	6.94873	0.453034	1
YDL213C	NOP6	-0.063767	6.92846	0.453121	1
YIL087C	AIM19	0.0828097	6.20947	0.453368	1
YML065W	ORC1	-0.0647163	7.65256	0.453919	1
YBR095C	RXT2	-0.0609048	7.20538	0.453933	1
YBR052C	RFS1	0.0864916	5.27166	0.45396	1
YBR092C	PHO3	0.117512	3.98668	0.454129	1
YER139C	RTR1	-0.0695706	6.3979	0.454262	1
YCR005C	CIT2	0.0880717	11.7112	0.454408	1
YBR212W	NGR1	-0.0763702	9.40733	0.454537	1
YBR234C	ARC40	0.0620801	7.76708	0.454737	1
YMR212C	EFR3	-0.0707283	6.23793	0.454784	1
YGL254W	FZF1	0.0776107	5.48275	0.455248	1
YGR175C	ERG1	0.0826225	8.22813	0.455477	1
YBR155W	CNS1	0.0599225	7.41412	0.455554	1
YFR018C	NOT_AVAILABLE	0.0823138	4.81399	0.456544	1
YPL066W	RGL1	-0.0642283	6.46633	0.456789	1
YER088C	DOT6	0.0719262	8.99797	0.456847	1
YIL110W	HPM1	0.0710342	5.95962	0.457472	1
YOL066C	RIB2	0.0643032	7.49473	0.457682	1
YLR018C	POM34	0.0825799	6.94045	0.457698	1
YGR124W	ASN2	0.0635483	7.9825	0.457815	1
YDR163W	CWC15	-0.0694736	6.14616	0.457893	1
YLR020C	YEH2	-0.0637469	6.84627	0.458026	1
YIR018W	YAP5	0.0751168	5.30387	0.458128	1
YKR096W	ESL2	-0.0707655	8.24632	0.458142	1
YDR405W	MRP20	0.0714201	7.9009	0.458164	1
YPL254W	HFI1	0.0731447	6.71879	0.458182	1
YKL188C	PXA2	-0.0608377	7.80886	0.458341	1
YNR025C	NOT_AVAILABLE	-0.121256	3.51558	0.458479	1
YDL227C	HO	-0.122392	3.16084	0.458561	1
YBL091C	MAP2	0.0616283	7.81817	0.458672	1
YKR064W	OAF3	-0.0668593	7.40572	0.4587	1
YGL087C	MMS2	0.0654695	6.4947	0.458885	1
YMR128W	ECM16	-0.0664971	8.42215	0.458965	1
YMR276W	DSK2	0.0857329	8.09982	0.458986	1
YJL152W	NOT_AVAILABLE	-0.28229	0.678912	0.459048	1
YPL038W	MET31	0.0774674	5.54284	0.459076	1
YER002W	NOP16	-0.0672425	8.06041	0.459118	1
YKL182W	FAS1	0.0834404	8.44843	0.459658	1
YCR057C	PWP2	0.0748083	7.88082	0.459867	1
YDR141C	DOP1	-0.0727333	7.08128	0.460162	1
YNL329C	PEX6	0.0611635	6.74201	0.460284	1
YLR432W	IMD3	0.0682862	7.80181	0.461171	1
YGL258W	VEL1	0.214902	1.19497	0.461346	1
YHL043W	ECM34	0.1473	2.7967	0.46148	1
YNL130C	CPT1	0.0679246	6.32692	0.461507	1
YDL244W	THI13	0.21047	1.70479	0.461649	1
YNL114C	NOT_AVAILABLE	0.25927	0.678623	0.461676	1
YJL082W	IML2	-0.0637321	6.27996	0.461726	1
YLL052C	AQY2	-0.149414	2.2823	0.46197	1
YIL150C	MCM10	-0.132687	4.38674	0.462157	1
YBR149W	ARA1	0.0815739	7.92612	0.462212	1
YER125W	RSP5	0.0650002	7.98429	0.462418	1
YJL222W	VTH2	0.109762	3.49784	0.462556	1
YNL273W	TOF1	-0.068889	5.70426	0.462562	1
YKR098C	UBP11	-0.0819833	6.15855	0.462649	1
YNL170W	NOT_AVAILABLE	-0.125635	3.01166	0.463023	1
YHR189W	PTH1	0.121874	3.22425	0.463342	1
YOR115C	TRS33	-0.0630806	6.29698	0.463345	1
YFL040W	NOT_AVAILABLE	0.152613	2.7612	0.463358	1
YKL050C	NOT_AVAILABLE	-0.0742976	9.47236	0.46349	1
YDL160C-A	MHF2	-0.107641	3.65416	0.4638	1
YLR440C	SEC39	0.0642375	6.02758	0.464062	1
YIL051C	MMF1	0.0865581	5.03676	0.464118	1
YBR040W	FIG1	-0.183082	2.05724	0.464181	1
YBL074C	AAR2	0.0911522	4.47696	0.464198	1
YJR138W	IML1	-0.0691684	8.45503	0.464242	1
YOL095C	HMI1	0.0718892	5.70182	0.464243	1
YFR038W	IRC5	-0.0598778	7.29502	0.46454	1
YKL104C	GFA1	-0.0625011	6.50084	0.464585	1
YOR352W	TFB6	-0.0586436	7.00027	0.464602	1
YBR035C	PDX3	0.0623666	6.46415	0.464782	1
YDR510W	SMT3	-0.0619049	7.46017	0.465256	1
YNL188W	KAR1	-0.0697123	5.96151	0.46533	1
YKR101W	SIR1	-0.073606	7.0863	0.465353	1
YIL065C	FIS1	-0.079656	5.35422	0.465444	1
YFL030W	AGX1	0.0824995	5.12166	0.46552	1
YER060W	FCY21	0.0892937	4.50797	0.465612	1
YBR192W	RIM2	-0.0594113	6.66821	0.466353	1
YLR071C	RGR1	-0.0597948	7.69706	0.466539	1
YDR041W	RSM10	-0.0598446	6.76075	0.466655	1
YKL049C	CSE4	-0.0654666	5.7837	0.466766	1
YOR283W	NOT_AVAILABLE	-0.0645531	7.84912	0.466919	1
YHR171W	ATG7	-0.0617197	6.40326	0.467272	1
YDL235C	YPD1	-0.0663006	6.38326	0.467612	1
YHR159W	TDA11	-0.0670877	5.98387	0.467651	1
YKL138C-A	HSK3	-0.124436	4.33769	0.467761	1
YJL159W	HSP150	0.0907763	5.43071	0.467996	1
YLR355C	ILV5	0.0849633	10.201	0.468877	1
YBR011C	IPP1	0.0732092	9.0407	0.46916	1
YPR166C	MRP2	-0.0778063	5.23258	0.469228	1
YGL175C	SAE2	-0.141319	3.21389	0.469257	1
YDL111C	RRP42	0.0683179	5.8417	0.469424	1
YJL078C	PRY3	0.0963876	3.94662	0.470217	1
YHR179W	OYE2	0.121511	8.03701	0.470236	1
YBL014C	RRN6	-0.069929	7.03329	0.470455	1
YBL021C	HAP3	0.0947236	3.92398	0.470673	1
YJL190C	RPS22A	0.124259	6.37308	0.470774	1
YNL265C	IST1	-0.0659024	6.59304	0.470948	1
YAL048C	GEM1	-0.0760352	6.24534	0.471605	1
YNL009W	IDP3	-0.062778	6.50495	0.471627	1
YMR126C	DLT1	0.0663508	6.27717	0.471724	1
YMR081C	ISF1	0.0634196	6.88561	0.471842	1
YDR482C	CWC21	-0.0761864	5.3269	0.471923	1
YBR024W	SCO2	-0.0676838	6.07403	0.471938	1
YNR013C	PHO91	0.0575443	7.51365	0.472074	1
YAL042W	ERV46	0.0574104	7.37817	0.472363	1
YJR083C	ACF4	-0.0656034	5.92284	0.472451	1
YJR015W	NOT_AVAILABLE	0.0710229	7.74603	0.472467	1
YDR240C	SNU56	0.0647817	6.11106	0.472478	1
YER029C	SMB1	0.0785661	6.07905	0.472737	1
YLL039C	UBI4	0.0740689	10.0856	0.472795	1
YPR068C	HOS1	-0.0803732	5.17041	0.472824	1
YMR163C	INP2	-0.0812713	5.43928	0.472856	1
YIL155C	GUT2	0.0732615	9.00883	0.472882	1
YBR186W	PCH2	-0.131021	4.21267	0.473045	1
YHR151C	MTC6	-0.0637029	7.02902	0.473266	1
YHR067W	HTD2	0.0911022	4.42597	0.473355	1
YHR019C	DED81	0.0648967	7.54681	0.473505	1
YJL172W	CPS1	0.080072	7.49951	0.473529	1
YGR188C	BUB1	-0.0703414	6.01324	0.473549	1
YER028C	MIG3	0.0635143	6.01089	0.473747	1
YOR182C	RPS30B	0.0855992	7.34885	0.473791	1
YLR005W	SSL1	0.065466	7.66812	0.473847	1
YEL023C	NOT_AVAILABLE	-0.0905338	5.52528	0.474009	1
YDR364C	CDC40	-0.0601526	7.26659	0.474099	1
YPR181C	SEC23	0.064725	8.20888	0.474471	1
YIL057C	RGI2	0.112375	6.4104	0.474663	1
YNR038W	DBP6	0.0554671	7.06755	0.47488	1
YLR327C	TMA10	-0.0783319	8.11254	0.474931	1
YOR114W	NOT_AVAILABLE	0.0707685	5.4232	0.475269	1
YMR230W	RPS10B	0.088515	7.44965	0.475535	1
YPL063W	TIM50	-0.0588948	7.8497	0.476002	1
YOR367W	SCP1	-0.0721197	5.85806	0.476243	1
YKR102W	FLO10	0.0727211	7.83647	0.476401	1
YHR109W	CTM1	0.0973676	4.20448	0.476825	1
YAL044C	GCV3	0.0772495	6.36193	0.476842	1
YMR119W	ASI1	-0.0600593	6.58633	0.47691	1
YDR458C	HEH2	-0.059823	7.91902	0.47695	1
YOL069W	NUF2	-0.0946207	3.96913	0.476992	1
YJL132W	NOT_AVAILABLE	-0.0756525	5.431	0.477149	1
YLR295C	ATP14	0.0716279	5.50742	0.477174	1
YGL092W	NUP145	-0.0664083	7.26199	0.477186	1
YPL229W	NOT_AVAILABLE	0.0596649	7.85483	0.477246	1
YBR243C	ALG7	0.0866727	5.34034	0.477272	1
YKR004C	ECM9	-0.0763944	4.96651	0.477733	1
YDL049C	KNH1	0.0614728	6.26542	0.477817	1
YGR029W	ERV1	0.0943593	4.89311	0.477922	1
YNL262W	POL2	-0.0743879	5.50026	0.477931	1
YLR428C	NOT_AVAILABLE	-0.270238	0.758093	0.477944	1
YKL093W	MBR1	0.079366	6.5929	0.478033	1
YKL131W	NOT_AVAILABLE	0.277363	0.461249	0.478297	1
YEL053C	MAK10	-0.0670382	6.02024	0.478375	1
YPL271W	ATP15	0.0803062	5.96127	0.478426	1
YDR389W	SAC7	-0.0634495	8.09882	0.478477	1
YER010C	NOT_AVAILABLE	0.0639749	5.92937	0.478566	1
YGR102C	GTF1	-0.0629039	6.64995	0.478734	1
YCR106W	RDS1	-0.0851358	6.97083	0.478898	1
YDL191W	RPL35A	0.117969	5.73677	0.478977	1
YMR274C	RCE1	0.0851785	4.34293	0.47903	1
YPL163C	SVS1	0.0726289	6.69304	0.479142	1
YMR004W	MVP1	-0.0576356	7.54431	0.479231	1
YJL180C	ATP12	-0.0691575	5.54076	0.479578	1
YER078C	ICP55	0.0630234	6.55074	0.47958	1
YHR198C	AIM18	0.0676988	6.55526	0.479654	1
YMR137C	PSO2	-0.0605909	6.81999	0.479745	1
YIL128W	MET18	-0.0620789	7.19295	0.479746	1
YKL013C	ARC19	0.073003	6.40072	0.479945	1
YGL125W	MET13	0.060883	6.98468	0.480204	1
YOR093C	NOT_AVAILABLE	-0.095535	6.52551	0.480232	1
YDR352W	YPQ2	0.0777956	5.26534	0.480318	1
YPL073C	NOT_AVAILABLE	0.212967	1.06683	0.480959	1
YPL210C	SRP72	-0.0577747	7.70035	0.480973	1
YDL131W	LYS21	0.0812551	7.87973	0.481022	1
YER153C	PET122	0.0988242	4.28149	0.481085	1
YLR375W	STP3	0.071757	8.53635	0.481401	1
YIL021W	RPB3	0.0575375	7.09771	0.482521	1
YIL038C	NOT3	-0.0613476	8.03396	0.482577	1
YMR244W	NOT_AVAILABLE	0.123227	8.73937	0.482583	1
YLR007W	NSE1	0.0579139	7.24128	0.482812	1
YMR011W	HXT2	0.0941668	9.85499	0.482834	1
YBR128C	ATG14	-0.0699859	5.50154	0.482988	1
YDL212W	SHR3	0.05847	7.5155	0.483052	1
YLR350W	ORM2	0.06538	7.53683	0.483063	1
YJR059W	PTK2	-0.0704346	8.68079	0.483114	1
YOR071C	NRT1	0.0824347	4.83461	0.48329	1
YLR436C	ECM30	-0.0678643	8.0603	0.483664	1
YOL043C	NTG2	0.0695984	5.78307	0.483732	1
YMR139W	RIM11	0.062987	7.68798	0.483789	1
YBL065W	NOT_AVAILABLE	-0.29067	0.492234	0.483875	1
YDR034W-B	NOT_AVAILABLE	-0.124575	5.43558	0.483892	1
YDL020C	RPN4	-0.0650599	9.48499	0.483924	1
YLR277C	YSH1	-0.0645599	6.94908	0.483958	1
YOR262W	GPN2	0.0564045	7.07303	0.484351	1
YKL053C-A	MDM35	0.0920169	4.52766	0.484642	1
YHR082C	KSP1	-0.0631458	8.85005	0.484679	1
YCR075W-A	NOT_AVAILABLE	0.114334	3.54928	0.484748	1
YMR307W	GAS1	0.088245	5.75313	0.484751	1
YPL202C	AFT2	-0.0576168	7.58036	0.484932	1
YDR353W	TRR1	0.0648641	7.84277	0.485185	1
YOR288C	MPD1	0.0784716	4.74919	0.485571	1
YGR112W	SHY1	0.0696183	6.01043	0.486106	1
YCL009C	ILV6	0.0648536	8.13604	0.486142	1
YER042W	MXR1	0.0549082	6.97047	0.486315	1
YKL090W	CUE2	-0.0718931	6.05764	0.486338	1
YGR121C	MEP1	0.083443	8.72024	0.486374	1
YHR177W	NOT_AVAILABLE	-0.069361	5.46743	0.486859	1
YLR452C	SST2	-0.081468	5.26251	0.486916	1
YPL223C	GRE1	0.0865527	14.1121	0.487078	1
YBR246W	RRT2	0.0605132	6.05417	0.487519	1
YBR164C	ARL1	-0.0811165	5.19448	0.487864	1
YHL036W	MUP3	0.0879751	6.65683	0.48794	1
YKL007W	CAP1	-0.0649602	7.25598	0.48805	1
YJL216C	IMA5	-0.16968	2.54153	0.488097	1
YLR354C	TAL1	0.0863868	8.40727	0.488317	1
YPL198W	RPL7B	0.0685775	8.41368	0.488434	1
YPR154W	PIN3	0.0674292	7.45669	0.488465	1
YBL006C	LDB7	0.064581	5.7251	0.488655	1
YHR103W	SBE22	-0.06153	7.63446	0.489152	1
YBR279W	PAF1	-0.0567517	7.87629	0.489416	1
YGR087C	PDC6	0.0831333	11.7538	0.489935	1
YOL027C	MDM38	-0.0619435	8.5525	0.489954	1
YJL096W	MRPL49	-0.0692902	5.71473	0.489988	1
YJL153C	INO1	0.0931473	7.07991	0.490239	1
YML093W	UTP14	-0.061094	7.90156	0.490424	1
YNL128W	TEP1	-0.0892597	4.33472	0.490572	1
YGR060W	ERG25	0.116484	10.0979	0.490584	1
YPL253C	VIK1	-0.0789177	4.50343	0.490677	1
YJL193W	NOT_AVAILABLE	-0.0581652	6.86649	0.490827	1
YNL194C	NOT_AVAILABLE	-0.07344	8.16513	0.490884	1
YAR003W	SWD1	0.0657568	5.9798	0.4909	1
YDL167C	NRP1	-0.0663095	7.00593	0.490936	1
YFR041C	ERJ5	-0.0791124	5.34906	0.490941	1
YGL207W	SPT16	-0.0612328	8.54531	0.491141	1
YDL122W	UBP1	-0.0629576	8.40915	0.491143	1
YDR211W	GCD6	-0.0621736	8.01165	0.491478	1
YOL059W	GPD2	0.0639874	8.90607	0.491484	1
YOL045W	PSK2	-0.0655729	8.79203	0.491491	1
YHR076W	PTC7	-0.0599903	6.40205	0.491976	1
YGR140W	CBF2	-0.086705	5.99465	0.492035	1
YOR223W	DSC3	-0.0609474	6.20172	0.492476	1
YHL050C	NOT_AVAILABLE	-0.0700816	6.2338	0.492736	1
YLR285C-A	NOT_AVAILABLE	0.148049	4.00619	0.493106	1
YPR112C	MRD1	-0.0627783	8.14863	0.49312	1
YJL192C	SOP4	0.0733123	4.95202	0.493124	1
YLR042C	NOT_AVAILABLE	0.176194	1.56621	0.493348	1
YOR202W	HIS3	0.103183	3.83449	0.494232	1
YOR111W	NOT_AVAILABLE	-0.0862565	4.68827	0.494243	1
YJR036C	HUL4	-0.0606388	6.57788	0.494604	1
YBR101C	FES1	-0.0685225	7.87004	0.494739	1
YPL192C	PRM3	-0.0762358	5.15464	0.495079	1
YMR158W	MRPS8	-0.0759938	5.03558	0.495115	1
YNL088W	TOP2	-0.0592397	8.03941	0.495148	1
YKL015W	PUT3	-0.0571936	7.13991	0.495153	1
YPR132W	RPS23B	0.0932755	7.73244	0.495235	1
YJR013W	GPI14	-0.0620713	6.20987	0.495412	1
YNL015W	PBI2	-0.103072	5.88302	0.495836	1
YOR036W	PEP12	-0.0639123	8.23131	0.4962	1
YNL263C	YIF1	0.0558472	6.67706	0.496227	1
YGL233W	SEC15	-0.0556771	6.71778	0.496395	1
YGL170C	SPO74	0.163857	1.63837	0.496398	1
YML091C	RPM2	-0.0790778	8.76089	0.496405	1
YLR060W	FRS1	0.0733397	7.87696	0.496423	1
YOR075W	UFE1	-0.0636752	7.21899	0.496473	1
YER184C	TOG1	-0.102359	4.52738	0.496665	1
YDR013W	PSF1	0.0713669	5.2835	0.496735	1
YER117W	RPL23B	0.0860639	7.24735	0.496983	1
YBR104W	YMC2	0.058249	6.64969	0.497054	1
YNL316C	PHA2	0.0669822	5.3665	0.497204	1
YMR002W	MIX17	0.0564796	7.23847	0.497205	1
YNL012W	SPO1	-0.0763931	6.02519	0.497563	1
YDL177C	NOT_AVAILABLE	0.0776346	4.99205	0.497835	1
YKR006C	MRPL13	-0.0680599	6.28142	0.497895	1
YHR137C-A	NOT_AVAILABLE	0.108788	4.41462	0.497903	1
YPL024W	RMI1	0.0563182	7.49794	0.497984	1
YGL020C	GET1	0.0677536	5.99905	0.498006	1
YKL191W	DPH2	0.0528356	7.28262	0.498035	1
YCL043C	PDI1	0.0626193	10.0493	0.4981	1
YGL185C	NOT_AVAILABLE	-0.0715672	5.22643	0.498246	1
YHR046C	INM1	0.0703285	5.99383	0.49836	1
YGL006W	PMC1	-0.0626581	9.42117	0.498655	1
YAL014C	SYN8	0.0624108	6.16095	0.498703	1
YER047C	SAP1	-0.0637293	8.06097	0.498709	1
YER024W	YAT2	0.078476	10.0883	0.498905	1
YMR320W	NOT_AVAILABLE	-0.115382	4.34751	0.499433	1
YBR226C	NOT_AVAILABLE	-0.271471	0.58119	0.499457	1
YNR030W	ALG12	0.062539	7.81551	0.499638	1
YJL124C	LSM1	0.0575644	6.45032	0.499779	1
YLR411W	CTR3	-0.147793	3.94773	0.500318	1
YDR182W	CDC1	-0.0569359	7.67499	0.500456	1
YOR354C	MSC6	-0.0528788	7.15423	0.500529	1
[truncated: 3,864 more rows]

## Sheet: 30 mins
genes	Symbol	logFC	logCPM	PValue	FDR
YPR138C	MEP3	1.18701	6.29909	2.75909e-23	1.60662e-19
YNL142W	MEP2	0.75314	10.2904	4.49105e-08	0.000130757
YFL021W	GAT1	0.536785	8.92811	7.19836e-08	0.00013972
YCL025C	AGP1	0.567529	10.2589	1.16437e-07	0.000169503
YMR088C	VBA1	0.434929	8.59926	4.88817e-06	0.00569276
YPL265W	DIP5	0.606355	10.0502	6.13235e-06	0.00595145
YJR152W	DAL5	0.423917	7.09141	1.65708e-05	0.0137845
YIR028W	DAL4	0.707185	3.69731	2.79299e-05	0.0203295
YML123C	PHO84	-0.357125	7.163	4.68704e-05	0.0303251
YLR142W	PUT1	0.594499	3.71238	7.0912e-05	0.041292
YPR145W	ASN1	0.49634	10.4393	0.000126022	0.0645425
YEL067C	NOT_AVAILABLE	0.60171	3.89156	0.000133009	0.0645425
YIR029W	DAL2	0.511434	7.47046	0.0001448	0.0648593
YOL058W	ARG1	0.394667	11.0544	0.000275089	0.110293
YMR195W	ICY1	0.436642	6.71681	0.000284113	0.110293
YCL064C	CHA1	0.462451	5.60823	0.000329271	0.118409
YKR039W	GAP1	0.431731	11.981	0.000345689	0.118409
YKR034W	DAL80	0.460629	6.79961	0.000530413	0.171589
YDL066W	IDP1	0.346863	8.09122	0.000595391	0.182472
YDL067C	COX9	0.358046	7.07635	0.000812234	0.236482
YLR198C	NOT_AVAILABLE	-1.13134	0.981275	0.00127811	0.354401
YPL014W	NOT_AVAILABLE	0.418574	4.12259	0.0015317	0.405412
YBR208C	DUR1,2	0.464033	7.93503	0.00171931	0.420156
YJL142C	IRC9	-1.20939	0.528681	0.00173171	0.420156
YEL065W	SIT1	0.339555	8.64258	0.00216254	0.487012
YBR296C	PHO89	-0.336287	8.1769	0.00217454	0.487012
YPR035W	GLN1	0.299612	9.68329	0.00240744	0.512152
Q0105	COB	-1.04521	0.851391	0.00246269	0.512152
YHR018C	ARG4	0.273068	8.78949	0.0035146	0.705708
YPL090C	RPS6A	-0.276739	6.91475	0.00431979	0.838471
YEL026W	SNU13	-0.251315	7.81942	0.00462749	0.869222
YER084W-A	NOT_AVAILABLE	-1.05221	0.417375	0.00493183	0.89744
YPL220W	RPL1A	-0.291807	5.6663	0.00610759	1
YIR032C	DAL3	0.513814	6.16367	0.00640791	1
YOL119C	MCH4	0.231057	7.63787	0.0071506	1
YBR151W	APD1	0.309109	5.00273	0.00748229	1
YGR121C	MEP1	0.287101	8.80621	0.00850882	1
YML056C	IMD4	-0.247643	7.58934	0.00884873	1
YJL166W	QCR8	0.285269	6.0452	0.00940965	1
YOR204W	DED1	-0.249816	8.89387	0.0100408	1
YKL066W	NOT_AVAILABLE	0.512308	2.73543	0.0104891	1
YKR093W	PTR2	0.262416	10.6486	0.0111767	1
YDR222W	NOT_AVAILABLE	-0.494331	2.90702	0.0111796	1
YHR056C	RSC30	0.273201	6.5088	0.0114721	1
YMR081C	ISF1	0.308356	6.6254	0.0114766	1
YDR453C	TSA2	0.320855	4.38822	0.0127849	1
YEL024W	RIP1	0.239038	6.86985	0.0127866	1
YFL010C	WWM1	0.27361	7.39022	0.0132042	1
YJL011C	RPC17	-0.288671	5.10514	0.0132851	1
YDR523C	SPS1	-0.376316	4.60729	0.0140943	1
YJR135W-A	TIM8	-0.369366	4.34985	0.0146625	1
YNL024C	NOT_AVAILABLE	-0.658569	1.4738	0.0147641	1
YJL038C	LOH1	-0.567738	1.91117	0.014956	1
YMR292W	GOT1	-0.301492	5.05131	0.015808	1
YOR375C	GDH1	0.267248	11.8369	0.0163004	1
YPR080W	TEF1	-0.226708	9.63737	0.016869	1
YIL057C	RGI2	-0.489187	2.70009	0.0172591	1
YNL266W	NOT_AVAILABLE	-0.865579	0.674693	0.0184489	1
YDR220C	NOT_AVAILABLE	-0.782627	0.725374	0.018515	1
YPL181W	CTI6	0.207003	7.8912	0.018707	1
YFR053C	HXK1	-0.300067	5.80516	0.019396	1
YOR394W	PAU21	-0.833769	0.771296	0.0200853	1
YIL121W	QDR2	0.58001	3.39623	0.0203797	1
YDR050C	TPI1	-0.255159	10.1143	0.0209502	1
YDL059C	RAD59	0.26651	6.29947	0.0212948	1
YGL182C	NOT_AVAILABLE	0.501475	2.16991	0.0223218	1
YCR021C	HSP30	-0.559454	1.88557	0.0233417	1
YEL054C	RPL12A	-0.202789	7.92925	0.0236157	1
YPL096C-A	ERI1	0.39766	3.28061	0.0237572	1
YBL015W	ACH1	0.281896	9.33058	0.0238625	1
YIR031C	DAL7	0.231306	7.44259	0.0251464	1
YGL070C	RPB9	-0.294009	4.94502	0.0252752	1
YMR271C	URA10	-0.24201	5.25846	0.0255787	1
YHR054C	NOT_AVAILABLE	-1.90182	0.968639	0.0257785	1
YNL278W	CAF120	0.205224	7.50106	0.0260924	1
YJL138C	TIF2	0.220777	8.70687	0.026531	1
YGL209W	MIG2	0.256003	6.4612	0.026669	1
YDR157W	NOT_AVAILABLE	-0.589496	1.45581	0.0267771	1
YEL063C	CAN1	0.208821	8.64723	0.0278133	1
YLR333C	RPS25B	-0.207852	7.29034	0.0278658	1
YGR123C	PPT1	-0.193786	7.13629	0.0278792	1
YDR242W	AMD2	0.237933	6.42982	0.0289696	1
YCR097W	HMRA1	-0.422654	4.6135	0.0294663	1
YIL177C	NOT_AVAILABLE	0.564998	6.15753	0.0312651	1
YLR302C	NOT_AVAILABLE	-0.978975	0.0473023	0.0313147	1
YHR143W-A	RPC10	0.218813	6.41987	0.0314782	1
YDL027C	NOT_AVAILABLE	0.200487	6.81733	0.0314841	1
YLR146W-A	NOT_AVAILABLE	0.426466	3.28236	0.0320272	1
YPL282C	PAU22	0.978022	1.4311	0.0337093	1
YNR053C	NOG2	-0.199364	8.67421	0.0348562	1
RUF21	RUF21	0.444591	2.17301	0.0348794	1
YKL119C	VPH2	-0.355329	3.75039	0.0352234	1
YKL084W	HOT13	0.239358	5.02432	0.0353321	1
YOR049C	RSB1	0.279908	4.56137	0.0354468	1
YIL096C	BMT5	-0.204292	6.78491	0.0355939	1
YGL226W	MTC3	0.376225	3.64465	0.0356258	1
YFR012W-A	NOT_AVAILABLE	-0.546075	1.67566	0.0363047	1
YDL247W-A	NOT_AVAILABLE	0.714512	0.71929	0.0366503	1
YPL111W	CAR1	0.292009	4.76648	0.0368693	1
YNL043C	NOT_AVAILABLE	0.619256	1.30411	0.0369789	1
YOR348C	PUT4	0.370428	4.53868	0.0371677	1
YPL190C	NAB3	0.197957	9.02936	0.0373406	1
YDR246W	TRS23	0.259501	4.96339	0.0382599	1
YBR292C	NOT_AVAILABLE	0.376184	3.47447	0.0385044	1
YLR078C	BOS1	-0.195962	6.48596	0.0387139	1
YLR200W	YKE2	0.233222	5.4698	0.0389849	1
YKL043W	PHD1	0.390492	7.92331	0.0391241	1
YDL114W-A	NOT_AVAILABLE	0.502655	1.92691	0.0392803	1
YOR302W	NOT_AVAILABLE	0.223412	7.50851	0.0392882	1
YLR234W	TOP3	0.250634	4.7266	0.0397443	1
YJL213W	NOT_AVAILABLE	0.28107	6.41778	0.04091	1
YBR122C	MRPL36	-0.225477	6.03902	0.0409446	1
YKR035C	OPI8	-0.685577	0.904426	0.0410872	1
YCR089W	FIG2	0.205145	7.01869	0.0411926	1
YOL135C	MED7	0.189905	6.30868	0.0418007	1
Q0120	BI4	-0.678581	1.38375	0.0426751	1
YNL001W	DOM34	-0.226434	5.90118	0.0429071	1
YEL017C-A	PMP2	-0.336529	3.69685	0.0429317	1
YML119W	NOT_AVAILABLE	0.310984	3.61735	0.0433377	1
YDR309C	GIC2	0.313308	6.3654	0.043355	1
YJR151C	DAN4	0.175911	7.03002	0.0435144	1
YAL013W	DEP1	0.24542	6.99148	0.0437514	1
YPR009W	SUT2	-0.202786	7.6803	0.0440285	1
YJL078C	PRY3	0.319663	4.31913	0.0441814	1
YOR150W	MRPL23	-0.237512	5.30425	0.0442418	1
YNL302C	RPS19B	-0.184024	7.97463	0.0445832	1
YNL148C	ALF1	0.219749	5.31276	0.0450341	1
YGL041C-B	NOT_AVAILABLE	-0.836556	0.198621	0.045287	1
YPL037C	EGD1	-0.193707	7.88849	0.045414	1
YPR204W	NOT_AVAILABLE	0.457267	4.98122	0.0467352	1
YIR027C	DAL1	0.244793	5.25829	0.0470328	1
YIR018W	YAP5	0.23439	6.24475	0.0471614	1
NME1	NME1	0.729866	0.507567	0.0474793	1
YPL150W	NOT_AVAILABLE	0.173894	6.53959	0.0475281	1
YER071C	TDA2	0.278316	4.0885	0.049229	1
YFL014W	HSP12	-0.240609	10.1787	0.0492473	1
YJL102W	MEF2	0.204089	5.88671	0.0498965	1
YDR174W	HMO1	-0.17146	7.18222	0.0510475	1
YDR382W	RPP2B	-0.188703	9.16159	0.0517891	1
YOL108C	INO4	0.243911	5.46919	0.052289	1
YKL068W-A	NOT_AVAILABLE	-0.186518	8.26873	0.0524682	1
YPR082C	DIB1	0.236335	4.88491	0.0526947	1
YNR010W	CSE2	0.295378	3.64216	0.0528829	1
YHR060W	VMA22	-0.234641	4.98719	0.0538581	1
YKR057W	RPS21A	-0.216128	7.29631	0.0553131	1
YEL059W	HHY1	0.530731	1.44303	0.0561534	1
Q0075	AI5_BETA	-0.378597	4.53171	0.0565082	1
YOL019W	NOT_AVAILABLE	0.315964	4.52825	0.0569607	1
YOL086C	ADH1	-0.231751	10.1697	0.0572884	1
YDR072C	IPT1	-0.195977	6.70002	0.057395	1
YOL165C	AAD15	0.26373	4.34272	0.0578323	1
YHR026W	VMA16	-0.168947	7.12033	0.0580489	1
YIL086C	NOT_AVAILABLE	-0.746721	0.478382	0.0590548	1
YGR011W	NOT_AVAILABLE	0.289073	3.66502	0.0590611	1
YBR034C	HMT1	-0.178844	8.22306	0.0598245	1
YDR070C	FMP16	-0.274845	6.11439	0.059869	1
YDL104C	QRI7	0.287143	3.44837	0.0599455	1
YDR090C	NOT_AVAILABLE	0.187043	5.78579	0.059998	1
YHR025W	THR1	0.187651	7.83436	0.0601999	1
YOR096W	RPS7A	-0.190231	8.71039	0.0602744	1
Q0160	SCEI	-0.680582	3.94034	0.0606811	1
YMR010W	NOT_AVAILABLE	-0.206331	7.66395	0.0607511	1
YGL221C	NIF3	0.165014	6.74517	0.0609182	1
YPL055C	LGE1	0.179217	7.51946	0.06148	1
YLR262C-A	TMA7	-0.201273	6.11294	0.0630829	1
Q0045	COX1	-0.233996	5.93712	0.0632066	1
YDL004W	ATP16	0.188921	7.2408	0.0634235	1
YLR197W	NOP56	-0.19359	9.62477	0.0639422	1
YGR204W	ADE3	0.186227	9.54877	0.0641362	1
YLR029C	RPL15A	-0.174065	9.9323	0.0651884	1
YLR094C	GIS3	0.184755	6.52715	0.0654104	1
YLR377C	FBP1	-0.238043	5.19569	0.0654726	1
YCR005C	CIT2	0.179517	11.2121	0.0658725	1
YGR161C	RTS3	0.20837	10.2828	0.0659686	1
YGR230W	BNS1	0.271894	4.02561	0.0659691	1
RNA170	RNA170	0.595122	0.965725	0.0663797	1
YJL133C-A	NOT_AVAILABLE	0.237902	8.23682	0.0667189	1
YGR026W	NOT_AVAILABLE	-0.170361	6.14862	0.0670908	1
YEL069C	HXT13	-0.452309	1.77754	0.0677906	1
YLR100W	ERG27	0.163641	6.90043	0.0680561	1
YLR064W	PER33	-0.200249	6.53339	0.0684846	1
YGL062W	PYC1	0.179071	12.0863	0.0690383	1
YLR413W	INA1	-0.326227	5.59542	0.0693166	1
YGR021W	NOT_AVAILABLE	0.240547	4.48191	0.0695049	1
YGR113W	DAM1	0.185	5.86824	0.0695593	1
YPL268W	PLC1	0.182032	6.38726	0.0697444	1
YDL159W	STE7	0.176245	6.15668	0.0702372	1
YDR529C	QCR7	0.196437	7.58569	0.0708016	1
YNL317W	PFS2	0.161057	6.39873	0.0718008	1
YOR383C	FIT3	0.310349	4.3709	0.0718019	1
YPR142C	NOT_AVAILABLE	-0.675891	0.747111	0.0718288	1
YDR352W	YPQ2	0.184904	5.68282	0.0723174	1
YER011W	TIR1	-0.40516	1.91895	0.0734758	1
YOR360C	PDE2	-0.17838	8.42314	0.0737844	1
Q0065	AI4	-1.26192	1.92763	0.0740447	1
YNL309W	STB1	0.18322	5.92409	0.0740945	1
YPL038W-A	NOT_AVAILABLE	-0.528704	1.8833	0.0754868	1
YER185W	PUG1	-0.274562	3.66749	0.0756141	1
YLR089C	ALT1	0.198519	8.56761	0.0758453	1
YKL041W	VPS24	0.177936	6.13998	0.0760043	1
YLR008C	PAM18	-0.155939	6.84199	0.0762141	1
YGR058W	PEF1	0.1666	6.22542	0.0766157	1
YBR250W	SPO23	-0.309126	3.37413	0.0768694	1
YCR037C	PHO87	-0.152927	7.14264	0.0771382	1
YBR021W	FUR4	-0.153892	7.10701	0.0782463	1
YDR034W-B	NOT_AVAILABLE	-0.39583	2.45575	0.0796292	1
YEL029C	BUD16	0.159445	6.68601	0.0802731	1
YEL046C	GLY1	-0.178899	8.96924	0.0806118	1
YAL062W	GDH3	0.2728	10.3367	0.0806579	1
YOR008W-B	NOT_AVAILABLE	0.296721	3.30552	0.0808693	1
YNL101W	AVT4	0.149292	7.90904	0.0811039	1
YPL271W	ATP15	0.21393	5.93979	0.0811574	1
YDL053C	PBP4	-0.151136	7.23036	0.0812468	1
YBR029C	CDS1	-0.17689	7.4441	0.0815562	1
YPL257W	NOT_AVAILABLE	0.377846	2.24358	0.0819883	1
YCR104W	PAU3	-0.588542	0.844881	0.0823486	1
YDR091C	RLI1	-0.17953	8.97333	0.0825184	1
YER154W	OXA1	0.152893	6.95606	0.0836782	1
YKL065W-A	NOT_AVAILABLE	-0.282414	5.93327	0.0848794	1
YML047W-A	NOT_AVAILABLE	-0.727716	1.21283	0.0858415	1
YLR242C	ARV1	-0.184793	5.34796	0.0862726	1
YGR240C-A	NOT_AVAILABLE	-0.610607	0.516771	0.086994	1
YPR133W-A	TOM5	0.247801	5.29013	0.0871604	1
YOR156C	NFI1	0.152098	6.51151	0.0871982	1
YLR101C	NOT_AVAILABLE	0.277558	3.54281	0.0884433	1
YAR068W	NOT_AVAILABLE	0.21322	5.11933	0.0887339	1
YGL032C	AGA2	0.233348	4.09737	0.0893572	1
YOL010W	RCL1	-0.147861	7.74266	0.0894852	1
YNL244C	SUI1	-0.174806	8.48764	0.0902778	1
YLR164W	SHH4	-0.222783	6.44306	0.0904053	1
YEL068C	NOT_AVAILABLE	0.233237	4.48098	0.090448	1
YBR018C	GAL7	0.518688	1.20344	0.0904997	1
YHL016C	DUR3	0.179055	5.56436	0.0915855	1
YIL052C	RPL34B	-0.165873	8.06593	0.091838	1
YDR044W	HEM13	0.148393	7.15581	0.0919815	1
YPR172W	NOT_AVAILABLE	-0.213824	4.96923	0.0924344	1
YHL019C	APM2	0.168804	5.90027	0.092849	1
YKR091W	SRL3	0.231085	4.68828	0.0937512	1
YGL147C	RPL9A	-0.219331	8.07228	0.0937898	1
YHR177W	NOT_AVAILABLE	0.216865	5.00351	0.0937939	1
YDR446W	ECM11	-0.236661	4.56633	0.0939859	1
YKL179C	COY1	0.165306	6.52248	0.0940799	1
YGR271C-A	EFG1	-0.192493	7.49045	0.0941336	1
YJL149W	DAS1	0.145211	7.54209	0.0941774	1
YJR128W	NOT_AVAILABLE	0.325021	2.54617	0.0949344	1
YGR137W	NOT_AVAILABLE	-0.435577	1.86666	0.0968241	1
YGL063W	PUS2	0.179545	6.03384	0.0970852	1
YLR465C	BSC3	0.268606	3.50207	0.0976502	1
YPL056C	LCL1	0.228155	4.52463	0.0978856	1
YDR077W	SED1	0.266323	8.40855	0.0981315	1
YOR310C	NOP58	-0.154999	8.99084	0.0985474	1
YDR397C	NCB2	-0.170797	5.80535	0.0985894	1
YJR086W	STE18	-0.333886	4.28105	0.0988695	1
YEL072W	RMD6	0.167418	6.18045	0.099245	1
YLR342W-A	NOT_AVAILABLE	-0.296993	5.14115	0.100052	1
YBR040W	FIG1	-0.462556	1.25962	0.100237	1
YOR163W	DDP1	0.217125	5.5458	0.100254	1
YDL170W	UGA3	0.153164	7.39044	0.1003	1
YFR052W	RPN12	-0.150302	6.51298	0.100576	1
YJR091C	JSN1	0.141848	7.19525	0.100741	1
YDR418W	RPL12B	-0.14895	8.48102	0.101107	1
YIR030C	DCG1	0.227596	4.03756	0.101371	1
YEL034W	HYP2	-0.2106	9.6198	0.101642	1
YDR276C	PMP3	-0.194168	6.65161	0.101702	1
YER115C	SPR6	-0.166318	6.04934	0.101727	1
YDR026C	NSI1	0.145675	8.01142	0.102158	1
YLR154W-E	NOT_AVAILABLE	0.967608	1.33936	0.102781	1
YJL148W	RPA34	-0.183429	7.88148	0.10303	1
YBL087C	RPL23A	-0.137606	7.83155	0.103581	1
YMR123W	PKR1	-0.185519	5.41569	0.103961	1
YAR066W	NOT_AVAILABLE	0.245907	3.5219	0.104666	1
YBL109W	NOT_AVAILABLE	0.456294	1.42317	0.104922	1
YNL217W	NOT_AVAILABLE	0.177279	5.27738	0.105224	1
YGR045C	NOT_AVAILABLE	0.611355	0.39903	0.105581	1
YHR175W	CTR2	-0.165071	6.23079	0.105752	1
YGL193C	NOT_AVAILABLE	0.184925	6.49479	0.106022	1
YOR292C	NOT_AVAILABLE	-0.259209	3.50359	0.106566	1
YML018C	NOT_AVAILABLE	-0.151663	8.07485	0.106877	1
YPL093W	NOG1	-0.159583	9.74458	0.107194	1
YPL240C	HSP82	-0.168714	6.70737	0.107207	1
YPL021W	ECM23	-0.374614	2.59773	0.107593	1
YNL162W	RPL42A	-0.188246	7.59943	0.107597	1
YCR072C	RSA4	-0.140124	7.77195	0.107694	1
YMR199W	CLN1	-0.361083	1.98892	0.10777	1
YDR419W	RAD30	0.142878	6.64304	0.107814	1
YOR017W	PET127	0.153171	6.1163	0.107886	1
YPR146C	NOT_AVAILABLE	-0.299152	2.88309	0.10797	1
YPL130W	SPO19	-0.296501	3.16899	0.108369	1
YGR159C	NSR1	-0.152202	10.7124	0.108463	1
YFR036W	CDC26	0.165165	5.95661	0.108747	1
YBL016W	FUS3	0.146611	7.12926	0.10901	1
YDL210W	UGA4	0.281511	3.42156	0.109014	1
YMR085W	NOT_AVAILABLE	-0.205061	5.00776	0.109215	1
YNL311C	SKP2	0.150517	6.72521	0.109756	1
YKR045C	NOT_AVAILABLE	0.20757	5.20781	0.110356	1
YML024W	RPS17A	-0.173158	7.98582	0.111138	1
YHR039C-A	VMA10	-0.149441	6.95817	0.111151	1
YPR061C	JID1	0.149297	6.58182	0.111222	1
YML009W-B	NOT_AVAILABLE	-0.415256	1.76764	0.111779	1
YLR426W	TDA5	0.181229	5.71966	0.111864	1
YPL095C	EEB1	-0.16213	6.36045	0.113002	1
YDL065C	PEX19	0.151602	7.1017	0.114312	1
YGL254W	FZF1	0.160073	6.14797	0.114326	1
YOL097W-A	NOT_AVAILABLE	-0.44237	1.63793	0.114729	1
YOL011W	PLB3	-0.145919	6.63389	0.115079	1
YNL219C	ALG9	-0.144663	7.34651	0.115176	1
YNL160W	YGP1	-0.239699	4.77438	0.115245	1
YPR120C	CLB5	-0.218672	4.20916	0.115404	1
YKL138C-A	HSK3	0.230296	4.01333	0.11562	1
YGR038W	ORM1	-0.181042	5.42517	0.115779	1
YCL029C	BIK1	0.152074	6.44555	0.115894	1
YPL194W	DDC1	0.159462	6.13628	0.116317	1
YDR361C	BCP1	-0.133705	7.08669	0.117503	1
YGR254W	ENO1	-0.254504	10.613	0.117808	1
YEL077C	NOT_AVAILABLE	0.175948	7.46823	0.119248	1
YLL020C	NOT_AVAILABLE	-0.336406	4.31729	0.119573	1
YGL095C	VPS45	0.134224	6.70372	0.120061	1
YNL168C	FMP41	0.157624	5.96901	0.121617	1
YDR423C	CAD1	0.147466	6.17852	0.121958	1
YLR311C	NOT_AVAILABLE	-0.268114	3.20617	0.122462	1
YGL263W	COS12	-0.476306	1.37674	0.122498	1
YAR035W	YAT1	0.197941	8.58981	0.122599	1
YKL160W	ELF1	0.224503	6.36494	0.123754	1
YLR206W	ENT2	0.168757	7.73519	0.124262	1
YLR255C	NOT_AVAILABLE	0.578137	0.458632	0.124447	1
YPL177C	CUP9	0.167121	9.28546	0.124686	1
YDR247W	VHS1	0.162659	5.77045	0.125168	1
YKL085W	MDH1	-0.136816	6.58891	0.126073	1
YOR298W	MUM3	-0.263577	4.37722	0.12641	1
YKL081W	TEF4	-0.147014	8.84178	0.127167	1
YOR373W	NUD1	0.145637	7.03718	0.1275	1
YKR017C	HEL1	-0.161218	5.45529	0.128163	1
YJL079C	PRY1	0.243671	4.56659	0.128568	1
YLR195C	NMT1	0.133591	6.77475	0.128778	1
YOR118W	RTC5	0.136172	6.61963	0.129175	1
YKR038C	KAE1	0.143801	7.13825	0.129256	1
YPR016C	TIF6	-0.144321	8.2458	0.129827	1
YJR056C	NOT_AVAILABLE	-0.151462	6.11546	0.130225	1
YOR155C	ISN1	-0.202128	4.55594	0.130366	1
YDR481C	PHO8	0.144382	7.66984	0.130397	1
YJR085C	NOT_AVAILABLE	0.171842	6.43952	0.130491	1
YKL078W	DHR2	-0.136112	7.16932	0.130925	1
YKL114C	APN1	-0.13633	6.4667	0.13171	1
YOL016C	CMK2	0.171264	5.15754	0.132184	1
YLR390W-A	CCW14	0.185109	9.5663	0.132392	1
YHR175W-A	NOT_AVAILABLE	0.258499	5.25395	0.13303	1
YBR176W	ECM31	-0.192575	4.56375	0.133767	1
YDL219W	DTD1	0.305239	2.25666	0.133964	1
YDR158W	HOM2	-0.168744	8.23368	0.134218	1
YBR050C	REG2	0.224592	4.13253	0.134286	1
YPR184W	GDB1	-0.187042	6.65262	0.134454	1
YGL204C	NOT_AVAILABLE	0.199113	5.03798	0.134876	1
YHL001W	RPL14B	-0.150964	7.07127	0.134953	1
YPR053C	NOT_AVAILABLE	0.234235	3.7934	0.135311	1
YBL113C	NOT_AVAILABLE	0.144831	7.97689	0.135592	1
YOR381W	FRE3	0.204572	3.88915	0.136243	1
YNL052W	COX5A	0.134399	7.43323	0.136935	1
YLR002C	NOC3	-0.147246	7.98053	0.137459	1
YHR112C	NOT_AVAILABLE	0.154237	6.05518	0.137512	1
YHR174W	ENO2	-0.208997	10.9834	0.137852	1
YHR015W	MIP6	0.471207	1.61704	0.138551	1
YER048W-A	ISD11	-0.19473	4.94832	0.138599	1
YPR084W	NOT_AVAILABLE	0.142399	6.02513	0.138793	1
YKR020W	VPS51	0.21654	4.02247	0.138993	1
YBR255C-A	NOT_AVAILABLE	-0.164009	5.28094	0.140192	1
YDL133C-A	RPL41B	-0.399697	5.29632	0.14039	1
YBR085C-A	NOT_AVAILABLE	-0.141634	9.37138	0.140643	1
YPR025C	CCL1	0.13352	6.73025	0.140755	1
YJR041C	URB2	-0.161556	7.49297	0.140814	1
YCR025C	NOT_AVAILABLE	0.24908	3.87904	0.140822	1
YIL095W	PRK1	0.14972	5.59725	0.140966	1
YER153C	PET122	0.23385	4.20892	0.140967	1
RDN5-1	RDN5-1	0.411314	2.25595	0.141007	1
YMR082C	NOT_AVAILABLE	-0.272791	2.69982	0.141056	1
YHR148W	IMP3	-0.129961	6.82775	0.141591	1
YJR154W	NOT_AVAILABLE	0.334613	2.87149	0.142058	1
YMR205C	PFK2	-0.136857	9.57334	0.142642	1
YMR243C	ZRC1	-0.133128	8.69416	0.142798	1
YDR163W	CWC15	0.145145	6.40516	0.143274	1
YBL066C	SEF1	0.141678	6.88652	0.143611	1
YEL002C	WBP1	-0.130972	7.54945	0.143642	1
YNL086W	SNN1	0.286129	2.64289	0.143866	1
YOR257W	CDC31	0.161736	5.54552	0.144324	1
YJL159W	HSP150	0.227062	6.90429	0.14479	1
YDR130C	FIN1	0.187671	4.70092	0.145729	1
YFR010W	UBP6	-0.128252	7.08676	0.146254	1
YEL059C-A	SOM1	0.191611	4.71164	0.146618	1
YDR182W-A	NOT_AVAILABLE	-0.405625	2.39675	0.146831	1
YPR154W	PIN3	0.141553	6.91757	0.147182	1
YHR205W	SCH9	-0.129442	7.69194	0.14726	1
YHR043C	DOG2	0.230014	4.23936	0.147274	1
YKL032C	IXR1	0.161481	8.28748	0.148359	1
YHR161C	YAP1801	0.139083	7.48019	0.149542	1
YNL112W	DBP2	-0.135454	10.3964	0.150007	1
YGR062C	COX18	-0.177911	4.77268	0.150317	1
YOR136W	IDH2	0.143966	8.18423	0.150857	1
YPL017C	IRC15	0.146207	5.83243	0.15101	1
YPL219W	PCL8	-0.184588	4.73752	0.151238	1
YPR166C	MRP2	-0.197159	4.68072	0.152449	1
YDL244W	THI13	-0.56668	0.501982	0.152535	1
YOL002C	IZH2	-0.181731	7.4593	0.152898	1
YAR033W	MST28	0.243829	3.21174	0.153069	1
YDL166C	FAP7	0.167539	5.49016	0.15352	1
YKL150W	MCR1	-0.211212	7.06062	0.153604	1
YBR088C	POL30	-0.169633	4.73646	0.153931	1
YML092C	PRE8	-0.142759	6.56252	0.153994	1
YOR365C	NOT_AVAILABLE	-0.206011	3.92989	0.154225	1
YDR169C	STB3	0.124988	7.63399	0.154312	1
YLR367W	RPS22B	-0.189566	7.23763	0.154571	1
YPR062W	FCY1	0.121011	7.36022	0.154841	1
YMR299C	DYN3	0.154471	5.42418	0.155577	1
YKL125W	RRN3	-0.129805	7.15403	0.156797	1
YJL082W	IML2	0.150334	5.59646	0.157472	1
YJL181W	NOT_AVAILABLE	-0.159121	5.01504	0.158866	1
YHR184W	SSP1	-0.394172	1.42653	0.159056	1
YNL042W	BOP3	0.188041	4.72604	0.160098	1
YOR315W	SFG1	0.296505	2.67009	0.160158	1
YNL067W	RPL9B	-0.149417	8.78325	0.160219	1
YGR283C	NOT_AVAILABLE	-0.133455	6.17734	0.16061	1
YDL241W	NOT_AVAILABLE	0.327818	2.00535	0.161266	1
YIL046W	MET30	0.136085	8.86098	0.16157	1
YOR168W	GLN4	-0.140444	7.75777	0.161986	1
YGL044C	RNA15	0.118351	6.76428	0.162217	1
YPL267W	ACM1	0.242038	3.61797	0.162342	1
YNR069C	BSC5	0.18329	4.82864	0.162414	1
YKL141W	SDH3	0.136933	6.21516	0.163108	1
YBR135W	CKS1	0.16108	5.37843	0.163269	1
YNR006W	VPS27	0.118211	7.59282	0.163372	1
YNR001C	CIT1	0.149544	8.84177	0.163434	1
YDR079C-A	TFB5	0.212693	3.64375	0.163468	1
YPR093C	ASR1	0.233687	4.62909	0.163506	1
YOR100C	CRC1	0.1564	8.75452	0.163538	1
YKL167C	MRP49	-0.182884	5.55159	0.163549	1
YMR116C	ASC1	-0.162074	10.4802	0.163557	1
YCL038C	ATG22	-0.136858	6.07841	0.163653	1
YHL012W	NOT_AVAILABLE	-0.408988	1.37624	0.16371	1
YEL044W	IES6	0.134973	6.53171	0.163753	1
YHR052W	CIC1	-0.149526	8.51175	0.163804	1
YFL011W	HXT10	-0.399396	1.389	0.16413	1
YOL166C	NOT_AVAILABLE	-0.370497	1.54937	0.164183	1
YNL146C-A	NOT_AVAILABLE	0.368457	1.45716	0.164491	1
YGR073C	NOT_AVAILABLE	-0.33815	2.21234	0.165138	1
YLR264W	RPS28B	-0.298054	5.00179	0.165309	1
YKR076W	ECM4	-0.138364	8.00511	0.165539	1
YKL004W	AUR1	-0.139207	8.14404	0.165618	1
YFR042W	KEG1	-0.193249	4.9272	0.165974	1
YDR249C	NOT_AVAILABLE	-0.159484	5.18375	0.166246	1
YJL212C	OPT1	0.161786	9.25173	0.166403	1
YDR308C	SRB7	-0.188404	4.92762	0.166684	1
YOR101W	RAS1	-0.12546	7.65954	0.167639	1
YKL018C-A	NOT_AVAILABLE	0.175096	5.55921	0.167735	1
YIL123W	SIM1	0.146252	6.32905	0.167795	1
YLR025W	SNF7	0.121686	7.62012	0.167943	1
YOR180C	DCI1	-0.150415	5.42557	0.168044	1
YBR111W-A	SUS1	-0.199877	4.96468	0.168491	1
YJL143W	TIM17	0.176985	5.94387	0.168701	1
YOR266W	PNT1	-0.168721	4.70712	0.169386	1
YHR029C	YHI9	0.187439	4.09766	0.16955	1
YGR172C	YIP1	-0.130389	6.06252	0.169599	1
YNL197C	WHI3	0.127019	7.3315	0.169784	1
YKL109W	HAP4	-0.146757	8.02038	0.169852	1
YPL013C	MRPS16	0.131959	6.25659	0.169981	1
YJR121W	ATP2	0.134271	8.55668	0.170311	1
YKL220C	FRE2	-0.149568	5.90284	0.170518	1
YFR041C	ERJ5	-0.159683	5.23558	0.170617	1
YPL209C	IPL1	0.239528	3.88603	0.171419	1
YPL071C	NOT_AVAILABLE	0.146728	5.37642	0.171645	1
YMR106C	YKU80	0.133567	5.79554	0.171676	1
YDR066C	RTR2	0.291956	2.52427	0.171958	1
YGR146C-A	NOT_AVAILABLE	-0.448923	0.85762	0.171987	1
YDR466W	PKH3	0.115967	7.45427	0.172376	1
YOR032W-A	NOT_AVAILABLE	-0.215569	3.87983	0.172903	1
YGL050W	TYW3	0.152541	5.74577	0.173071	1
YMR301C	ATM1	0.121836	7.87358	0.17315	1
YML007C-A	NOT_AVAILABLE	-0.477436	1.32376	0.173322	1
YPL175W	SPT14	0.130958	6.62662	0.173468	1
YBL039C	URA7	-0.127142	8.23149	0.173486	1
YAR030C	NOT_AVAILABLE	-0.540875	0.446563	0.174103	1
YMR011W	HXT2	-0.184317	10.2498	0.174452	1
YPR173C	VPS4	0.124325	7.62007	0.17446	1
YML012W	ERV25	-0.126655	7.2454	0.174552	1
YLR276C	DBP9	-0.145049	8.50018	0.175282	1
YDL184C	RPL41A	-0.425867	4.15035	0.17589	1
YOL114C	NOT_AVAILABLE	-0.423957	0.803415	0.175945	1
YJR082C	EAF6	0.139737	6.02441	0.176067	1
YDR240C	SNU56	-0.13837	6.07719	0.176078	1
YBL025W	RRN10	-0.171359	5.00077	0.176104	1
YPR078C	NOT_AVAILABLE	-0.538386	0.667574	0.176369	1
YGL156W	AMS1	-0.127702	7.71227	0.176584	1
YPL188W	POS5	-0.127181	7.35587	0.1766	1
YHR213W-A	NOT_AVAILABLE	-0.450893	0.602706	0.17664	1
YGR262C	BUD32	0.142462	6.50183	0.177107	1
YPL049C	DIG1	0.146897	7.18187	0.17793	1
YMR173W-A	NOT_AVAILABLE	0.4016	2.09136	0.178339	1
YOR050C	NOT_AVAILABLE	-0.377562	1.28781	0.178924	1
YGR249W	MGA1	0.173251	4.77238	0.178971	1
YDR106W	ARP10	0.28127	2.46147	0.179003	1
YOL091W	SPO21	-0.159391	5.59908	0.179109	1
YGR077C	PEX8	-0.14609	6.26352	0.179388	1
YDR024W	FYV1	-0.570456	3.9179	0.179975	1
YCL008C	STP22	0.14884	6.04279	0.180152	1
YKL137W	CMC1	-0.197302	4.58837	0.180758	1
YDR432W	NPL3	0.144391	7.69593	0.18124	1
YMR165C	PAH1	0.127395	6.30884	0.18195	1
YDR027C	VPS54	0.138226	6.43864	0.181966	1
YBR182C	SMP1	0.211824	3.62817	0.183163	1
YDR032C	PST2	-0.174691	5.83236	0.183785	1
YLR270W	DCS1	-0.176283	6.93739	0.184982	1
YCR012W	PGK1	-0.188646	9.17555	0.185103	1
YAR029W	NOT_AVAILABLE	0.277146	2.57008	0.185259	1
YLR188W	MDL1	0.114895	6.99499	0.185329	1
YGL045W	RIM8	0.147676	5.52681	0.185598	1
YGL089C	MF(ALPHA)2	0.394131	1.85765	0.185652	1
YLR299W	ECM38	0.126941	8.75882	0.185779	1
YJL184W	GON7	0.163413	5.47121	0.185889	1
YNL063W	MTQ1	0.170979	6.08046	0.185945	1
YMR270C	RRN9	-0.131269	5.92937	0.186164	1
YPL118W	MRP51	-0.118074	7.3328	0.186289	1
YPL248C	GAL4	0.127817	6.19936	0.186547	1
YCR007C	NOT_AVAILABLE	0.163828	4.92512	0.1867	1
YOR103C	OST2	-0.155294	5.47691	0.186765	1
YNL306W	MRPS18	0.141029	6.49812	0.186931	1
YLR257W	NOT_AVAILABLE	0.120655	7.04891	0.187318	1
YOR089C	VPS21	0.126645	7.51564	0.187502	1
YPR191W	QCR2	0.124116	6.26702	0.187852	1
YGR034W	RPL26B	-0.154814	8.83085	0.187961	1
YOL001W	PHO80	-0.152637	6.16386	0.188068	1
YDR089W	NOT_AVAILABLE	0.191584	8.41874	0.188129	1
YPL057C	SUR1	-0.133044	7.10333	0.188734	1
YKL155C	RSM22	-0.122917	6.61627	0.189299	1
YNR025C	NOT_AVAILABLE	-0.200758	4.41377	0.189668	1
YLR005W	SSL1	0.120746	7.62003	0.189697	1
YNR067C	DSE4	0.365191	1.58911	0.189722	1
YBL020W	RFT1	-0.115258	6.52229	0.190046	1
YJR116W	TDA4	0.153974	5.81255	0.190166	1
YPL211W	NIP7	-0.143829	7.50256	0.190576	1
YER124C	DSE1	-0.254533	3.74345	0.190795	1
YHR020W	NOT_AVAILABLE	-0.123165	8.94323	0.191357	1
YMR093W	UTP15	-0.112395	7.40854	0.191649	1
YBR043C	QDR3	0.123325	7.45042	0.192848	1
YHR207C	SET5	0.116046	6.73507	0.19292	1
YJL010C	NOP9	-0.131744	7.73191	0.193081	1
YHR087W	RTC3	-0.242251	2.85015	0.193421	1
YBR065C	ECM2	0.117209	6.59663	0.193682	1
YER039C-A	NOT_AVAILABLE	0.252735	3.58311	0.193754	1
YLR337C	VRP1	0.133459	7.65314	0.193837	1
YJR009C	TDH2	-0.170004	10.0466	0.193865	1
YBR294W	SUL1	0.223915	9.34908	0.193895	1
YDR009W	GAL3	0.15906	4.77004	0.193914	1
YAL009W	SPO7	0.156671	4.79655	0.193935	1
YJL026W	RNR2	-0.124032	9.50547	0.194268	1
YMR087W	NOT_AVAILABLE	-0.185677	5.2514	0.194402	1
YBR038W	CHS2	0.25209	2.56833	0.194701	1
YIR021W	MRS1	-0.164198	4.61554	0.194832	1
YBR240C	THI2	0.157919	4.72357	0.195981	1
YHL025W	SNF6	0.122941	6.9977	0.196171	1
YDL123W	SNA4	0.166575	5.84496	0.196779	1
YML114C	TAF8	0.109117	6.8506	0.197071	1
YOR376W-A	NOT_AVAILABLE	0.248794	3.28962	0.197214	1
YNL002C	RLP7	-0.11992	9.12516	0.197265	1
YFL005W	SEC4	0.134365	7.51907	0.197404	1
YKL018W	SWD2	-0.153533	5.09788	0.198271	1
YGL054C	ERV14	-0.159144	7.26386	0.199169	1
YOR152C	NOT_AVAILABLE	-0.141984	5.61743	0.199211	1
YLL011W	SOF1	-0.115123	7.69593	0.199966	1
YMR281W	GPI12	0.169262	4.48701	0.200267	1
YFL012W	NOT_AVAILABLE	0.459175	0.590436	0.2003	1
YJL104W	PAM16	0.139589	5.81816	0.200411	1
YIL088C	AVT7	0.116769	7.49368	0.201732	1
YLL049W	LDB18	-0.181915	4.55184	0.201915	1
YGR154C	GTO1	0.155153	5.73331	0.201953	1
YKL133C	NOT_AVAILABLE	-0.140491	5.48045	0.202979	1
YMR148W	OSW5	-0.114568	6.8232	0.203008	1
YIL077C	NOT_AVAILABLE	-0.129127	5.93528	0.203016	1
YHR130C	NOT_AVAILABLE	-0.264161	3.16318	0.20339	1
YOL131W	NOT_AVAILABLE	-0.42321	0.97417	0.203397	1
YBL028C	NOT_AVAILABLE	-0.143189	6.69561	0.2048	1
YMR119W-A	NOT_AVAILABLE	-0.456146	0.745122	0.205219	1
YNR002C	ATO2	0.146009	10.8631	0.205282	1
YOR009W	TIR4	0.122089	7.66148	0.205504	1
YGR153W	NOT_AVAILABLE	0.27567	3.02962	0.20593	1
YJR145C	RPS4A	-0.145716	9.11913	0.20593	1
YMR211W	DML1	-0.138544	5.32184	0.205946	1
YDR286C	NOT_AVAILABLE	-0.201844	3.63973	0.205993	1
YKL120W	OAC1	-0.130656	7.92436	0.206076	1
YKR080W	MTD1	-0.118744	6.51326	0.206418	1
YER074W	RPS24A	-0.127085	7.97038	0.206653	1
YGR183C	QCR9	0.188779	5.37639	0.20679	1
YER130C	COM2	-0.137879	5.90765	0.206892	1
YOL111C	MDY2	0.118483	6.95893	0.207082	1
YNL024C-A	KSH1	-0.15072	5.7069	0.207804	1
YLR123C	NOT_AVAILABLE	0.323738	1.5388	0.208101	1
YFR055W	IRC7	0.158613	4.8594	0.208472	1
YHL043W	ECM34	0.23997	2.91134	0.208549	1
YOR206W	NOC2	-0.145882	8.77779	0.209137	1
YDL139C	SCM3	0.123929	6.46227	0.209143	1
YOR305W	RRG7	0.131294	6.48897	0.209354	1
YKL152C	GPM1	-0.148692	10.3857	0.209463	1
YOR182C	RPS30B	-0.176089	7.64759	0.209757	1
YOL026C	MIM1	0.160083	5.84897	0.209862	1
YDL033C	SLM3	0.156235	4.80788	0.209866	1
YHR127W	NOT_AVAILABLE	0.115211	7.15281	0.210801	1
YJR098C	NOT_AVAILABLE	-0.255166	3.25539	0.211132	1
YHL021C	AIM17	0.223742	3.86278	0.211178	1
YPR002W	PDH1	0.127975	9.44177	0.21119	1
YDL202W	MRPL11	-0.134284	5.70986	0.212401	1
YGR049W	SCM4	0.138648	6.02945	0.212522	1
YJL203W	PRP21	0.149908	5.05097	0.213074	1
YGR187C	HGH1	-0.107802	7.3202	0.213378	1
YNR019W	ARE2	-0.123225	7.13544	0.214646	1
YMR203W	TOM40	-0.106176	7.34618	0.214869	1
YOL065C	INP54	-0.171934	4.52801	0.215158	1
YOL120C	RPL18A	-0.115325	9.15687	0.215194	1
YHL013C	OTU2	0.149743	5.5385	0.215281	1
YBR006W	UGA2	-0.168414	7.20581	0.216098	1
YHR141C	RPL42B	-0.137159	8.16757	0.216172	1
YCR054C	CTR86	-0.125978	6.12733	0.21652	1
YDL070W	BDF2	-0.121208	9.47145	0.217379	1
YNL248C	RPA49	-0.132476	8.78866	0.217437	1
YOL093W	TRM10	0.11128	6.36244	0.21744	1
YLR252W	NOT_AVAILABLE	-0.274219	3.61204	0.21752	1
YGL214W	NOT_AVAILABLE	-0.396488	1.10066	0.218143	1
YOR115C	TRS33	-0.11945	6.58834	0.218242	1
YER117W	RPL23B	-0.151263	8.46825	0.218276	1
YDR139C	RUB1	-0.131311	5.68314	0.218332	1
YNL077W	APJ1	0.124161	6.0461	0.218636	1
YDL052C	SLC1	0.135897	5.43586	0.218651	1
YBL035C	POL12	0.117704	6.09009	0.218771	1
YNR068C	NOT_AVAILABLE	0.175315	4.80585	0.219039	1
YER168C	CCA1	-0.120361	6.65326	0.219106	1
YDR289C	RTT103	-0.112452	6.55386	0.21928	1
YGR188C	BUB1	0.110302	6.49986	0.21944	1
YLR292C	SEC72	0.137921	6.8303	0.219599	1
YBL095W	NOT_AVAILABLE	0.12335	6.35868	0.21984	1
Q0055	AI2	-0.642293	3.11164	0.220318	1
YER125W	RSP5	-0.120473	7.52412	0.220323	1
YPL119C-A	NOT_AVAILABLE	-0.219651	2.99033	0.220374	1
YGR170W	PSD2	0.120725	6.03484	0.220449	1
YDR179C	CSN9	-0.182389	3.89367	0.220679	1
YLL022C	HIF1	0.142283	6.24042	0.220773	1
YOR260W	GCD1	-0.117679	8.13201	0.221185	1
YBR273C	UBX7	-0.111604	6.81526	0.221556	1
YDR377W	ATP17	0.135675	6.07353	0.222943	1
YBR117C	TKL2	-0.209414	8.12779	0.223133	1
YIL165C	NOT_AVAILABLE	0.165112	4.383	0.223613	1
YER019W	ISC1	-0.188395	3.94231	0.223737	1
YOR378W	AMF1	-0.259352	2.50575	0.224016	1
YLR340W	RPP0	-0.11811	10.325	0.224199	1
YBR261C	TAE1	0.13346	5.23976	0.224569	1
YGR009C	SEC9	0.112082	8.26852	0.224587	1
YGR066C	NOT_AVAILABLE	-0.10821	7.71049	0.224628	1
YOR138C	RUP1	0.114336	7.44917	0.224749	1
YOR001W	RRP6	-0.111249	7.89338	0.225436	1
YDR002W	YRB1	-0.11102	8.4095	0.225512	1
YDR513W	GRX2	-0.131979	6.45128	0.22554	1
YGL157W	ARI1	0.106841	7.06854	0.225739	1
YEL070W	DSF1	-0.14531	5.11639	0.225983	1
YHR079C-A	SAE3	0.251632	2.58411	0.226517	1
YOR181W	LAS17	0.118757	6.04875	0.226523	1
YLR411W	CTR3	-0.327465	2.25336	0.22654	1
YGR268C	HUA1	0.168528	5.3461	0.226726	1
YLL035W	GRC3	-0.110061	7.33016	0.226761	1
YGR104C	SRB5	0.127287	5.60622	0.226771	1
YGL123W	RPS2	-0.115842	10.2974	0.226907	1
YNL018C	NOT_AVAILABLE	0.16009	4.58431	0.226909	1
YPL054W	LEE1	0.161269	8.73049	0.227008	1
YGR103W	NOP7	-0.133563	9.9179	0.227396	1
YNL328C	MDJ2	-0.342109	1.36968	0.22762	1
YDR045C	RPC11	-0.150184	5.37473	0.228312	1
YJR021C	REC107	0.127123	5.84176	0.228877	1
YJR124C	NOT_AVAILABLE	-0.110771	6.41977	0.228894	1
YDR385W	EFT2	-0.127301	7.47564	0.229046	1
YCR034W	ELO2	-0.108671	6.8678	0.229274	1
YEL018W	EAF5	0.119707	5.99711	0.229694	1
YKL060C	FBA1	-0.141774	12.5349	0.230101	1
YPL092W	SSU1	0.136669	5.53522	0.230226	1
YOR228C	MCP1	-0.180307	4.17639	0.230337	1
YJL189W	RPL39	-0.252393	6.88904	0.230454	1
YNR011C	PRP2	0.103753	7.63672	0.231196	1
YMR133W	REC114	0.367026	1.22545	0.231428	1
YFL001W	DEG1	-0.121067	6.32071	0.231606	1
YBR080C	SEC18	0.101082	7.49266	0.23182	1
YKL138C	MRPL31	0.129692	5.65377	0.231826	1
YER148W-A	NOT_AVAILABLE	-0.452077	0.764521	0.232047	1
YBR187W	GDT1	-0.109594	7.33202	0.233047	1
YGR055W	MUP1	-0.112664	10.2728	0.233227	1
YNL080C	EOS1	0.108425	6.81236	0.233428	1
YMR303C	ADH2	-0.191358	5.82579	0.233538	1
YHR115C	DMA1	0.10801	7.48123	0.233545	1
YML101C-A	NOT_AVAILABLE	0.46758	0.398989	0.233635	1
YPR195C	NOT_AVAILABLE	0.235428	4.58994	0.233699	1
YMR250W	GAD1	-0.204558	5.89177	0.233868	1
YOR298C-A	MBF1	0.108226	6.69953	0.234168	1
YLR010C	TEN1	-0.188173	4.28334	0.23418	1
YCR020C	PET18	0.116651	6.00227	0.23444	1
YJL118W	NOT_AVAILABLE	0.163673	4.39464	0.234472	1
YGL127C	SOH1	0.127748	5.52201	0.234543	1
YBR205W	KTR3	-0.115885	5.98202	0.234578	1
YNL294C	RIM21	0.104707	6.72511	0.234584	1
YBR013C	NOT_AVAILABLE	-0.192949	3.36531	0.234696	1
YHR117W	TOM71	0.112193	6.29994	0.234742	1
YDR042C	NOT_AVAILABLE	-0.207245	3.84952	0.234924	1
YCR102C	NOT_AVAILABLE	0.138579	4.97428	0.234944	1
RPR1	RPR1	0.253979	2.55962	0.236153	1
YAL046C	AIM1	-0.194769	3.42485	0.236303	1
YDR366C	NOT_AVAILABLE	0.257129	3.0931	0.236344	1
YER102W	RPS8B	-0.124882	6.75902	0.236804	1
YLR006C	SSK1	0.121297	5.68641	0.236822	1
YKR060W	UTP30	-0.142831	5.91898	0.237525	1
YGL033W	HOP2	-0.26299	2.05141	0.237547	1
YHR211W	FLO5	0.169005	4.63034	0.237752	1
YGL220W	FRA2	-0.135519	5.24048	0.237913	1
YBL026W	LSM2	-0.149559	5.55387	0.237928	1
YNL111C	CYB5	-0.139669	7.08809	0.238204	1
YHR083W	SAM35	0.13928	5.93288	0.238306	1
YPL235W	RVB2	-0.0994671	7.82578	0.238358	1
YLR099C	ICT1	0.118346	6.30888	0.238588	1
YKL056C	TMA19	-0.167659	9.22287	0.238592	1
YGR280C	PXR1	-0.113739	8.73789	0.238738	1
YOL127W	RPL25	-0.1198	9.2772	0.238878	1
Q0130	OLI1	-0.190971	4.85602	0.240047	1
YJL185C	ATG36	-0.176738	5.44806	0.240261	1
YMR136W	GAT2	0.114593	8.95578	0.240412	1
YJR147W	HMS2	0.243264	2.53216	0.240732	1
YGR004W	PEX31	-0.122492	5.42856	0.241046	1
YGL247W	BRR6	-0.168809	4.13718	0.241167	1
YPR011C	NOT_AVAILABLE	-0.18601	3.75021	0.241431	1
YLR466W	YRF1-4	-0.369924	2.45132	0.241653	1
YDL063C	SYO1	-0.1143	8.05371	0.241728	1
YDR282C	NOT_AVAILABLE	-0.145591	5.09709	0.241764	1
YPR010C-A	NOT_AVAILABLE	-0.111607	6.09951	0.242015	1
YIL053W	GPP1	-0.111437	10.7742	0.24283	1
YNL243W	SLA2	0.10704	7.48574	0.242949	1
YMR219W	ESC1	0.109295	8.65175	0.243092	1
YML080W	DUS1	-0.0997213	7.64056	0.243173	1
YNL074C	MLF3	0.103953	7.30928	0.243243	1
YKR092C	SRP40	-0.109546	8.21161	0.243923	1
YDR388W	RVS167	0.137953	7.53197	0.244007	1
YGL047W	ALG13	0.22617	3.09366	0.244708	1
YDL125C	HNT1	-0.12485	6.21576	0.244721	1
YJR078W	BNA2	0.108901	6.23433	0.244784	1
YKL057C	NUP120	-0.115086	7.55074	0.244805	1
YDR098C-B	NOT_AVAILABLE	-0.283448	2.223	0.244862	1
YOL067C	RTG1	0.139346	4.98101	0.245216	1
YML105C	SEC65	-0.0997167	7.05048	0.245538	1
YJR048W	CYC1	0.263087	3.71434	0.245619	1
YNL185C	MRPL19	-0.134012	5.26762	0.245679	1
YGL159W	NOT_AVAILABLE	0.114479	6.12651	0.245686	1
YFR045W	NOT_AVAILABLE	0.152774	4.20435	0.245741	1
YNL259C	ATX1	0.167837	3.87273	0.245857	1
YGL068W	MNP1	-0.120757	5.93427	0.245866	1
YJL161W	FMP33	0.206171	3.34929	0.246454	1
YDR025W	RPS11A	-0.109568	9.04125	0.246669	1
YMR143W	RPS16A	-0.151531	8.58857	0.246831	1
YJL030W	MAD2	0.124362	6.07143	0.246908	1
YGL136C	MRM2	0.124166	6.01571	0.246971	1
YGR105W	VMA21	-0.136984	5.14436	0.247009	1
YOR161C	PNS1	-0.161614	5.72604	0.247027	1
YDL105W	NSE4	0.146808	4.63327	0.2472	1
YJL216C	IMA5	-0.259152	2.1044	0.247376	1
YLR287C	NOT_AVAILABLE	-0.117423	7.23009	0.247501	1
YMR118C	SHH3	-0.255103	5.92481	0.24787	1
YBR091C	TIM12	-0.153548	4.31616	0.248209	1
YDR253C	MET32	0.106449	7.64086	0.248269	1
YIL092W	NOT_AVAILABLE	0.109827	6.50436	0.248552	1
YJR112W	NNF1	0.132663	5.23919	0.249112	1
YMR239C	RNT1	-0.103589	7.24839	0.249522	1
YLR040C	AFB1	0.207024	3.11086	0.249789	1
YOR133W	EFT1	-0.133691	8.09803	0.250024	1
YDR262W	NOT_AVAILABLE	-0.136155	8.51927	0.250316	1
YDR164C	SEC1	0.102406	6.7436	0.25049	1
YGR225W	AMA1	-0.144199	4.7736	0.250541	1
YHR094C	HXT1	-0.161444	4.5149	0.251151	1
YCR087C-A	NOT_AVAILABLE	0.127245	5.83735	0.25132	1
YOL154W	ZPS1	0.10054	7.38092	0.251401	1
YMR201C	RAD14	0.103033	6.67946	0.251512	1
YFL002C	SPB4	-0.103673	6.87761	0.251565	1
YBR109C	CMD1	0.123354	7.32779	0.251656	1
YLR129W	DIP2	-0.130326	8.53854	0.25197	1
YGR246C	BRF1	0.102257	7.25321	0.252252	1
YDL201W	TRM8	-0.0983017	7.73588	0.252351	1
YBR035C	PDX3	-0.106219	6.26325	0.252436	1
YML128C	MSC1	-0.177984	10.633	0.252491	1
YHR061C	GIC1	-0.160716	4.18166	0.252504	1
YGR292W	MAL12	-0.185013	3.29838	0.252595	1
YAL037W	NOT_AVAILABLE	-0.183674	3.64996	0.252822	1
YOL071W	SDH5	0.120851	5.84294	0.253472	1
YBL097W	BRN1	0.13413	5.88818	0.253766	1
YCL058C	FYV5	-0.222862	2.99564	0.254031	1
YLR075W	RPL10	-0.121489	10.8217	0.254073	1
YAL042W	ERV46	0.118406	7.93687	0.254517	1
YDR504C	SPG3	-0.163343	4.73115	0.254557	1
YDL135C	RDI1	0.12181	6.31422	0.254571	1
YDR350C	ATP22	-0.11207	6.66332	0.254637	1
YGL030W	RPL30	-0.112425	8.93244	0.254703	1
YDR176W	NGG1	0.107848	7.2071	0.254787	1
YGL232W	TAN1	-0.136995	5.71128	0.255054	1
YBL090W	MRP21	-0.113681	6.18428	0.255677	1
YER059W	PCL6	0.120996	5.42479	0.255681	1
YHR038W	RRF1	-0.201033	3.37308	0.256479	1
YHL037C	NOT_AVAILABLE	0.454428	0.32172	0.256528	1
YDR371W	CTS2	-0.11767	6.24134	0.257185	1
YDR179W-A	NOT_AVAILABLE	0.131517	5.34519	0.257277	1
YDR449C	UTP6	-0.117406	7.14568	0.257643	1
YLR298C	YHC1	0.107702	6.50808	0.258039	1
YOR379C	NOT_AVAILABLE	0.281251	1.79814	0.258122	1
YFR044C	DUG1	-0.1211	6.51058	0.258246	1
YHR072W-A	NOP10	-0.109267	7.5064	0.258288	1
YNL271C	BNI1	0.109061	8.55677	0.258509	1
YLL063C	AYT1	0.132716	5.57475	0.258542	1
YOL051W	GAL11	0.106721	8.86497	0.258917	1
YPR149W	NCE102	-0.18857	7.77096	0.258983	1
YGL161C	YIP5	0.136914	5.83743	0.259294	1
YKR055W	RHO4	0.192027	4.11541	0.259349	1
YHR142W	CHS7	-0.105853	6.14082	0.260198	1
YBR085W	AAC3	-0.141507	4.68622	0.260485	1
YKL115C	NOT_AVAILABLE	-0.264325	1.96248	0.260591	1
YER036C	ARB1	-0.105964	9.87489	0.260994	1
YAR014C	BUD14	0.0959839	7.84403	0.261349	1
YIR037W	HYR1	-0.099747	6.63804	0.261412	1
YNL079C	TPM1	0.138439	7.68909	0.261683	1
YJL172W	CPS1	0.121791	6.61743	0.26267	1
YNL183C	NPR1	0.101183	7.84685	0.262977	1
YLR080W	EMP46	-0.174022	5.28113	0.26384	1
YBR254C	TRS20	0.151377	4.86232	0.263951	1
YBR104W	YMC2	0.0983136	7.67705	0.263954	1
YNR020C	ATP23	-0.122565	5.85753	0.264075	1
YGL113W	SLD3	0.10806	5.98802	0.264312	1
YGL085W	LCL3	0.126804	5.27034	0.264399	1
YJR143C	PMT4	-0.100664	7.64224	0.264405	1
YNL230C	ELA1	0.120138	6.03886	0.264408	1
YHR049W	FSH1	-0.117282	8.60612	0.264442	1
YEL049W	PAU2	-0.320218	1.49032	0.264719	1
YLR359W	ADE13	-0.0993395	8.02263	0.266155	1
YGR145W	ENP2	-0.112632	8.55272	0.266175	1
YGR156W	PTI1	0.0970901	6.98041	0.266184	1
YJL051W	IRC8	0.129808	5.21935	0.266451	1
YLL025W	PAU17	0.169383	3.56261	0.266855	1
YPR144C	NOC4	-0.101436	8.29533	0.267112	1
YFR018C	NOT_AVAILABLE	0.122499	5.71076	0.267307	1
YKL110C	KTI12	-0.106375	7.75322	0.267367	1
YKR041W	NOT_AVAILABLE	-0.174088	4.73766	0.267471	1
YPL125W	KAP120	-0.114186	7.46843	0.267618	1
YDR101C	ARX1	-0.108605	9.00077	0.2679	1
YGR133W	PEX4	0.150668	4.64469	0.268568	1
YLR179C	NOT_AVAILABLE	0.140208	5.04164	0.269332	1
YBL099W	ATP1	0.107128	8.10725	0.269343	1
YOL041C	NOP12	-0.119979	8.60992	0.269605	1
YKL132C	RMA1	-0.148427	5.00132	0.269777	1
YBL021C	HAP3	0.144925	4.3114	0.270139	1
YBR201C-A	NOT_AVAILABLE	0.165141	5.53311	0.270224	1
YLR069C	MEF1	0.0940894	6.63451	0.270621	1
YFR019W	FAB1	0.118964	7.05461	0.270684	1
YDL003W	MCD1	-0.156068	4.39564	0.270995	1
YGR296W	YRF1-3	0.37172	0.817395	0.271077	1
YBR173C	UMP1	0.120833	6.87913	0.271087	1
YER133W	GLC7	-0.114968	8.27021	0.271225	1
YGL108C	NOT_AVAILABLE	0.129336	5.05347	0.271365	1
YLR390W	ECM19	0.167859	3.85463	0.271445	1
YPL278C	NOT_AVAILABLE	-0.262371	1.89826	0.271685	1
YKL204W	EAP1	0.0996426	7.50016	0.272082	1
YNL012W	SPO1	-0.143702	5.71201	0.272248	1
YBR206W	NOT_AVAILABLE	-0.275563	1.9456	0.272327	1
YNL008C	ASI3	-0.0965427	6.85906	0.272513	1
YDR302W	GPI11	-0.123407	5.88614	0.272859	1
YBL081W	NOT_AVAILABLE	0.110227	8.22797	0.273006	1
YGR041W	BUD9	0.221907	2.81615	0.273206	1
YOR293W	RPS10A	-0.129722	8.72864	0.273282	1
YOR021C	SFM1	-0.101544	7.00645	0.273431	1
YBR072W	HSP26	-0.258741	5.67532	0.273601	1
YDL068W	NOT_AVAILABLE	-0.336962	1.08119	0.274034	1
YNL327W	EGT2	0.142297	4.65144	0.274074	1
YPL237W	SUI3	-0.100942	8.68502	0.274097	1
YOR328W	PDR10	-0.13466	8.95406	0.274265	1
YNL066W	SUN4	0.156535	5.12377	0.274308	1
YER076C	NOT_AVAILABLE	0.149867	4.78846	0.274359	1
YBL059C-A	CMC2	-0.159448	4.2037	0.274791	1
YGL028C	SCW11	0.114949	5.34843	0.275215	1
YOL027C	MDM38	-0.0991236	8.35084	0.275836	1
YHR070W	TRM5	0.117258	6.2151	0.275881	1
YDL215C	GDH2	-0.105899	7.61397	0.276077	1
YDL064W	UBC9	-0.107999	5.79907	0.276658	1
YJL077C	ICS3	0.282674	2.54485	0.276743	1
YOR077W	RTS2	0.120634	5.58671	0.277527	1
YDR313C	PIB1	0.101857	6.60156	0.277618	1
YBR214W	SDS24	-0.146545	6.78123	0.277705	1
YGR190C	NOT_AVAILABLE	0.278863	1.8107	0.27816	1
YCR100C	NOT_AVAILABLE	0.164552	3.85425	0.278474	1
YBR283C	SSH1	-0.108017	8.55767	0.27899	1
YGR074W	SMD1	-0.131926	5.20889	0.279054	1
YMR074C	NOT_AVAILABLE	-0.165946	4.24661	0.279098	1
YDR405W	MRP20	0.112868	7.33405	0.279197	1
YJL044C	GYP6	-0.10407	6.62129	0.279307	1
YMR144W	NOT_AVAILABLE	0.27654	2.04503	0.279463	1
YMR090W	NOT_AVAILABLE	-0.117494	6.64176	0.279657	1
YGR020C	VMA7	0.11039	7.17762	0.280095	1
YBR262C	MIC12	0.135295	5.12505	0.280209	1
YFL054C	NOT_AVAILABLE	0.120918	5.91263	0.280773	1
YIL013C	PDR11	0.0992538	6.15906	0.281254	1
YKL184W	SPE1	-0.0932525	7.03211	0.281773	1
YDR443C	SSN2	0.0927778	6.99616	0.281862	1
YAR073W	IMD1	0.374497	0.642659	0.282052	1
YPR098C	NOT_AVAILABLE	-0.146418	5.17625	0.282229	1
YBR027C	NOT_AVAILABLE	-0.310689	1.44583	0.282365	1
YPR150W	NOT_AVAILABLE	-0.259658	2.73647	0.28244	1
YCL044C	MGR1	0.0944886	6.64955	0.282515	1
YKR056W	TRM2	-0.0961541	7.70874	0.282603	1
YIL051C	MMF1	0.138953	5.194	0.282722	1
YOR390W	FEX1	-0.199222	3.90685	0.282872	1
YOR340C	RPA43	-0.0999444	8.04395	0.282889	1
YML108W	NOT_AVAILABLE	-0.12273	5.13379	0.283224	1
YCR057C	PWP2	-0.103763	8.56831	0.283296	1
YGL219C	MDM34	0.0977854	7.53796	0.283786	1
YCR024C-B	NOT_AVAILABLE	-0.146334	7.65481	0.284112	1
YJR053W	BFA1	0.158814	4.34608	0.284261	1
YDL092W	SRP14	0.0960275	6.5501	0.284823	1
YKR059W	TIF1	-0.105963	8.69986	0.284915	1
YML096W	NOT_AVAILABLE	-0.10843	6.49149	0.285179	1
YDL174C	DLD1	0.104868	7.12398	0.285438	1
YGR118W	RPS23A	-0.13089	8.21441	0.285539	1
YBR048W	RPS11B	-0.100853	8.32547	0.285641	1
YAL010C	MDM10	0.140744	4.4822	0.286003	1
YNL319W	NOT_AVAILABLE	-0.371632	1.10721	0.286207	1
YNL147W	LSM7	-0.142049	5.66888	0.286212	1
YPL189C-A	COA2	-0.159323	5.26454	0.286484	1
YGR070W	ROM1	-0.169189	4.77835	0.286579	1
YPL077C	NOT_AVAILABLE	0.13859	4.87415	0.286719	1
YFR046C	CNN1	0.103296	6.34892	0.287021	1
YHR068W	DYS1	-0.104922	7.99828	0.287092	1
YMR166C	NOT_AVAILABLE	0.129883	5.12048	0.287635	1
YKL023C-A	NOT_AVAILABLE	-0.186357	3.14534	0.287843	1
YFL027C	GYP8	0.107968	5.78809	0.288411	1
YKL197C	PEX1	0.119123	5.80286	0.288451	1
YER163C	GCG1	-0.131129	5.34108	0.289027	1
YJR050W	ISY1	0.119342	5.5477	0.289112	1
YMR321C	NOT_AVAILABLE	-0.304151	1.70984	0.289217	1
YLR003C	CMS1	-0.132503	7.2566	0.289269	1
YBR108W	AIM3	0.0999277	6.60309	0.289316	1
YHR012W	VPS29	0.114974	5.91587	0.289738	1
YBR139W	NOT_AVAILABLE	0.137665	5.68138	0.289781	1
YMR070W	MOT3	0.102251	7.79635	0.289981	1
YMR066W	SOV1	-0.128325	6.04029	0.290021	1
YOR209C	NPT1	-0.0934238	7.86668	0.290025	1
YNL215W	IES2	0.103292	7.41985	0.290081	1
YOR236W	DFR1	0.107031	5.72725	0.290388	1
YKL003C	MRP17	-0.12946	4.96865	0.290468	1
YNR014W	NOT_AVAILABLE	0.116777	7.06433	0.290793	1
YIL159W	BNR1	0.107997	7.21902	0.290925	1
YIL085C	KTR7	-0.0915754	7.59415	0.291321	1
YML098W	TAF13	0.119364	6.63639	0.291423	1
YLR461W	PAU4	-0.327103	1.04765	0.29144	1
YLR223C	IFH1	-0.0982974	10.1085	0.291705	1
YNL034W	NOT_AVAILABLE	0.141325	4.46666	0.292046	1
YDL061C	RPS29B	-0.109691	6.72262	0.292079	1
YNR021W	NOT_AVAILABLE	-0.10577	6.9124	0.2923	1
YER046W	SPO73	-0.113089	5.26846	0.292356	1
YDR471W	RPL27B	-0.140345	8.14143	0.292475	1
YOR284W	HUA2	0.155966	4.04971	0.292607	1
YBR133C	HSL7	0.0953198	6.63663	0.292629	1
YAL024C	LTE1	0.121406	6.43265	0.292646	1
YPR033C	HTS1	-0.10076	8.1389	0.292706	1
YGL119W	COQ8	-0.0994991	6.58032	0.292708	1
YGL248W	PDE1	0.0943982	6.49466	0.292983	1
YBL074C	AAR2	0.140491	5.09332	0.293164	1
YCR033W	SNT1	0.0944346	8.47207	0.293436	1
YLR294C	NOT_AVAILABLE	0.122584	5.36032	0.293782	1
YKR027W	BCH2	0.144038	4.44223	0.293826	1
YDR245W	MNN10	-0.0922421	7.95843	0.294591	1
YGR008C	STF2	-0.196851	3.53088	0.294618	1
YEL021W	URA3	-0.264507	3.59768	0.294669	1
YIR023W	DAL81	0.0937878	7.96961	0.295044	1
YBR251W	MRPS5	-0.104489	6.15029	0.295357	1
YCL049C	NOT_AVAILABLE	-0.106565	6.71997	0.295543	1
YMR095C	SNO1	0.101449	6.40498	0.295696	1
YDR506C	GMC1	0.139323	4.99423	0.295722	1
YPL042C	SSN3	0.0944391	6.39958	0.295857	1
YFR032C-B	NOT_AVAILABLE	-0.428072	0.299133	0.295971	1
YBR247C	ENP1	-0.103064	8.58923	0.296092	1
YJL035C	TAD2	-0.138584	4.87848	0.296982	1
YMR043W	MCM1	0.133005	7.29759	0.297357	1
YIL097W	FYV10	0.11972	5.76804	0.297512	1
YLR382C	NAM2	-0.0963144	6.39422	0.297873	1
YGR209C	TRX2	-0.128726	8.36641	0.298549	1
YNL133C	FYV6	0.122083	5.22402	0.299632	1
YHR157W	REC104	-0.131054	4.63312	0.299806	1
YJR130C	STR2	0.0916003	7.07405	0.299914	1
YKL177W	NOT_AVAILABLE	0.276995	1.46075	0.300739	1
YEL062W	NPR2	0.100795	7.00207	0.300777	1
YBR118W	TEF2	-0.110768	10.345	0.30102	1
YPL079W	RPL21B	-0.104297	8.62825	0.301097	1
YDL024C	DIA3	-0.130028	6.37681	0.301414	1
YML102W	CAC2	0.107668	6.85789	0.301454	1
YMR169C	ALD3	-0.180566	9.40062	0.301713	1
YHL002W	HSE1	0.0893963	6.93972	0.301847	1
YMR311C	GLC8	0.124113	7.56733	0.302381	1
YCL035C	GRX1	-0.104729	6.72059	0.302763	1
YCL036W	GFD2	-0.184715	5.86535	0.3029	1
YNL149C	PGA2	0.129436	7.14727	0.303232	1
YOL042W	NGL1	-0.101953	5.66927	0.30407	1
YDR475C	JIP4	0.0904139	6.67011	0.304302	1
YAL008W	FUN14	0.146051	4.82529	0.304695	1
YNL194C	NOT_AVAILABLE	-0.128433	4.90018	0.304947	1
YNL290W	RFC3	0.0892381	6.66397	0.305192	1
YER057C	HMF1	-0.103208	6.57708	0.305329	1
YIR009W	MSL1	0.12742	4.72515	0.305739	1
YHR215W	PHO12	-0.229088	2.51674	0.30604	1
YGL233W	SEC15	-0.107812	6.02794	0.306348	1
YAL034C	FUN19	0.111519	5.78771	0.306741	1
YBR007C	DSF2	0.134185	5.92665	0.306746	1
YGR240C	PFK1	-0.0961312	9.73206	0.306757	1
YOL036W	NOT_AVAILABLE	0.0916057	8.05754	0.306957	1
YAR003W	SWD1	-0.101684	5.93863	0.307501	1
YOL025W	LAG2	0.10447	5.85102	0.307728	1
YIL065C	FIS1	0.136652	5.02777	0.307762	1
YJL122W	ALB1	-0.0906274	7.96889	0.30784	1
YJR155W	AAD10	0.112278	6.26471	0.308013	1
YMR027W	NOT_AVAILABLE	0.0871135	7.1347	0.308639	1
YJR064W	CCT5	-0.0950358	7.98234	0.308871	1
YDR496C	PUF6	-0.104948	8.59987	0.308955	1
YDL119C	NOT_AVAILABLE	-0.173079	3.15966	0.309061	1
YOL152W	FRE7	-0.336092	1.02687	0.309066	1
YMR103C	NOT_AVAILABLE	0.23237	2.59933	0.309107	1
YLR045C	STU2	0.10377	6.18022	0.309201	1
YHR059W	FYV4	-0.140457	4.02199	0.3094	1
YPL179W	PPQ1	-0.10101	9.49146	0.309472	1
YNL269W	BSC4	0.194531	2.90613	0.309623	1
YGR216C	GPI1	-0.108346	6.18517	0.309911	1
YDR129C	SAC6	-0.0940425	7.74234	0.310669	1
YNR031C	SSK2	0.102097	7.62482	0.310673	1
YPL201C	YIG1	-0.122767	5.06748	0.311889	1
YKR031C	SPO14	0.116353	7.42297	0.312027	1
YNR017W	TIM23	-0.0885338	8.00129	0.312053	1
YBR276C	PPS1	-0.0950924	6.79503	0.312356	1
YAL003W	EFB1	-0.101529	10.0404	0.312998	1
YGR171C	MSM1	-0.146089	4.30428	0.313448	1
YMR309C	NIP1	-0.110414	9.36092	0.313689	1
YFL031W	HAC1	-0.108198	8.83809	0.314088	1
YOR102W	NOT_AVAILABLE	-0.326289	1.12501	0.314694	1
YOL121C	RPS19A	-0.101672	8.21984	0.315109	1
YKR077W	MSA2	-0.206364	4.29361	0.315225	1
YHR114W	BZZ1	0.101359	6.41664	0.315256	1
YPR167C	MET16	0.10922	8.74207	0.315433	1
YOR213C	SAS5	0.10543	5.65445	0.315551	1
YGL073W	HSF1	0.0914965	8.02305	0.315578	1
YOL083W	ATG34	-0.103065	8.075	0.315809	1
YNR034W-A	NOT_AVAILABLE	-0.127096	4.79752	0.316178	1
YFR001W	LOC1	-0.0992823	7.61499	0.316318	1
YNL211C	NOT_AVAILABLE	-0.156227	3.80004	0.316433	1
YKR035W-A	DID2	0.118684	6.83163	0.316442	1
YNL303W	NOT_AVAILABLE	0.260742	1.55519	0.317257	1
YGR179C	OKP1	0.10828	5.39265	0.317415	1
YNL182C	IPI3	-0.0921431	8.08847	0.317545	1
YNL006W	LST8	0.107853	5.65349	0.317635	1
YOR095C	RKI1	-0.102388	6.36889	0.318056	1
YPL158C	AIM44	0.107725	5.36864	0.318215	1
YHR096C	HXT5	-0.1391	11.2312	0.318389	1
YPR028W	YOP1	-0.143529	7.62533	0.318431	1
YDR473C	PRP3	0.0867791	6.86782	0.318496	1
YAL002W	VPS8	0.0896773	7.33849	0.318594	1
YIL122W	POG1	0.091878	6.34102	0.31876	1
YJR001W	AVT1	0.0995509	6.06355	0.318784	1
YKR102W	FLO10	0.0950787	7.32331	0.3188	1
YML001W	YPT7	-0.0994281	6.81277	0.319207	1
YBL041W	PRE7	-0.103165	6.47776	0.31951	1
YKR081C	RPF2	-0.0986541	8.50753	0.319557	1
YOR357C	SNX3	0.0998248	5.72246	0.319696	1
YOR134W	BAG7	-0.22107	2.12545	0.319712	1
YBL069W	AST1	0.113444	5.69547	0.319732	1
YPL264C	NOT_AVAILABLE	-0.129174	4.64521	0.319891	1
YBR169C	SSE2	-0.12909	6.88832	0.32001	1
YJL183W	MNN11	-0.0884603	7.58442	0.320153	1
YGL135W	RPL1B	-0.0993094	8.73144	0.320672	1
YPR163C	TIF3	-0.0969768	9.49877	0.320732	1
YPL143W	RPL33A	-0.0999545	8.9693	0.320879	1
YLR009W	RLP24	-0.099643	8.52805	0.3211	1
YGR109W-B	NOT_AVAILABLE	0.102367	5.60323	0.321349	1
YFL053W	DAK2	0.143855	4.08041	0.321468	1
YCR063W	BUD31	0.136393	4.124	0.321515	1
YBR110W	ALG1	0.103306	6.15592	0.32179	1
YMR180C	CTL1	-0.118992	5.59742	0.321953	1
YCR009C	RVS161	0.0862403	7.10326	0.322005	1
YGL255W	ZRT1	-0.109054	6.59471	0.322661	1
YER016W	BIM1	0.114997	5.47174	0.322848	1
YGR286C	BIO2	0.109251	7.21228	0.323356	1
YMR069W	NAT4	0.161457	3.94472	0.323478	1
YMR117C	SPC24	0.178155	4.07858	0.323674	1
YPL273W	SAM4	-0.103015	6.72982	0.323781	1
YLR388W	RPS29A	-0.140134	6.92179	0.323824	1
YOR330C	MIP1	0.0966415	6.9775	0.323889	1
YMR159C	ATG16	0.186969	2.63078	0.324213	1
YPL247C	NOT_AVAILABLE	-0.112346	5.71494	0.324565	1
YJR133W	XPT1	0.111145	5.65616	0.324737	1
YDR411C	DFM1	0.102697	6.62525	0.325418	1
YML073C	RPL6A	-0.0885324	8.84819	0.325862	1
YOR238W	NOT_AVAILABLE	0.106959	5.77497	0.325913	1
YKR029C	SET3	0.0848988	6.67618	0.325943	1
YIL019W	FAF1	0.0861683	7.42832	0.326028	1
YIL147C	SLN1	0.0929246	7.52758	0.32669	1
YDR237W	MRPL7	-0.104508	5.73387	0.326705	1
YFR034C	PHO4	0.107225	7.19712	0.32755	1
YMR263W	SAP30	0.130846	4.99822	0.327819	1
YKR011C	NOT_AVAILABLE	0.146188	4.07807	0.327953	1
YER009W	NTF2	-0.100833	7.28405	0.328028	1
YDL122W	UBP1	-0.1058	8.74235	0.328351	1
YBR025C	OLA1	-0.0960314	8.92097	0.328354	1
YIL093C	RSM25	0.10054	5.65373	0.32852	1
YLR178C	TFS1	-0.168708	5.3871	0.32853	1
YLR222C-A	NOT_AVAILABLE	-0.157585	5.39654	0.328667	1
YOR361C	PRT1	-0.100754	9.05506	0.328817	1
YFR016C	NOT_AVAILABLE	0.0908353	9.16332	0.328926	1
YLR026C	SED5	0.0884825	6.50594	0.329125	1
YHL018W	NOT_AVAILABLE	0.25896	1.59362	0.329439	1
YGR264C	MES1	-0.0914694	8.62733	0.329657	1
YAL066W	NOT_AVAILABLE	-0.354844	1.45358	0.329679	1
YLR227W-B	NOT_AVAILABLE	0.152966	5.65413	0.329692	1
YOR159C	SME1	0.110104	5.72144	0.32974	1
YBR083W	TEC1	0.0969195	6.51022	0.329956	1
YBR137W	NOT_AVAILABLE	-0.130841	4.68358	0.330153	1
YAL044W-A	NOT_AVAILABLE	0.125127	4.75124	0.33088	1
YHR010W	RPL27A	-0.11548	8.81982	0.331202	1
YGR174C	CBP4	0.144833	4.83598	0.331458	1
YMR034C	NOT_AVAILABLE	-0.109543	5.15187	0.331717	1
YER113C	TMN3	-0.0966249	6.86973	0.33195	1
YOR147W	MDM32	-0.105406	6.44249	0.332313	1
YPL019C	VTC3	-0.11715	8.0699	0.332558	1
YER143W	DDI1	0.10329	7.0554	0.332823	1
YKL089W	MIF2	0.0979538	6.14005	0.333003	1
YOR063W	RPL3	-0.0921914	11.2406	0.333525	1
YHR084W	STE12	0.0962942	8.46354	0.333602	1
YBR020W	GAL1	-0.108738	5.71448	0.333645	1
YCL061C	MRC1	0.105565	6.30411	0.33414	1
YHL022C	SPO11	0.215231	2.20779	0.334416	1
YGR017W	NOT_AVAILABLE	0.0986753	6.72212	0.335159	1
YMR007W	NOT_AVAILABLE	-0.341411	0.833472	0.335491	1
YOR342C	NOT_AVAILABLE	-0.0852645	7.81553	0.335555	1
YKL122C	SRP21	-0.1008	7.75738	0.3362	1
YLR363C	NMD4	-0.102464	5.49952	0.33658	1
YAL044C	GCV3	0.102157	6.65947	0.337226	1
YDR217C	RAD9	0.0965197	8.28485	0.337699	1
YPL236C	ENV7	0.110514	5.29738	0.338057	1
YEL017W	GTT3	0.113034	5.06518	0.338155	1
YBL051C	PIN4	0.0850244	7.24417	0.338199	1
YPL200W	CSM4	0.407338	0.220477	0.338439	1
YDL157C	NOT_AVAILABLE	0.130965	4.71552	0.338912	1
YPR110C	RPC40	-0.0857542	8.04235	0.33901	1
YGL222C	EDC1	-0.0942472	5.96977	0.339167	1
YEL040W	UTR2	-0.128996	4.59563	0.339782	1
YDL072C	YET3	-0.0859816	6.58848	0.340012	1
YKL208W	CBT1	0.151874	3.63542	0.34043	1
YMR182C	RGM1	0.117685	6.03814	0.340741	1
YBR004C	GPI18	-0.149743	5.54558	0.340747	1
YDL189W	RBS1	-0.084992	7.37865	0.340786	1
YHR202W	NOT_AVAILABLE	0.0989234	5.88023	0.341066	1
YER175W-A	NOT_AVAILABLE	0.337779	0.986777	0.341104	1
YLR323C	CWC24	0.102532	5.91224	0.341235	1
YCR045W-A	NOT_AVAILABLE	0.19935	2.46304	0.341301	1
YCR082W	AHC2	0.12303	6.3684	0.341636	1
YHR199C-A	NBL1	0.173121	3.98885	0.341884	1
YJL222W	VTH2	-0.155008	3.46723	0.342152	1
YOL158C	ENB1	-0.141553	3.94082	0.342255	1
YDL164C	CDC9	0.100269	5.74887	0.342426	1
YHR120W	MSH1	-0.10244	6.8191	0.342447	1
YJL165C	HAL5	0.0848243	7.26801	0.342479	1
YPL183W-A	RTC6	-0.138321	5.32318	0.34277	1
YKL107W	NOT_AVAILABLE	-0.186925	6.45901	0.342818	1
YKR061W	KTR2	-0.169267	5.14848	0.342899	1
YNL178W	RPS3	-0.0989123	9.9812	0.343046	1
YFR033C	QCR6	0.118264	8.44783	0.343801	1
YDR252W	BTT1	-0.184023	2.60169	0.344011	1
YBR213W	MET8	0.0906532	7.18827	0.344129	1
YLL052C	AQY2	0.220259	1.97463	0.344487	1
YOL097C	WRS1	-0.0846661	7.74179	0.344516	1
YER038C	KRE29	0.108205	5.39296	0.344636	1
YPL227C	ALG5	-0.101239	6.20152	0.344819	1
YJL173C	RFA3	-0.155638	4.80309	0.344927	1
YHR024C	MAS2	-0.0924223	6.15016	0.34499	1
YHR193C	EGD2	-0.104761	8.0517	0.345067	1
YHR182W	NOT_AVAILABLE	0.0949812	6.06162	0.345187	1
YBL047C	EDE1	0.0864001	8.13754	0.345321	1
YDR342C	HXT7	0.204736	2.96405	0.345506	1
YGL002W	ERP6	0.120191	5.18263	0.345645	1
YBL039W-B	NOT_AVAILABLE	-0.229125	2.93668	0.345677	1
YDR299W	BFR2	-0.0978939	8.94344	0.345717	1
YNL267W	PIK1	0.0837186	7.98628	0.346667	1
YLR228C	ECM22	0.0907028	7.14249	0.346784	1
YPR179C	HDA3	-0.0929034	7.27878	0.346866	1
YGL011C	SCL1	0.0910581	7.31638	0.346897	1
YGL177W	NOT_AVAILABLE	-0.177628	2.62681	0.346943	1
YGR102C	GTF1	-0.0913615	5.78615	0.347029	1
YOL070C	NBA1	0.0987023	6.12832	0.347484	1
YGL140C	NOT_AVAILABLE	0.086878	8.16867	0.347854	1
YMR142C	RPL13B	-0.0864039	8.81544	0.347876	1
YJL066C	MPM1	-0.141636	4.58504	0.34829	1
YHR051W	COX6	0.10119	5.89818	0.348408	1
YGL256W	ADH4	-0.0810521	6.81737	0.348752	1
YDR259C	YAP6	0.0856743	7.40336	0.349073	1
YBR180W	DTR1	-0.134234	4.41349	0.349304	1
YOR369C	RPS12	-0.10491	9.56671	0.349627	1
YBR278W	DPB3	0.128192	4.78456	0.349939	1
YGR192C	TDH3	-0.140409	12.1765	0.350114	1
YER119C	AVT6	0.110027	5.52412	0.350177	1
YHL028W	WSC4	0.103565	5.54991	0.350487	1
YDR492W	IZH1	-0.114601	7.78487	0.35051	1
YGL114W	NOT_AVAILABLE	0.0827455	7.64804	0.350594	1
YOR164C	GET4	-0.0992148	6.02335	0.350799	1
YIR010W	DSN1	0.0832479	6.75489	0.350868	1
YGL145W	TIP20	-0.0808452	6.86738	0.351345	1
YPL034W	NOT_AVAILABLE	-0.162463	4.51027	0.351449	1
YKR068C	BET3	-0.084964	6.90429	0.351469	1
YDR182W	CDC1	0.0809573	7.04991	0.351559	1
YPL183C	RTT10	-0.0981664	7.85407	0.351791	1
YPR015C	NOT_AVAILABLE	0.15215	4.86445	0.351968	1
YPR152C	URN1	0.0988304	5.8504	0.351992	1
YPR175W	DPB2	0.146733	4.21599	0.352025	1
YDR363W-A	SEM1	0.102979	6.68612	0.35205	1
YEL007W	MIT1	0.080776	7.29213	0.352402	1
YHR126C	ANS1	-0.106769	10.9432	0.353255	1
YGR006W	PRP18	0.121092	4.31955	0.353346	1
YDR522C	SPS2	0.24387	1.43668	0.353521	1
YJL204C	RCY1	-0.0978836	5.88068	0.353546	1
YNL233W	BNI4	0.0821748	7.68923	0.353671	1
YKL027W	TCD2	-0.0959791	6.05565	0.354015	1
YGL208W	SIP2	0.100239	5.57916	0.354261	1
YLR130C	ZRT2	-0.0954804	8.36348	0.354393	1
YMR230W-A	NOT_AVAILABLE	-0.270516	2.7072	0.354563	1
YER081W	SER3	-0.130612	6.81409	0.354624	1
YPR112C	MRD1	-0.0880357	8.9682	0.354645	1
YDR428C	BNA7	-0.154215	4.71849	0.35502	1
YMR209C	NOT_AVAILABLE	-0.100327	5.72159	0.355074	1
YLR052W	IES3	0.0812272	6.60424	0.355242	1
YLR065C	ENV10	-0.1041	6.14209	0.355684	1
YFL034W	NOT_AVAILABLE	0.0838811	7.34992	0.356005	1
YOR306C	MCH5	-0.0863346	7.06054	0.356217	1
YDL138W	RGT2	0.0879835	8.45684	0.356418	1
YCR091W	KIN82	-0.10807	5.12095	0.356757	1
YJR033C	RAV1	0.0947734	6.06876	0.356836	1
YLR277C	YSH1	-0.0880319	6.4463	0.357085	1
YDR152W	GIR2	0.0826044	7.66398	0.357123	1
YLR072W	NOT_AVAILABLE	-0.0830744	6.73583	0.357225	1
YGL019W	CKB1	0.0953629	7.21907	0.357499	1
YOR160W	MTR10	-0.0878867	6.82453	0.35786	1
YDR151C	CTH1	-0.0902161	6.78166	0.358057	1
YKL176C	LST4	-0.0860169	8.13247	0.358106	1
YOR145C	PNO1	-0.0960842	9.28707	0.35814	1
YKL023W	NOT_AVAILABLE	0.0948041	5.98135	0.358235	1
YDL128W	VCX1	-0.0880282	8.29807	0.358299	1
YJR043C	POL32	0.0924279	5.99185	0.358346	1
YIL018W	RPL2B	-0.0870384	8.96639	0.358438	1
YHR062C	RPP1	-0.0904058	5.7848	0.358506	1
YHR100C	GEP4	-0.112651	5.22137	0.358825	1
YGR212W	SLI1	-0.108977	4.87339	0.359002	1
YDR324C	UTP4	-0.105327	8.42322	0.359033	1
YPR013C	CMR3	0.0827009	6.58937	0.359308	1
YAL053W	FLC2	0.0842562	9.16644	0.359309	1
YDL161W	ENT1	0.0848693	7.36513	0.359864	1
YIL156W	UBP7	0.079788	6.59996	0.359894	1
YGR189C	CRH1	0.108298	5.8228	0.359898	1
YDR086C	SSS1	0.087139	7.14179	0.360133	1
YGR147C	NAT2	0.0804019	6.78314	0.360352	1
YFR032C-A	RPL29	-0.118993	7.07526	0.360355	1
YLR437C	DIF1	0.106005	5.09378	0.360413	1
YBL100W-B	NOT_AVAILABLE	0.296764	2.90744	0.360426	1
YNL015W	PBI2	0.174541	5.32099	0.360628	1
YDR013W	PSF1	-0.126716	5.07921	0.36071	1
YIL036W	CST6	0.077097	7.32329	0.361478	1
YPL067C	NOT_AVAILABLE	0.187669	2.59139	0.362568	1
YIL033C	BCY1	-0.109103	7.62497	0.362634	1
YHR123W	EPT1	0.10133	5.26256	0.362706	1
YBR181C	RPS6B	-0.0866907	8.53843	0.362797	1
YOR380W	RDR1	0.0914705	6.09076	0.363045	1
YJR144W	MGM101	0.0853321	7.01384	0.363108	1
YPL015C	HST2	0.105163	5.67918	0.363232	1
YDR244W	PEX5	0.078941	6.76664	0.36326	1
YKR075C	NOT_AVAILABLE	0.0845002	7.88085	0.363372	1
YML060W	OGG1	-0.102747	5.2595	0.363569	1
YLR460C	NOT_AVAILABLE	-0.142014	3.72327	0.363577	1
YIL044C	AGE2	-0.0863235	6.32002	0.363581	1
YKL006W	RPL14A	-0.0918865	7.68192	0.363708	1
YIR001C	SGN1	0.0877539	5.91918	0.363727	1
YMR086W	SEG1	0.0806815	7.62089	0.363774	1
YER131W	RPS26B	0.0995238	8.72074	0.364065	1
YDR321W	ASP1	-0.0804077	7.48915	0.364186	1
YPR023C	EAF3	0.0776874	7.50716	0.364247	1
YCL037C	SRO9	-0.100507	8.12942	0.364733	1
YOL028C	YAP7	0.100799	5.26061	0.365333	1
YOR287C	RRP36	-0.0862582	7.10652	0.365349	1
YPR083W	MDM36	0.0936767	6.14887	0.365513	1
YIL152W	NOT_AVAILABLE	0.11819	4.58704	0.365564	1
YDR317W	HIM1	-0.145999	3.90032	0.365607	1
YBR154C	RPB5	-0.103369	7.98519	0.36626	1
YKR065C	PAM17	-0.123237	5.36627	0.366299	1
YMR160W	NOT_AVAILABLE	-0.109893	5.07197	0.366392	1
YLL018C-A	COX19	0.112214	4.73349	0.366395	1
YOR108W	LEU9	-0.100242	8.52079	0.36668	1
YPR132W	RPS23B	-0.129971	8.51863	0.366928	1
SRG1	SRG1	0.154955	3.3502	0.367086	1
YOR382W	FIT2	0.157372	3.44438	0.367508	1
YML031W	NDC1	0.0811733	7.01486	0.367617	1
YDR330W	UBX5	-0.128612	5.22626	0.367618	1
YNL331C	AAD14	0.0913639	5.74734	0.367641	1
YDL193W	NUS1	-0.101621	5.26246	0.367785	1
YDR016C	DAD1	-0.173984	3.7059	0.367939	1
YDL030W	PRP9	0.0881547	6.38292	0.368047	1
YGR234W	YHB1	0.0988687	5.44189	0.368153	1
YLR456W	NOT_AVAILABLE	0.158187	3.31968	0.368284	1
YCL047C	POF1	0.0848808	6.187	0.368359	1
YGR175C	ERG1	-0.093237	8.67444	0.368507	1
YLR364W	GRX8	-0.137374	4.61537	0.368803	1
YHR085W	IPI1	-0.0823737	6.60181	0.369044	1
YJL033W	HCA4	-0.086452	9.09555	0.36907	1
YMR307W	GAS1	-0.109193	7.9347	0.36911	1
YIL119C	RPI1	-0.0960434	7.93227	0.369125	1
YAL016W	TPD3	-0.0759458	7.60744	0.369318	1
YBR011C	IPP1	0.0868259	9.76845	0.369497	1
YMR278W	PRM15	-0.112389	5.12226	0.369841	1
YIR017C	MET28	0.0870282	7.31264	0.369866	1
YCR024C	SLM5	0.0996825	5.09621	0.370027	1
YHR196W	UTP9	-0.0988659	8.35678	0.37005	1
YBR152W	SPP381	0.115178	5.16448	0.370292	1
YML032C	RAD52	0.0893183	6.33903	0.370445	1
YNL099C	OCA1	0.0816544	6.79057	0.370571	1
YBR230C	OM14	0.113565	7.27607	0.370918	1
YHR006W	STP2	0.0820378	8.63732	0.371254	1
YMR041C	ARA2	0.12706	5.40023	0.371487	1
YDR168W	CDC37	0.092425	7.51562	0.371512	1
YOL063C	CRT10	-0.0807665	6.35146	0.37168	1
YJL119C	NOT_AVAILABLE	0.2172	2.27091	0.371715	1
YLR445W	GMC2	-0.183492	2.74024	0.372018	1
YJR100C	AIM25	-0.108474	4.91593	0.372112	1
YCR088W	ABP1	0.0910447	6.47832	0.372435	1
YJL046W	AIM22	-0.10876	4.88731	0.372513	1
YFL028C	CAF16	0.0899219	6.29984	0.372612	1
YNR037C	RSM19	-0.129598	4.7274	0.372676	1
YOR221C	MCT1	0.0758103	7.02604	0.372758	1
YBR125C	PTC4	-0.0839908	6.43113	0.372961	1
YNL190W	NOT_AVAILABLE	0.0977956	8.68058	0.373199	1
YMR265C	NOT_AVAILABLE	0.0854178	6.50947	0.373629	1
YJR141W	NOT_AVAILABLE	0.115497	5.25265	0.374081	1
YDR153C	ENT5	-0.080287	7.71679	0.374133	1
YDR517W	GRH1	0.0855654	6.88541	0.374654	1
YCR077C	PAT1	-0.0840533	7.99792	0.374777	1
YOR054C	VHS3	0.0771764	6.703	0.374861	1
YJR008W	MHO1	-0.0969596	5.75958	0.375021	1
YMR079W	SEC14	-0.0781183	7.75072	0.375066	1
YKL130C	SHE2	-0.122719	4.91399	0.375162	1
YKL221W	MCH2	-0.122218	4.2765	0.37518	1
YOR066W	MSA1	0.0891886	6.10824	0.375199	1
YMR042W	ARG80	0.0903558	6.17876	0.375322	1
YJL115W	ASF1	0.0987681	6.4198	0.375333	1
YDR014W	RAD61	0.106449	5.31068	0.375479	1
YLR053C	NOT_AVAILABLE	0.164664	3.56395	0.375951	1
YBR036C	CSG2	-0.0799717	7.05654	0.376051	1
YBR295W	PCA1	0.0837213	6.86205	0.376055	1
YGL141W	HUL5	0.0807465	7.01613	0.376061	1
YBL029C-A	NOT_AVAILABLE	0.138082	5.41645	0.376186	1
YML038C	YMD8	-0.0783101	6.99636	0.376293	1
YHR164C	DNA2	0.0830392	7.28413	0.376558	1
YBL001C	ECM15	-0.11501	6.75389	0.376686	1
YOR072W	NOT_AVAILABLE	0.202423	2.2511	0.376756	1
YOL047C	LDS2	-0.133798	3.94753	0.376769	1
YBR116C	NOT_AVAILABLE	-0.253771	3.50245	0.376817	1
YDR421W	ARO80	0.0824802	7.52871	0.376821	1
YOR154W	SLP1	0.0746935	6.84466	0.376844	1
YPL085W	SEC16	0.0861203	9.07588	0.376972	1
YGL038C	OCH1	0.0750864	6.85749	0.37711	1
YKL106W	AAT1	0.0909178	6.45028	0.377187	1
YJL031C	BET4	-0.112984	6.02635	0.378852	1
YLR079W	SIC1	0.0876563	5.69703	0.379117	1
YGL169W	SUA5	-0.0766016	7.56468	0.379255	1
YHL026C	NOT_AVAILABLE	-0.128631	4.5871	0.379445	1
YLR380W	CSR1	0.0756295	6.86262	0.379853	1
YER034W	NOT_AVAILABLE	0.137636	5.19924	0.379902	1
YMR140W	SIP5	0.0894722	5.58636	0.379998	1
YJL097W	PHS1	-0.104568	5.79236	0.380079	1
YPR137W	RRP9	-0.0872724	8.62135	0.38049	1
YDR359C	EAF1	0.0953156	6.35294	0.380608	1
YBR170C	NPL4	0.077646	7.12893	0.380628	1
YEL019C	MMS21	0.106684	5.11727	0.380877	1
YKL059C	MPE1	0.0903686	6.6893	0.380885	1
YPL123C	RNY1	-0.14771	4.56572	0.38093	1
YOL112W	MSB4	0.0828552	6.8262	0.380967	1
YMR244W	NOT_AVAILABLE	-0.095514	9.46871	0.380985	1
YOR220W	RCN2	-0.131659	5.55034	0.381264	1
YPL164C	MLH3	-0.0811122	6.24918	0.381526	1
YDR391C	NOT_AVAILABLE	-0.113286	4.73871	0.381824	1
YPR186C	PZF1	-0.0780358	6.7107	0.382048	1
YIL153W	RRD1	0.0955797	6.44097	0.382172	1
YER162C	RAD4	0.0792889	6.97741	0.382197	1
YPR100W	MRPL51	0.0974688	6.11252	0.382783	1
YGR141W	VPS62	0.0851845	6.56289	0.38285	1
YNL020C	ARK1	0.09954	5.31946	0.383037	1
YGL117W	NOT_AVAILABLE	0.0837013	8.31473	0.383065	1
YBR218C	PYC2	0.102303	9.27048	0.383286	1
YNL009W	IDP3	-0.108408	5.33492	0.383388	1
YGR014W	MSB2	0.0775751	7.93375	0.383815	1
YOR045W	TOM6	-0.159926	4.43426	0.383855	1
YPR153W	NOT_AVAILABLE	0.121573	4.16429	0.384119	1
YNL062C	GCD10	-0.0786856	7.82616	0.384192	1
YOR040W	GLO4	-0.0828677	6.43077	0.384252	1
YLR061W	RPL22A	-0.091012	8.32695	0.384749	1
YKR096W	ESL2	0.0795723	7.50849	0.384958	1
YFL055W	AGP3	0.116402	6.11362	0.385376	1
YFL008W	SMC1	0.0879842	7.44315	0.385564	1
YOL143C	RIB4	0.0833363	6.52704	0.385691	1
YNL092W	NOT_AVAILABLE	-0.12698	4.13453	0.385717	1
YGL059W	PKP2	0.0955292	6.18016	0.38593	1
YNL229C	URE2	-0.0749404	7.35964	0.385938	1
YOL061W	PRS5	-0.0793389	8.4584	0.386203	1
YEL050C	RML2	-0.0825202	6.4783	0.386225	1
YLR148W	PEP3	-0.106491	5.90709	0.386248	1
YAR023C	NOT_AVAILABLE	-0.142454	3.80657	0.386973	1
YER183C	FAU1	0.10924	4.86825	0.386992	1
YLR212C	TUB4	0.0913332	5.55506	0.38708	1
YLR147C	SMD3	0.105115	5.91144	0.387098	1
YBR042C	CST26	-0.0792175	6.40137	0.387404	1
YIL037C	PRM2	-0.232223	2.38015	0.387617	1
YML065W	ORC1	0.0730757	7.14291	0.388022	1
YNL065W	AQR1	-0.0945996	7.52658	0.388059	1
YNL186W	UBP10	-0.0881073	8.34664	0.388085	1
YPL001W	HAT1	-0.0851199	6.5029	0.388132	1
YHR135C	YCK1	0.0831829	8.03162	0.388297	1
YJR083C	ACF4	0.0927135	5.50426	0.388885	1
YPR127W	NOT_AVAILABLE	-0.132401	6.09309	0.389217	1
YDR402C	DIT2	-0.222901	2.29596	0.389241	1
YGR207C	CIR1	0.0920182	6.06611	0.389395	1
YOR099W	KTR1	-0.0763648	8.05735	0.389444	1
YDL237W	AIM6	0.090071	6.32513	0.389646	1
YDR165W	TRM82	-0.0766347	7.84537	0.389665	1
YPL084W	BRO1	0.0747106	6.94461	0.38967	1
YER001W	MNN1	-0.0973228	6.04611	0.390639	1
YER035W	EDC2	0.0924767	6.48706	0.390727	1
YDR463W	STP1	-0.0800515	9.12256	0.390825	1
YMR312W	ELP6	-0.0789434	6.37437	0.390883	1
YOR337W	TEA1	0.0746255	7.93008	0.390977	1
YGL058W	RAD6	-0.0847747	6.5611	0.39098	1
YDR043C	NRG1	0.110839	7.65209	0.391082	1
YOR194C	TOA1	0.0744323	7.78914	0.391171	1
YER047C	SAP1	0.0738873	7.40873	0.391337	1
YBR289W	SNF5	0.0761267	7.36793	0.391504	1
YDL207W	GLE1	0.078847	7.32023	0.39175	1
YDR362C	TFC6	0.0786733	6.55844	0.392096	1
YMR193W	MRPL24	-0.0883534	5.74716	0.392284	1
YLR356W	ATG33	0.0882714	6.64211	0.392435	1
YPL218W	SAR1	-0.0795853	7.57133	0.392807	1
YBL030C	PET9	0.0985291	9.25254	0.392996	1
YDR142C	PEX7	-0.0876427	5.69623	0.393063	1
YNL158W	PGA1	-0.0930609	5.57295	0.393232	1
YLL002W	RTT109	-0.120686	3.93106	0.393297	1
YNL061W	NOP2	-0.083861	9.29784	0.393443	1
YNL175C	NOP13	-0.0825878	8.37892	0.39389	1
YML021C	UNG1	0.0982154	5.03866	0.394419	1
YGR101W	PCP1	0.0968629	5.15759	0.39454	1
YDR406W-A	NOT_AVAILABLE	-0.345918	0.593609	0.394767	1
YGR079W	NOT_AVAILABLE	-0.0874953	9.16238	0.394943	1
YHR042W	NCP1	0.0859	8.90124	0.395247	1
YGL194C-A	NOT_AVAILABLE	-0.122793	4.30098	0.395325	1
YLR084C	RAX2	0.138596	4.48837	0.395417	1
YLR417W	VPS36	0.085074	5.74259	0.395453	1
YAL058W	CNE1	0.0958398	5.7326	0.395985	1
YBR003W	COQ1	0.110903	4.62704	0.396348	1
YGL134W	PCL10	0.0780168	6.42903	0.396385	1
YNL159C	ASI2	0.095822	5.32579	0.396577	1
YDR161W	NOT_AVAILABLE	-0.0746538	7.23622	0.396715	1
YLR014C	PPR1	-0.0875555	6.59626	0.396846	1
YIL134W	FLX1	-0.130292	4.1487	0.397116	1
YNL200C	NOT_AVAILABLE	0.169418	3.77756	0.397117	1
YLR190W	MMR1	0.108869	4.72105	0.397246	1
YML118W	NGL3	0.114888	4.17758	0.397428	1
YEL052W	AFG1	0.0840376	5.88757	0.397779	1
LSR1	LSR1	0.106987	6.94112	0.397863	1
YAR050W	FLO1	0.124412	4.4262	0.397936	1
YKL098W	MTC2	0.0987161	5.65672	0.397977	1
YLR429W	CRN1	0.0777116	7.59801	0.398015	1
YHR034C	PIH1	-0.105297	5.02772	0.398113	1
YNL316C	PHA2	0.0907378	5.42551	0.398267	1
YIR035C	NOT_AVAILABLE	0.116084	5.95455	0.398298	1
YBL050W	SEC17	0.0748997	6.8313	0.398461	1
YGL184C	STR3	-0.123566	8.95694	0.398673	1
YGR282C	BGL2	-0.0790203	9.77537	0.398791	1
YDR122W	KIN1	0.0815609	7.69527	0.399055	1
YPL147W	PXA1	-0.0860375	6.07227	0.399154	1
YIL132C	CSM2	0.160986	2.9506	0.399902	1
YER012W	PRE1	-0.0987121	7.39022	0.400087	1
YHR132C	ECM14	0.0782001	7.58747	0.400138	1
YER061C	CEM1	0.107332	5.47954	0.400499	1
YGR117C	NOT_AVAILABLE	-0.105487	5.67095	0.400859	1
YER054C	GIP2	0.105264	5.37836	0.400881	1
YPR041W	TIF5	-0.0763167	8.93818	0.401138	1
YMR212C	EFR3	0.0833709	7.05174	0.401158	1
YOL084W	PHM7	-0.118877	7.19883	0.401162	1
YOR171C	LCB4	-0.0732695	7.19922	0.401194	1
YLL032C	NOT_AVAILABLE	-0.0740588	6.53749	0.40167	1
YDR064W	RPS13	-0.0815429	9.39457	0.40188	1
YLR310C	CDC25	0.0916781	9.07536	0.402414	1
YMR294W	JNM1	0.0822824	6.12958	0.40306	1
YIL141W	NOT_AVAILABLE	-0.303006	0.947744	0.403099	1
YOL031C	SIL1	-0.0811787	6.27431	0.403119	1
YMR080C	NAM7	-0.0803882	7.98508	0.403243	1
YPR170W-B	NOT_AVAILABLE	-0.157645	2.8279	0.404036	1
YMR020W	FMS1	0.079577	6.53533	0.404306	1
YDL223C	HBT1	-0.115686	10.6279	0.404421	1
YLR167W	RPS31	-0.118809	10.0705	0.404932	1
YLR348C	DIC1	0.0866912	5.85489	0.404933	1
YJL077W-B	NOT_AVAILABLE	0.17772	2.31156	0.4052	1
YBL043W	ECM13	0.0813475	6.83621	0.405222	1
YKL079W	SMY1	0.0750199	7.07159	0.405796	1
YEL020C	NOT_AVAILABLE	-0.0888483	6.6999	0.405889	1
YBR010W	HHT1	-0.106691	8.84065	0.405921	1
YHR169W	DBP8	-0.0710021	7.38817	0.405928	1
YLR208W	SEC13	0.0734983	7.59252	0.406521	1
YKL076C	PSY1	-0.159802	3.48068	0.407075	1
YGR259C	NOT_AVAILABLE	-0.122877	3.90412	0.407247	1
YOR129C	AFI1	0.0756936	6.34376	0.407488	1
YJL003W	COX16	-0.110859	4.33804	0.407668	1
YMR227C	TAF7	0.0734726	7.46266	0.407901	1
YGR125W	NOT_AVAILABLE	0.0771577	8.33695	0.408043	1
YCR065W	HCM1	-0.0847949	6.37106	0.408078	1
YGR161W-C	NOT_AVAILABLE	0.125554	6.01891	0.408395	1
YDR195W	REF2	-0.0814876	6.80834	0.408547	1
YJL150W	NOT_AVAILABLE	-0.341671	0.332461	0.40858	1
YER072W	VTC1	-0.0913759	6.68931	0.408851	1
YDR531W	CAB1	-0.0735671	6.51973	0.409156	1
YFL045C	SEC53	-0.0783914	8.56663	0.409214	1
YDL171C	GLT1	0.121143	10.5695	0.409435	1
YJR003C	NOT_AVAILABLE	-0.0813693	6.91865	0.409585	1
YPL126W	NAN1	-0.0861838	9.11547	0.409616	1
YPL036W	PMA2	-0.139424	5.99056	0.409652	1
YDL111C	RRP42	-0.0808642	5.82508	0.409656	1
YCR094W	CDC50	0.0853417	6.06326	0.409979	1
YIL104C	SHQ1	-0.072185	6.73382	0.410182	1
YER083C	GET2	0.0814979	7.15108	0.410188	1
YFL013C	IES1	0.0735584	7.22267	0.41021	1
YHR124W	NDT80	-0.169583	2.4769	0.410289	1
YHL003C	LAG1	-0.0752312	6.59784	0.410437	1
YOR042W	CUE5	0.0971222	7.07111	0.410654	1
YPR168W	NUT2	-0.107743	5.19211	0.410669	1
YER056C-A	RPL34A	-0.0767834	8.16163	0.410793	1
YMR223W	UBP8	-0.0879841	6.07856	0.410823	1
YDL039C	PRM7	0.0744999	8.3826	0.410898	1
YER060W-A	FCY22	-0.190606	3.19279	0.411225	1
YLR406C	RPL31B	-0.0738519	7.69288	0.411701	1
YOL155C	HPF1	0.0944645	8.75183	0.41217	1
YLR218C	COA4	0.187125	2.41728	0.412179	1
YJR101W	RSM26	-0.0964674	5.31659	0.412255	1
YJR047C	ANB1	-0.176191	4.26965	0.412704	1
YIL087C	AIM19	-0.129901	4.83377	0.412805	1
YOR366W	NOT_AVAILABLE	-0.151837	2.6024	0.413081	1
YKR024C	DBP7	-0.0724126	7.74604	0.41347	1
YGR108W	CLB1	0.231602	1.53908	0.413776	1
YMR274C	RCE1	-0.118162	4.15323	0.413895	1
YMR009W	ADI1	0.0779033	6.86835	0.413975	1
YLR245C	CDD1	-0.135174	3.7306	0.414119	1
YGR231C	PHB2	0.0721444	6.68215	0.414124	1
YIL049W	DFG10	-0.135166	3.65182	0.414159	1
YDR356W	SPC110	0.0834086	6.77783	0.41433	1
YGR130C	NOT_AVAILABLE	-0.113681	7.65373	0.414458	1
YJR062C	NTA1	-0.102434	5.08328	0.414483	1
YGR236C	SPG1	-0.1302	4.05732	0.41449	1
YDR207C	UME6	0.0754	8.6128	0.414592	1
YDL199C	NOT_AVAILABLE	-0.0732201	6.65195	0.41472	1
YGR091W	PRP31	-0.0772741	6.20891	0.414852	1
YKR052C	MRS4	0.130229	4.74607	0.416037	1
YPL258C	THI21	0.10099	5.43966	0.416163	1
YJL055W	NOT_AVAILABLE	0.0775957	7.56304	0.416291	1
YKL063C	NOT_AVAILABLE	0.0763927	6.77219	0.416307	1
YJL140W	RPB4	0.0770817	7.19056	0.416469	1
YCR083W	TRX3	-0.0814545	6.35051	0.416777	1
YKL156W	RPS27A	-0.0836181	8.42073	0.416882	1
YOR355W	GDS1	-0.0834093	9.26596	0.416884	1
YDR085C	AFR1	0.101297	4.95552	0.416899	1
YIL108W	NOT_AVAILABLE	0.0991661	6.21835	0.417097	1
YOR391C	HSP33	-0.19959	2.14527	0.417239	1
YPR055W	SEC8	-0.0838109	6.43632	0.417308	1
YER093C	TSC11	0.0802774	7.55272	0.417344	1
YIR024C	INA22	0.0946868	5.24467	0.41749	1
YML130C	ERO1	-0.0831159	10.0565	0.417526	1
YHL034C	SBP1	-0.0717896	7.59079	0.417738	1
YGL238W	CSE1	-0.0811948	8.04583	0.417739	1
YPL141C	FRK1	-0.0907604	5.46479	0.417863	1
YKL144C	RPC25	-0.0970414	5.61074	0.418034	1
YFR029W	PTR3	0.070897	7.6917	0.4185	1
YPR091C	NVJ2	-0.0825152	6.09519	0.418655	1
YCL031C	RRP7	-0.0939069	7.93378	0.418721	1
YDL217C	TIM22	-0.0987074	5.68656	0.418812	1
YJL029C	VPS53	-0.0715112	6.5031	0.419029	1
YBL045C	COR1	0.0772207	7.40555	0.419321	1
YBR172C	SMY2	-0.0783455	8.41943	0.419715	1
YDR354W	TRP4	-0.0748476	6.67466	0.420068	1
YCR016W	NOT_AVAILABLE	-0.0706854	7.5902	0.420083	1
YBR252W	DUT1	-0.130944	3.85714	0.420183	1
YKR072C	SIS2	0.0699278	7.81231	0.420237	1
YLL043W	FPS1	0.0806198	8.19985	0.420244	1
YOR254C	SEC63	0.0841987	8.66604	0.42056	1
YDL090C	RAM1	0.0923265	5.0856	0.420637	1
YMR150C	IMP1	-0.133397	3.5266	0.420764	1
YJL060W	BNA3	0.0807504	7.98607	0.420781	1
YKL086W	SRX1	0.166789	5.00725	0.421082	1
YBR119W	MUD1	0.080687	5.7846	0.421175	1
YNL326C	PFA3	-0.0911869	5.2128	0.421539	1
YDR210W	NOT_AVAILABLE	-0.184384	3.22339	0.421544	1
YHR152W	SPO12	0.101336	4.49234	0.421583	1
YEL006W	YEA6	0.0690235	6.73927	0.422027	1
YPL088W	NOT_AVAILABLE	0.0879956	6.30911	0.422167	1
YAR007C	RFA1	-0.0746283	6.8096	0.422478	1
YDL185W	VMA1	-0.0732293	9.8657	0.422542	1
YGL020C	GET1	-0.0772266	6.4327	0.422833	1
YGL061C	DUO1	0.0947695	5.13332	0.422972	1
YEL005C	VAB2	0.0809122	6.01601	0.423181	1
YPR106W	ISR1	0.0780897	5.97824	0.423282	1
YOL101C	IZH4	-0.265843	2.42982	0.423435	1
YAL028W	FRT2	0.128285	3.50388	0.423709	1
YBL062W	NOT_AVAILABLE	0.286499	1.84675	0.423891	1
YDR480W	DIG2	0.0930782	5.24732	0.423975	1
YNL162W-A	NOT_AVAILABLE	-0.13407	3.75545	0.424198	1
YNR026C	SEC12	-0.0690685	7.52757	0.424405	1
YPL232W	SSO1	0.082063	7.99518	0.424747	1
YIR022W	SEC11	0.0885221	5.29268	0.424911	1
YER182W	FMP10	-0.0974741	4.89278	0.425474	1
YCR073W-A	SOL2	-0.0796704	6.44468	0.425552	1
YKL009W	MRT4	-0.0982816	8.56909	0.425581	1
YGR099W	TEL2	0.0888813	5.80604	0.425621	1
YPR158C-D	NOT_AVAILABLE	0.255788	2.45016	0.425767	1
YOR172W	YRM1	0.0739965	6.58912	0.425799	1
YKL077W	NOT_AVAILABLE	-0.0733706	8.02971	0.42599	1
YOR061W	CKA2	-0.0825115	7.97203	0.426331	1
YDL229W	SSB1	-0.0763136	10.7293	0.426567	1
YHR069C-A	NOT_AVAILABLE	0.270345	0.870074	0.426681	1
YHL047C	ARN2	-0.0895563	6.66826	0.427367	1
YHR102W	KIC1	0.0715958	8.08827	0.427886	1
YPL139C	UME1	-0.0718508	7.0694	0.428013	1
YDR028C	REG1	0.0713208	8.67607	0.428495	1
YLR320W	MMS22	0.0774969	6.6306	0.429195	1
YNL096C	RPS7B	-0.072391	8.1494	0.429793	1
YNL189W	SRP1	-0.0722538	8.51964	0.429806	1
YLR180W	SAM1	-0.0805004	9.11769	0.429946	1
YDR396W	NOT_AVAILABLE	-0.292367	0.964638	0.429968	1
YPL134C	ODC1	0.0705695	6.37548	0.430184	1
YBR039W	ATP3	0.069625	7.13936	0.430281	1
YGL031C	RPL24A	-0.0862063	8.49747	0.430462	1
YMR244C-A	COA6	0.0847778	5.46458	0.430468	1
YNL204C	SPS18	-0.0931266	5.10122	0.430651	1
YGL154C	LYS5	0.10591	4.3045	0.43077	1
YEL037C	RAD23	0.0796246	8.58614	0.430836	1
YNL265C	IST1	-0.0807609	6.24116	0.431397	1
YLR186W	EMG1	-0.0663219	7.65571	0.431439	1
YAL036C	RBG1	-0.0719597	8.06711	0.43166	1
YBR282W	MRPL27	-0.0882978	5.53746	0.4318	1
YBR068C	BAP2	-0.0768115	10.6006	0.431926	1
YJL133W	MRS3	-0.0796136	5.90053	0.432209	1
YMR252C	NOT_AVAILABLE	0.0743581	6.60324	0.432316	1
YLR372W	ELO3	-0.106898	7.54065	0.432567	1
YPR001W	CIT3	0.0711822	6.4286	0.433131	1
YHR128W	FUR1	-0.0691376	7.60262	0.433142	1
YFR004W	RPN11	-0.0751329	7.28852	0.433154	1
YHR041C	SRB2	0.0914795	5.27216	0.43351	1
YGR064W	NOT_AVAILABLE	0.212624	1.32614	0.433622	1
YGL187C	COX4	0.0859775	5.43099	0.433937	1
YLR289W	GUF1	0.10218	4.7703	0.434012	1
YPL176C	TRE1	0.0716584	7.74255	0.434929	1
YBR189W	RPS9B	-0.0736231	9.12768	0.435134	1
YDL156W	CMR1	0.104306	4.7127	0.435491	1
YJL191W	RPS14B	-0.0727499	7.08341	0.435794	1
YLR042C	NOT_AVAILABLE	-0.188088	2.11284	0.435823	1
YPR067W	ISA2	0.0868637	5.39502	0.435982	1
YOL059W	GPD2	-0.078455	8.9721	0.436118	1
YDL083C	RPS16B	-0.0806738	8.2329	0.436458	1
YDR175C	RSM24	0.0801856	5.7564	0.437116	1
YPL199C	NOT_AVAILABLE	-0.091464	5.49469	0.437431	1
YKL198C	PTK1	0.0801821	7.7639	0.437792	1
YJL043W	NOT_AVAILABLE	-0.164806	2.70951	0.437878	1
YOR359W	VTS1	-0.0790883	7.97494	0.438047	1
YCL039W	GID7	0.0737309	6.91242	0.438097	1
YIL006W	YIA6	0.0956875	5.28513	0.438592	1
YJL039C	NUP192	-0.0980984	7.68493	0.438602	1
YLR455W	PDP3	-0.0765385	6.00394	0.438781	1
YOL085W-A	NOT_AVAILABLE	0.279607	0.729968	0.43923	1
YLR237W	THI7	-0.113653	10.0332	0.439294	1
YLR055C	SPT8	0.0870518	6.88951	0.439348	1
YMR207C	HFA1	0.0868786	8.0003	0.439413	1
YNL334C	SNO2	0.21785	1.7891	0.439702	1
YKL101W	HSL1	0.101446	6.85488	0.439861	1
YGR258C	RAD2	0.0714171	8.3814	0.440342	1
YDR178W	SDH4	0.0901225	5.45531	0.440445	1
YOR381W-A	NOT_AVAILABLE	-0.260552	0.914438	0.440729	1
YCR017C	CWH43	0.066244	7.81994	0.440829	1
YGL212W	VAM7	0.0886914	5.00767	0.440882	1
YGL060W	YBP2	0.0996067	5.30072	0.440901	1
YLR048W	RPS0B	-0.0743155	9.47312	0.441215	1
YKR025W	RPC37	0.0777673	6.74898	0.441674	1
YLR086W	SMC4	0.0897805	7.58867	0.441998	1
YMR259C	TRM732	-0.095071	7.81377	0.442109	1
YER048C	CAJ1	0.0705082	6.81705	0.442323	1
YDR458C	HEH2	-0.0673038	7.58186	0.442399	1
YDL012C	NOT_AVAILABLE	0.113834	5.2753	0.442435	1
YMR213W	CEF1	0.0723298	6.79487	0.442539	1
YDR075W	PPH3	-0.0727859	7.54612	0.442768	1
YNL122C	NOT_AVAILABLE	-0.130739	4.13929	0.442831	1
YFL058W	THI5	0.234826	1.19854	0.442838	1
YER152C	NOT_AVAILABLE	0.0746068	6.79914	0.443132	1
YPL243W	SRP68	-0.0738812	8.09569	0.443346	1
YER029C	SMB1	0.0743931	6.58724	0.443503	1
YBR096W	NOT_AVAILABLE	-0.108632	4.5796	0.44353	1
YNL257C	SIP3	0.0823131	5.51928	0.444047	1
YMR120C	ADE17	0.0670556	7.30956	0.444148	1
YHR209W	CRG1	0.101753	4.45665	0.444338	1
YPR026W	ATH1	-0.0687457	7.05281	0.44444	1
YOR196C	LIP5	0.0736705	7.01419	0.444778	1
YCR043C	NOT_AVAILABLE	0.109553	4.74907	0.445222	1
YBR126C	TPS1	-0.104604	5.85695	0.445489	1
YNL054W	VAC7	0.0660057	7.77412	0.445526	1
YCR020C-A	MAK31	0.120476	4.42106	0.44562	1
YOL003C	PFA4	-0.076983	5.81312	0.44563	1
YOR178C	GAC1	0.0786349	8.85216	0.44569	1
YLL053C	NOT_AVAILABLE	-0.170327	2.56861	0.445871	1
YGL174W	BUD13	0.08265	5.82811	0.446107	1
YOL144W	NOP8	-0.0724905	7.94411	0.44669	1
YOR251C	TUM1	-0.071218	6.47655	0.446698	1
YMR189W	GCV2	0.0770976	8.39678	0.446739	1
YDR148C	KGD2	0.0719505	7.25561	0.44679	1
YJL110C	GZF3	0.0649683	7.52499	0.447138	1
YDR364C	CDC40	-0.0723043	7.12321	0.447173	1
YDR488C	PAC11	0.0929281	5.76425	0.447257	1
YMR022W	UBC7	0.096357	5.49651	0.447281	1
YPR160W	GPH1	-0.140252	4.32347	0.447601	1
YDR519W	FPR2	-0.0886099	5.80808	0.447865	1
YOR237W	HES1	0.118796	4.60341	0.448117	1
YDL235C	YPD1	-0.0781035	6.82175	0.448199	1
YOR344C	TYE7	-0.0714954	7.89079	0.448205	1
YOR073W	SGO1	-0.0795559	5.71185	0.448569	1
YDR451C	YHP1	-0.215319	1.17895	0.449047	1
YCR027C	RHB1	-0.0852384	5.40344	0.449054	1
YGR084C	MRP13	0.0702605	6.15606	0.44906	1
YDL233W	MFG1	0.0759868	5.88666	0.449122	1
YPR058W	YMC1	0.076358	6.16545	0.449213	1
YER025W	GCD11	-0.0730071	9.1068	0.449257	1
YKR095W-A	PCC1	-0.133551	3.60315	0.449399	1
YDL143W	CCT4	-0.069531	8.01975	0.449663	1
YDL015C	TSC13	-0.0754908	7.76548	0.449698	1
YGR036C	CAX4	-0.0991585	4.61584	0.44977	1
YLL056C	NOT_AVAILABLE	-0.0850207	5.85989	0.449927	1
YLR081W	GAL2	-0.279002	0.516943	0.449959	1
YHR074W	QNS1	-0.0675957	7.0585	0.450123	1
YOL141W	PPM2	-0.074613	5.75642	0.450206	1
YKR007W	MEH1	-0.0753998	5.95167	0.450463	1
YJR054W	KCH1	-0.090886	6.48515	0.450634	1
YFL039C	ACT1	-0.0809256	9.64275	0.450907	1
YPL030W	TRM44	-0.0638381	7.43552	0.450977	1
YLR392C	ART10	0.0804549	5.27985	0.451032	1
YDR071C	PAA1	-0.0756203	7.04918	0.451182	1
YHR003C	TCD1	-0.0660297	7.2673	0.45123	1
YKR087C	OMA1	0.0815703	5.90169	0.45158	1
YDL144C	NOT_AVAILABLE	0.0755798	6.06836	0.451587	1
YOR065W	CYT1	0.0960289	5.63174	0.452273	1
YIL056W	VHR1	0.071077	8.22495	0.452355	1
YER022W	SRB4	0.0651143	6.6874	0.452398	1
YNL225C	CNM67	-0.0852772	6.49256	0.452516	1
YBR052C	RFS1	0.0925063	5.87169	0.452741	1
YBR001C	NTH2	0.0670765	7.41318	0.453106	1
YDR184C	ATC1	-0.0681047	6.91472	0.453367	1
YMR304C-A	NOT_AVAILABLE	-0.19368	1.85782	0.453558	1
YOR144C	ELG1	0.0706124	6.23615	0.453604	1
YOR245C	DGA1	-0.0658763	7.743	0.453673	1
YJR032W	CPR7	-0.0768576	6.2798	0.453798	1
YLL024C	SSA2	-0.117618	6.05731	0.453815	1
YMR241W	YHM2	0.0907973	9.97665	0.453829	1
YNL242W	ATG2	0.0843248	6.54221	0.453869	1
YGR040W	KSS1	0.0649764	6.60163	0.45416	1
YAL065C	NOT_AVAILABLE	-0.0929702	4.6893	0.454445	1
YJL121C	RPE1	0.080204	6.31632	0.454515	1
YLR050C	NOT_AVAILABLE	0.123675	3.70939	0.454604	1
YLR293C	GSP1	-0.0713406	9.23713	0.454613	1
YPL191C	NOT_AVAILABLE	-0.0992262	4.37321	0.455065	1
YMR068W	AVO2	-0.0841865	5.54979	0.455278	1
YDR171W	HSP42	-0.137401	6.69874	0.455348	1
YFR057W	NOT_AVAILABLE	0.112038	4.55758	0.455667	1
YER150W	SPI1	0.0862383	5.40322	0.455701	1
YPL224C	MMT2	-0.084847	5.20798	0.455844	1
YFR008W	FAR7	0.110794	4.31047	0.455872	1
YGL191W	COX13	0.0768448	6.34531	0.455893	1
YML016C	PPZ1	-0.0711498	7.55135	0.455971	1
YDL007W	RPT2	0.0693693	8.54272	0.456032	1
YDR097C	MSH6	0.0766112	7.09364	0.456293	1
YGL262W	NOT_AVAILABLE	-0.2294	1.2319	0.456404	1
YPL006W	NCR1	-0.0644041	6.60409	0.456798	1
YPL170W	DAP1	0.0945062	6.34447	0.456908	1
YGL051W	MST27	0.288568	0.233888	0.456992	1
YMR295C	NOT_AVAILABLE	0.0702745	8.25426	0.457709	1
YMR062C	ARG7	0.0643903	7.00695	0.457793	1
YDR260C	SWM1	0.117523	4.701	0.457853	1
YDR162C	NBP2	0.0685607	6.41916	0.458086	1
YDL035C	GPR1	0.0644439	7.70718	0.458257	1
YBR067C	TIP1	0.137748	3.63465	0.458455	1
YDR409W	SIZ1	0.0663848	6.36938	0.458533	1
YFL056C	AAD6	-0.0841198	6.12108	0.458784	1
YBR215W	HPC2	0.0648114	7.22097	0.458843	1
YDR530C	APA2	0.0813708	6.231	0.458865	1
YHR191C	CTF8	0.121171	3.87543	0.458895	1
YDR398W	UTP5	-0.0706865	8.45959	0.458979	1
YDR287W	INM2	0.084466	5.53021	0.459839	1
YIL082W-A	NOT_AVAILABLE	0.0755799	5.58209	0.459992	1
YHR181W	SVP26	-0.101931	5.27176	0.460593	1
YDR374W-A	WIP1	-0.112902	3.92525	0.460639	1
YKL096W-A	CWP2	0.0694912	7.20013	0.460919	1
YNL039W	BDP1	0.0642522	7.97229	0.461042	1
YPR051W	MAK3	0.0746144	5.80597	0.461219	1
YDR369C	XRS2	0.0849455	5.36685	0.461228	1
YPL046C	ELC1	-0.111124	3.68961	0.461248	1
YLR297W	NOT_AVAILABLE	-0.0923024	4.69925	0.461271	1
YDR412W	RRP17	-0.0645595	7.40176	0.461286	1
YAL033W	POP5	-0.0817232	5.38543	0.461366	1
YKR003W	OSH6	0.118803	4.19302	0.461453	1
YDL203C	ACK1	0.0640682	7.01577	0.461525	1
YPL216W	NOT_AVAILABLE	-0.0774159	7.29639	0.461635	1
YPL081W	RPS9A	-0.0826948	8.60866	0.461743	1
YDR319C	YFT2	0.0892864	4.77471	0.461744	1
YLR454W	FMP27	-0.071372	7.90394	0.461803	1
YOR104W	PIN2	0.14982	3.65364	0.462293	1
YAL027W	SAW1	0.117259	4.73172	0.46254	1
YHR163W	SOL3	0.0970841	7.969	0.462797	1
YNL134C	NOT_AVAILABLE	-0.0951516	7.99715	0.462852	1
YKR021W	ALY1	0.0619272	7.07541	0.462982	1
YDR444W	NOT_AVAILABLE	0.0717406	6.10699	0.463326	1
YOL125W	TRM13	-0.071651	7.04015	0.463761	1
YDR380W	ARO10	0.0812592	5.20439	0.463984	1
YJR049C	UTR1	0.0625539	7.28291	0.464139	1
YMR208W	ERG12	0.0639334	6.6087	0.464282	1
YCR079W	PTC6	0.0797615	5.81707	0.464315	1
YEL039C	CYC7	0.0827288	5.35474	0.464649	1
YBR090C	NOT_AVAILABLE	-0.24344	1.08842	0.464747	1
YPR131C	NAT3	-0.093697	4.64662	0.464762	1
YMR214W	SCJ1	0.0724116	6.3505	0.464814	1
YMR275C	BUL1	0.0680518	7.06376	0.46513	1
YOR351C	MEK1	0.239422	2.07518	0.465619	1
YFL018C	LPD1	-0.0628163	7.69463	0.465876	1
YJR006W	POL31	0.0669881	6.51206	0.465929	1
YMR006C	PLB2	-0.0927195	6.76212	0.465948	1
YDR169C-A	NOT_AVAILABLE	0.270901	0.830444	0.466299	1
YGR007W	ECT1	0.0650052	7.1142	0.466621	1
YMR075C-A	NOT_AVAILABLE	-0.298495	0.600211	0.466658	1
YER030W	CHZ1	0.103553	6.9097	0.466797	1
YOR386W	PHR1	-0.180497	3.59788	0.467098	1
YNL152W	INN1	0.0772114	5.81248	0.467195	1
YDR516C	EMI2	-0.0786856	6.08765	0.467697	1
YBR076C-A	NOT_AVAILABLE	-0.10539	5.04128	0.467755	1
YBR236C	ABD1	0.0637581	6.56694	0.468349	1
YMR215W	GAS3	-0.0771143	6.59868	0.469067	1
YFL050C	ALR2	-0.089066	5.90814	0.469131	1
YDR037W	KRS1	-0.0779647	6.02039	0.469313	1
YMR232W	FUS2	-0.113395	3.91748	0.469348	1
YIL015W	BAR1	0.153487	2.44391	0.4694	1
YKL105C	SEG2	0.0639125	6.84948	0.46943	1
YKL103C	APE1	-0.0989182	5.03907	0.469634	1
YBL075C	SSA3	-0.075762	9.98083	0.470351	1
YCR095C	OCA4	-0.0789544	5.80506	0.470371	1
YIR034C	LYS1	0.0902428	8.04621	0.470508	1
YNL128W	TEP1	-0.118997	4.0756	0.470659	1
YIL109C	SEC24	-0.0656994	8.21968	0.470705	1
YKR001C	VPS1	0.065965	8.41623	0.471107	1
YOL123W	HRP1	-0.0723219	10.3098	0.471157	1
YEL064C	AVT2	-0.0659467	6.39088	0.471172	1
YHR188C	GPI16	0.0690574	7.27713	0.471469	1
YDL227C	HO	-0.151291	2.4442	0.471625	1
YLR127C	APC2	-0.0830911	5.99313	0.472217	1
YNL110C	NOP15	-0.0832006	8.52628	0.472256	1
YKL164C	PIR1	0.0743141	6.11508	0.47257	1
YHR219W	NOT_AVAILABLE	-0.11523	4.9913	0.472647	1
YBR271W	EFM2	-0.0684946	6.13494	0.472687	1
YJL135W	NOT_AVAILABLE	0.206391	1.53663	0.472733	1
YPR162C	ORC4	-0.0723334	6.45688	0.473094	1
YER091C	MET6	-0.0928001	11.0596	0.473156	1
YBR141C	BMT2	-0.0692812	6.48656	0.473156	1
YIL050W	PCL7	0.0644517	6.62425	0.473186	1
YDR400W	URH1	-0.0896906	5.37375	0.473582	1
YDR353W	TRR1	0.103606	9.2752	0.473619	1
YMR016C	SOK2	0.0670676	9.66695	0.473712	1
YJL208C	NUC1	0.070561	7.41703	0.473881	1
YDL049C	KNH1	0.0649714	7.25928	0.47424	1
YAL020C	ATS1	0.101931	5.84374	0.474845	1
YBL098W	BNA4	-0.0930297	4.79783	0.474985	1
YBR188C	NTC20	-0.088803	5.32695	0.475144	1
YOR253W	NAT5	-0.0735684	6.47078	0.475448	1
YFR025C	HIS2	0.0747996	5.37297	0.475556	1
YPL281C	ERR2	0.418702	0.298071	0.47602	1
YER128W	VFA1	0.0835806	5.00618	0.476154	1
YNL220W	ADE12	-0.0875271	8.2607	0.476224	1
YGL043W	DST1	0.0646309	7.19958	0.476247	1
YGR035C	NOT_AVAILABLE	0.13151	3.84136	0.476337	1
YDR119W	VBA4	-0.0668804	7.84591	0.476363	1
YDR459C	PFA5	-0.0601928	6.86673	0.476375	1
YGL079W	KXD1	0.101185	5.15813	0.476476	1
YML023C	NSE5	-0.0644113	6.61833	0.476489	1
YNL286W	CUS2	0.0673336	5.92511	0.476555	1
YGL001C	ERG26	0.0699137	6.41046	0.476803	1
YDL103C	QRI1	0.0693662	6.23168	0.476809	1
YMR262W	NOT_AVAILABLE	0.134783	3.18306	0.476991	1
YGL049C	TIF4632	0.0707107	7.45954	0.477015	1
YDR156W	RPA14	0.0733229	6.80181	0.477049	1
YPR024W	YME1	0.0716787	7.61801	0.477121	1
YGL040C	HEM2	-0.0702201	6.83657	0.478026	1
YCL048W	SPS22	-0.200347	1.79897	0.478119	1
YJR136C	TTI2	-0.071202	5.82867	0.478129	1
YOR329C	SCD5	0.0659632	8.13901	0.478237	1
YPL279C	FEX2	-0.125401	3.61328	0.478244	1
YGL228W	SHE10	0.0626052	7.779	0.478502	1
YCL054W	SPB1	-0.0681592	9.76179	0.479042	1
YMR273C	ZDS1	0.0604274	6.96119	0.479374	1
YGR248W	SOL4	-0.227306	2.55647	0.479633	1
YOR358W	HAP5	0.0968944	5.22551	0.479684	1
YMR322C	SNO4	-0.109752	3.75852	0.479824	1
YDR183C-A	NOT_AVAILABLE	-0.174137	4.5177	0.479864	1
YHR118C	ORC6	0.0788226	5.49138	0.480202	1
YKL224C	PAU16	-0.272785	0.618343	0.480343	1
YNL068C	FKH2	0.0664613	7.60337	0.480363	1
YBR058C	UBP14	0.0615489	7.53015	0.48046	1
YIL007C	NAS2	0.0909416	5.32297	0.48048	1
YCL023C	NOT_AVAILABLE	-0.233938	1.08197	0.480588	1
YJR131W	MNS1	0.0670271	6.29701	0.480639	1
YIL047C	SYG1	0.0678523	9.02458	0.480726	1
YBR060C	ORC2	0.0662013	6.38167	0.48082	1
YEL056W	HAT2	-0.0795506	5.7729	0.481326	1
YER156C	NOT_AVAILABLE	-0.0628596	7.43707	0.481514	1
YPL249C-A	RPL36B	-0.0716875	8.62098	0.482465	1
YGR200C	ELP2	-0.0669719	7.97991	0.482495	1
YDR258C	HSP78	0.0762515	6.09965	0.482585	1
YHR014W	SPO13	0.0982818	4.31148	0.482717	1
YKL068W	NUP100	0.065292	8.44503	0.48276	1
YDR155C	CPR1	-0.120118	7.53609	0.482776	1
YOR205C	GEP3	-0.0619367	6.75234	0.482937	1
YDR067C	OCA6	-0.0804797	5.37323	0.482984	1
YFR051C	RET2	-0.0633499	8.45143	0.483073	1
YOL145C	CTR9	0.0662449	8.26063	0.483382	1
YGL155W	CDC43	0.0752693	6.17831	0.483436	1
YOR339C	UBC11	0.117795	3.447	0.483547	1
YBL024W	NCL1	-0.0723922	8.57219	0.483647	1
YML022W	APT1	-0.0756588	7.15376	0.483881	1
YPL131W	RPL5	-0.0723665	10.6483	0.483948	1
YDR298C	ATP5	-0.0708992	6.71362	0.484009	1
YNL073W	MSK1	0.0766343	5.42553	0.484117	1
YDR235W	PRP42	-0.0757313	5.98921	0.484238	1
YOL132W	GAS4	0.166315	2.3533	0.484443	1
YJL024C	APS3	0.0829755	5.70973	0.484511	1
YLR120C	YPS1	-0.0882009	5.73142	0.484583	1
YDR228C	PCF11	0.0643954	7.20675	0.484793	1
YFR026C	ULI1	0.139795	2.78304	0.484822	1
YLR222C	UTP13	-0.0666298	8.51272	0.485192	1
YGL041W-A	NOT_AVAILABLE	-0.0732212	5.50511	0.485236	1
YKR046C	PET10	0.103339	9.77175	0.485506	1
YAL012W	CYS3	0.0759724	10.5737	0.485718	1
YFR011C	MIC19	0.0869063	5.69758	0.485731	1
YGL066W	SGF73	0.0617637	7.67876	0.485948	1
YOL077C	BRX1	-0.0690709	8.70103	0.48643	1
YBR256C	RIB5	-0.0618216	6.6821	0.486696	1
YDR248C	NOT_AVAILABLE	0.116138	5.92539	0.486778	1
YPL010W	RET3	-0.0769168	6.63271	0.486823	1
YGL171W	ROK1	-0.0650171	7.84132	0.487189	1
YKL024C	URA6	0.0689058	5.85004	0.487314	1
YBR102C	EXO84	0.0606251	6.86445	0.487457	1
YDL230W	PTP1	0.122288	3.21982	0.488323	1
YPR020W	ATP20	0.0779926	6.01141	0.488472	1
YMR247C	RKR1	-0.0836242	7.5078	0.488619	1
YAL035W	FUN12	-0.0686114	10.3365	0.488822	1
YOR267C	HRK1	0.0714662	8.84722	0.489017	1
YCR028C-A	RIM1	0.0606375	6.69981	0.489067	1
YOR185C	GSP2	-0.0977513	5.87138	0.48907	1
YLR441C	RPS1A	-0.0777614	10.0082	0.489409	1
YGL237C	HAP2	0.0990879	5.11761	0.489516	1
YMR316C-A	NOT_AVAILABLE	0.123728	2.97195	0.48959	1
YGR201C	NOT_AVAILABLE	-0.103693	6.5791	0.490254	1
YKL139W	CTK1	-0.0644882	6.66986	0.490492	1
YDR059C	UBC5	0.0654217	7.19837	0.490829	1
YOR211C	MGM1	-0.0653287	7.29101	0.491071	1
YOR083W	WHI5	-0.093179	5.00982	0.491167	1
YER145C	FTR1	0.0673739	6.87422	0.491278	1
YAL060W	BDH1	-0.0851222	5.32773	0.49174	1
YDR486C	VPS60	0.0638216	6.27384	0.491853	1
YDL195W	SEC31	0.0645944	8.80904	0.491854	1
YIL101C	XBP1	0.0658301	7.82192	0.492214	1
YLR414C	PUN1	-0.0874625	5.34017	0.492306	1
YJL100W	LSB6	0.0631076	6.63253	0.492329	1
YAL067C	SEO1	0.171006	7.87896	0.492387	1
YJL109C	UTP10	-0.0990981	9.48885	0.492463	1
YMR017W	SPO20	0.0747541	5.41455	0.492534	1
YHR001W-A	QCR10	0.113381	3.92994	0.492736	1
YDR381C-A	NOT_AVAILABLE	0.0805302	5.13888	0.493136	1
YNL310C	ZIM17	0.0799458	5.19949	0.493208	1
YKL154W	SRP102	-0.0688274	5.83417	0.493582	1
YGL203C	KEX1	0.0722703	8.03722	0.493584	1
YBR200W	BEM1	0.0625372	7.54742	0.493785	1
YDL114W	NOT_AVAILABLE	-0.116742	3.36056	0.493932	1
YDR022C	ATG31	-0.0864542	4.49989	0.493937	1
YPL178W	CBC2	-0.0667805	5.99402	0.494042	1
YJR149W	NOT_AVAILABLE	0.0696917	6.55819	0.494561	1
YBR237W	PRP5	0.0615084	7.56217	0.495407	1
YJR148W	BAT2	0.0708017	8.49868	0.495747	1
YGR191W	HIP1	-0.0642548	8.13097	0.495804	1
YPR007C	REC8	0.0921251	4.96116	0.495957	1
YPL003W	ULA1	-0.143141	2.8657	0.495961	1
YHR204W	MNL1	0.0680973	6.79257	0.496069	1
YDL191W	RPL35A	-0.0965916	6.50211	0.49607	1
[truncated: 3,824 more rows]

## Sheet: 60 mins
genes	Symbol	logFC	logCPM	PValue	FDR
YPR138C	MEP3	4.6429	7.32297	1.51947e-169	8.63512e-166
YHL016C	DUR3	4.61971	6.82832	3.74839e-162	1.0651e-158
YNL142W	MEP2	5.82849	11.0301	1.92076e-147	3.63855e-144
YIR029W	DAL2	3.92359	7.93255	6.31758e-134	8.9757e-131
YKR039W	GAP1	5.79048	11.6447	2.98975e-129	3.39815e-126
YPL265W	DIP5	5.51954	10.3232	3.68733e-116	3.49251e-113
YBL015W	ACH1	4.14633	8.36694	8.68029e-113	7.04715e-110
YEL065W	SIT1	3.90316	8.48241	1.00571e-112	7.14429e-110
YJR152W	DAL5	4.22005	8.54766	3.38629e-102	2.13825e-99
YCL064C	CHA1	4.41699	9.32258	3.87038e-95	2.19953e-92
YKR034W	DAL80	4.11544	6.9342	4.07124e-82	2.10335e-79
YIR032C	DAL3	4.49697	6.42253	2.85551e-81	1.35232e-78
YMR088C	VBA1	3.17113	8.77171	2.74361e-78	1.19938e-75
YBR208C	DUR1,2	4.79624	9.32796	2.72178e-74	1.10485e-71
YIR031C	DAL7	2.44858	7.1425	3.47801e-74	1.3177e-71
YIR028W	DAL4	4.64045	5.2526	2.49134e-71	8.84784e-69
YML123C	PHO84	-2.83832	6.37061	2.64672e-71	8.84784e-69
YJL133C-A	NOT_AVAILABLE	3.77133	7.86172	2.6771e-69	8.45221e-67
YNR001C	CIT1	3.62883	8.38914	1.75913e-68	5.26165e-66
YOR375C	GDH1	3.19531	11.6213	4.91849e-68	1.39759e-65
YEL067C	NOT_AVAILABLE	4.18875	4.76934	2.47635e-64	6.70147e-62
YJL213W	NOT_AVAILABLE	2.49709	7.16583	8.18836e-64	2.1152e-61
YPL111W	CAR1	3.09653	5.81185	3.32699e-62	8.22057e-60
YGR121C	MEP1	2.34064	8.39745	5.65072e-53	1.33804e-50
YML042W	CAT2	1.99676	7.14301	1.24931e-51	2.83992e-49
YKR093W	PTR2	2.51949	11.0283	3.46743e-50	7.579e-48
YDR089W	NOT_AVAILABLE	2.42693	6.62354	3.1102e-49	6.5464e-47
YCR005C	CIT2	3.13302	10.1615	1.03821e-48	2.1072e-46
YCL025C	AGP1	2.32588	10.536	9.82749e-46	1.92585e-43
YML043C	RRN11	-2.04314	6.22681	5.64143e-45	1.06867e-42
YJL172W	CPS1	3.64395	7.27921	1.11268e-44	2.0398e-42
YIR027C	DAL1	2.64442	5.64793	3.72219e-42	6.61038e-40
YGL062W	PYC1	2.32046	11.458	1.64616e-41	2.83488e-39
YIR030C	DCG1	2.846	4.98037	3.00036e-41	5.01501e-39
YMR081C	ISF1	2.20107	5.83288	2.91684e-39	4.73611e-37
YOR348C	PUT4	3.484	4.45811	4.96256e-38	7.83394e-36
YBR139W	NOT_AVAILABLE	3.56118	5.74177	4.8688e-36	7.47822e-34
YEL068C	NOT_AVAILABLE	2.60005	4.50772	7.8068e-36	1.16753e-33
YAR035W	YAT1	1.8686	7.66067	2.16348e-34	3.15258e-32
YPR035W	GLN1	1.97507	10.4131	3.91535e-33	5.56274e-31
YGR044C	RME1	2.34337	7.18914	8.67375e-33	1.20227e-30
YIL026C	IRR1	1.57174	6.73359	3.43283e-32	4.64494e-30
YLR413W	INA1	-2.52785	5.99657	3.03589e-31	4.01232e-29
YDR242W	AMD2	1.7117	7.28261	3.47461e-31	4.48777e-29
YOR003W	YSP3	2.61785	6.06287	7.09566e-31	8.96103e-29
YPL054W	LEE1	2.41931	7.58258	7.8698e-31	9.72262e-29
YLR304C	ACO1	2.01602	9.01245	1.94237e-30	2.34861e-28
YGR154C	GTO1	1.62871	6.44132	2.4987e-30	2.95836e-28
YBR021W	FUR4	-1.89159	6.9279	5.13373e-30	5.95407e-28
YAL062W	GDH3	3.79625	10.1165	2.42975e-29	2.76165e-27
YPR002W	PDH1	2.31318	8.20159	2.83194e-29	3.15566e-27
YOR342C	NOT_AVAILABLE	-2.09493	7.77518	1.16749e-28	1.27594e-26
YDL149W	ATG9	1.72183	5.97608	2.27843e-28	2.41212e-26
YJR148W	BAT2	1.93403	8.92701	2.292e-28	2.41212e-26
YNL242W	ATG2	2.0726	5.82026	2.807e-28	2.90039e-26
YPR001W	CIT3	1.77544	5.29014	3.51389e-28	3.56597e-26
YNR068C	NOT_AVAILABLE	2.89194	6.11096	1.14828e-27	1.14485e-25
YNR069C	BSC5	3.14384	6.19285	1.34234e-27	1.31527e-25
YFL021W	GAT1	1.76374	9.08094	1.94825e-27	1.8766e-25
YNL168C	FMP41	1.70626	5.60801	4.76268e-27	4.51105e-25
YLR004C	THI73	2.05018	6.19877	6.26686e-27	5.83846e-25
YIL088C	AVT7	1.52655	7.28961	6.81115e-27	6.24319e-25
YOR100C	CRC1	2.24163	8.2395	3.24236e-26	2.92481e-24
YIL051C	MMF1	1.51502	7.14014	3.50588e-26	3.11312e-24
YCL037C	SRO9	-2.28115	8.42097	4.19416e-26	3.66698e-24
YOR359W	VTS1	-1.62058	7.12274	6.39055e-26	5.50265e-24
YEL012W	UBC8	2.14017	5.37357	1.3919e-25	1.18063e-23
YNR053C	NOG2	-2.02314	8.61271	1.74967e-25	1.46226e-23
YAL056W	GPB2	1.7461	6.41354	7.06575e-25	5.81952e-23
YML096W	NOT_AVAILABLE	-1.57354	6.21722	9.9158e-25	8.05021e-23
YDL066W	IDP1	1.57042	9.3257	1.24443e-24	9.96072e-23
YLR073C	RFU1	-2.4409	6.28509	1.27117e-24	1.00334e-22
YLR061W	RPL22A	-1.84108	8.68778	1.28917e-24	1.00361e-22
YHR028C	DAP2	1.60473	7.62586	2.21987e-24	1.7048e-22
YOR306C	MCH5	-1.4453	7.87133	3.40781e-24	2.58221e-22
YMR107W	SPG4	2.08234	7.59629	4.41406e-24	3.30067e-22
YLR149C	NOT_AVAILABLE	2.46562	5.56902	4.81634e-24	3.55471e-22
YLR074C	BUD20	-1.66318	7.22709	7.00802e-24	5.10597e-22
YLR299W	ECM38	1.54062	8.49457	7.33708e-24	5.27805e-22
YFL034C-A	RPL22B	-1.63757	7.14017	9.76447e-24	6.93644e-22
YMR093W	UTP15	-1.80591	7.35629	1.18236e-23	8.29547e-22
YJL141C	YAK1	1.91326	5.92554	1.28747e-23	8.92276e-22
YIL069C	RPS24B	-1.44524	7.45138	1.93166e-23	1.32261e-21
YNL037C	IDH1	1.39566	7.73205	2.12173e-23	1.43545e-21
YML056C	IMD4	-1.92713	7.89825	2.35619e-23	1.57532e-21
YGL227W	VID30	1.75014	6.30291	2.79163e-23	1.84475e-21
YCL039W	GID7	1.52536	6.33273	3.24355e-23	2.11874e-21
YML120C	NDI1	1.70339	5.8005	3.47627e-23	2.24496e-21
YEL054C	RPL12A	-1.92851	8.39972	3.74566e-23	2.39175e-21
YDR449C	UTP6	-1.63067	7.12676	8.60351e-23	5.43264e-21
YKL009W	MRT4	-1.84728	8.63108	9.42209e-23	5.88415e-21
YCL034W	LSB5	1.2789	5.93327	1.01615e-22	6.27691e-21
YGR122W	NOT_AVAILABLE	2.05688	4.81407	1.45748e-22	8.90629e-21
YGR123C	PPT1	-1.56061	7.00473	1.8757e-22	1.134e-20
YDR184C	ATC1	-2.00982	6.57046	1.89991e-22	1.13654e-20
YKL078W	DHR2	-2.06659	6.66458	2.17268e-22	1.28618e-20
YER127W	LCP5	-1.6434	7.69499	2.28568e-22	1.33912e-20
YBL086C	NOT_AVAILABLE	1.82233	5.28791	2.53625e-22	1.47077e-20
YOL010W	RCL1	-1.75702	7.39275	2.58782e-22	1.48551e-20
YHL021C	AIM17	3.16156	4.71472	3.48348e-22	1.97966e-20
YGR283C	NOT_AVAILABLE	-2.00382	5.66875	3.90436e-22	2.19688e-20
YKR031C	SPO14	1.37898	7.03222	4.80946e-22	2.67963e-20
YHR171W	ATG7	2.7753	4.47907	7.57394e-22	4.1789e-20
YGR161C	RTS3	1.41928	9.63732	8.0741e-22	4.41203e-20
YOR018W	ROD1	1.58165	5.66627	8.18791e-22	4.43161e-20
YHR066W	SSF1	-1.92173	7.68096	1.12497e-21	6.0313e-20
YNL015W	PBI2	3.1326	5.24348	2.40015e-21	1.27477e-19
YFR055W	IRC7	1.95367	6.24238	3.75763e-21	1.97728e-19
YLL011W	SOF1	-1.71634	7.50981	4.27213e-21	2.22739e-19
YEL063C	CAN1	1.36468	9.05408	5.20297e-21	2.68804e-19
YIL017C	VID28	1.7813	5.96862	5.44323e-21	2.78683e-19
YJL148W	RPA34	-1.81721	7.72211	5.81824e-21	2.95224e-19
YMR031C	EIS1	2.08561	5.49886	6.33652e-21	3.18676e-19
YPL263C	KEL3	-1.64407	7.26277	7.37249e-21	3.67525e-19
YHR196W	UTP9	-1.75397	8.02288	7.54228e-21	3.7272e-19
YGR187C	HGH1	-1.31655	7.1059	7.67273e-21	3.75898e-19
YOR287C	RRP36	-1.72877	7.01781	8.20395e-21	3.98487e-19
YNL321W	VNX1	1.55198	5.44871	8.97306e-21	4.32152e-19
YLR089C	ALT1	1.73732	8.87469	9.52073e-21	4.54675e-19
YLR257W	NOT_AVAILABLE	2.09334	8.07377	1.08009e-20	5.11515e-19
YBL028C	NOT_AVAILABLE	-1.27823	7.10445	1.27447e-20	5.98578e-19
YDR453C	TSA2	1.49122	5.46713	1.54873e-20	7.2143e-19
YJR097W	JJJ3	-1.47356	6.4619	1.92723e-20	8.90444e-19
YLR051C	FCF2	-1.40516	7.43707	2.63034e-20	1.2055e-18
YHL033C	RPL8A	-1.86568	8.71811	2.66689e-20	1.21248e-18
YDR496C	PUF6	-1.7729	8.54504	2.82512e-20	1.27422e-18
YOR095C	RKI1	-2.11329	5.56752	3.04658e-20	1.36328e-18
YJL069C	UTP18	-1.70867	7.89364	3.17824e-20	1.41109e-18
YBR280C	SAF1	2.18299	4.76996	3.38071e-20	1.48935e-18
YGL147C	RPL9A	-2.41366	8.75691	3.8088e-20	1.66503e-18
YER102W	RPS8B	-1.64076	7.64183	4.43065e-20	1.92209e-18
YOL039W	RPP2A	-1.60867	8.49685	4.71926e-20	2.03178e-18
YEL024W	RIP1	1.40929	6.55762	5.03455e-20	2.15123e-18
YJR063W	RPA12	-1.56605	6.67063	5.17005e-20	2.19264e-18
YKL195W	MIA40	1.40705	5.8798	6.28323e-20	2.64501e-18
YOR206W	NOC2	-1.89141	8.77046	7.49036e-20	3.12998e-18
YIL103W	DPH1	-1.64774	6.74987	7.77989e-20	3.22724e-18
YDR475C	JIP4	1.24415	6.74131	8.24613e-20	3.39585e-18
YHR052W	CIC1	-1.75821	8.17264	8.92745e-20	3.64998e-18
YDR425W	SNX41	1.69939	5.21908	9.26506e-20	3.76095e-18
YOR136W	IDH2	1.34878	8.28136	1.06971e-19	4.31145e-18
YKR092C	SRP40	-1.58787	9.11852	1.07789e-19	4.31383e-18
YGR081C	SLX9	-1.31235	6.85664	1.46448e-19	5.82002e-18
YNL117W	MLS1	2.15443	7.10922	1.56804e-19	6.18833e-18
YPR102C	RPL11A	-1.58937	8.25776	2.06561e-19	8.09576e-18
YDR165W	TRM82	-1.69548	7.33917	2.33726e-19	9.09772e-18
YBR034C	HMT1	-1.43998	8.23182	2.66357e-19	1.0286e-17
YBR285W	NOT_AVAILABLE	3.03778	2.96477	2.67873e-19	1.0286e-17
YLR276C	DBP9	-1.70873	8.41582	2.86625e-19	1.09321e-17
YGR159C	NSR1	-2.06792	10.397	3.07159e-19	1.16372e-17
YFL002C	SPB4	-1.34673	6.64153	3.13371e-19	1.1794e-17
YDR398W	UTP5	-1.38654	7.83739	3.316e-19	1.23979e-17
YBR241C	NOT_AVAILABLE	1.59107	5.93664	3.89017e-19	1.44496e-17
YJL155C	FBP26	1.47385	5.45807	4.0619e-19	1.49895e-17
YMR239C	RNT1	-1.23149	6.8583	4.15724e-19	1.52423e-17
YOR377W	ATF1	1.17409	6.25263	5.52993e-19	2.01453e-17
YDL169C	UGX2	2.92089	4.67324	5.86096e-19	2.12152e-17
YOR078W	BUD21	-1.39007	7.74496	5.97215e-19	2.14808e-17
YLR008C	PAM18	-1.22241	6.81367	6.2983e-19	2.25115e-17
YLR001C	NOT_AVAILABLE	1.33715	6.585	6.53219e-19	2.31753e-17
YOR054C	VHS3	1.18034	6.51125	6.56558e-19	2.31753e-17
YAL017W	PSK1	1.67848	5.94775	8.2691e-19	2.90082e-17
YBR267W	REI1	-1.70147	8.15648	9.02483e-19	3.14651e-17
YDL167C	NRP1	-2.0034	7.72726	9.16717e-19	3.17665e-17
YNL113W	RPC19	-1.48658	7.40308	9.28e-19	3.19626e-17
YBR006W	UGA2	2.6071	5.88484	1.00018e-18	3.4241e-17
YJR094W-A	RPL43B	-1.59299	7.57826	1.0231e-18	3.48159e-17
YDL237W	AIM6	1.50086	6.32606	1.12497e-18	3.80547e-17
YMR189W	GCV2	1.35665	8.75473	1.18019e-18	3.96865e-17
YCL031C	RRP7	-1.38465	8.00434	1.23725e-18	4.13607e-17
YHR161C	YAP1801	1.15346	7.6434	1.31197e-18	4.36019e-17
YOR310C	NOP58	-1.93756	9.27347	1.49882e-18	4.95222e-17
YBR132C	AGP2	2.23276	4.63942	1.81367e-18	5.95784e-17
YKL157W	APE2	1.44611	7.61365	1.84421e-18	6.02336e-17
YDR027C	VPS54	1.37024	6.12373	1.98406e-18	6.4431e-17
YLR388W	RPS29A	-1.61074	7.59679	2.2161e-18	7.15574e-17
YER131W	RPS26B	-1.75738	8.90557	2.23247e-18	7.16786e-17
YNL119W	NCS2	-1.20373	6.99672	2.3426e-18	7.47922e-17
YDR019C	GCV1	1.31803	6.62352	2.38596e-18	7.57508e-17
YLL008W	DRS1	-1.83108	8.82847	2.44263e-18	7.69936e-17
YHR148W	IMP3	-1.62273	6.61263	2.4522e-18	7.69936e-17
YIL050W	PCL7	1.48028	6.81505	2.7173e-18	8.48483e-17
YPL093W	NOG1	-1.61767	9.50879	2.82797e-18	8.78217e-17
YER079W	NOT_AVAILABLE	1.18714	7.00359	3.20727e-18	9.90594e-17
YHR010W	RPL27A	-1.55966	9.09973	3.53529e-18	1.086e-16
YLR142W	PUT1	2.3502	4.41553	3.92403e-18	1.19894e-16
YLR270W	DCS1	1.92561	5.88329	4.64657e-18	1.41211e-16
YBR181C	RPS6B	-1.49702	9.17403	4.70961e-18	1.42366e-16
YDL039C	PRM7	-1.21595	7.67996	5.31787e-18	1.59902e-16
YCR072C	RSA4	-1.70643	7.30979	5.52619e-18	1.65291e-16
YBR154C	RPB5	-1.61408	7.79524	5.56248e-18	1.65506e-16
YJL057C	IKS1	1.82498	5.50853	5.74819e-18	1.7014e-16
YHL015W	RPS20	-1.58302	10.3521	5.99043e-18	1.76392e-16
YLR352W	NOT_AVAILABLE	1.27008	5.58355	6.42299e-18	1.88154e-16
YKR024C	DBP7	-1.48731	7.61021	6.47811e-18	1.88795e-16
YPR137W	RRP9	-1.57134	8.17674	7.25119e-18	2.10247e-16
YER080W	AIM9	1.25157	6.46534	8.74753e-18	2.52346e-16
YHR065C	RRP3	-1.93886	7.8355	9.18852e-18	2.63729e-16
YGR271C-A	EFG1	-1.458	7.36689	9.50724e-18	2.70636e-16
YCL036W	GFD2	-2.68397	4.3676	9.5244e-18	2.70636e-16
YOL124C	TRM11	-1.2692	7.54884	9.86616e-18	2.78952e-16
YDL206W	NOT_AVAILABLE	1.28158	5.71245	1.06541e-17	2.99175e-16
YDL136W	RPL35B	-1.52155	7.44787	1.06867e-17	2.99175e-16
YDR148C	KGD2	1.43373	6.9673	1.07829e-17	3.00389e-16
YDR471W	RPL27B	-1.62123	8.55022	1.24993e-17	3.46506e-16
YIL133C	RPL16A	-1.29005	8.69948	1.28066e-17	3.53299e-16
YGR149W	NOT_AVAILABLE	1.63794	4.99637	1.34122e-17	3.68221e-16
YJL163C	NOT_AVAILABLE	1.94321	6.22969	1.37681e-17	3.76174e-16
YKR026C	GCN3	-1.34161	6.68905	1.38971e-17	3.77881e-16
YIL097W	FYV10	1.73132	5.32275	1.77366e-17	4.79987e-16
YGR085C	RPL11B	-1.4752	8.5412	1.97723e-17	5.3254e-16
YAL036C	RBG1	-1.47715	7.90732	2.15871e-17	5.78678e-16
YKR081C	RPF2	-1.717	8.55174	2.32096e-17	6.1925e-16
YBR189W	RPS9B	-1.66087	9.74855	2.46545e-17	6.54727e-16
YHR008C	SOD2	1.78398	7.33942	2.57206e-17	6.79863e-16
YLR435W	TSR2	-1.52429	7.24727	2.70163e-17	7.10804e-16
YPL230W	USV1	1.24158	6.94291	2.8608e-17	7.49214e-16
YOL019W	NOT_AVAILABLE	1.71329	4.67887	3.16681e-17	8.25549e-16
YCR057C	PWP2	-1.76242	8.08977	3.44556e-17	8.94114e-16
YEL040W	UTR2	-1.32387	6.01549	3.84138e-17	9.92297e-16
YNL062C	GCD10	-1.89703	7.38171	3.91009e-17	1.00548e-15
YKL099C	UTP11	-1.4049	7.61842	4.62162e-17	1.18309e-15
YIL071C	PCI8	1.56669	5.31105	5.0214e-17	1.27967e-15
YLR063W	BMT6	-1.50543	5.25844	5.4295e-17	1.37749e-15
YNL195C	NOT_AVAILABLE	1.9339	6.18078	5.47853e-17	1.38375e-15
YLR401C	DUS3	-1.80406	8.47462	5.57946e-17	1.40301e-15
YDR330W	UBX5	1.82978	5.48561	5.60946e-17	1.40434e-15
YMR242C	RPL20A	-1.49279	9.44345	5.64343e-17	1.40665e-15
YLL041C	SDH2	1.79539	6.31974	5.78704e-17	1.43614e-15
YIL079C	AIR1	-1.42089	7.69897	6.10957e-17	1.5096e-15
YLR029C	RPL15A	-1.49279	10.105	6.26672e-17	1.54172e-15
YHR085W	IPI1	-1.16032	6.41794	6.88155e-17	1.68568e-15
YKR096W	ESL2	1.19656	7.03225	6.94265e-17	1.69005e-15
YHR197W	RIX1	-1.6578	7.48977	6.95887e-17	1.69005e-15
YIL127C	RRT14	-1.5072	7.77922	7.32295e-17	1.77091e-15
YIR026C	YVH1	-1.47052	6.78234	8.01423e-17	1.92987e-15
YPL119C	DBP1	2.09491	4.79214	8.08061e-17	1.93764e-15
YLR221C	RSA3	-1.28599	7.21848	8.26732e-17	1.97408e-15
YLR312C	NOT_AVAILABLE	1.40466	6.38324	9.1779e-17	2.18234e-15
YPL090C	RPS6A	-1.39844	7.91658	1.01246e-16	2.39742e-15
YGR128C	UTP8	-1.65651	8.05817	1.15512e-16	2.72388e-15
YMR241W	YHM2	1.54085	8.87223	1.19006e-16	2.79468e-15
YMR086W	SEG1	1.23905	7.21024	1.24893e-16	2.92086e-15
YHL001W	RPL14B	-1.26108	7.43547	1.3601e-16	3.16781e-15
YLR022C	SDO1	-1.23196	5.62798	1.52779e-16	3.54385e-15
YPR145W	ASN1	1.50798	12.1854	1.54228e-16	3.56292e-15
YLR363W-A	NOT_AVAILABLE	-1.24364	6.3436	1.75243e-16	4.03202e-15
YLR243W	GPN3	-1.24669	6.50579	1.80697e-16	4.14073e-15
YHR159W	TDA11	2.15566	4.10932	1.83737e-16	4.19347e-15
YER056C-A	RPL34A	-1.43567	8.79338	1.89093e-16	4.29845e-15
YEL026W	SNU13	-1.67312	8.4368	1.98208e-16	4.48771e-15
YCL058W-A	ADF1	-1.29332	5.80033	2.0495e-16	4.62195e-15
YBR296C	PHO89	-1.3166	7.04586	2.05853e-16	4.62396e-15
YFR001W	LOC1	-1.25712	7.66974	2.0793e-16	4.65222e-15
YPR144C	NOC4	-1.57972	7.89952	2.10473e-16	4.69067e-15
YHR140W	NOT_AVAILABLE	2.10868	4.62746	2.31587e-16	5.14104e-15
YBL039C	URA7	-2.01787	8.42028	2.39696e-16	5.30036e-15
YNL237W	YTP1	1.92652	4.32911	2.58088e-16	5.68493e-15
YNL248C	RPA49	-1.88223	8.7587	2.67517e-16	5.86987e-15
YDL082W	RPL13A	-1.56293	9.13439	2.9427e-16	6.43205e-15
YKL082C	RRP14	-1.45012	9.16789	2.95669e-16	6.43789e-15
YOL126C	MDH2	1.33613	7.63241	2.98908e-16	6.48356e-15
YLR186W	EMG1	-1.46426	7.59773	3.2437e-16	7.0091e-15
YLR324W	PEX30	1.41186	5.87648	3.37242e-16	7.25963e-15
YCR087C-A	NOT_AVAILABLE	-1.5031	7.21347	3.39995e-16	7.2913e-15
YDR324C	UTP4	-1.70695	8.18386	3.51691e-16	7.51375e-15
YBR029C	CDS1	-1.31637	7.23616	3.70926e-16	7.89502e-15
YNR054C	ESF2	-1.56599	7.72843	3.83991e-16	8.14261e-15
YLR133W	CKI1	1.41085	5.06403	3.91051e-16	8.2615e-15
YKL027W	TCD2	-1.29626	6.02552	4.11527e-16	8.66188e-15
YLR003C	CMS1	-1.14408	7.25309	4.41752e-16	9.26375e-15
YCR079W	PTC6	1.33357	5.26334	4.4951e-16	9.39179e-15
YBL054W	TOD6	-1.71402	8.9153	5.06285e-16	1.05392e-14
YAL025C	MAK16	-1.8459	8.75468	5.44009e-16	1.12832e-14
YMR309C	NIP1	-1.44377	9.21708	6.10038e-16	1.26067e-14
YNL101W	AVT4	1.11193	7.84913	6.3066e-16	1.29857e-14
YPL183C	RTT10	-1.50906	7.75223	6.58479e-16	1.35095e-14
YHL039W	EFM1	-1.15058	7.59113	7.4253e-16	1.51791e-14
YGR158C	MTR3	-1.28557	6.72148	7.89757e-16	1.60867e-14
YGL196W	DSD1	1.15705	6.16177	8.94731e-16	1.81598e-14
YKL148C	SDH1	1.28937	7.71719	9.01003e-16	1.82221e-14
YKL156W	RPS27A	-1.26791	8.39745	9.07992e-16	1.82983e-14
YBL095W	NOT_AVAILABLE	1.01807	6.91313	9.45185e-16	1.89805e-14
YLR196W	PWP1	-1.54451	8.59935	1.00767e-15	2.0164e-14
YGL208W	SIP2	1.55702	4.8977	1.0677e-15	2.12903e-14
YER137C	NOT_AVAILABLE	-1.52759	4.98387	1.10863e-15	2.20292e-14
YML113W	DAT1	-1.3692	6.78616	1.15766e-15	2.28913e-14
YDL150W	RPC53	-1.40841	7.23305	1.16008e-15	2.28913e-14
YDR412W	RRP17	-1.54032	7.5183	1.18673e-15	2.33362e-14
YGR280C	PXR1	-1.79996	8.62087	1.26424e-15	2.47747e-14
YOR119C	RIO1	-1.26016	7.313	1.30827e-15	2.55494e-14
YAL059W	ECM1	-1.47036	7.4869	1.31589e-15	2.56102e-14
YLR014C	PPR1	-1.13062	6.37057	1.33662e-15	2.5925e-14
YLR197W	NOP56	-1.6058	10.37	1.34546e-15	2.60076e-14
YLR287C	NOT_AVAILABLE	-1.1503	6.7182	1.36117e-15	2.62222e-14
YOL077C	BRX1	-1.54933	8.49187	1.6478e-15	3.16367e-14
YBR141C	BMT2	-1.38902	6.14366	1.69966e-15	3.25224e-14
YOR036W	PEP12	1.13366	6.43884	1.74715e-15	3.3319e-14
YGL162W	SUT1	-1.37043	6.12705	1.77351e-15	3.37085e-14
YCR031C	RPS14A	-1.33783	9.21621	1.95601e-15	3.70533e-14
YDR465C	RMT2	-1.4869	8.18759	1.99006e-15	3.75731e-14
YLR130C	ZRT2	-1.34132	7.43939	2.12888e-15	4.0061e-14
YDR380W	ARO10	1.36148	6.53834	2.1681e-15	4.06643e-14
YOR355W	GDS1	-1.23412	9.37016	2.17819e-15	4.07193e-14
YHR062C	RPP1	-1.41444	6.03607	2.20297e-15	4.10474e-14
YGL171W	ROK1	-1.48127	7.87523	2.31789e-15	4.29111e-14
YJL122W	ALB1	-1.54817	8.08759	2.31809e-15	4.29111e-14
YJL200C	ACO2	-1.33904	9.90861	2.33614e-15	4.31047e-14
YGL078C	DBP3	-1.71768	8.84636	2.38064e-15	4.37823e-14
YNR002C	ATO2	1.66229	9.53197	2.38827e-15	4.37823e-14
YER143W	DDI1	1.23346	5.9136	2.48464e-15	4.54025e-14
YMR181C	NOT_AVAILABLE	1.47696	6.58066	2.5334e-15	4.61452e-14
YGL123W	RPS2	-1.49721	11.0246	2.77194e-15	5.03289e-14
YOL016C	CMK2	1.50091	5.91459	2.80385e-15	5.07461e-14
YLR009W	RLP24	-1.79321	8.33349	2.88767e-15	5.20972e-14
YBR142W	MAK5	-1.51491	8.67099	2.99899e-15	5.39344e-14
YDR255C	RMD5	1.73992	4.46716	3.03684e-15	5.44428e-14
YLR048W	RPS0B	-1.42464	9.95624	3.147e-15	5.62403e-14
YOR293W	RPS10A	-1.41362	9.49283	3.38094e-15	6.02316e-14
YBR230C	OM14	1.2316	6.33481	3.53505e-15	6.27803e-14
YDR122W	KIN1	1.24016	7.43918	3.71847e-15	6.5832e-14
YNL096C	RPS7B	-1.24041	8.78524	3.90008e-15	6.88328e-14
YLR333C	RPS25B	-1.21896	8.09179	4.05214e-15	7.1295e-14
YOR361C	PRT1	-1.3463	8.80783	4.44897e-15	7.80355e-14
YDR087C	RRP1	-1.57085	7.07361	4.46534e-15	7.80816e-14
YJR056C	NOT_AVAILABLE	-1.37843	5.77872	4.5743e-15	7.97416e-14
YNL292W	PUS4	-1.2224	5.89207	4.7769e-15	8.30188e-14
YPR112C	MRD1	-1.58311	8.71013	4.83265e-15	8.37316e-14
YMR269W	TMA23	-1.25011	6.50559	4.85049e-15	8.37853e-14
YGL205W	POX1	1.25629	5.67865	4.91702e-15	8.46771e-14
YBR108W	AIM3	1.07001	6.44004	4.98969e-15	8.56689e-14
YKL081W	TEF4	-1.31179	8.95168	5.09009e-15	8.71294e-14
YDL037C	BSC1	-1.10813	5.7009	5.43545e-15	9.27617e-14
YKL142W	MRP8	1.32939	6.65223	5.67742e-15	9.66011e-14
YIL091C	UTP25	-1.47134	8.13979	6.10368e-15	1.03544e-13
YOR340C	RPA43	-1.97677	8.19502	6.17622e-15	1.04463e-13
YKL006W	RPL14A	-1.40395	8.44672	6.47552e-15	1.092e-13
YMR155W	NOT_AVAILABLE	1.12898	5.4404	6.70446e-15	1.12726e-13
YAL040C	CLN3	-1.02	6.31213	6.7728e-15	1.13539e-13
YDR025W	RPS11A	-1.36005	9.48562	6.89943e-15	1.15322e-13
YDL181W	INH1	1.7869	5.00512	7.17426e-15	1.19564e-13
YPL212C	PUS1	-1.34055	9.36833	7.57139e-15	1.25813e-13
YLR448W	RPL6B	-1.30353	8.87759	8.03375e-15	1.33107e-13
YOL080C	REX4	-1.29996	6.34686	8.8654e-15	1.4646e-13
YHR143W-A	RPC10	-1.23514	7.04982	9.14732e-15	1.50679e-13
YPL134C	ODC1	1.22337	6.493	9.50607e-15	1.56136e-13
YOR175C	ALE1	1.19381	6.06316	9.79558e-15	1.60427e-13
YNL075W	IMP4	-1.45069	8.12316	9.89895e-15	1.60831e-13
YHL028W	WSC4	1.34747	5.10495	9.90279e-15	1.60831e-13
YBR172C	SMY2	-1.39845	8.13255	9.91247e-15	1.60831e-13
YPL154C	PEP4	1.50474	8.5019	9.93342e-15	1.60831e-13
YNL154C	YCK2	-1.28177	8.09862	9.99464e-15	1.61362e-13
YBR061C	TRM7	-1.30425	6.89456	1.04889e-14	1.68863e-13
YGR191W	HIP1	-1.26657	8.65804	1.13207e-14	1.81422e-13
YCL054W	SPB1	-1.64057	9.4584	1.13329e-14	1.81422e-13
YKL125W	RRN3	-1.05149	6.25177	1.16121e-14	1.8537e-13
YKR055W	RHO4	1.66398	4.33026	1.24612e-14	1.98367e-13
YMR261C	TPS3	1.23338	5.76464	1.35194e-14	2.14612e-13
YOR101W	RAS1	-1.04214	6.89931	1.39853e-14	2.21388e-13
YGR019W	UGA1	1.86492	7.0002	1.51538e-14	2.39219e-13
YKL086W	SRX1	1.27135	5.20621	1.52138e-14	2.39502e-13
YNL112W	DBP2	-1.69973	9.58175	1.57713e-14	2.47592e-13
YBR126C	TPS1	2.34984	5.71645	1.75486e-14	2.74734e-13
YJL010C	NOP9	-1.27795	7.75201	1.78683e-14	2.78971e-13
YPR030W	CSR2	1.22304	6.48844	1.80988e-14	2.81795e-13
YGL161C	YIP5	1.52922	5.17479	1.9073e-14	2.96152e-13
YGL099W	LSG1	-1.3154	8.11299	1.92862e-14	2.98647e-13
YNR024W	MPP6	-1.34269	6.44233	2.09088e-14	3.22894e-13
YKR094C	RPL40B	-1.28287	9.0508	2.18023e-14	3.3578e-13
YJR059W	PTK2	1.12012	6.5115	2.24434e-14	3.44719e-13
YDR299W	BFR2	-1.58788	8.73806	2.26937e-14	3.47623e-13
YDR256C	CTA1	1.26653	6.36471	2.44642e-14	3.73737e-13
YBR204C	LDH1	1.58337	4.87412	2.55709e-14	3.89596e-13
YLR129W	DIP2	-1.72165	8.25294	2.62731e-14	3.99225e-13
YHR170W	NMD3	-1.27855	8.69395	2.71539e-14	4.11508e-13
YOR035C	SHE4	1.00536	6.43346	2.94897e-14	4.45718e-13
YDL148C	NOP14	-1.65025	8.80277	3.02924e-14	4.56635e-13
YDR119W-A	COX26	1.34182	5.31629	3.07284e-14	4.61982e-13
YNL124W	NAF1	-1.37572	8.83077	3.10856e-14	4.66119e-13
YOR006C	TSR3	-0.98229	6.95614	3.26683e-14	4.88562e-13
YOR252W	TMA16	-1.03647	7.14562	3.35427e-14	5.00323e-13
YCR016W	NOT_AVAILABLE	-1.26085	7.36267	3.48236e-14	5.1807e-13
YJL144W	NOT_AVAILABLE	2.06418	4.54779	3.51322e-14	5.21296e-13
YHR069C	RRP4	-1.22591	7.20156	3.57181e-14	5.2781e-13
YKL172W	EBP2	-1.58236	9.95848	3.5757e-14	5.2781e-13
YOL144W	NOP8	-1.55779	7.50929	3.72093e-14	5.47013e-13
YML057W	CMP2	1.17348	5.60685	3.72504e-14	5.47013e-13
YPL211W	NIP7	-1.58383	7.53039	4.11472e-14	6.02679e-13
YJL190C	RPS22A	-1.59963	9.317	4.21746e-14	6.16139e-13
YDR382W	RPP2B	-1.39806	10.3465	4.23802e-14	6.17555e-13
YNL069C	RPL16B	-1.41144	9.94327	4.31944e-14	6.2781e-13
YDR161W	NOT_AVAILABLE	-1.0956	6.92288	4.43699e-14	6.43251e-13
YMR160W	NOT_AVAILABLE	2.14481	4.36694	4.66532e-14	6.74632e-13
YMR139W	RIM11	1.19147	5.53104	4.71767e-14	6.80469e-13
YLR325C	RPL38	-1.36132	9.16676	4.92305e-14	7.08295e-13
YNL110C	NOP15	-1.32549	8.24158	5.10114e-14	7.32065e-13
YDR450W	RPS18A	-1.35879	9.48836	5.13464e-14	7.35017e-13
YNL061W	NOP2	-1.4808	9.03718	5.20591e-14	7.43346e-13
YDR270W	CCC2	1.10442	6.09998	5.38627e-14	7.67172e-13
YKR079C	TRZ1	-1.27653	7.16907	5.46662e-14	7.7667e-13
YKL143W	LTV1	-1.33499	7.85345	5.51047e-14	7.80947e-13
YOL013C	HRD1	1.09941	5.4134	5.55242e-14	7.84935e-13
YML093W	UTP14	-1.81909	8.96801	5.5771e-14	7.86469e-13
YNR038W	DBP6	-1.32333	6.96145	5.68213e-14	7.99296e-13
YHR128W	FUR1	-1.50339	8.30501	5.90224e-14	8.28208e-13
YER081W	SER3	-1.9255	8.06714	5.96643e-14	8.35154e-13
YBR149W	ARA1	1.43949	6.37278	6.17748e-14	8.6257e-13
YKL105C	SEG2	1.14634	6.47894	6.19759e-14	8.63257e-13
YDR083W	RRP8	-1.44268	8.12299	6.43584e-14	8.94251e-13
YNL175C	NOP13	-1.61174	8.24831	6.52668e-14	9.04661e-13
YPR041W	TIF5	-1.22163	8.94903	6.73431e-14	9.31169e-13
YDR101C	ARX1	-1.62553	8.88104	7.07997e-14	9.76589e-13
YMR120C	ADE17	1.18545	7.36268	7.10327e-14	9.77431e-13
YKL034W	TUL1	1.15038	6.0786	7.30816e-14	1.00319e-12
YJL177W	RPL17B	-1.41332	9.11417	7.32958e-14	1.00371e-12
YDL075W	RPL31A	-1.23373	9.27891	7.35207e-14	1.00437e-12
YNL151C	RPC31	-1.11898	7.01434	7.37722e-14	1.00539e-12
YDL171C	GLT1	1.38612	10.073	7.58759e-14	1.03159e-12
YBR191W	RPL21A	-1.40768	9.68507	7.75318e-14	1.05158e-12
YPL239W	YAR1	-1.03092	7.36693	7.86754e-14	1.06455e-12
YER024W	YAT2	1.13098	9.41258	8.28449e-14	1.11831e-12
YOL041C	NOP12	-1.4083	8.32512	8.42002e-14	1.13391e-12
YEL071W	DLD3	1.39051	10.2248	8.67866e-14	1.16458e-12
YIR012W	SQT1	-1.15933	8.23008	8.68877e-14	1.16458e-12
YBR048W	RPS11B	-1.26578	9.31509	8.76009e-14	1.17138e-12
YDR091C	RLI1	-1.35402	8.56492	8.83475e-14	1.17859e-12
YKL180W	RPL17A	-1.27374	9.5451	9.0645e-14	1.20641e-12
YPR110C	RPC40	-1.28257	8.04777	9.2982e-14	1.23462e-12
YOL121C	RPS19A	-1.38723	8.70176	9.68832e-14	1.28342e-12
YKR011C	NOT_AVAILABLE	2.2701	4.11574	1.01812e-13	1.34557e-12
YDR178W	SDH4	1.38313	5.55104	1.04177e-13	1.37364e-12
YDL027C	NOT_AVAILABLE	1.26028	5.96109	1.04434e-13	1.37383e-12
YNL282W	POP3	-1.1937	5.47921	1.04853e-13	1.37616e-12
YMR244W	NOT_AVAILABLE	-1.24714	10.1736	1.06311e-13	1.39208e-12
YML080W	DUS1	-1.13183	7.36939	1.08779e-13	1.42046e-12
YDL238C	GUD1	2.33831	3.39289	1.08978e-13	1.42046e-12
YLR108C	NOT_AVAILABLE	1.02208	6.85423	1.10587e-13	1.43814e-12
YER119C	AVT6	1.68155	4.52489	1.11064e-13	1.44104e-12
YLR406C	RPL31B	-1.23472	8.66567	1.11907e-13	1.44867e-12
YBL024W	NCL1	-1.3458	8.57444	1.1485e-13	1.4834e-12
YAL061W	BDH2	1.93958	4.88941	1.20216e-13	1.54918e-12
YMR305C	SCW10	-1.52913	8.28665	1.27161e-13	1.63497e-12
YLR222C	UTP13	-1.62041	8.13166	1.27589e-13	1.63677e-12
YER126C	NSA2	-1.3742	8.96718	1.34876e-13	1.72636e-12
YNL223W	ATG4	1.27613	4.95977	1.38428e-13	1.76783e-12
YGR090W	UTP22	-1.31853	8.56737	1.43655e-13	1.83047e-12
YJL011C	RPC17	-1.3862	4.46301	1.46325e-13	1.86032e-12
YJL136C	RPS21B	-1.306	8.11452	1.52463e-13	1.93404e-12
YCR069W	CPR4	1.15898	7.13527	1.53889e-13	1.94777e-12
YKL062W	MSN4	1.14776	8.72232	1.55876e-13	1.96855e-12
YIL045W	PIG2	1.18618	6.17092	1.68575e-13	2.1242e-12
YGR211W	ZPR1	-1.19755	7.98886	1.71307e-13	2.15385e-12
YMR140W	SIP5	1.16841	5.44914	1.72308e-13	2.16165e-12
YPL249C	GYP5	1.19999	6.12479	1.7611e-13	2.20448e-12
YBL078C	ATG8	1.37291	6.02085	1.79011e-13	2.23586e-12
YGR095C	RRP46	-1.03718	7.68093	1.82881e-13	2.27919e-12
YNL002C	RLP7	-1.41449	9.41622	1.86313e-13	2.31383e-12
YDR418W	RPL12B	-1.21094	9.1753	1.86474e-13	2.31383e-12
YFL001W	DEG1	-1.12123	6.44219	1.89547e-13	2.34683e-12
YOR272W	YTM1	-1.67728	8.56448	1.91648e-13	2.36769e-12
YPL273W	SAM4	-1.42969	8.20253	1.92248e-13	2.36995e-12
YOR004W	UTP23	-1.23162	7.6579	1.99084e-13	2.44891e-12
YHR046C	INM1	-1.01983	6.99492	2.02686e-13	2.48481e-12
YOR028C	CIN5	0.919427	7.03731	2.02877e-13	2.48481e-12
YDR500C	RPL37B	-1.29384	8.53583	2.09894e-13	2.56523e-12
YHR072W-A	NOP10	-1.08592	8.11931	2.14611e-13	2.61724e-12
YDL210W	UGA4	2.26629	4.19833	2.16882e-13	2.63927e-12
YPR140W	TAZ1	1.01331	5.84905	2.21146e-13	2.68541e-12
YOL147C	PEX11	1.11775	6.04194	2.21683e-13	2.6862e-12
YDR040C	ENA1	1.22903	5.89059	2.27721e-13	2.75349e-12
YDR090C	NOT_AVAILABLE	1.04768	5.95628	2.57164e-13	3.10289e-12
YDR421W	ARO80	0.927314	7.30855	2.73268e-13	3.29022e-12
YGR148C	RPL24B	-1.20465	9.15987	2.73869e-13	3.29048e-12
YPR010C	RPA135	-1.43279	9.88508	2.77995e-13	3.33301e-12
YPL126W	NAN1	-1.2702	8.87816	2.85954e-13	3.42122e-12
YGR237C	NOT_AVAILABLE	1.10816	6.81325	2.91183e-13	3.47646e-12
YDL083C	RPS16B	-1.38513	9.02311	2.99255e-13	3.56534e-12
YGR053C	NOT_AVAILABLE	1.97659	3.76005	3.05547e-13	3.63268e-12
YML118W	NGL3	1.89008	4.20206	3.19169e-13	3.78671e-12
YOR056C	NOB1	-1.08359	7.81715	3.21339e-13	3.80281e-12
YIL104C	SHQ1	-1.26912	6.2513	3.21864e-13	3.80281e-12
YOR260W	GCD1	-1.10734	7.31551	3.26262e-13	3.84678e-12
YER082C	UTP7	-1.24852	8.45381	3.35346e-13	3.94569e-12
YBR201C-A	NOT_AVAILABLE	1.05238	5.64439	3.36772e-13	3.95429e-12
YKR060W	UTP30	-1.2155	5.51898	3.41358e-13	3.99987e-12
YHR202W	NOT_AVAILABLE	0.938507	6.38826	3.83703e-13	4.4868e-12
YBL049W	MOH1	1.37498	6.19184	3.90144e-13	4.54169e-12
YMR131C	RRB1	-1.39206	9.2206	3.90204e-13	4.54169e-12
YIL019W	FAF1	-1.1944	7.60808	3.90795e-13	4.54169e-12
YCR065W	HCM1	-1.00904	6.63523	3.95971e-13	4.59245e-12
YEL025C	NOT_AVAILABLE	1.05598	6.21174	4.01424e-13	4.64622e-12
YNL313C	EMW1	-1.1865	8.32651	4.04758e-13	4.67528e-12
YLR175W	CBF5	-1.44162	10.0681	4.48433e-13	5.16926e-12
YDL019C	OSH2	1.16914	7.04233	4.5895e-13	5.27979e-12
YNL194C	NOT_AVAILABLE	2.09998	4.40154	4.86513e-13	5.58556e-12
YBL091C-A	SCS22	1.55171	4.24119	4.90791e-13	5.61825e-12
YPL131W	RPL5	-1.44571	11.0245	4.91338e-13	5.61825e-12
YFR031C-A	RPL2A	-1.2009	9.64594	5.0892e-13	5.79646e-12
YLL045C	RPL8B	-1.30714	10.7262	5.08962e-13	5.79646e-12
YLR441C	RPS1A	-1.28475	10.3414	5.31801e-13	6.04445e-12
YMR310C	NOT_AVAILABLE	-1.27905	7.45974	5.55142e-13	6.29715e-12
YJR041C	URB2	-1.32547	7.41175	5.58037e-13	6.31737e-12
YDR045C	RPC11	-1.22046	5.11912	5.60205e-13	6.32931e-12
YMR210W	NOT_AVAILABLE	1.52604	4.39438	5.71845e-13	6.44801e-12
YBR247C	ENP1	-1.4809	8.40838	6.02141e-13	6.76652e-12
YJL033W	HCA4	-1.5546	8.9414	6.02474e-13	6.76652e-12
YLR053C	NOT_AVAILABLE	2.04752	2.65887	6.11067e-13	6.84949e-12
YGL135W	RPL1B	-1.36856	9.55809	6.31351e-13	7.06293e-12
YPR043W	RPL43A	-1.22468	8.74947	6.40683e-13	7.15325e-12
YMR170C	ALD2	1.86933	4.90614	6.47059e-13	7.21026e-12
YLR345W	NOT_AVAILABLE	1.11714	7.01635	6.56444e-13	7.28684e-12
YJR123W	RPS5	-1.33068	11.3378	6.56495e-13	7.28684e-12
YKL205W	LOS1	-1.19341	7.81726	6.58606e-13	7.29602e-12
YOL040C	RPS15	-1.24659	10.3867	6.64121e-13	7.3428e-12
YOR178C	GAC1	0.973291	7.66042	6.66942e-13	7.35967e-12
YMR290C	HAS1	-1.51139	9.23907	6.87661e-13	7.5736e-12
YGR223C	HSV2	1.45485	4.34728	7.1685e-13	7.8798e-12
YLR356W	ATG33	1.15376	6.278	7.91008e-13	8.67819e-12
YLR449W	FPR4	-1.25946	7.68166	8.31365e-13	9.10337e-12
YPR026W	ATH1	1.12733	6.53595	8.61026e-13	9.41002e-12
YJL068C	NOT_AVAILABLE	1.90421	4.55107	9.23837e-13	1.00771e-11
YDR064W	RPS13	-1.28009	9.55131	9.2896e-13	1.01136e-11
YCR034W	ELO2	-1.3496	7.76262	9.95669e-13	1.08191e-11
YDL201W	TRM8	-1.40266	7.41749	1.04432e-12	1.13261e-11
YLL034C	RIX7	-1.36461	8.42571	1.07857e-12	1.16752e-11
YNL141W	AAH1	-1.09634	7.17365	1.11553e-12	1.20524e-11
YMR084W	NOT_AVAILABLE	1.98682	2.75388	1.13849e-12	1.22771e-11
YNL182C	IPI3	-1.33367	7.72429	1.14102e-12	1.22811e-11
YOR224C	RPB8	-1.42384	7.88466	1.14584e-12	1.23096e-11
YHL019C	APM2	1.19329	5.33363	1.1799e-12	1.26426e-11
YDL081C	RPP1A	-1.35134	10.0044	1.18128e-12	1.26426e-11
YER074W	RPS24A	-1.20669	8.82959	1.18742e-12	1.26844e-11
YLL035W	GRC3	-1.07453	6.64794	1.21855e-12	1.29926e-11
YGR130C	NOT_AVAILABLE	1.66608	6.59729	1.25065e-12	1.33099e-11
YJL070C	NOT_AVAILABLE	1.50012	4.77043	1.26857e-12	1.34753e-11
YIL052C	RPL34B	-1.32748	8.74441	1.27455e-12	1.35136e-11
YMR159C	ATG16	2.48891	2.01528	1.31801e-12	1.39483e-11
YIL154C	IMP2'	0.921445	6.50095	1.34147e-12	1.41702e-11
YOR205C	GEP3	-0.930463	6.34633	1.34574e-12	1.41889e-11
YDR339C	FCF1	-1.04171	7.44801	1.35153e-12	1.42236e-11
YOR386W	PHR1	2.8704	3.54449	1.36164e-12	1.43035e-11
YLR002C	NOC3	-1.29111	8.12519	1.38738e-12	1.4547e-11
YNL207W	RIO2	-1.06371	7.57895	1.40615e-12	1.47167e-11
YBR028C	YPK3	-0.981142	6.80551	1.42437e-12	1.48799e-11
YOR243C	PUS7	-1.27371	8.30986	1.4601e-12	1.52252e-11
YGL031C	RPL24A	-1.2649	9.52509	1.46664e-12	1.52654e-11
YGR048W	UFD1	0.937545	6.1823	1.47082e-12	1.52809e-11
YNL031C	HHT2	0.92973	7.49123	1.4882e-12	1.54333e-11
YBL068W	PRS4	-0.921715	6.34833	1.56973e-12	1.6231e-11
YGL030W	RPL30	-1.32639	9.72041	1.57083e-12	1.6231e-11
YOR132W	VPS17	0.974466	5.95326	1.57682e-12	1.62633e-11
YMR304W	UBP15	1.07862	6.77286	1.7226e-12	1.77347e-11
YDR365C	ESF1	-1.53959	8.84804	1.74993e-12	1.79835e-11
YIL046W	MET30	1.04595	8.59577	1.80331e-12	1.84986e-11
YML063W	RPS1B	-1.23473	10.7496	1.84958e-12	1.89391e-11
YLR264W	RPS28B	-1.53451	5.31889	1.93121e-12	1.97393e-11
YLR068W	FYV7	-1.32552	6.58823	1.94509e-12	1.98456e-11
YJL020C	BBC1	1.2316	7.20576	2.06391e-12	2.102e-11
YBR169C	SSE2	1.65749	6.6181	2.1027e-12	2.13769e-11
YDR386W	MUS81	1.05376	5.48285	2.22177e-12	2.25469e-11
YJL125C	GCD14	-1.14987	6.49597	2.26509e-12	2.29456e-11
YGL082W	NOT_AVAILABLE	1.07314	5.8091	2.29003e-12	2.3157e-11
YOR294W	RRS1	-1.01487	7.26669	2.37442e-12	2.39678e-11
YDR435C	PPM1	1.69716	3.5298	2.39339e-12	2.41164e-11
YMR011W	HXT2	-1.03768	9.3779	2.45482e-12	2.46916e-11
YMR194W	RPL36A	-1.05993	7.59197	2.46597e-12	2.47599e-11
YHR169W	DBP8	-1.25747	7.26197	2.56191e-12	2.56779e-11
YOR168W	GLN4	-0.994916	7.40022	2.65787e-12	2.65928e-11
YDL208W	NHP2	-1.38896	8.85659	2.68696e-12	2.68365e-11
YER117W	RPL23B	-1.27034	9.19485	2.7631e-12	2.75486e-11
YLR409C	UTP21	-1.54093	8.1913	2.81416e-12	2.80085e-11
YAL031C	GIP4	1.0988	5.69968	2.85763e-12	2.83596e-11
YLR344W	RPL26A	-1.2764	8.42759	2.85941e-12	2.83596e-11
YDR156W	RPA14	-1.15867	7.02903	3.05234e-12	3.02203e-11
YKR057W	RPS21A	-1.3986	8.12593	3.16963e-12	3.1327e-11
YKL035W	UGP1	1.36678	7.37484	3.19628e-12	3.15355e-11
YEL039C	CYC7	1.18622	5.55103	3.27656e-12	3.22716e-11
YOR312C	RPL20B	-1.30531	9.70221	3.32436e-12	3.26857e-11
YOR309C	NOT_AVAILABLE	-1.7935	5.79889	3.37137e-12	3.30906e-11
YNL302C	RPS19B	-1.27895	8.82649	3.44524e-12	3.37574e-11
YIL006W	YIA6	1.14436	4.96724	3.52243e-12	3.44544e-11
YOL120C	RPL18A	-1.23961	9.85656	3.60807e-12	3.52314e-11
YNR046W	TRM112	-1.0077	6.63724	3.63584e-12	3.54416e-11
YHR001W	OSH7	1.01655	5.63092	3.73215e-12	3.63181e-11
YIL018W	RPL2B	-1.31685	9.86012	4.10452e-12	3.98735e-11
YMR280C	CAT8	1.50914	5.46361	4.30294e-12	4.17297e-11
YDR436W	PPZ2	1.3907	5.40995	4.3546e-12	4.21587e-11
YPL068C	NOT_AVAILABLE	-1.112	5.59326	4.37107e-12	4.22462e-11
YHR158C	KEL1	1.0004	6.49206	4.46545e-12	4.30852e-11
YPL206C	PGC1	1.44808	5.91141	4.7001e-12	4.52724e-11
YCR004C	YCP4	1.51448	5.21489	4.79677e-12	4.61253e-11
YGR141W	VPS62	0.976274	6.28069	4.9619e-12	4.76325e-11
YNL173C	MDG1	1.42597	5.60767	4.97264e-12	4.76552e-11
YDL124W	NOT_AVAILABLE	1.16706	6.0174	5.02446e-12	4.80707e-11
YNL001W	DOM34	-1.01191	6.02157	5.04748e-12	4.82098e-11
YMR230W	RPS10B	-1.21187	9.14997	5.0573e-12	4.82226e-11
YFR003C	YPI1	1.92767	4.10436	5.11847e-12	4.87241e-11
YMR049C	ERB1	-1.53108	9.14949	5.45097e-12	5.18024e-11
YOR142W	LSC1	0.974994	6.86122	5.66561e-12	5.37524e-11
YHR104W	GRE3	1.38115	5.13723	5.85739e-12	5.54792e-11
YKL141W	SDH3	1.21158	6.58059	5.98732e-12	5.66155e-11
YHR120W	MSH1	-0.910068	6.86779	6.10441e-12	5.75336e-11
YKR098C	UBP11	1.54018	4.99603	6.10466e-12	5.75336e-11
YAL044C	GCV3	0.902018	7.1263	6.48378e-12	6.10055e-11
YML073C	RPL6A	-1.13037	9.48129	6.60293e-12	6.20239e-11
YPL222W	FMP40	1.09354	6.61925	6.67461e-12	6.25937e-11
YLR109W	AHP1	1.48216	10.3946	6.75746e-12	6.32397e-11
YGR169C-A	LSO2	-1.20386	5.74438	6.76574e-12	6.32397e-11
YKL216W	URA1	-1.04544	8.89267	6.94619e-12	6.48197e-11
YFR032C-A	RPL29	-1.08024	7.76156	7.3272e-12	6.8263e-11
YPL236C	ENV7	1.16519	4.95403	7.34664e-12	6.83321e-11
YHR193C	EGD2	-1.10098	8.46641	7.39324e-12	6.86532e-11
YDR021W	FAL1	-1.21152	6.90768	7.65648e-12	7.09816e-11
YML026C	RPS18B	-1.37498	9.72258	7.68199e-12	7.11022e-11
YPL203W	TPK2	1.818	5.43531	7.72415e-12	7.13762e-11
YJL208C	NUC1	-0.919017	7.43064	8.001e-12	7.37243e-11
YHL011C	PRS3	-1.14718	8.68399	8.0042e-12	7.37243e-11
YOR222W	ODC2	-1.06033	7.20147	8.03673e-12	7.39041e-11
YLR167W	RPS31	-1.40432	11.1724	8.08967e-12	7.42708e-11
YJL189W	RPL39	-1.17424	7.85675	8.24213e-12	7.55484e-11
YDR074W	TPS2	1.60274	6.86837	8.51054e-12	7.78831e-11
YDL097C	RPN6	0.892727	7.00475	8.97235e-12	8.19773e-11
YKR018C	NOT_AVAILABLE	1.07641	6.59127	9.40927e-12	8.58312e-11
YOR289W	NOT_AVAILABLE	1.61357	5.98586	9.55072e-12	8.6982e-11
YBL081W	NOT_AVAILABLE	-1.65879	8.40607	9.70927e-12	8.82845e-11
YMR030W	RSF1	1.13942	5.14315	9.88417e-12	8.9692e-11
YGL187C	COX4	1.33832	6.26726	9.89563e-12	8.9692e-11
YHR190W	ERG9	0.972976	7.0158	1.02025e-11	9.23259e-11
YBR249C	ARO4	-1.10606	10.2363	1.05609e-11	9.52807e-11
YGR200C	ELP2	-1.16394	7.8172	1.05765e-11	9.52807e-11
YGL047W	ALG13	1.76582	3.15162	1.05793e-11	9.52807e-11
YPL188W	POS5	-0.991582	6.92521	1.06106e-11	9.52977e-11
YDL166C	FAP7	-1.1107	5.45346	1.06147e-11	9.52977e-11
YJL103C	GSM1	0.879603	6.56244	1.07814e-11	9.6529e-11
YBR171W	SEC66	-0.935392	6.71793	1.07858e-11	9.6529e-11
YPL243W	SRP68	-1.03547	7.82813	1.09475e-11	9.78217e-11
YJL168C	SET2	-0.894094	6.92427	1.12012e-11	9.98219e-11
YOR124C	UBP2	0.987817	6.80514	1.12065e-11	9.98219e-11
YDR514C	NOT_AVAILABLE	-1.08926	6.9324	1.13476e-11	1.00921e-10
YDL130W-A	STF1	2.2039	3.74829	1.25931e-11	1.11823e-10
YGL120C	PRP43	-1.48883	9.5035	1.26538e-11	1.12186e-10
YMR014W	BUD22	-1.17941	8.37298	1.28041e-11	1.13342e-10
YOR369C	RPS12	-1.34083	10.3677	1.28933e-11	1.13955e-10
YJL036W	SNX4	0.950859	6.6179	1.31461e-11	1.16008e-10
YCR068W	ATG15	1.03494	6.20918	1.36461e-11	1.20234e-10
YOR321W	PMT3	1.07673	5.77913	1.42678e-11	1.25517e-10
YKL144C	RPC25	-1.0616	5.48324	1.43739e-11	1.26255e-10
YPL143W	RPL33A	-1.18848	9.82677	1.49334e-11	1.30967e-10
YOR042W	CUE5	0.868135	6.48436	1.51409e-11	1.32582e-10
YJR003C	NOT_AVAILABLE	-1.06339	5.54472	1.52264e-11	1.33126e-10
YBL087C	RPL23A	-1.10511	8.56782	1.5442e-11	1.34803e-10
YHR040W	BCD1	-1.01967	6.88718	1.58001e-11	1.37718e-10
YPL166W	ATG29	2.11565	2.84356	1.5915e-11	1.38507e-10
YBR271W	EFM2	-1.12383	5.63922	1.60044e-11	1.39072e-10
YGR247W	CPD1	1.56533	3.61847	1.60364e-11	1.39138e-10
YIL007C	NAS2	1.11984	5.14727	1.61104e-11	1.39566e-10
YKL021C	MAK11	-1.20944	7.87201	1.67919e-11	1.45248e-10
YDL153C	SAS10	-1.35492	8.94022	1.71e-11	1.47688e-10
YHR088W	RPF1	-1.00605	7.97389	1.76475e-11	1.52186e-10
YOR152C	NOT_AVAILABLE	1.29355	5.00474	1.80123e-11	1.55097e-10
YOR292C	NOT_AVAILABLE	2.05076	3.38071	1.80505e-11	1.5519e-10
YIL113W	SDP1	1.8206	4.21142	1.81439e-11	1.55758e-10
YFL034C-B	MOB2	-0.823327	6.49454	1.8831e-11	1.61412e-10
YKL197C	PEX1	1.33695	5.2408	1.89185e-11	1.61918e-10
YLR168C	UPS2	-0.98774	5.78075	1.98359e-11	1.69515e-10
YDR321W	ASP1	-1.05496	7.20185	2.02047e-11	1.72407e-10
YMR143W	RPS16A	-1.16042	9.292	2.07688e-11	1.76955e-10
YGR054W	NOT_AVAILABLE	-1.01306	8.48462	2.20859e-11	1.87895e-10
YJR019C	TES1	1.07113	5.48736	2.32838e-11	1.9779e-10
YPL043W	NOP4	-1.41453	9.46078	2.35926e-11	1.99878e-10
YDL191W	RPL35A	-1.17071	7.21926	2.3614e-11	1.99878e-10
YDR229W	IVY1	1.14213	5.0655	2.36351e-11	1.99878e-10
YHR070W	TRM5	-0.91537	6.17309	2.36997e-11	2.00127e-10
YOR167C	RPS28A	-1.12674	8.43597	2.39247e-11	2.01727e-10
YER006W	NUG1	-1.17306	9.21402	2.41726e-11	2.03515e-10
YDL122W	UBP1	-1.00126	8.44393	2.45695e-11	2.06551e-10
YPL199C	NOT_AVAILABLE	-0.959786	5.54125	2.46783e-11	2.07159e-10
YDR447C	RPS17B	-1.25245	8.58754	2.54132e-11	2.13014e-10
YFL042C	NOT_AVAILABLE	1.40771	5.23828	2.71625e-11	2.27341e-10
YER142C	MAG1	1.6714	4.4762	2.93306e-11	2.45126e-10
YJR033C	RAV1	1.45472	5.13339	2.95219e-11	2.46362e-10
YBL092W	RPL32	-1.10508	10.4016	2.96387e-11	2.46974e-10
YJR007W	SUI2	-1.06711	8.5178	3.03986e-11	2.52936e-10
YNL218W	MGS1	1.36738	4.34565	3.05507e-11	2.53546e-10
YJR070C	LIA1	-1.27607	8.6174	3.05611e-11	2.53546e-10
YNL247W	NOT_AVAILABLE	-1.0609	8.79005	3.06273e-11	2.53724e-10
YER065C	ICL1	1.40644	7.00631	3.07679e-11	2.54518e-10
YJL137C	GLG2	1.60599	4.44369	3.15374e-11	2.60504e-10
YPR187W	RPO26	-1.13397	8.02573	3.21893e-11	2.65503e-10
YLR450W	HMG2	1.00015	6.11102	3.24714e-11	2.67442e-10
YOL097C	WRS1	-1.02021	8.26567	3.3422e-11	2.74873e-10
YHL023C	NPR3	0.883163	6.61375	3.34987e-11	2.75106e-10
YML034W	SRC1	1.02532	6.02365	3.58099e-11	2.93662e-10
YKL103C	APE1	2.15531	5.33942	3.60054e-11	2.94839e-10
YDL130W	RPP1B	-1.14938	9.2089	3.9671e-11	3.24389e-10
YPL152W	RRD2	0.946686	5.61801	4.07619e-11	3.3283e-10
YHR021C	RPS27B	-1.19018	8.74576	4.1733e-11	3.40271e-10
YHR113W	APE4	0.982988	6.36691	4.25843e-11	3.46715e-10
YDR265W	PEX10	1.35681	4.59454	4.39396e-11	3.57237e-10
YPL227C	ALG5	-0.978975	5.7564	4.41975e-11	3.58821e-10
YEL011W	GLC3	2.32275	4.80349	4.45582e-11	3.61233e-10
YKL100C	NOT_AVAILABLE	1.08199	6.21448	4.55817e-11	3.69004e-10
YPL249C-A	RPL36B	-1.0981	9.33942	4.665e-11	3.77115e-10
YJL164C	TPK1	2.11541	4.47806	4.7013e-11	3.79509e-10
YLR218C	COA4	2.06635	2.76645	4.86637e-11	3.92277e-10
YLR340W	RPP0	-1.27973	11.0203	4.96218e-11	3.99434e-10
YBR143C	SUP45	-1.08131	9.93097	4.98187e-11	4.00453e-10
YOR096W	RPS7A	-1.23491	9.52238	5.03989e-11	4.04544e-10
YPR061C	JID1	0.950306	5.82615	5.05608e-11	4.05271e-10
YOR276W	CAF20	-0.934911	7.68737	5.07849e-11	4.06493e-10
YDR512C	EMI1	1.92951	2.84017	5.15649e-11	4.12157e-10
YMR142C	RPL13B	-1.08553	9.73121	5.37808e-11	4.29265e-10
YHR141C	RPL42B	-1.16301	8.96444	5.46884e-11	4.35768e-10
YIL148W	RPL40A	-1.10325	9.65897	5.4749e-11	4.35768e-10
YDR429C	TIF35	-1.08558	8.62981	5.5447e-11	4.40706e-10
YOL129W	VPS68	1.09679	5.89121	5.55282e-11	4.40736e-10
YDR069C	DOA4	0.982563	5.75035	5.64124e-11	4.47129e-10
YHR160C	PEX18	1.51385	4.72463	5.70336e-11	4.51423e-10
YNL132W	KRE33	-1.38601	8.8654	6.12355e-11	4.84007e-10
YGR083C	GCD2	-1.05456	8.6752	6.25845e-11	4.93983e-10
YNR026C	SEC12	-0.992618	6.75819	6.30067e-11	4.96626e-10
YJR036C	HUL4	1.40317	5.08099	6.53973e-11	5.14755e-10
YMR196W	NOT_AVAILABLE	1.33291	8.3993	6.57053e-11	5.16463e-10
YGR034W	RPL26B	-1.24823	9.902	6.63097e-11	5.20494e-10
YCR011C	ADP1	1.11335	7.03949	6.77849e-11	5.3134e-10
YKR056W	TRM2	-0.823931	7.50322	6.8119e-11	5.33223e-10
YGR145W	ENP2	-1.222	8.42394	6.86491e-11	5.3627e-10
YBR024W	SCO2	1.53365	4.44564	6.86969e-11	5.3627e-10
YOR201C	MRM1	-0.93028	7.79706	6.94252e-11	5.41212e-10
YMR302C	YME2	0.860097	7.39013	7.39279e-11	5.75086e-10
YDR060W	MAK21	-1.38722	9.76807	7.39729e-11	5.75086e-10
YDL060W	TSR1	-1.20795	8.16751	7.55912e-11	5.8667e-10
YBR002C	RER2	-0.888824	6.08265	7.56694e-11	5.8667e-10
YJR124C	NOT_AVAILABLE	-0.96194	5.93625	7.88691e-11	6.10645e-10
YDL091C	UBX3	1.00532	5.66316	8.21962e-11	6.35538e-10
YML022W	APT1	-1.15728	7.84781	8.23217e-11	6.35644e-10
YJL196C	ELO1	1.89464	4.68541	8.44078e-11	6.50868e-10
YIL096C	BMT5	-1.07473	6.39987	8.58311e-11	6.60946e-10
YBR079C	RPG1	-1.21018	9.95172	8.63745e-11	6.6423e-10
YMR243C	ZRC1	-1.01719	8.45078	8.66133e-11	6.65167e-10
YDL113C	ATG20	1.03151	5.46154	8.70734e-11	6.67798e-10
YIL111W	COX5B	0.992926	6.07704	8.74074e-11	6.69456e-10
YBR003W	COQ1	1.40631	4.61561	8.81464e-11	6.74207e-10
YOR307C	SLY41	-0.926297	7.57551	9.14499e-11	6.98534e-10
YMR308C	PSE1	-1.10964	8.97848	9.48988e-11	7.23307e-10
YLR372W	ELO3	-1.33974	8.60369	9.49476e-11	7.23307e-10
YER182W	FMP10	1.28403	4.6641	9.77139e-11	7.43384e-10
YDL142C	CRD1	1.28026	3.80211	9.87684e-11	7.50402e-10
YPL079W	RPL21B	-1.09641	9.22052	9.9431e-11	7.54427e-10
YDR479C	PEX29	1.03496	5.70978	1.00258e-10	7.59691e-10
YML100W	TSL1	2.15291	5.56559	1.0082e-10	7.6293e-10
YDR023W	SES1	-0.972884	8.79007	1.0408e-10	7.86549e-10
YLR080W	EMP46	2.10054	4.31041	1.04623e-10	7.89605e-10
YKL057C	NUP120	-0.822089	7.03615	1.07367e-10	8.09242e-10
YMR215W	GAS3	-0.985585	7.55158	1.07814e-10	8.1153e-10
YBL022C	PIM1	0.847153	7.08168	1.08915e-10	8.18735e-10
YFR008W	FAR7	1.47699	3.60964	1.11767e-10	8.39066e-10
YFR049W	YMR31	1.35511	5.77478	1.1317e-10	8.48479e-10
YIL162W	SUC2	-1.04298	8.39371	1.14129e-10	8.54539e-10
YJR145C	RPS4A	-1.29565	9.97187	1.22376e-10	9.14901e-10
YOR001W	RRP6	-1.04092	7.91421	1.22601e-10	9.14901e-10
YPL220W	RPL1A	-1.19205	6.1953	1.22674e-10	9.14901e-10
YHR004C	NEM1	1.64844	4.44972	1.24978e-10	9.30805e-10
YNL138W	SRV2	1.06372	6.75183	1.25134e-10	9.30805e-10
YDL014W	NOP1	-1.46472	10.2208	1.2764e-10	9.48211e-10
YGR255C	COQ6	1.55164	5.03808	1.28426e-10	9.52799e-10
YLR189C	ATG26	0.904296	7.65359	1.34049e-10	9.93223e-10
YFL054C	NOT_AVAILABLE	1.02561	5.86432	1.36803e-10	1.0123e-09
YDL063C	SYO1	-0.988632	7.83273	1.37785e-10	1.01824e-09
YBL042C	FUI1	-1.0581	8.44497	1.38796e-10	1.02439e-09
YGR047C	TFC4	0.895623	6.37218	1.48266e-10	1.09287e-09
YGL070C	RPB9	-1.36458	5.47733	1.4899e-10	1.09678e-09
YKL188C	PXA2	1.83424	4.93891	1.60528e-10	1.18018e-09
YPL146C	NOP53	-1.13679	8.94705	1.60878e-10	1.18123e-09
YGR195W	SKI6	-0.987342	6.62833	1.76665e-10	1.29547e-09
YGL246C	RAI1	-1.0183	6.20334	1.79743e-10	1.31537e-09
YIR007W	NOT_AVAILABLE	1.48214	4.64258	1.79842e-10	1.31537e-09
YEL060C	PRB1	1.08012	9.34722	1.81845e-10	1.32831e-09
YMR079W	SEC14	-0.892456	7.65824	1.86898e-10	1.36347e-09
YJR091C	JSN1	0.901813	7.33442	1.93906e-10	1.41278e-09
YDR394W	RPT3	0.799837	6.97367	1.95465e-10	1.42232e-09
YDR315C	IPK1	1.92712	3.42283	1.97829e-10	1.43767e-09
YJL072C	PSF2	-0.860584	6.32142	1.99721e-10	1.44957e-09
YLR237W	THI7	-1.24227	9.65154	2.04826e-10	1.48473e-09
YGR173W	RBG2	-0.877389	6.72198	2.07597e-10	1.50289e-09
YFL023W	BUD27	-0.973798	7.31844	2.13216e-10	1.54161e-09
YLR367W	RPS22B	-1.04348	7.66218	2.13919e-10	1.54473e-09
YER156C	NOT_AVAILABLE	-1.02672	7.58629	2.15044e-10	1.55089e-09
YHR089C	GAR1	-1.21214	9.65211	2.17666e-10	1.5678e-09
YMR270C	RRN9	-0.93984	5.909	2.20875e-10	1.5889e-09
YJL105W	SET4	1.01579	5.33984	2.21609e-10	1.59217e-09
YER020W	GPA2	0.852828	6.8667	2.2298e-10	1.6e-09
YDR513W	GRX2	1.24879	6.03885	2.24681e-10	1.61016e-09
YOR108W	LEU9	-1.08824	9.38409	2.25847e-10	1.61648e-09
YGR157W	CHO2	0.951495	7.97849	2.27488e-10	1.62618e-09
YJL025W	RRN7	-1.00997	5.6275	2.42142e-10	1.72876e-09
YBR059C	AKL1	0.900089	6.99494	2.42507e-10	1.7292e-09
YOL127W	RPL25	-1.14193	10.1158	2.45739e-10	1.75004e-09
YLR185W	RPL37A	-1.10845	8.45437	2.58557e-10	1.8383e-09
YOL093W	TRM10	-1.3438	6.05534	2.58779e-10	1.8383e-09
YBR084W	MIS1	-1.15908	8.60958	2.62549e-10	1.86275e-09
YIL021W	RPB3	-0.822139	6.7771	2.64433e-10	1.87378e-09
YAR002W	NUP60	-0.92664	7.25494	2.68267e-10	1.89858e-09
YJL050W	MTR4	-1.0169	8.76201	2.70154e-10	1.90955e-09
YMR321C	NOT_AVAILABLE	-1.79269	4.10441	2.75613e-10	1.94573e-09
YDR152W	GIR2	-1.13086	8.13543	2.77574e-10	1.95714e-09
YDL061C	RPS29B	-1.04286	7.25842	2.86352e-10	2.01653e-09
YBL072C	RPS8A	-1.03818	8.19223	2.87188e-10	2.01991e-09
YDR358W	GGA1	2.33587	4.26175	2.882e-10	2.02452e-09
YFL044C	OTU1	1.33	4.72088	2.91947e-10	2.04831e-09
YLR018C	POM34	-0.910827	6.41578	2.94803e-10	2.0658e-09
YDL029W	ARP2	0.934323	5.90212	2.99563e-10	2.09657e-09
YDR190C	RVB1	-1.00226	8.08013	3.03249e-10	2.11976e-09
YNL065W	AQR1	-1.00414	7.96323	3.39577e-10	2.37078e-09
YNL067W	RPL9B	-1.06032	8.0983	3.50461e-10	2.44376e-09
YPL012W	RRP12	-1.23271	9.51917	3.52107e-10	2.45224e-09
YDL045C	FAD1	0.905851	5.67351	3.54224e-10	2.46396e-09
YER059W	PCL6	1.45451	4.62247	3.64335e-10	2.53119e-09
YER037W	PHM8	1.34409	5.82299	3.6739e-10	2.5493e-09
YDR361C	BCP1	-0.828304	6.71444	3.72231e-10	2.57974e-09
YJL082W	IML2	1.03554	6.4945	3.73006e-10	2.58196e-09
YMR260C	TIF11	-1.08037	8.91384	3.75583e-10	2.59664e-09
YPL028W	ERG10	1.12123	5.76146	3.84076e-10	2.65213e-09
YOR020W-A	NOT_AVAILABLE	1.35974	4.68259	3.95499e-10	2.72769e-09
YJR072C	NPA3	-0.923657	7.53901	4.00967e-10	2.76206e-09
YGR119C	NUP57	-0.909829	7.97419	4.01618e-10	2.76319e-09
YFR024C-A	LSB3	1.10355	5.74879	4.12481e-10	2.8345e-09
YDR049W	VMS1	-0.788594	7.0684	4.23103e-10	2.90398e-09
YMR053C	STB2	1.68891	4.71375	4.23781e-10	2.90512e-09
YOR242C	SSP2	-1.27998	4.69739	4.43042e-10	3.03309e-09
YOL142W	RRP40	-0.836255	6.69583	4.43516e-10	3.03309e-09
YLR150W	STM1	-1.11408	10.193	4.51815e-10	3.08564e-09
YGL111W	NSA1	-1.08851	7.56628	4.52286e-10	3.08564e-09
YPL224C	MMT2	0.930567	5.75487	4.7154e-10	3.21314e-09
YER094C	PUP3	0.856807	6.09489	4.77308e-10	3.24855e-09
YIL042C	PKP1	1.22003	5.00649	4.80816e-10	3.26851e-09
YIL107C	PFK26	1.14364	6.41983	4.84628e-10	3.29049e-09
YPR190C	RPC82	-0.880107	7.59393	4.8652e-10	3.29939e-09
YIL099W	SGA1	1.14573	5.82958	4.95153e-10	3.35394e-09
YGR103W	NOP7	-1.31306	9.97596	4.98133e-10	3.37011e-09
YJR149W	NOT_AVAILABLE	1.31172	4.95575	5.05019e-10	3.41263e-09
YNR055C	HOL1	-0.824185	7.20647	5.18636e-10	3.49889e-09
YGR244C	LSC2	1.05597	7.49269	5.19517e-10	3.49889e-09
YHR020W	NOT_AVAILABLE	-1.01296	9.06415	5.19631e-10	3.49889e-09
YPL150W	NOT_AVAILABLE	0.783088	6.41151	5.25662e-10	3.53531e-09
YPR143W	RRP15	-1.08511	8.07705	5.27858e-10	3.54588e-09
YDR266C	HEL2	-0.945957	7.81609	5.38677e-10	3.61429e-09
YLR223C	IFH1	-0.943631	9.63211	5.48595e-10	3.67649e-09
YGR185C	TYS1	-1.03618	8.53746	5.50096e-10	3.68221e-09
YER025W	GCD11	-0.972973	9.15256	5.5365e-10	3.70164e-09
YIL125W	KGD1	1.07395	7.79586	5.62577e-10	3.75691e-09
YIL083C	CAB2	0.899043	5.81695	5.64187e-10	3.76323e-09
YOR145C	PNO1	-1.02899	9.27726	5.72868e-10	3.81666e-09
YMR278W	PRM15	1.43142	4.9119	5.78996e-10	3.85297e-09
YHR037W	PUT2	0.999865	7.03984	5.96394e-10	3.9641e-09
YPR049C	ATG11	0.816411	7.08915	6.07209e-10	4.03127e-09
YPL158C	AIM44	0.931948	5.18021	6.08313e-10	4.03389e-09
YPR158W	CUR1	1.29568	4.53622	6.19473e-10	4.10311e-09
YGL156W	AMS1	1.7153	6.65739	6.34484e-10	4.19764e-09
YEL046C	GLY1	-0.99596	9.72863	6.3599e-10	4.20112e-09
YFR009W	GCN20	-0.921303	7.31898	6.36489e-10	4.20112e-09
YGR162W	TIF4631	-1.05921	9.33299	6.59595e-10	4.34859e-09
YLR355C	ILV5	-1.01428	10.9529	6.82866e-10	4.49679e-09
YNL162W	RPL42A	-1.06908	8.31333	6.8811e-10	4.52608e-09
YKL181W	PRS1	-1.06009	9.54672	7.0969e-10	4.66262e-09
YGL076C	RPL7A	-1.06793	9.08635	7.15241e-10	4.69366e-09
YOR347C	PYK2	1.20337	4.9714	7.23661e-10	4.74345e-09
YMR147W	NOT_AVAILABLE	-0.844555	6.33928	7.31759e-10	4.791e-09
YGR125W	NOT_AVAILABLE	0.837994	7.58046	7.51012e-10	4.91139e-09
YPR010C-A	NOT_AVAILABLE	1.13909	6.51271	7.54085e-10	4.92582e-09
YLR318W	EST2	-0.894645	6.24302	7.6918e-10	5.01866e-09
YMR135C	GID8	0.74698	6.88884	7.76955e-10	5.06357e-09
YKL065C	YET1	1.13605	5.57949	7.85518e-10	5.11352e-09
YBL058W	SHP1	0.851798	6.44587	7.99909e-10	5.2009e-09
YGL029W	CGR1	-1.12337	6.21981	8.00772e-10	5.2009e-09
YLR060W	FRS1	-1.01101	9.07278	8.25527e-10	5.35556e-09
YGR264C	MES1	-0.975839	9.06177	8.40142e-10	5.44416e-09
YNR007C	ATG3	0.860585	5.70848	8.42324e-10	5.45208e-09
YNL153C	GIM3	-0.96883	6.16298	8.49897e-10	5.49484e-09
YML055W	SPC2	-0.744474	6.50847	8.81932e-10	5.69547e-09
YPR132W	RPS23B	-1.13595	9.33862	9.25119e-10	5.9676e-09
YCL059C	KRR1	-1.11804	8.25447	9.26428e-10	5.96926e-09
YDR183C-A	NOT_AVAILABLE	-1.85305	3.85754	9.30825e-10	5.99081e-09
YOR063W	RPL3	-1.0813	11.2238	9.57883e-10	6.15797e-09
YGL215W	CLG1	-1.04535	9.73461	9.741e-10	6.25516e-09
YAL035W	FUN12	-1.07255	10.4897	9.835e-10	6.30838e-09
YGR066C	NOT_AVAILABLE	1.52461	5.3602	9.8636e-10	6.3196e-09
YLR348C	DIC1	1.15509	6.06381	9.89925e-10	6.3353e-09
YMR029C	FAR8	1.00948	5.45984	9.94933e-10	6.36019e-09
YPL262W	FUM1	0.846329	6.86387	1.12496e-09	7.18334e-09
YNL178W	RPS3	-1.21608	10.1731	1.12687e-09	7.18746e-09
YKL014C	URB1	-1.18499	8.56414	1.14777e-09	7.31256e-09
YKL056C	TMA19	-1.26222	10.0061	1.21625e-09	7.74017e-09
YGR214W	RPS0A	-0.989996	9.89557	1.2231e-09	7.77506e-09
YAL030W	SNC1	1.16845	4.87966	1.22454e-09	7.77546e-09
YLR075W	RPL10	-1.05089	10.7868	1.27299e-09	8.07409e-09
YDR368W	YPR1	0.9138	5.63636	1.27985e-09	8.10559e-09
YDR284C	DPP1	1.47122	4.75	1.28081e-09	8.10559e-09
YJR002W	MPP10	-1.06214	8.40847	1.29225e-09	8.16888e-09
YJR021C	REC107	0.877302	5.31001	1.29842e-09	8.19882e-09
YDR002W	YRB1	-0.876903	8.22263	1.32153e-09	8.33549e-09
YKR059W	TIF1	-0.962757	9.24413	1.32792e-09	8.36648e-09
YKR035W-A	DID2	0.791871	6.70229	1.33631e-09	8.41001e-09
YJR039W	NOT_AVAILABLE	1.25748	5.15903	1.3391e-09	8.41324e-09
YFR017C	IGD1	0.926527	5.54509	1.33978e-09	8.41324e-09
YLR438W	CAR2	0.965906	7.0634	1.34388e-09	8.42968e-09
YHR142W	CHS7	-0.820435	6.43636	1.35316e-09	8.47851e-09
YJR111C	NOT_AVAILABLE	-0.943775	7.75301	1.39028e-09	8.70149e-09
YBR138C	NOT_AVAILABLE	1.73862	2.7958	1.40297e-09	8.77125e-09
YNL202W	SPS19	1.56879	2.73	1.4124e-09	8.82052e-09
YGL077C	HNM1	0.963237	5.26919	1.49573e-09	9.33064e-09
YOR210W	RPB10	-1.02587	6.33505	1.52601e-09	9.50913e-09
YBR030W	RKM3	-1.05317	5.5438	1.52834e-09	9.51319e-09
YPL245W	NOT_AVAILABLE	-1.16205	5.28977	1.55793e-09	9.6868e-09
YOL140W	ARG8	-1.06805	9.52762	1.56152e-09	9.69851e-09
YDR529C	QCR7	1.00985	7.79254	1.56569e-09	9.7138e-09
YBR025C	OLA1	-0.989574	8.81257	1.58815e-09	9.84237e-09
YER152C	NOT_AVAILABLE	0.799589	6.45793	1.60471e-09	9.93418e-09
YMR104C	YPK2	1.17398	4.87078	1.61844e-09	1.00082e-08
YDL051W	LHP1	-0.844987	7.69537	1.69763e-09	1.04866e-08
YMR110C	HFD1	1.53721	5.89927	1.70258e-09	1.05057e-08
YER036C	ARB1	-0.899751	9.40283	1.7206e-09	1.06054e-08
YAL054C	ACS1	1.37593	6.05448	1.74271e-09	1.073e-08
YGR231C	PHB2	0.818359	6.2822	1.84809e-09	1.13665e-08
YER123W	YCK3	-0.770991	6.83958	1.89143e-09	1.16206e-08
YLR274W	MCM5	-0.799779	6.78412	1.89806e-09	1.16487e-08
YOR161C	PNS1	1.44255	5.51608	1.91121e-09	1.17167e-08
YOR070C	GYP1	0.743645	6.362	1.941e-09	1.18865e-08
YOR137C	SIA1	1.20697	4.65863	1.9926e-09	1.21894e-08
YNL050C	NOT_AVAILABLE	-0.825115	7.02904	2.00408e-09	1.22464e-08
YIL035C	CKA1	-0.930882	7.78483	2.06237e-09	1.25891e-08
YJR132W	NMD5	-1.01659	8.04467	2.10331e-09	1.28252e-08
YKL171W	NNK1	0.898273	5.67823	2.14984e-09	1.30949e-08
YGL141W	HUL5	0.810489	6.85817	2.1645e-09	1.31592e-08
YDR018C	NOT_AVAILABLE	1.31491	3.75901	2.16502e-09	1.31592e-08
YLL015W	BPT1	1.15899	6.87694	2.19076e-09	1.33014e-08
YPR016C	TIF6	-1.02791	8.49597	2.20556e-09	1.3377e-08
YER136W	GDI1	0.912299	7.41469	2.21097e-09	1.33955e-08
YJL198W	PHO90	-1.05486	8.39679	2.24237e-09	1.35713e-08
YOL032W	OPI10	2.02697	2.9238	2.27238e-09	1.37382e-08
YCR047C	BUD23	-0.981228	7.52956	2.34071e-09	1.41296e-08
YJR104C	SOD1	1.04989	8.8169	2.34209e-09	1.41296e-08
YNL055C	POR1	1.12103	7.58922	2.35761e-09	1.42082e-08
YOL092W	YPQ1	-0.93963	7.8345	2.39732e-09	1.44179e-08
YJL102W	MEF2	0.904374	5.79466	2.39748e-09	1.44179e-08
YMR128W	ECM16	-1.14521	9.15577	2.46072e-09	1.47825e-08
YOR234C	RPL33B	-1.14844	9.19655	2.52159e-09	1.51322e-08
YAL019W	FUN30	-0.952381	8.49322	2.52817e-09	1.51557e-08
YNL134C	NOT_AVAILABLE	1.43712	6.37099	2.55654e-09	1.53096e-08
YER002W	NOP16	-0.92712	8.15673	2.57149e-09	1.53829e-08
YNL162W-A	NOT_AVAILABLE	-1.36449	3.61621	2.69824e-09	1.61186e-08
YIL024C	NOT_AVAILABLE	1.0161	5.60844	2.70014e-09	1.61186e-08
YNL004W	HRB1	-0.886369	8.1093	2.7731e-09	1.65367e-08
YER067W	RGI1	2.53107	0.740183	2.77945e-09	1.65573e-08
YGR078C	PAC10	-0.893597	6.24789	2.80225e-09	1.66756e-08
YOR091W	TMA46	-1.05052	8.246	2.82546e-09	1.67961e-08
YOL071W	SDH5	1.0809	4.90558	2.85915e-09	1.69786e-08
YDL184C	RPL41A	-1.2743	4.40447	2.88761e-09	1.71297e-08
YPL030W	TRM44	-0.776882	7.05543	2.91583e-09	1.72791e-08
YFL053W	DAK2	1.15715	4.76794	3.01693e-09	1.78596e-08
YJL166W	QCR8	1.03193	6.73864	3.06637e-09	1.81334e-08
YGL103W	RPL28	-1.18579	10.2208	3.19098e-09	1.88506e-08
YDL092W	SRP14	-0.815968	6.83483	3.28515e-09	1.93868e-08
YML024W	RPS17A	-1.12113	8.97726	3.40695e-09	2.00848e-08
YJR125C	ENT3	0.780191	6.80408	3.41291e-09	2.0099e-08
YDL229W	SSB1	-1.10639	11.192	3.46541e-09	2.03871e-08
YLR336C	SGD1	-0.866037	7.76863	3.65565e-09	2.14774e-08
YCL052C	PBN1	0.822545	5.90215	3.6583e-09	2.14774e-08
YML094W	GIM5	-0.930635	5.74959	3.71122e-09	2.17656e-08
YKR082W	NUP133	-0.825672	7.42573	3.76149e-09	2.20377e-08
YNL244C	SUI1	-0.948344	8.6221	3.82968e-09	2.24141e-08
YHR203C	RPS4B	-0.978151	10.0192	3.87993e-09	2.26848e-08
YOR155C	ISN1	1.63774	4.22183	4.17286e-09	2.43724e-08
YNL217W	NOT_AVAILABLE	0.841674	5.63693	4.22291e-09	2.46394e-08
YNL115C	NOT_AVAILABLE	2.00311	5.65836	4.29047e-09	2.50079e-08
YLR126C	NOT_AVAILABLE	0.876394	5.59329	4.36295e-09	2.54043e-08
YER055C	HIS1	-0.948668	9.72175	4.42746e-09	2.57536e-08
YDL031W	DBP10	-1.0498	9.49308	4.43586e-09	2.57761e-08
YOR376W-A	NOT_AVAILABLE	1.52593	2.69781	4.44781e-09	2.58191e-08
YNL159C	ASI2	1.06792	4.9056	4.56215e-09	2.64558e-08
YHL007C	STE20	-0.930584	8.51817	4.56797e-09	2.64626e-08
YER061C	CEM1	0.739185	6.207	4.66399e-09	2.69913e-08
YOR223W	DSC3	0.999586	4.99624	4.68935e-09	2.71105e-08
YOR065W	CYT1	1.31169	6.24626	4.92919e-09	2.8468e-08
YNL009W	IDP3	1.7498	3.68404	4.93485e-09	2.84719e-08
YLR455W	PDP3	-0.812853	5.60445	5.0599e-09	2.91637e-08
YDL230W	PTP1	1.41166	3.36454	5.12062e-09	2.94838e-08
YPR155C	NCA2	1.19291	4.90554	5.17877e-09	2.97884e-08
YOL076W	MDM20	-0.807298	5.6529	5.27644e-09	3.03195e-08
YGL189C	RPS26A	-0.975482	9.97574	5.30325e-09	3.04428e-08
YOR236W	DFR1	-0.84274	6.27375	5.42748e-09	3.11245e-08
YOR228C	MCP1	1.40641	3.60465	5.49867e-09	3.15009e-08
YJL111W	CCT7	-0.849409	8.06235	5.80536e-09	3.32244e-08
YPL191C	NOT_AVAILABLE	1.21219	3.79625	5.82557e-09	3.33065e-08
YDL110C	TMA17	1.13548	5.90084	5.86011e-09	3.34704e-08
YDR369C	XRS2	1.08827	4.93587	6.00258e-09	3.42497e-08
YMR253C	NOT_AVAILABLE	1.00214	5.34903	6.22949e-09	3.55087e-08
YBL071W-A	KTI11	-0.907029	6.16726	6.27768e-09	3.57475e-08
YPR103W	PRE2	0.794439	6.16741	6.30644e-09	3.58754e-08
YLR287C-A	RPS30A	-0.990635	9.86039	6.68174e-09	3.79723e-08
YBR239C	ERT1	-0.818025	6.65625	6.96923e-09	3.95666e-08
YIL128W	MET18	-0.766145	6.88392	7.10455e-09	4.02946e-08
YNL227C	JJJ1	-0.989278	8.33872	7.25228e-09	4.10914e-08
YMR217W	GUA1	-1.08642	10.6335	7.27108e-09	4.11446e-08
YBL047C	EDE1	0.8596	8.07994	7.27615e-09	4.11446e-08
YGL248W	PDE1	0.707276	6.23608	7.50111e-09	4.23745e-08
YDR251W	PAM1	0.735277	6.79229	7.53404e-09	4.25183e-08
YHR075C	PPE1	1.08927	4.9512	7.57645e-09	4.26866e-08
YIL136W	OM45	1.79119	6.38877	7.57888e-09	4.26866e-08
YAR007C	RFA1	0.944802	6.03231	7.60998e-09	4.28193e-08
YLR017W	MEU1	-1.15308	8.97647	7.72325e-09	4.34137e-08
YJL124C	LSM1	-0.784645	6.87525	7.77968e-09	4.36877e-08
YGR072W	UPF3	-0.744954	6.87557	7.81182e-09	4.38248e-08
YDL143W	CCT4	-0.895826	8.04224	7.81971e-09	4.38259e-08
YDR300C	PRO1	-0.782396	7.11714	8.05914e-09	4.51233e-08
YPR006C	ICL2	0.936972	5.89686	8.23886e-09	4.60841e-08
YNL308C	KRI1	-1.10334	10.1319	8.34594e-09	4.66372e-08
YMR034C	NOT_AVAILABLE	1.12311	4.40384	8.53094e-09	4.76241e-08
YHL030W	ECM29	0.945097	6.36891	8.64033e-09	4.81874e-08
YDR287W	INM2	0.972619	5.46279	8.64951e-09	4.81913e-08
YDR430C	CYM1	0.823572	5.85019	8.84214e-09	4.92163e-08
YMR223W	UBP8	-0.85842	5.48537	8.94159e-09	4.97212e-08
YMR296C	LCB1	-0.765354	7.76889	8.95217e-09	4.97314e-08
YDR478W	SNM1	-0.86778	6.14937	9.03492e-09	5.0142e-08
YPR172W	NOT_AVAILABLE	1.18385	4.86966	9.14241e-09	5.06891e-08
YPL235W	RVB2	-0.851522	7.58034	9.26492e-09	5.13182e-08
YPL266W	DIM1	-1.05307	8.40224	9.36732e-09	5.18349e-08
YGR087C	PDC6	1.2199	10.6116	9.68104e-09	5.35189e-08
YGR239C	PEX21	-0.911957	8.49718	9.78581e-09	5.40455e-08
YNR045W	PET494	0.850831	5.19748	9.80335e-09	5.40898e-08
YPL237W	SUI3	-0.876193	9.00392	9.99478e-09	5.50925e-08
YKL017C	HCS1	1.2886	4.43008	1.02391e-08	5.63848e-08
YML106W	URA5	-0.998468	8.57428	1.02766e-08	5.65363e-08
YDR281C	PHM6	1.62653	2.28973	1.03115e-08	5.66735e-08
YOL018C	TLG2	1.24577	4.30799	1.04068e-08	5.71417e-08
YNR021W	NOT_AVAILABLE	-0.796415	6.4433	1.07836e-08	5.91539e-08
YER141W	COX15	0.790023	6.32335	1.08425e-08	5.94194e-08
YPR193C	HPA2	1.88782	3.34381	1.0892e-08	5.9633e-08
YMR116C	ASC1	-1.25188	10.7193	1.09312e-08	5.97901e-08
YDR216W	ADR1	0.853318	8.34351	1.10865e-08	6.05812e-08
YDR257C	RKM4	-0.808591	6.54945	1.12868e-08	6.16166e-08
YJL130C	URA2	-0.94601	12.801	1.13785e-08	6.20575e-08
YLR177W	NOT_AVAILABLE	1.00669	5.3187	1.15516e-08	6.29413e-08
YDR120C	TRM1	-0.887646	8.61147	1.15651e-08	6.29546e-08
YDR133C	NOT_AVAILABLE	-1.00584	11.0133	1.17123e-08	6.36946e-08
YBR128C	ATG14	2.12966	3.16777	1.17393e-08	6.37805e-08
YOR051C	ETT1	-1.0125	8.07869	1.18611e-08	6.43808e-08
YIR014W	NOT_AVAILABLE	0.980488	5.0772	1.20188e-08	6.51212e-08
YMR125W	STO1	-0.754621	7.67417	1.20204e-08	6.51212e-08
YDL112W	TRM3	-0.896135	7.89643	1.21331e-08	6.56688e-08
YOR341W	RPA190	-1.17136	9.87144	1.23194e-08	6.66139e-08
YDR247W	VHS1	0.805072	5.86828	1.25752e-08	6.79323e-08
YLR244C	MAP1	-0.91625	8.00697	1.27381e-08	6.87467e-08
YGR100W	MDR1	0.856454	6.47357	1.27648e-08	6.88255e-08
YBR017C	KAP104	-0.870504	7.9118	1.29063e-08	6.95227e-08
YNR015W	SMM1	-0.895759	7.2651	1.34092e-08	7.21634e-08
YDR385W	EFT2	-0.933302	8.33555	1.34311e-08	7.22129e-08
YLR291C	GCD7	-0.830179	7.63331	1.36555e-08	7.33497e-08
YNL093W	YPT53	1.56953	3.87464	1.36896e-08	7.34633e-08
YLR198C	NOT_AVAILABLE	-2.2902	1.81668	1.37025e-08	7.34633e-08
YPL081W	RPS9A	-0.681221	6.53843	1.37211e-08	7.34939e-08
YKL168C	KKQ8	1.49893	4.50205	1.37518e-08	7.3589e-08
YOR046C	DBP5	-0.820863	7.99014	1.38356e-08	7.39678e-08
YDL205C	HEM3	-0.767506	6.47395	1.44421e-08	7.71358e-08
YMR041C	ARA2	1.19652	4.7473	1.44553e-08	7.71358e-08
YJL180C	ATP12	1.12729	4.082	1.45396e-08	7.75125e-08
YOL138C	RTC1	0.716624	6.80065	1.47107e-08	7.83517e-08
YPL006W	NCR1	0.885072	5.85017	1.50282e-08	7.99675e-08
YBR084C-A	RPL19A	-0.891373	9.77522	1.50461e-08	7.9988e-08
YLR258W	GSY2	1.48846	3.99191	1.52452e-08	8.09703e-08
YKL193C	SDS22	1.42172	4.26042	1.54615e-08	8.20427e-08
YAL055W	PEX22	1.45336	3.75862	1.5548e-08	8.24249e-08
YDR202C	RAV2	1.35646	4.22251	1.56938e-08	8.31199e-08
YMR146C	TIF34	-0.965339	8.86473	1.61299e-08	8.53505e-08
YDR037W	KRS1	-0.975139	6.61993	1.63546e-08	8.64586e-08
YML097C	VPS9	-0.78399	7.66412	1.66135e-08	8.77459e-08
YPL086C	ELP3	-0.907951	8.25402	1.66566e-08	8.78916e-08
YOR220W	RCN2	0.870899	5.99072	1.68179e-08	8.86604e-08
YHR138C	NOT_AVAILABLE	1.25013	6.50173	1.70321e-08	8.97066e-08
YDL126C	CDC48	0.931388	8.36139	1.72455e-08	9.07464e-08
YPL193W	RSA1	-0.920411	7.37595	1.80672e-08	9.49241e-08
YEL041W	YEF1	0.86434	5.96043	1.80728e-08	9.49241e-08
YJR044C	VPS55	1.18172	4.22152	1.82497e-08	9.57646e-08
YDL111C	RRP42	-0.763218	5.96989	1.82991e-08	9.59352e-08
YGR177C	ATF2	-1.35194	3.14729	1.88813e-08	9.88961e-08
YHR178W	STB5	0.760051	5.88178	1.91895e-08	1.00418e-07
YMR027W	NOT_AVAILABLE	0.804456	6.77234	1.95737e-08	1.02307e-07
YJL138C	TIF2	-0.899008	8.65514	1.95865e-08	1.02307e-07
YPL070W	MUK1	0.839056	5.6522	1.96076e-08	1.02323e-07
YJL048C	UBX6	1.09093	6.3078	2.00533e-08	1.04553e-07
YLL039C	UBI4	0.936097	9.42077	2.01828e-08	1.05132e-07
YBR229C	ROT2	1.10434	6.23634	2.04114e-08	1.06225e-07
YMR148W	OSW5	-0.740543	7.00512	2.06202e-08	1.07214e-07
YMR165C	PAH1	1.23181	5.13542	2.08545e-08	1.08333e-07
YBR223C	TDP1	1.04303	4.56152	2.08888e-08	1.08412e-07
YOR275C	RIM20	0.991739	5.23005	2.11892e-08	1.09871e-07
YJL131C	AIM23	0.862789	5.40794	2.12646e-08	1.10161e-07
YKL117W	SBA1	0.961724	6.20356	2.14338e-08	1.10936e-07
YMR085W	NOT_AVAILABLE	1.56543	4.44418	2.14738e-08	1.11043e-07
YML013W	UBX2	0.736727	6.49641	2.19501e-08	1.13402e-07
YLR097C	HRT3	0.737549	5.92901	2.19857e-08	1.13483e-07
YNL278W	CAF120	0.717013	7.31195	2.24268e-08	1.15655e-07
YML105C	SEC65	-0.778151	6.45685	2.26375e-08	1.16635e-07
YKL085W	MDH1	0.864571	6.50704	2.29997e-08	1.18394e-07
YNL200C	NOT_AVAILABLE	2.1882	3.92399	2.32094e-08	1.19366e-07
YBL027W	RPL19B	-0.888643	9.87646	2.45034e-08	1.25907e-07
YGR174C	CBP4	1.36217	3.96664	2.45487e-08	1.26026e-07
YPL004C	LSP1	2.04257	6.14338	2.51754e-08	1.29126e-07
YDL010W	GRX6	0.851186	6.33568	2.52275e-08	1.29277e-07
YER012W	PRE1	0.882287	6.63176	2.58597e-08	1.32397e-07
YDL057W	NOT_AVAILABLE	0.872207	5.24382	2.61408e-08	1.33716e-07
YPL198W	RPL7B	-0.996457	8.18385	2.6462e-08	1.35237e-07
YMR229C	RRP5	-1.20012	10.2766	2.70497e-08	1.38116e-07
YPL226W	NEW1	-1.0064	9.83897	2.75639e-08	1.40616e-07
YMR127C	SAS2	-0.797532	6.23049	2.78292e-08	1.41841e-07
YER171W	RAD3	-0.7486	7.11715	2.78982e-08	1.42066e-07
YPL244C	HUT1	-0.758477	5.8338	2.80786e-08	1.42856e-07
YOL052C	SPE2	-0.883653	6.74365	2.83174e-08	1.43943e-07
YDR517W	GRH1	0.693796	6.72299	2.86586e-08	1.45547e-07
YDR388W	RVS167	0.767756	7.14116	2.87941e-08	1.46105e-07
YOR305W	RRG7	-0.846791	6.24325	2.9556e-08	1.49837e-07
YJL116C	NCA3	-1.00557	10.5648	2.99527e-08	1.51712e-07
YPR005C	HAL1	0.932724	5.34704	3.00116e-08	1.51875e-07
YGR118W	RPS23A	-0.951715	8.8573	3.04168e-08	1.53789e-07
YHR106W	TRR2	1.29314	5.42887	3.05588e-08	1.5431e-07
YJR073C	OPI3	1.46171	4.93289	3.05741e-08	1.5431e-07
YDR395W	SXM1	-0.949891	9.06289	3.11678e-08	1.57167e-07
YGL037C	PNC1	1.41238	6.46025	3.19157e-08	1.60795e-07
YNL025C	SSN8	1.06612	4.12189	3.29602e-08	1.6591e-07
YNL073W	MSK1	0.818462	5.23537	3.31984e-08	1.66962e-07
YPR169W	JIP5	-0.984196	8.48836	3.3343e-08	1.67541e-07
YHR001W-A	QCR10	1.47941	5.30964	3.386e-08	1.69988e-07
YMR307W	GAS1	-1.05482	10.2189	3.40748e-08	1.70916e-07
YJL158C	CIS3	-0.934092	10.5518	3.47358e-08	1.74077e-07
YDR172W	SUP35	-0.882103	9.56164	3.53685e-08	1.77092e-07
YBL041W	PRE7	0.99492	6.05047	3.54625e-08	1.77406e-07
YDR387C	NOT_AVAILABLE	1.00788	5.11262	3.653e-08	1.82586e-07
YJR040W	GEF1	1.03884	5.24349	3.72559e-08	1.8605e-07
YGL242C	NOT_AVAILABLE	1.22343	4.70937	3.72909e-08	1.86062e-07
YBL064C	PRX1	0.956351	6.80201	3.73711e-08	1.86298e-07
YML082W	NOT_AVAILABLE	-0.802862	6.5124	3.81422e-08	1.89975e-07
YNL298W	CLA4	-0.852387	7.53223	3.82179e-08	1.90186e-07
YNL183C	NPR1	0.814162	8.04548	3.86389e-08	1.92113e-07
YHR194W	MDM31	1.14571	4.64927	4.05372e-08	2.01375e-07
YOL098C	NOT_AVAILABLE	-0.759956	7.37018	4.14155e-08	2.05558e-07
YOR125C	CAT5	1.57903	2.98242	4.14922e-08	2.05759e-07
YKL084W	HOT13	1.03393	4.70649	4.20454e-08	2.08321e-07
YGL084C	GUP1	0.810767	5.62019	4.24863e-08	2.10322e-07
YNL229C	URE2	-0.747398	7.48078	4.26898e-08	2.11145e-07
YPR047W	MSF1	1.3605	3.94999	4.34023e-08	2.14483e-07
YPL017C	IRC15	1.11052	4.44186	4.35957e-08	2.15251e-07
YJL109C	UTP10	-1.18513	9.51379	4.43988e-08	2.19026e-07
YDL090C	RAM1	1.01711	4.49639	4.55994e-08	2.24754e-07
YKL122C	SRP21	-0.765515	7.59843	4.57442e-08	2.25273e-07
YHR112C	NOT_AVAILABLE	0.722193	6.12035	4.62156e-08	2.27397e-07
YLR346C	NOT_AVAILABLE	1.64251	4.19594	4.83678e-08	2.37781e-07
YJR085C	NOT_AVAILABLE	0.840802	5.74488	4.85155e-08	2.38301e-07
YIL110W	HPM1	-0.879969	6.92382	4.90366e-08	2.40652e-07
YFR028C	CDC14	-0.742868	6.34947	5.01459e-08	2.45884e-07
YNR029C	NOT_AVAILABLE	-0.726678	6.51466	5.02575e-08	2.46151e-07
YDL199C	NOT_AVAILABLE	0.963285	5.72232	5.0287e-08	2.46151e-07
YLR293C	GSP1	-0.939299	9.27481	5.10781e-08	2.49808e-07
YHR007C-A	NOT_AVAILABLE	1.41277	3.68155	5.17231e-08	2.52745e-07
YPL217C	BMS1	-1.00918	9.50557	5.19985e-08	2.53873e-07
YIL130W	ASG1	-0.754818	7.82466	5.24164e-08	2.55693e-07
YGR028W	MSP1	0.772882	6.20202	5.34911e-08	2.60712e-07
YEL036C	ANP1	-0.869347	8.23323	5.43807e-08	2.6482e-07
YER021W	RPN3	0.759786	6.88307	5.46442e-08	2.65876e-07
YNL212W	VID27	0.760287	6.72985	5.49144e-08	2.66962e-07
YGR027C	RPS25A	-0.879396	10.0836	5.51371e-08	2.67756e-07
YOL141W	PPM2	-0.991655	5.15798	5.51719e-08	2.67756e-07
YML023C	NSE5	-0.730113	6.17373	5.53193e-08	2.68242e-07
YIL101C	XBP1	0.823949	7.89105	5.5724e-08	2.69974e-07
YIL038C	NOT3	-0.747576	7.81952	5.67239e-08	2.74584e-07
YJR042W	NUP85	-0.779451	7.44532	5.71551e-08	2.76436e-07
YKR091W	SRL3	1.20985	4.17008	5.96848e-08	2.88426e-07
YLR267W	BOP2	1.15829	8.30083	6.11005e-08	2.95016e-07
YJR096W	NOT_AVAILABLE	1.27735	4.93146	6.13655e-08	2.96044e-07
YMR323W	ERR3	1.2615	3.59538	6.21759e-08	2.99699e-07
YBR248C	HIS7	-0.869324	8.74344	6.39005e-08	3.07751e-07
YOL115W	PAP2	-0.735889	7.18703	6.41972e-08	3.08918e-07
YBR235W	VHC1	0.724438	6.63084	6.46011e-08	3.10599e-07
YHR024C	MAS2	-0.71981	7.00998	6.75094e-08	3.24308e-07
YNL199C	GCR2	-0.804722	7.92563	7.03723e-08	3.37775e-07
YBL080C	PET112	1.37887	3.2038	7.18464e-08	3.44559e-07
YOL052C-A	DDR2	1.46792	7.77225	7.40012e-08	3.54594e-07
YGL237C	HAP2	0.762308	5.68018	7.44074e-08	3.5624e-07
YNL077W	APJ1	0.690384	6.18274	7.55306e-08	3.61313e-07
YMR105C	PGM2	1.33837	5.2748	7.57207e-08	3.61918e-07
YOL048C	RRT8	1.40004	4.35654	7.58204e-08	3.6209e-07
YDR376W	ARH1	1.11158	4.57554	7.59211e-08	3.62267e-07
YBL050W	SEC17	0.762375	6.7428	7.781e-08	3.70968e-07
YBL048W	RRT1	1.50404	5.46662	7.909e-08	3.76755e-07
YGL224C	SDT1	-0.782504	6.27473	8.18601e-08	3.89624e-07
YIL077C	NOT_AVAILABLE	0.925372	5.19371	8.2103e-08	3.90453e-07
YLR059C	REX2	-0.746272	6.3734	8.38281e-08	3.98324e-07
YIL075C	RPN2	0.789663	8.02402	8.59245e-08	4.07944e-07
YPR070W	MED1	-0.744853	5.77031	8.62857e-08	4.09317e-07
YCR052W	RSC6	-0.689374	7.12043	8.80738e-08	4.17451e-07
YFR045W	NOT_AVAILABLE	1.21349	4.01437	8.85317e-08	4.19271e-07
YDL234C	GYP7	0.792825	6.65441	8.87742e-08	4.2007e-07
YHR049W	FSH1	-0.808937	8.40567	9.00049e-08	4.25539e-07
YPR009W	SUT2	-0.742192	7.57471	9.20523e-08	4.34857e-07
YLR422W	NOT_AVAILABLE	0.861097	6.17008	9.29489e-08	4.38728e-07
YPL127C	HHO1	0.857771	5.34456	9.56842e-08	4.51264e-07
YNL156C	NSG2	0.748942	6.86171	9.64297e-08	4.54403e-07
YLR207W	HRD3	0.743396	5.98403	9.67262e-08	4.55423e-07
YOR204W	DED1	-0.784156	8.79852	9.6919e-08	4.55953e-07
YER073W	ALD5	-0.845734	10.7805	9.73763e-08	4.57631e-07
YKR067W	GPT2	0.680583	6.34259	9.74368e-08	4.57631e-07
YKL133C	NOT_AVAILABLE	1.05996	4.6072	9.82207e-08	4.60931e-07
YDR072C	IPT1	-0.746018	7.4837	1.00267e-07	4.70148e-07
SRG1	SRG1	1.01082	4.93985	1.00365e-07	4.70218e-07
YPR060C	ARO7	-0.779194	5.93642	1.02573e-07	4.80168e-07
YBR222C	PCS60	0.69559	6.76638	1.0412e-07	4.87007e-07
YMR008C	PLB1	0.670304	6.74116	1.07034e-07	5.00223e-07
YDR423C	CAD1	0.672491	6.23474	1.08848e-07	5.08283e-07
YMR012W	CLU1	-0.759229	8.40994	1.10384e-07	5.15036e-07
YIL098C	FMC1	1.00889	4.10504	1.14252e-07	5.32647e-07
YLR005W	SSL1	0.652972	7.17345	1.15926e-07	5.40006e-07
YKL029C	MAE1	-0.874724	9.65338	1.18176e-07	5.50035e-07
YDL133C-A	RPL41B	-1.11074	6.12834	1.2097e-07	5.62578e-07
YDL022W	GPD1	1.68689	7.33281	1.2343e-07	5.73551e-07
YGR245C	SDA1	-1.01989	9.35295	1.24108e-07	5.76229e-07
YPL014W	NOT_AVAILABLE	1.20387	3.56179	1.25079e-07	5.80264e-07
YFR002W	NIC96	-0.67561	7.46414	1.25347e-07	5.81032e-07
YMR259C	TRM732	-0.871015	7.20383	1.25743e-07	5.82392e-07
YML018C	NOT_AVAILABLE	-0.969167	7.9646	1.28244e-07	5.93495e-07
YBR225W	NOT_AVAILABLE	0.769799	5.78996	1.2846e-07	5.9401e-07
YOR090C	PTC5	0.788235	5.84703	1.2916e-07	5.96761e-07
YHR016C	YSC84	1.23506	5.50249	1.30338e-07	6.01713e-07
YPR033C	HTS1	-0.802186	8.7165	1.31085e-07	6.04672e-07
YGL054C	ERV14	-0.724892	6.98982	1.3401e-07	6.17665e-07
YPL096W	PNG1	1.06951	4.70876	1.35077e-07	6.22079e-07
YBR251W	MRPS5	-0.733649	5.97401	1.38024e-07	6.35136e-07
YHL029C	OCA5	-0.763482	8.00866	1.4411e-07	6.62602e-07
YGL188C	NOT_AVAILABLE	1.50663	3.63057	1.44922e-07	6.658e-07
YFL016C	MDJ1	0.75808	7.23461	1.45421e-07	6.67551e-07
YBL004W	UTP20	-0.966598	9.07651	1.50267e-07	6.8924e-07
YIL087C	AIM19	1.48296	3.43342	1.51444e-07	6.9408e-07
YOR116C	RPO31	-0.81071	8.29575	1.51834e-07	6.95303e-07
YHR177W	NOT_AVAILABLE	1.0044	4.20363	1.52569e-07	6.98105e-07
YOL145C	CTR9	-0.751973	8.05524	1.57719e-07	7.2109e-07
YOR120W	GCY1	1.06531	5.48458	1.66272e-07	7.59585e-07
YDR341C	NOT_AVAILABLE	-0.819689	10.0339	1.69233e-07	7.7249e-07
YDL125C	HNT1	0.896021	5.20385	1.69651e-07	7.73778e-07
YCL040W	GLK1	0.9332	6.69944	1.70515e-07	7.77094e-07
YGR055W	MUP1	-1.03076	9.69157	1.71082e-07	7.79054e-07
YDL213C	NOP6	-0.854826	8.20283	1.71234e-07	7.79124e-07
YBL039W-B	NOT_AVAILABLE	2.05037	2.42227	1.7139e-07	7.7921e-07
YOR298C-A	MBF1	0.789435	7.14607	1.73373e-07	7.87594e-07
YJR001W	AVT1	0.820743	5.40685	1.79722e-07	8.15781e-07
YJR133W	XPT1	0.966646	4.59378	1.80209e-07	8.17341e-07
YOR238W	NOT_AVAILABLE	0.936471	5.04796	1.83273e-07	8.30575e-07
YOR157C	PUP1	0.753023	6.36712	1.84048e-07	8.33421e-07
YDR153C	ENT5	-0.700686	7.45839	1.85633e-07	8.3993e-07
YIL078W	THS1	-0.81582	9.82868	1.90295e-07	8.60337e-07
YBR283C	SSH1	-0.763547	8.14116	1.92707e-07	8.70552e-07
YFR050C	PRE4	0.767194	6.72793	1.94411e-07	8.77554e-07
YOR185C	GSP2	1.63021	5.03952	1.99678e-07	8.99966e-07
YPL109C	NOT_AVAILABLE	1.45857	3.98404	1.99693e-07	8.99966e-07
YOR022C	NOT_AVAILABLE	0.740585	5.94039	2.00145e-07	9.01288e-07
YGL206C	CHC1	0.822141	7.06839	2.0094e-07	9.0415e-07
YGL188C-A	NOT_AVAILABLE	-1.46851	2.409	2.058e-07	9.25288e-07
YLR094C	GIS3	0.739797	6.70958	2.07574e-07	9.32525e-07
YOR209C	NPT1	-0.71002	7.56493	2.10631e-07	9.45456e-07
YER049W	TPA1	-0.805148	8.26724	2.10785e-07	9.45456e-07
YBR256C	RIB5	-0.890308	8.57141	2.12295e-07	9.51476e-07
YJR142W	NOT_AVAILABLE	1.28129	4.02667	2.12802e-07	9.52996e-07
YPL100W	ATG21	0.771452	5.52085	2.16282e-07	9.67821e-07
YAL037W	NOT_AVAILABLE	1.33046	2.79667	2.20664e-07	9.86653e-07
YLR262C-A	TMA7	-0.75476	7.14596	2.22475e-07	9.93965e-07
YLR219W	MSC3	0.741454	7.35074	2.22911e-07	9.95134e-07
YJR064W	CCT5	-0.735517	7.89534	2.25351e-07	1.00524e-06
YDR293C	SSD1	0.824995	8.49429	2.26567e-07	1.00987e-06
YNL314W	DAL82	0.83095	5.18594	2.27274e-07	1.01223e-06
YPL015C	HST2	0.879853	5.54835	2.33879e-07	1.04083e-06
YDR312W	SSF2	-0.661543	7.50171	2.34376e-07	1.04222e-06
YGR043C	NQM1	1.40889	6.59643	2.35437e-07	1.04612e-06
YLR172C	DPH5	-0.741684	7.09651	2.35898e-07	1.04735e-06
YHR064C	SSZ1	-0.834046	9.99138	2.36722e-07	1.05019e-06
YHR110W	ERP5	0.811869	5.3801	2.40471e-07	1.06599e-06
YPR048W	TAH18	-0.694948	6.3399	2.40815e-07	1.06668e-06
YCL038C	ATG22	0.985367	5.07719	2.44702e-07	1.0829e-06
YPL160W	CDC60	-0.802565	9.88363	2.44858e-07	1.0829e-06
YJR099W	YUH1	1.44336	3.49508	2.52525e-07	1.11594e-06
YGR126W	NOT_AVAILABLE	1.34791	2.59958	2.55353e-07	1.12756e-06
YGL169W	SUA5	-0.701451	7.16869	2.56798e-07	1.13306e-06
YOL139C	CDC33	-0.781287	9.35533	2.58788e-07	1.14096e-06
YBR111C	YSA1	1.12006	5.27335	2.6163e-07	1.15259e-06
YPL119C-A	NOT_AVAILABLE	1.76984	2.72848	2.66311e-07	1.1723e-06
YNL297C	MON2	0.769656	6.59517	2.67003e-07	1.17444e-06
YNL255C	GIS2	-0.827279	8.7797	2.70111e-07	1.18719e-06
YDL121C	NOT_AVAILABLE	-0.707128	6.11861	2.737e-07	1.20204e-06
YOL057W	NOT_AVAILABLE	0.742772	6.31322	2.78017e-07	1.22005e-06
YDL116W	NUP84	-0.658439	6.67334	2.78372e-07	1.22067e-06
YFL030W	AGX1	0.900011	6.46649	2.84206e-07	1.24529e-06
YLR139C	SLS1	-0.780514	5.87504	2.99481e-07	1.31121e-06
YLR083C	EMP70	-0.7638	8.15825	3.06821e-07	1.34231e-06
YMR297W	PRC1	0.987847	8.01181	3.22516e-07	1.40989e-06
YCR030C	SYP1	0.856151	5.74672	3.35595e-07	1.46594e-06
YMR226C	NOT_AVAILABLE	0.733885	7.92807	3.38032e-07	1.47545e-06
YEL048C	TCA17	-1.06874	4.28048	3.41333e-07	1.48872e-06
YIL090W	ICE2	-0.644267	7.0301	3.41647e-07	1.48894e-06
YKL191W	DPH2	-0.742077	7.32451	3.45843e-07	1.50607e-06
YLR072W	NOT_AVAILABLE	0.753561	5.68305	3.4641e-07	1.50739e-06
YDR505C	PSP1	0.786599	7.76433	3.618e-07	1.57315e-06
YKL067W	YNK1	1.05303	4.90631	3.66487e-07	1.59231e-06
YBR191W-A	NOT_AVAILABLE	-1.45738	2.12101	3.68801e-07	1.60114e-06
YLR181C	VTA1	0.798829	5.51936	3.70387e-07	1.6068e-06
YPL037C	EGD1	-0.838667	8.48473	3.8365e-07	1.66307e-06
YER058W	PET117	1.27215	3.23755	3.86039e-07	1.67215e-06
YDL021W	GPM2	1.02667	5.14889	3.91886e-07	1.69618e-06
YMR212C	EFR3	-0.71164	6.88602	3.92545e-07	1.69774e-06
YBR001C	NTH2	0.629415	6.85162	3.92881e-07	1.6979e-06
YDR316W	OMS1	0.872368	5.18391	3.98284e-07	1.71995e-06
YNR059W	MNT4	0.751542	5.30112	4.0478e-07	1.74667e-06
YBR053C	NOT_AVAILABLE	2.26553	3.59053	4.09239e-07	1.76457e-06
YPL031C	PHO85	0.673382	6.10155	4.14872e-07	1.7875e-06
YLR031W	NOT_AVAILABLE	1.52061	3.67553	4.21803e-07	1.81599e-06
YLR337C	VRP1	0.668446	7.36131	4.30155e-07	1.85055e-06
YPR163C	TIF3	-0.880246	10.0459	4.34494e-07	1.8678e-06
YGL256W	ADH4	-0.735274	6.45583	4.39228e-07	1.88672e-06
YLR205C	HMX1	1.28272	3.71666	4.41979e-07	1.8971e-06
YOR362C	PRE10	0.652059	6.71967	4.46995e-07	1.91719e-06
YLR370C	ARC18	0.674545	6.30298	4.54575e-07	1.94823e-06
YOR176W	HEM15	1.29198	4.10505	4.61641e-07	1.97702e-06
YMR040W	YET2	1.20977	3.9857	4.64323e-07	1.98701e-06
YFR044C	DUG1	1.17661	6.19933	4.67769e-07	2.00025e-06
YOL049W	GSH2	0.891281	5.55696	4.71763e-07	2.01581e-06
YNL084C	END3	0.929503	5.70131	4.78163e-07	2.04162e-06
YDR329C	PEX3	0.676604	6.57338	4.82529e-07	2.05872e-06
YMR154C	RIM13	0.983055	4.40259	4.84024e-07	2.06355e-06
YBR046C	ZTA1	0.816198	6.24941	4.96229e-07	2.11399e-06
YNL239W	LAP3	0.657346	6.90501	4.97169e-07	2.11641e-06
YBR103W	SIF2	0.635922	6.24197	4.98031e-07	2.1185e-06
YPL029W	SUV3	0.780029	5.25201	5.0448e-07	2.14432e-06
YHR074W	QNS1	0.690705	6.61205	5.05269e-07	2.14607e-06
YGR146C	ECL1	1.06146	4.5443	5.10991e-07	2.16876e-06
YPR191W	QCR2	1.11931	7.08846	5.14571e-07	2.18232e-06
YCL026C-A	FRM2	-0.934992	4.84635	5.19849e-07	2.20306e-06
YGR284C	ERV29	0.945753	5.55741	5.24386e-07	2.22063e-06
YLR206W	ENT2	0.645337	7.34704	5.28796e-07	2.23764e-06
YHR175W	CTR2	0.843761	4.93023	5.33061e-07	2.25401e-06
YJL209W	CBP1	-0.692275	6.03357	5.34909e-07	2.26014e-06
YDR075W	PPH3	-0.615473	7.1065	5.52502e-07	2.33274e-06
YGR182C	NOT_AVAILABLE	1.0275	5.88399	5.54125e-07	2.33786e-06
YBR151W	APD1	0.797898	5.61841	5.56197e-07	2.34486e-06
YFR007W	YFH7	1.26917	3.15187	5.65787e-07	2.38352e-06
YML110C	COQ5	1.46692	4.14597	5.72102e-07	2.40834e-06
YER007C-A	TMA20	-0.728141	6.40925	5.72844e-07	2.40968e-06
YCL057W	PRD1	0.851563	5.92526	5.78119e-07	2.43006e-06
YLR030W	NOT_AVAILABLE	1.58405	3.67693	5.7902e-07	2.43206e-06
YNL281W	HCH1	-0.698069	6.45647	5.9101e-07	2.48058e-06
YLR065C	ENV10	-0.719061	6.04412	5.91566e-07	2.48108e-06
YNR017W	TIM23	-0.677918	7.6916	5.9703e-07	2.50215e-06
YOL094C	RFC4	-0.735316	5.9747	6.0999e-07	2.55459e-06
YGL092W	NUP145	-0.729906	7.82657	6.18821e-07	2.58933e-06
YLR176C	RFX1	-0.689859	6.43295	6.19198e-07	2.58933e-06
YPL123C	RNY1	2.38584	4.02899	6.24354e-07	2.60897e-06
YLR351C	NIT3	0.834681	5.75888	6.33973e-07	2.64722e-06
YPL169C	MEX67	-0.706355	7.60868	6.43825e-07	2.68639e-06
YBL069W	AST1	-0.709482	5.55509	7.08244e-07	2.95301e-06
YBR033W	EDS1	1.04114	4.37585	7.09719e-07	2.95699e-06
YIL064W	EFM4	-0.767364	5.46056	7.16012e-07	2.97973e-06
YDR158W	HOM2	-0.861077	10.6508	7.16225e-07	2.97973e-06
YEL064C	AVT2	0.639245	5.83293	7.19218e-07	2.98999e-06
YDR470C	UGO1	1.01548	4.65685	7.25265e-07	3.01293e-06
YGL014W	PUF4	-0.762475	8.78893	7.26085e-07	3.01413e-06
YMR083W	ADH3	0.728979	8.66619	7.37219e-07	3.05812e-06
YDR245W	MNN10	-0.672726	7.59527	7.44591e-07	3.08644e-06
YCL011C	GBP2	-0.733534	7.8478	7.49657e-07	3.10518e-06
YOR049C	RSB1	0.960131	4.5968	7.54452e-07	3.12276e-06
YIR015W	RPR2	0.833546	5.40802	7.6443e-07	3.16176e-06
YML015C	TAF11	-0.635361	6.41993	7.70962e-07	3.18646e-06
YNL268W	LYP1	-0.765817	8.62922	7.74254e-07	3.19774e-06
YKR043C	SHB17	-0.755094	7.80933	7.86854e-07	3.24742e-06
YJL191W	RPS14B	-0.832947	6.4334	7.89145e-07	3.25451e-06
YDR506C	GMC1	0.951198	4.42544	8.00657e-07	3.29959e-06
YKR009C	FOX2	0.827735	5.93516	8.12412e-07	3.34561e-06
YEL042W	GDA1	-0.751	8.83992	8.16053e-07	3.35817e-06
YJR069C	HAM1	-0.654693	6.47927	8.32139e-07	3.42188e-06
YIL002C	INP51	0.878389	5.63868	8.50414e-07	3.49451e-06
YLR362W	STE11	0.656694	5.91576	8.62174e-07	3.54027e-06
YDR035W	ARO3	-0.814068	9.98824	8.82982e-07	3.6231e-06
YPL219W	PCL8	0.94944	4.53414	8.85247e-07	3.62977e-06
YCR092C	MSH3	-0.68895	6.93373	8.95448e-07	3.66895e-06
YJL044C	GYP6	-0.666832	5.5778	9.21396e-07	3.77255e-06
YHR003C	TCD1	-0.698671	6.71569	9.43593e-07	3.86059e-06
YGL038C	OCH1	0.770351	6.7144	9.44259e-07	3.86059e-06
YOR133W	EFT1	-0.896301	8.87129	9.47704e-07	3.87189e-06
YLR397C	AFG2	-0.684728	7.06681	9.71237e-07	3.96519e-06
YDR150W	NUM1	0.756844	7.64274	9.7538e-07	3.97924e-06
YJR004C	SAG1	0.779172	6.28072	9.78831e-07	3.98903e-06
YAL023C	PMT2	-0.798631	9.14121	9.79182e-07	3.98903e-06
YIR011C	STS1	-0.642272	7.29247	9.85634e-07	4.01243e-06
YKL166C	TPK3	-0.639197	6.62242	9.97569e-07	4.0569e-06
YDL235C	YPD1	-0.643313	6.73428	9.97985e-07	4.0569e-06
YMR284W	YKU70	1.61723	4.29688	1.01434e-06	4.12045e-06
YHR015W	MIP6	1.74565	2.04704	1.0388e-06	4.21677e-06
YDR370C	DXO1	-0.612355	6.16611	1.06245e-06	4.30969e-06
YAL003W	EFB1	-0.809137	10.5363	1.1067e-06	4.48601e-06
YCR024C	SLM5	0.874234	4.48443	1.11009e-06	4.49652e-06
YGL121C	GPG1	1.95615	4.22508	1.11853e-06	4.52749e-06
YGR229C	SMI1	-0.739947	9.72676	1.11953e-06	4.52833e-06
YOL061W	PRS5	-0.796979	8.47772	1.13465e-06	4.5862e-06
YJL206C	NOT_AVAILABLE	0.959629	4.97562	1.15132e-06	4.65027e-06
YJR065C	ARP3	0.682252	6.55832	1.15234e-06	4.65112e-06
YFL022C	FRS2	-0.873115	9.50708	1.15973e-06	4.67759e-06
YLL036C	PRP19	-0.635656	6.60493	1.18e-06	4.75277e-06
YDR364C	CDC40	-0.636219	6.53033	1.18024e-06	4.75277e-06
YBR155W	CNS1	-0.636718	7.58589	1.18087e-06	4.75277e-06
YPL087W	YDC1	0.763874	6.89371	1.18441e-06	4.76363e-06
YOL022C	TSR4	-0.635396	7.3716	1.20457e-06	4.8413e-06
YDR212W	TCP1	-0.725176	7.91568	1.20866e-06	4.85427e-06
YNL252C	MRPL17	-0.598726	6.34801	1.22964e-06	4.93508e-06
YBR052C	RFS1	0.79247	5.56704	1.26978e-06	5.09257e-06
YKL120W	OAC1	-0.846924	8.70766	1.27949e-06	5.12789e-06
YER099C	PRS2	-0.663293	6.76198	1.28684e-06	5.15369e-06
YBR031W	RPL4A	-1.01368	9.81953	1.29081e-06	5.16596e-06
YPR167C	MET16	-1.03131	9.56311	1.29735e-06	5.18846e-06
YKL007W	CAP1	0.807619	5.75175	1.29838e-06	5.18898e-06
YEL055C	POL5	-0.730163	8.24146	1.30751e-06	5.22179e-06
YKL194C	MST1	1.07836	3.98261	1.31513e-06	5.24851e-06
YOL034W	SMC5	0.659436	6.24399	1.31894e-06	5.26001e-06
YJR112W	NNF1	-0.735602	5.34612	1.33413e-06	5.31688e-06
YGR183C	QCR9	0.977021	5.97727	1.36154e-06	5.42231e-06
YOR202W	HIS3	-0.708428	6.6589	1.36313e-06	5.42483e-06
YBR160W	CDC28	-0.684473	6.15451	1.36413e-06	5.425e-06
YER113C	TMN3	-0.641119	6.31644	1.37252e-06	5.45458e-06
YIR016W	NOT_AVAILABLE	0.618807	6.45716	1.37866e-06	5.47516e-06
YAL038W	CDC19	-0.808606	11.5277	1.38712e-06	5.50489e-06
YOL027C	MDM38	-0.714168	8.4716	1.39276e-06	5.52344e-06
YMR020W	FMS1	0.603815	6.39845	1.39978e-06	5.54738e-06
YMR211W	DML1	-0.753014	5.21243	1.43474e-06	5.68196e-06
YGR093W	DRN1	-0.601445	6.87983	1.45278e-06	5.74942e-06
YER064C	VHR2	-0.737638	8.38407	1.47399e-06	5.82927e-06
YPR080W	TEF1	-0.804525	10.0485	1.48247e-06	5.85567e-06
YOR073W	SGO1	-0.904045	4.9386	1.48272e-06	5.85567e-06
YMR312W	ELP6	-0.672697	6.0114	1.48584e-06	5.86392e-06
YLR249W	YEF3	-0.809237	13.3613	1.51013e-06	5.95561e-06
YOR360C	PDE2	-0.675294	8.15276	1.53234e-06	6.0357e-06
YPL207W	TYW1	-0.701523	8.50123	1.53256e-06	6.0357e-06
YML014W	TRM9	-0.663486	6.25688	1.53362e-06	6.0357e-06
YMR157C	AIM36	0.912048	4.24569	1.55979e-06	6.13445e-06
YPL128C	TBF1	-0.625515	6.64228	1.56249e-06	6.14081e-06
YKR069W	MET1	-1.1266	9.39839	1.5942e-06	6.26111e-06
YPL007C	TFC8	0.975669	4.16854	1.6702e-06	6.55448e-06
YGR205W	TDA10	1.32763	3.05458	1.6712e-06	6.55448e-06
YDR030C	RAD28	0.875169	4.92512	1.6818e-06	6.59148e-06
YDL067C	COX9	0.686817	7.60197	1.69457e-06	6.63697e-06
YNL316C	PHA2	-0.703782	5.51871	1.70741e-06	6.68155e-06
YPL210C	SRP72	-0.655632	7.63598	1.7083e-06	6.68155e-06
YBL093C	ROX3	-0.683363	8.58988	1.77272e-06	6.92871e-06
YOR207C	RET1	-0.749709	8.41742	1.77711e-06	6.94109e-06
YPR091C	NVJ2	0.678098	5.66242	1.79379e-06	7.00144e-06
YKL114C	APN1	-0.619045	6.40752	1.83741e-06	7.16585e-06
YOR338W	NOT_AVAILABLE	-0.705909	9.07904	1.83843e-06	7.16585e-06
YOL103W	ITR2	-0.676125	7.91082	1.84224e-06	7.17578e-06
YGL016W	KAP122	-0.732863	5.84609	1.84579e-06	7.18468e-06
YPR108W	RPN7	0.616953	6.93373	1.86786e-06	7.2656e-06
YJR015W	NOT_AVAILABLE	-0.771392	7.09012	1.89798e-06	7.37773e-06
YBR121C	GRS1	-0.758387	9.47141	1.90856e-06	7.41376e-06
YPL113C	NOT_AVAILABLE	1.18433	3.31021	1.91589e-06	7.43715e-06
YOR027W	STI1	0.694956	7.27716	1.94397e-06	7.54099e-06
YJL110C	GZF3	0.592856	7.42055	1.98951e-06	7.71049e-06
YBR238C	NOT_AVAILABLE	-0.675604	6.96291	1.99037e-06	7.71049e-06
YLR164W	SHH4	1.24514	4.94626	2.01188e-06	7.78685e-06
YBL037W	APL3	0.638671	6.05249	2.01282e-06	7.78685e-06
YBR015C	MNN2	-0.731182	8.47094	2.03819e-06	7.87962e-06
YCR088W	ABP1	0.629802	6.59576	2.06457e-06	7.97619e-06
YKL209C	STE6	0.743504	5.28535	2.08704e-06	8.05752e-06
YPR065W	ROX1	-0.768821	10.3298	2.08913e-06	8.06011e-06
YLR423C	ATG17	1.2357	3.56755	2.09488e-06	8.07679e-06
YOR182C	RPS30B	-0.883316	8.14857	2.10745e-06	8.11974e-06
YOL082W	ATG19	1.0282	4.88251	2.12142e-06	8.16804e-06
YNL315C	ATP11	0.721217	5.2546	2.13869e-06	8.22898e-06
YOL020W	TAT2	-0.622829	7.21734	2.14583e-06	8.25086e-06
YOR151C	RPB2	-0.730586	8.93293	2.17889e-06	8.37232e-06
YKL068W-A	NOT_AVAILABLE	-0.920034	8.26	2.18524e-06	8.39101e-06
YKL121W	DGR2	0.863982	4.96294	2.23572e-06	8.57906e-06
YDR354W	TRP4	-0.681243	7.83283	2.26508e-06	8.68585e-06
YLR070C	XYL2	1.87107	2.79591	2.30821e-06	8.8453e-06
YGL086W	MAD1	-0.584126	6.41672	2.31305e-06	8.85786e-06
YKL140W	TGL1	0.748806	5.50028	2.34178e-06	8.96185e-06
YNL221C	POP1	-0.793747	9.42523	2.44543e-06	9.35219e-06
YPR127W	NOT_AVAILABLE	1.10944	4.88357	2.4651e-06	9.42108e-06
YNL064C	YDJ1	-0.692112	9.43273	2.47607e-06	9.45665e-06
YER069W	ARG5,6	-0.8584	11.7617	2.50674e-06	9.56737e-06
YOR269W	PAC1	-0.862758	4.4828	2.55121e-06	9.73055e-06
YBR201W	DER1	0.933971	4.384	2.5559e-06	9.74189e-06
YOL060C	MAM3	0.608168	7.53646	2.56489e-06	9.76963e-06
YBR056W	NOT_AVAILABLE	1.98522	4.65676	2.57123e-06	9.7872e-06
YOR352W	TFB6	0.828896	5.03514	2.6751e-06	1.01758e-05
YEL052W	AFG1	0.604181	5.88899	2.6829e-06	1.01986e-05
YGR208W	SER2	-0.608707	6.44463	2.70155e-06	1.02627e-05
YIR037W	HYR1	0.94284	5.42269	2.71207e-06	1.02957e-05
YPR115W	RGC1	0.635938	7.5512	2.75425e-06	1.04447e-05
YER139C	RTR1	0.919474	4.75817	2.7556e-06	1.04447e-05
YGL006W	PMC1	0.776804	7.54248	2.75683e-06	1.04447e-05
YOL113W	SKM1	0.772692	5.15116	2.76281e-06	1.04604e-05
YMR061W	RNA14	-0.589124	7.48779	2.77015e-06	1.04812e-05
YOL059W	GPD2	-0.707325	8.65417	2.80413e-06	1.06027e-05
YGL211W	NCS6	-0.62519	7.10138	2.85905e-06	1.08032e-05
YKL126W	YPK1	0.619027	7.11137	2.86124e-06	1.08043e-05
YJL098W	SAP185	-0.690404	8.04374	2.87198e-06	1.08376e-05
YEL015W	EDC3	-0.602992	7.37602	2.91981e-06	1.10108e-05
YAL005C	SSA1	1.58876	7.25417	3.03616e-06	1.1442e-05
YGR285C	ZUO1	-0.791339	9.61812	3.05081e-06	1.14896e-05
YGR127W	NOT_AVAILABLE	1.14433	3.64741	3.06363e-06	1.15273e-05
YIL055C	NOT_AVAILABLE	0.69207	6.57604	3.06489e-06	1.15273e-05
YIL118W	RHO3	-0.687839	8.61836	3.07118e-06	1.15433e-05
YNR028W	CPR8	-0.644022	6.09044	3.09288e-06	1.16172e-05
YHR019C	DED81	-0.770322	10.0292	3.10407e-06	1.16515e-05
YJL146W	IDS2	0.631052	6.03176	3.18363e-06	1.19423e-05
YFL045C	SEC53	-0.77009	9.20184	3.26488e-06	1.2239e-05
YOL073C	DSC2	0.764734	4.93833	3.32034e-06	1.24387e-05
YLR407W	NOT_AVAILABLE	-0.583154	6.74051	3.32466e-06	1.24467e-05
YPL170W	DAP1	0.74254	5.67378	3.32701e-06	1.24473e-05
YGR067C	NOT_AVAILABLE	1.25472	4.02617	3.39184e-06	1.26815e-05
YML108W	NOT_AVAILABLE	-0.759814	5.40458	3.46477e-06	1.29456e-05
YGR232W	NAS6	1.05103	4.61724	3.50485e-06	1.30868e-05
YLR432W	IMD3	-0.875489	9.58685	3.53035e-06	1.31733e-05
YER148W	SPT15	-0.703462	8.21271	3.56324e-06	1.32867e-05
YKL146W	AVT3	0.587777	7.328	3.56541e-06	1.32867e-05
YJL104W	PAM16	-0.662343	6.20507	3.62253e-06	1.34907e-05
YOR329C	SCD5	0.587155	7.4843	3.67236e-06	1.36673e-05
YBR234C	ARC40	0.617789	6.58176	3.70725e-06	1.37882e-05
YOR363C	PIP2	0.656142	6.75225	3.8004e-06	1.41254e-05
YJR016C	ILV3	-0.785642	11.0036	3.83452e-06	1.42428e-05
YER054C	GIP2	1.25648	3.96236	3.89176e-06	1.4446e-05
YGL010W	MPO1	0.940402	4.07563	3.99332e-06	1.48133e-05
YDR233C	RTN1	-0.703374	8.39654	4.01258e-06	1.48751e-05
YOL053W	AIM39	0.861508	4.37856	4.02676e-06	1.49179e-05
YER110C	KAP123	-0.799266	9.55064	4.04495e-06	1.49755e-05
YHR005C-A	TIM10	-0.672217	6.63687	4.0517e-06	1.49908e-05
YJR061W	NOT_AVAILABLE	1.01291	4.43616	4.07307e-06	1.506e-05
YLR096W	KIN2	-0.707633	7.41296	4.11569e-06	1.52077e-05
YOR160W	MTR10	-0.580569	6.33473	4.13134e-06	1.5254e-05
YCR053W	THR4	-0.730317	9.93478	4.13359e-06	1.5254e-05
YGL055W	OLE1	0.778381	9.39728	4.20068e-06	1.54915e-05
YNL214W	PEX17	1.02034	3.43802	4.21812e-06	1.55458e-05
YHR068W	DYS1	-0.736609	7.94151	4.28103e-06	1.57674e-05
YDR107C	TMN2	1.16749	3.78194	4.29329e-06	1.58023e-05
YGL225W	VRG4	-0.664025	8.00436	4.31644e-06	1.58772e-05
YDR411C	DFM1	0.763926	5.18912	4.36659e-06	1.60513e-05
YDR306C	NOT_AVAILABLE	0.658061	6.16791	4.41339e-06	1.62129e-05
YOR021C	SFM1	-0.604795	7.2249	4.43763e-06	1.62914e-05
YML004C	GLO1	0.809771	6.57339	4.44364e-06	1.63029e-05
YGR250C	NOT_AVAILABLE	0.636956	6.98423	4.46846e-06	1.63834e-05
YGL093W	SPC105	0.604683	6.37407	4.65831e-06	1.70685e-05
YHR105W	YPT35	1.40601	3.07784	4.67141e-06	1.71054e-05
YML030W	RCF1	1.2455	3.18263	4.68188e-06	1.71327e-05
YNR070W	PDR18	1.3234	4.72788	4.85713e-06	1.77626e-05
YBR137W	NOT_AVAILABLE	1.024	4.50916	4.90141e-06	1.7913e-05
YBR192W	RIM2	-0.582004	6.06897	4.93378e-06	1.80197e-05
YAR015W	ADE1	0.566717	7.17839	4.99422e-06	1.82287e-05
YOR173W	DCS2	1.23936	5.35873	5.10666e-06	1.86272e-05
YJL065C	DLS1	-0.667198	5.39388	5.12387e-06	1.8678e-05
YLL040C	VPS13	0.982698	5.80448	5.15192e-06	1.87667e-05
YGL020C	GET1	-0.653854	5.94041	5.15482e-06	1.87667e-05
YGR113W	DAM1	0.675923	5.249	5.17634e-06	1.8833e-05
YLR241W	CSC1	0.61752	7.00569	5.18932e-06	1.88681e-05
YGR052W	FMP48	0.860184	6.96591	5.20048e-06	1.88966e-05
YDL086W	NOT_AVAILABLE	0.698746	5.76723	5.2101e-06	1.89195e-05
YNL052W	COX5A	0.662568	7.6257	5.26022e-06	1.90893e-05
YLR417W	VPS36	0.750077	5.53017	5.28414e-06	1.91571e-05
YIR036C	IRC24	1.53544	3.72076	5.28564e-06	1.91571e-05
YLR146C	SPE4	-0.923465	4.66929	5.395e-06	1.9541e-05
YGL122C	NAB2	-0.63027	7.80498	5.42949e-06	1.96534e-05
YGR124W	ASN2	-0.768601	10.2122	5.50827e-06	1.99259e-05
YDR507C	GIN4	0.650416	6.10968	5.5242e-06	1.99707e-05
YML053C	NOT_AVAILABLE	-0.65764	5.69148	5.53055e-06	1.9981e-05
YCR073W-A	SOL2	0.633929	5.81603	5.56536e-06	2.0094e-05
YGR070W	ROM1	1.27899	4.15807	5.57025e-06	2.00989e-05
YDR070C	FMP16	1.77133	5.34088	5.74203e-06	2.07056e-05
YDL072C	YET3	0.769181	5.8413	5.80741e-06	2.0928e-05
YDL218W	NOT_AVAILABLE	1.91507	6.62625	5.81438e-06	2.09399e-05
YMR177W	MMT1	-0.616032	6.21369	5.83631e-06	2.10056e-05
YNL209W	SSB2	-0.807179	11.5483	5.87321e-06	2.11249e-05
YGL184C	STR3	-1.26529	9.2275	5.90202e-06	2.12152e-05
YGL148W	ARO2	-0.716356	9.63009	5.96701e-06	2.14352e-05
YLL061W	MMP1	-0.842543	7.6579	6.00401e-06	2.15545e-05
YGL131C	SNT2	0.769888	5.72437	6.02467e-06	2.1615e-05
YKL043W	PHD1	0.776295	8.49635	6.07734e-06	2.17902e-05
YLR412W	BER1	-0.639543	6.37715	6.09461e-06	2.18384e-05
YJL001W	PRE3	0.956442	5.76805	6.17286e-06	2.21048e-05
YJL003W	COX16	0.838353	4.27435	6.18793e-06	2.21448e-05
YJR022W	LSM8	1.15272	2.39565	6.24085e-06	2.23202e-05
YBR071W	NOT_AVAILABLE	0.587077	6.26045	6.28495e-06	2.24638e-05
YPR086W	SUA7	-0.631875	7.79233	6.30103e-06	2.25071e-05
YIL034C	CAP2	0.673794	5.75486	6.45299e-06	2.30344e-05
YJR080C	AIM24	0.800386	4.7418	6.45676e-06	2.30344e-05
YKL186C	MTR2	-0.647915	6.16123	6.48383e-06	2.31165e-05
YNL305C	BXI1	0.632102	6.91933	6.61769e-06	2.35789e-05
YMR068W	AVO2	0.779363	4.7562	6.62452e-06	2.35884e-05
YOR126C	IAH1	0.877857	4.34035	6.85075e-06	2.43787e-05
YGL056C	SDS23	-0.648917	8.5232	6.8891e-06	2.44998e-05
YKR025W	RPC37	-0.562567	6.43725	6.90327e-06	2.45349e-05
YDR003W	RCR2	0.711354	5.21597	6.92172e-06	2.45851e-05
YER118C	SHO1	-0.649385	5.88836	7.18548e-06	2.5506e-05
YDL018C	ERP3	1.05691	3.12913	7.22631e-06	2.56349e-05
YDL183C	NOT_AVAILABLE	0.726946	5.15299	7.23503e-06	2.56498e-05
YER029C	SMB1	-0.611091	6.48738	7.25415e-06	2.57016e-05
YOR025W	HST3	0.992962	3.34481	7.31314e-06	2.58944e-05
YML020W	NOT_AVAILABLE	0.613438	5.71153	7.41808e-06	2.62497e-05
YER098W	UBP9	0.667602	5.55655	7.54846e-06	2.66944e-05
YLR284C	ECI1	1.07826	3.92724	7.57891e-06	2.67854e-05
YML070W	DAK1	0.766725	6.74928	7.5864e-06	2.67952e-05
YLR466W	YRF1-4	1.49198	2.07058	7.6474e-06	2.69939e-05
YGR041W	BUD9	1.158	2.67838	7.71559e-06	2.72177e-05
YGR234W	YHB1	1.23434	6.24694	7.81598e-06	2.75547e-05
YJR126C	VPS70	0.535562	7.00121	7.83767e-06	2.76141e-05
YBR214W	SDS24	1.3452	5.96779	7.85936e-06	2.76733e-05
YCR035C	RRP43	-0.563452	7.06559	7.86851e-06	2.76884e-05
YPL061W	ALD6	-0.754831	12.1278	7.89344e-06	2.77589e-05
YKR065C	PAM17	0.861926	4.57124	7.93241e-06	2.78787e-05
YMR213W	CEF1	-0.623373	6.53136	8.02288e-06	2.81793e-05
YGR065C	VHT1	-0.8111	9.07126	8.17428e-06	2.86933e-05
YJL080C	SCP160	-0.714698	9.34462	8.2217e-06	2.88419e-05
YPR081C	GRS2	0.895359	5.01801	8.29933e-06	2.90963e-05
YHR013C	ARD1	-0.613071	5.82377	8.3583e-06	2.9285e-05
YPL058C	PDR12	-0.76393	12.0095	8.36724e-06	2.92982e-05
YKL162C	NOT_AVAILABLE	1.23453	3.14567	8.41402e-06	2.94439e-05
YKR003W	OSH6	1.4318	3.96482	8.47915e-06	2.96535e-05
YOR370C	MRS6	-0.673819	9.29515	8.52733e-06	2.98001e-05
YLR392C	ART10	0.851954	4.61903	8.53154e-06	2.98001e-05
YIL085C	KTR7	-0.583122	7.56818	8.5474e-06	2.98336e-05
YOL025W	LAG2	0.59691	6.05779	8.55162e-06	2.98336e-05
YPL157W	TGS1	-0.774333	5.01591	8.61572e-06	3.00387e-05
YOR140W	SFL1	-0.698887	7.99487	8.74719e-06	3.04784e-05
YMR176W	ECM5	0.611904	6.91204	8.7722e-06	3.05468e-05
YKL139W	CTK1	-0.554282	6.39506	8.80386e-06	3.06383e-05
YNL022C	RCM1	-0.585711	7.05414	8.85486e-06	3.07864e-05
YNL063W	MTQ1	0.647442	5.47075	8.85725e-06	3.07864e-05
YNL042W	BOP3	0.666187	5.41974	8.87685e-06	3.08357e-05
YJR034W	PET191	1.15616	3.21242	8.88873e-06	3.08581e-05
YFR019W	FAB1	0.657961	6.84737	8.98887e-06	3.11867e-05
YGR110W	CLD1	0.853025	4.87861	8.99807e-06	3.11995e-05
YOR159C	SME1	-0.634531	5.78045	9.09671e-06	3.15223e-05
YHR083W	SAM35	0.594877	5.73829	9.13392e-06	3.1632e-05
YIL142W	CCT2	-0.667811	8.33917	9.3332e-06	3.23024e-05
YKL134C	OCT1	0.769565	5.01592	9.41693e-06	3.25724e-05
YKR090W	PXL1	-0.548124	6.50741	9.64184e-06	3.33224e-05
YPL106C	SSE1	-0.679586	10.6551	9.6455e-06	3.33224e-05
YGR249W	MGA1	0.896318	4.33805	9.77352e-06	3.37342e-05
YLR405W	DUS4	-0.609578	5.6825	9.77657e-06	3.37342e-05
YKL066W	NOT_AVAILABLE	1.07653	4.09496	9.82392e-06	3.3877e-05
YGL004C	RPN14	0.685169	5.17877	9.83606e-06	3.38983e-05
YGR152C	RSR1	-0.633652	8.46343	9.88216e-06	3.40366e-05
YGL035C	MIG1	-0.6684	9.10031	9.95629e-06	3.42711e-05
YJR143C	PMT4	-0.690197	7.47878	9.98692e-06	3.43557e-05
YOR098C	NUP1	-0.669938	8.81387	1.0008e-05	3.44075e-05
YGR079W	NOT_AVAILABLE	-0.612418	8.04528	1.00853e-05	3.46524e-05
YOR163W	DDP1	0.711349	5.19069	1.01587e-05	3.48835e-05
YNL014W	HEF3	0.881189	8.49599	1.02116e-05	3.50438e-05
YJR008W	MHO1	0.858287	4.80197	1.02737e-05	3.52356e-05
YML117W	NAB6	0.656502	7.6901	1.03782e-05	3.55612e-05
YGL250W	RMR1	1.46453	2.90547	1.03812e-05	3.55612e-05
YDR280W	RRP45	-0.577179	6.34713	1.04403e-05	3.57421e-05
YJL066C	MPM1	1.35825	3.7281	1.05154e-05	3.59777e-05
YOL003C	PFA4	0.816631	4.81646	1.06249e-05	3.63228e-05
YOL125W	TRM13	-0.583233	6.35824	1.0629e-05	3.63228e-05
YLR026C	SED5	-0.568441	7.14764	1.06918e-05	3.65154e-05
YLL018C	DPS1	-0.750781	10.0331	1.0746e-05	3.66785e-05
YKL004W	AUR1	-0.692324	7.94254	1.09373e-05	3.73089e-05
YML054C	CYB2	1.22306	2.66407	1.1046e-05	3.7657e-05
YKL002W	DID4	0.642228	6.2071	1.1462e-05	3.90518e-05
YKL210W	UBA1	0.706142	8.04397	1.14839e-05	3.91032e-05
YCL033C	MXR2	1.32239	3.81523	1.15713e-05	3.93771e-05
YHR077C	NMD2	-0.672358	8.65424	1.16034e-05	3.94628e-05
YOL038W	PRE6	0.624268	6.54765	1.20148e-05	4.08372e-05
YPL094C	SEC62	-0.54801	6.72048	1.20255e-05	4.08494e-05
YIL020C	HIS6	-0.652983	5.91938	1.20783e-05	4.10042e-05
YDR234W	LYS4	-0.688409	8.96389	1.21927e-05	4.13679e-05
YLR028C	ADE16	0.598428	7.44113	1.24207e-05	4.21163e-05
YOR212W	STE4	-0.64842	7.13645	1.25979e-05	4.26915e-05
YJR110W	YMR1	0.654553	5.35019	1.26269e-05	4.27645e-05
YBL014C	RRN6	-0.579678	6.94123	1.2697e-05	4.29608e-05
YJL053W	PEP8	0.62858	5.65823	1.27e-05	4.29608e-05
YML087C	AIM33	0.949282	3.81518	1.30296e-05	4.40494e-05
YMR004W	MVP1	0.561698	6.5383	1.30664e-05	4.41478e-05
YMR235C	RNA1	-0.640491	7.92575	1.30763e-05	4.41549e-05
YPL147W	PXA1	1.08982	4.87277	1.30995e-05	4.42069e-05
YGR094W	VAS1	-0.685172	10.3066	1.31174e-05	4.42409e-05
YJL108C	PRM10	-0.577332	6.6613	1.31725e-05	4.44004e-05
YHR167W	THP2	-0.670849	5.17991	1.33019e-05	4.48102e-05
YIL094C	LYS12	-0.667692	8.5818	1.34855e-05	4.54018e-05
YJR095W	SFC1	1.02412	5.19856	1.35015e-05	4.54287e-05
YPL167C	REV3	0.637334	5.9695	1.3544e-05	4.55448e-05
YHR038W	RRF1	0.990677	3.32675	1.35868e-05	4.56618e-05
YDL139C	SCM3	0.689894	5.18334	1.36281e-05	4.57735e-05
YLR153C	ACS2	0.72859	8.55307	1.3958e-05	4.68538e-05
YER121W	NOT_AVAILABLE	1.52648	2.17869	1.43311e-05	4.80778e-05
YJL156C	SSY5	-0.571466	7.57553	1.44464e-05	4.8436e-05
YGR243W	MPC3	0.58164	5.91458	1.45242e-05	4.86681e-05
YGL238W	CSE1	-0.56124	7.59461	1.46072e-05	4.89174e-05
YHR051W	COX6	0.902355	6.27272	1.48926e-05	4.98437e-05
YMR304C-A	NOT_AVAILABLE	-1.13689	3.59119	1.49066e-05	4.98612e-05
YGR251W	NOP19	-0.600863	5.85208	1.51807e-05	5.07482e-05
YER090W	TRP2	-0.700027	9.32593	1.52044e-05	5.07974e-05
YMR268C	PRP24	-0.67167	5.28914	1.53152e-05	5.11375e-05
YOR019W	NOT_AVAILABLE	1.41321	3.92768	1.54849e-05	5.16738e-05
YAL012W	CYS3	-0.90122	10.6904	1.55311e-05	5.17978e-05
YJR115W	NOT_AVAILABLE	1.02567	2.96981	1.57015e-05	5.23353e-05
YOL021C	DIS3	-0.683199	8.3168	1.59573e-05	5.31567e-05
YML046W	PRP39	-0.538473	6.83695	1.59964e-05	5.32558e-05
YDL192W	ARF1	-0.612899	8.02996	1.60647e-05	5.34518e-05
YLR438C-A	LSM3	-0.565942	7.0248	1.61694e-05	5.37688e-05
YBR055C	PRP6	-0.581337	7.17698	1.62157e-05	5.38558e-05
YBR212W	NGR1	0.621663	7.72866	1.62196e-05	5.38558e-05
YHR081W	LRP1	-0.600882	8.03823	1.6224e-05	5.38558e-05
YJL061W	NUP82	-0.540873	6.25055	1.62437e-05	5.38895e-05
YBR026C	ETR1	1.09985	5.28958	1.6348e-05	5.42039e-05
YOR122C	PFY1	0.627522	6.61846	1.64407e-05	5.44796e-05
YCR037C	PHO87	-0.529303	6.47623	1.66106e-05	5.50107e-05
YJL076W	NET1	-0.623861	8.76754	1.6868e-05	5.58303e-05
YMR099C	NOT_AVAILABLE	0.611909	6.36515	1.6977e-05	5.61586e-05
YNL186W	UBP10	-0.5788	7.87429	1.71013e-05	5.65367e-05
YMR132C	JLP2	-0.752625	5.1333	1.71167e-05	5.65549e-05
YDR020C	DAS2	-0.739173	5.00094	1.72533e-05	5.69729e-05
YFL028C	CAF16	-0.618313	7.50063	1.74084e-05	5.74519e-05
YBR086C	IST2	0.642251	7.12135	1.75652e-05	5.79038e-05
YIL033C	BCY1	0.641543	6.65476	1.75658e-05	5.79038e-05
YLR451W	LEU3	-0.622631	7.82115	1.76399e-05	5.81144e-05
YOL137W	BSC6	-0.574513	6.46063	1.76818e-05	5.82188e-05
YNL082W	PMS1	0.618284	5.636	1.78667e-05	5.87935e-05
YBR041W	FAT1	0.659887	5.25842	1.7886e-05	5.88229e-05
YMR103C	NOT_AVAILABLE	1.09466	3.08399	1.84684e-05	6.07034e-05
YNL320W	NOT_AVAILABLE	0.728814	4.80686	1.85771e-05	6.10252e-05
YBR118W	TEF2	-0.735694	10.8009	1.87216e-05	6.14645e-05
YHL042W	NOT_AVAILABLE	0.833143	3.83205	1.89089e-05	6.20434e-05
YAL060W	BDH1	0.917472	5.09724	1.93496e-05	6.3453e-05
YPR114W	NOT_AVAILABLE	-0.57286	6.35806	1.9366e-05	6.347e-05
YPL019C	VTC3	-0.555598	7.62811	1.96127e-05	6.42414e-05
YKL092C	BUD2	0.57428	5.7333	1.98872e-05	6.51031e-05
YFR010W	UBP6	0.667739	6.40776	1.9971e-05	6.53399e-05
YPR186C	PZF1	-0.530794	6.51531	1.99856e-05	6.53499e-05
YMR277W	FCP1	-0.610067	7.22632	1.9999e-05	6.53562e-05
YDR489W	SLD5	-0.85944	3.77379	2.01663e-05	6.58651e-05
YPL186C	UIP4	1.47521	4.53009	2.04373e-05	6.67118e-05
YNR057C	BIO4	-0.873752	4.75965	2.05845e-05	6.71537e-05
YOL122C	SMF1	0.788368	4.91225	2.10772e-05	6.87217e-05
YPL124W	SPC29	1.0642	2.48717	2.13811e-05	6.96724e-05
YBR096W	NOT_AVAILABLE	0.909284	3.90474	2.15748e-05	7.02635e-05
YDR204W	COQ4	1.30693	3.2837	2.16256e-05	7.03886e-05
YDR085C	AFR1	0.918887	4.09806	2.17517e-05	7.07585e-05
YAR002C-A	ERP1	-0.578814	7.53147	2.17741e-05	7.07908e-05
YPR161C	SGV1	-0.571039	7.13962	2.18868e-05	7.11165e-05
YBR097W	VPS15	1.49222	3.71051	2.21281e-05	7.18593e-05
YBR110W	ALG1	0.637685	5.71865	2.21509e-05	7.18924e-05
YDR196C	CAB5	1.03	3.75418	2.22404e-05	7.21416e-05
YLR332W	MID2	-0.596256	7.24672	2.26752e-05	7.35101e-05
YDR211W	GCD6	-0.608549	8.25167	2.27944e-05	7.38544e-05
YPL202C	AFT2	-0.579233	7.62677	2.29723e-05	7.43884e-05
YDR527W	RBA50	-0.605068	8.11187	2.3366e-05	7.56203e-05
YJR138W	IML1	0.585465	7.70994	2.34958e-05	7.59639e-05
YJR010W	MET3	-0.900727	10.9721	2.34989e-05	7.59639e-05
YFL025C	BST1	-0.586711	6.12831	2.36444e-05	7.63906e-05
YPL101W	ELP4	-0.53058	7.1111	2.38615e-05	7.70483e-05
YEL062W	NPR2	0.561395	6.14358	2.41396e-05	7.79018e-05
YMR092C	AIP1	0.536673	7.10505	2.42167e-05	7.81065e-05
YMR237W	BCH1	0.585823	6.24675	2.42705e-05	7.82354e-05
YPL168W	NOT_AVAILABLE	0.771554	4.65279	2.47628e-05	7.97771e-05
YGR086C	PIL1	1.01622	8.35461	2.50476e-05	8.06491e-05
YLR231C	BNA5	0.586857	5.90135	2.51304e-05	8.08699e-05
YMR251W	GTO3	0.76148	7.42768	2.52339e-05	8.1157e-05
YBL103C	RTG3	-0.629562	7.69767	2.54017e-05	8.16504e-05
YOR011W	AUS1	0.53886	7.00829	2.57452e-05	8.27078e-05
YDR121W	DPB4	-0.680178	5.27809	2.60052e-05	8.3496e-05
YPL177C	CUP9	0.631857	8.51745	2.62163e-05	8.4126e-05
YBL052C	SAS3	0.557284	5.84563	2.67293e-05	8.56784e-05
YCL032W	STE50	0.578114	5.90014	2.67302e-05	8.56784e-05
YLR057W	MNL2	-0.554006	6.68174	2.69939e-05	8.6475e-05
YPL194W	DDC1	0.573717	5.71634	2.70794e-05	8.66812e-05
YHR080C	NOT_AVAILABLE	0.651312	6.34166	2.70888e-05	8.66812e-05
YDR487C	RIB3	-0.592507	7.5758	2.72516e-05	8.71393e-05
YJL193W	NOT_AVAILABLE	-0.643272	5.61566	2.72626e-05	8.71393e-05
YPL084W	BRO1	0.612541	6.85771	2.76106e-05	8.82017e-05
YPR184W	GDB1	1.82156	4.92205	2.77319e-05	8.85395e-05
YDR001C	NTH1	0.668444	9.03376	2.79616e-05	8.92227e-05
YER052C	HOM3	-0.713736	10.8398	2.79853e-05	8.92481e-05
YML130C	ERO1	-0.601619	8.93041	2.81744e-05	8.9801e-05
YIL008W	URM1	-0.552647	6.44837	2.86777e-05	9.13538e-05
YNL191W	DUG3	-0.874522	8.1064	2.89233e-05	9.20847e-05
YLR006C	SSK1	0.591674	6.09728	2.94231e-05	9.36236e-05
YJR109C	CPA2	-0.674216	11.982	2.95054e-05	9.38327e-05
YPR125W	YLH47	-0.515499	7.17573	2.98236e-05	9.47918e-05
YML074C	FPR3	-0.674324	9.42845	3.0264e-05	9.61378e-05
YIL146C	ATG32	0.567128	7.65761	3.03319e-05	9.62996e-05
YEL066W	HPA3	0.991671	4.02325	3.04018e-05	9.64677e-05
YER165W	PAB1	-0.662165	11.3705	3.05502e-05	9.68634e-05
YDL015C	TSC13	-0.543571	6.76159	3.05606e-05	9.68634e-05
YPR098C	NOT_AVAILABLE	1.10221	4.11663	3.09368e-05	9.80009e-05
YLR313C	SPH1	-0.694082	5.12443	3.1035e-05	9.82223e-05
YOR177C	MPC54	0.966023	4.65009	3.10412e-05	9.82223e-05
YDR128W	MTC5	0.525547	6.73003	3.12994e-05	9.8984e-05
YKL155C	RSM22	-0.510105	6.22855	3.13756e-05	9.917e-05
YIL156W	UBP7	0.552209	6.23976	3.17169e-05	0.000100193
YGR001C	AML1	-0.540244	7.06904	3.1872e-05	0.000100627
YKL001C	MET14	-0.879342	9.32276	3.23586e-05	0.000102106
YNL123W	NMA111	-0.627509	8.65282	3.23921e-05	0.000102155
YGL204C	NOT_AVAILABLE	-0.722516	4.75818	3.2438e-05	0.000102243
YGR074W	SMD1	-0.728845	5.29017	3.25309e-05	0.00010248
YCR059C	YIH1	-0.593352	6.69658	3.25918e-05	0.000102614
YGR063C	SPT4	-0.607436	5.97939	3.29406e-05	0.000103655
YDR012W	RPL4B	-0.875603	9.68245	3.34467e-05	0.000105162
YDL204W	RTN2	1.22148	7.1034	3.34563e-05	0.000105162
YGL026C	TRP5	-0.683292	10.5875	3.38896e-05	0.000106465
YBR039W	ATP3	0.596396	7.39266	3.39527e-05	0.000106604
YNR074C	AIF1	-0.593018	5.62461	3.41005e-05	0.000107009
YPR183W	DPM1	-0.622257	7.5532	3.42048e-05	0.000107277
YOR232W	MGE1	-0.543416	7.30064	3.47484e-05	0.000108922
YJL107C	NOT_AVAILABLE	-0.573141	6.46755	3.48319e-05	0.000109123
YKL074C	MUD2	-0.558097	6.57284	3.51246e-05	0.00010998
YAR027W	UIP3	1.03491	3.24558	3.52602e-05	0.000110343
YOR198C	BFR1	-0.633835	9.41829	3.55759e-05	0.00011127
YOR067C	ALG8	-0.581968	6.28442	3.56184e-05	0.000111342
YMR208W	ERG12	0.548355	6.40967	3.62627e-05	0.000113294
YBR198C	TAF5	-0.542526	7.59717	3.63169e-05	0.0001134
YLR092W	SUL2	-0.901356	10.5426	3.71961e-05	0.000116082
YDR406W	PDR15	0.586329	6.8377	3.78925e-05	0.00011819
YML092C	PRE8	0.564442	6.13797	3.79166e-05	0.000118201
YLR454W	FMP27	0.742565	6.61194	3.88021e-05	0.000120895
YKR070W	NOT_AVAILABLE	0.889136	4.34475	3.90987e-05	0.000121752
YML060W	OGG1	-0.646638	5.20767	3.94503e-05	0.00012278
YDL077C	VAM6	0.63824	5.71742	3.97749e-05	0.000123722
YFR021W	ATG18	0.811425	4.79393	3.99569e-05	0.000124221
YCR084C	TUP1	-0.626025	8.73755	4.00989e-05	0.000124594
YDR054C	CDC34	-0.629866	8.8615	4.04594e-05	0.000125645
YPL088W	NOT_AVAILABLE	0.614404	6.3027	4.05075e-05	0.000125726
YGL232W	TAN1	-0.572116	5.58764	4.06424e-05	0.000126076
YKL109W	HAP4	-0.592975	7.95681	4.07631e-05	0.000126381
YDL078C	MDH3	0.619966	7.12836	4.0791e-05	0.000126399
YDR307W	PMT7	0.769394	5.04401	4.09024e-05	0.000126632
YPL032C	SVL3	-0.569434	7.27313	4.09107e-05	0.000126632
YBR091C	TIM12	-0.808824	4.24524	4.11266e-05	0.00012723
YBR183W	YPC1	0.781346	4.70436	4.12813e-05	0.00012764
YHR090C	YNG2	-0.545024	6.43234	4.14196e-05	0.000127998
YBL089W	AVT5	0.780262	4.43375	4.1477e-05	0.000128106
YOL123W	HRP1	-0.677124	8.92414	4.16024e-05	0.000128423
YKR050W	TRK2	0.594758	6.15634	4.17266e-05	0.000128736
YLR278C	NOT_AVAILABLE	-0.607926	8.74575	4.21667e-05	0.000130023
YDL085W	NDE2	1.59847	4.70095	4.22708e-05	0.000130274
YHR034C	PIH1	0.816246	4.50052	4.23584e-05	0.000130473
YIL116W	HIS5	-0.723913	9.40752	4.24923e-05	0.000130787
YER101C	AST2	0.915161	4.7154	4.25062e-05	0.000130787
YLR222C-A	NOT_AVAILABLE	-0.76608	4.69105	4.41633e-05	0.000135812
YMR071C	TVP18	0.834166	4.74383	4.45364e-05	0.000136885
YPL129W	TAF14	-0.513112	6.87492	4.49012e-05	0.000137932
YDR180W	SCC2	-0.651576	5.43053	4.50462e-05	0.000138274
YDR110W	FOB1	-0.501582	6.77564	4.50613e-05	0.000138274
YBR287W	NOT_AVAILABLE	0.540663	7.56302	4.63817e-05	0.000142249
YHR118C	ORC6	-0.611016	5.45321	4.65253e-05	0.000142612
YHL024W	RIM4	0.65628	8.50244	4.72829e-05	0.000144856
YNL265C	IST1	0.604706	5.40558	4.75006e-05	0.000145445
YJR078W	BNA2	0.633339	5.76151	4.78e-05	0.000146283
YDR044W	HEM13	0.571762	6.12273	4.81839e-05	0.000147378
YBR107C	IML3	0.869546	3.3776	4.83753e-05	0.000147869
YGL104C	VPS73	1.02753	3.17135	4.83964e-05	0.000147869
YIR021W	MRS1	-0.839298	3.88731	4.85987e-05	0.000148407
YDR084C	TVP23	0.887516	4.33765	4.86358e-05	0.000148441
YKL013C	ARC19	0.634224	5.6232	4.89001e-05	0.000149168
YLR037C	PAU23	0.943187	2.93783	4.91157e-05	0.000149745
YGR260W	TNA1	-0.575386	7.8823	4.92848e-05	0.00015018
YLL018C-A	COX19	-0.844983	4.67422	4.95275e-05	0.000150838
YGL049C	TIF4632	-0.548842	7.3839	4.96141e-05	0.000151021
YDR461C-A	NOT_AVAILABLE	0.849438	4.01017	4.97961e-05	0.000151494
YNR033W	ABZ1	0.584402	5.43325	4.99133e-05	0.000151742
YKL015W	PUT3	-0.525102	7.25101	4.99308e-05	0.000151742
YPL204W	HRR25	-0.568732	8.57463	5.01472e-05	0.000152247
YLL033W	IRC19	-0.642076	5.29521	5.01506e-05	0.000152247
YHR071W	PCL5	-0.696387	11.2841	5.06447e-05	0.000153665
YGL172W	NUP49	-0.509195	6.64531	5.07839e-05	0.000154005
YFL033C	RIM15	0.61433	7.91221	5.10911e-05	0.000154854
YNR051C	BRE5	-0.607792	8.23269	5.19733e-05	0.000157444
YNL301C	RPL18B	-0.783387	8.17093	5.20726e-05	0.000157661
YER178W	PDA1	0.607927	7.78892	5.2149e-05	0.000157808
YGR167W	CLC1	0.565665	6.22318	5.312e-05	0.00016066
YDR171W	HSP42	1.76156	5.55166	5.31835e-05	0.000160767
YKL087C	CYT2	0.538144	5.913	5.40025e-05	0.000163156
YER028C	MIG3	0.639992	5.79835	5.49724e-05	0.000165998
YLR079W	SIC1	0.635062	5.30467	5.53982e-05	0.000167195
YBL023C	MCM2	-0.533613	7.04626	5.54524e-05	0.00016727
YLR042C	NOT_AVAILABLE	-1.04439	2.59278	5.56502e-05	0.000167777
YLR039C	RIC1	0.680451	5.10387	5.58284e-05	0.000168225
YKL152C	GPM1	-0.733517	9.6987	5.67619e-05	0.000170948
YMR010W	NOT_AVAILABLE	-0.497101	7.50169	5.71238e-05	0.000171946
YGL039W	NOT_AVAILABLE	1.00257	3.30705	5.78798e-05	0.00017413
YFL004W	VTC2	0.509586	7.16529	5.79544e-05	0.000174262
YJL147C	NOT_AVAILABLE	0.741461	4.41573	5.81962e-05	0.000174896
YNL299W	TRF5	-0.514628	7.08213	5.85871e-05	0.000175978
YDR173C	ARG82	0.922487	3.83267	5.86782e-05	0.000176159
YGL223C	COG1	-0.536292	6.19449	5.92226e-05	0.000177699
YGR295C	COS6	0.966279	3.03988	6.15591e-05	0.000184612
YER057C	HMF1	0.520515	6.66382	6.20614e-05	0.000186021
YML125C	PGA3	-0.66339	5.38122	6.27627e-05	0.000188024
YMR322C	SNO4	1.29744	2.03882	6.2946e-05	0.000188473
YDR253C	MET32	-0.782024	7.27444	6.35803e-05	0.000190272
YGR132C	PHB1	0.547126	7.11406	6.40075e-05	0.00019145
YJL052W	TDH1	0.784659	6.78794	6.4162e-05	0.000191811
YGL191W	COX13	0.528941	6.64074	6.4252e-05	0.000191979
YLR052W	IES3	-0.572606	6.06123	6.59769e-05	0.000197029
YKL145W	RPT1	0.523707	7.61557	6.65781e-05	0.00019872
YOR283W	NOT_AVAILABLE	-0.565771	8.40242	6.76752e-05	0.000201889
YER168C	CCA1	-0.492773	6.43194	6.78312e-05	0.000202248
YBR093C	PHO5	0.793745	3.84734	6.85313e-05	0.000204228
YDR463W	STP1	-0.615867	8.94885	6.93e-05	0.000206411
YAL015C	NTG1	-0.519169	6.87558	7.02777e-05	0.000209213
YKL154W	SRP102	-0.578578	5.44088	7.11318e-05	0.000211645
YBL019W	APN2	0.879732	4.34584	7.14129e-05	0.00021237
YDR313C	PIB1	0.518089	6.48998	7.18647e-05	0.000213602
YAL051W	OAF1	0.518781	6.42231	7.19324e-05	0.000213691
YBR269C	SDH8	0.595002	5.96176	7.21128e-05	0.000214085
YER053C	PIC2	0.847286	3.51228	7.21509e-05	0.000214085
YHR149C	SKG6	-0.571041	6.27901	7.21778e-05	0.000214085
YBR203W	COS111	-0.506455	6.56516	7.28784e-05	0.00021605
YER015W	FAA2	0.66464	5.19786	7.32742e-05	0.00021711
YML088W	UFO1	0.512138	6.62062	7.47842e-05	0.000221469
YEL005C	VAB2	0.795657	4.42387	7.49302e-05	0.000221786
YPR148C	NOT_AVAILABLE	0.573385	6.69852	7.55907e-05	0.000223624
YNL092W	NOT_AVAILABLE	1.3092	3.45134	7.57964e-05	0.000224116
YLR408C	BLS1	0.935509	3.98688	7.58637e-05	0.000224198
YDR268W	MSW1	0.652271	4.86279	7.61717e-05	0.000224992
YOR034C-A	NOT_AVAILABLE	1.05686	2.45374	7.74274e-05	0.000228582
YLR361C-A	NOT_AVAILABLE	0.947993	3.03727	7.78067e-05	0.000229582
YNR031C	SSK2	0.542335	7.26434	7.94474e-05	0.000234302
YOR358W	HAP5	0.571341	5.43729	8.02941e-05	0.000236676
YBR018C	GAL7	1.85723	0.411586	8.09034e-05	0.000238348
YIR008C	PRI1	-0.597985	5.35348	8.10558e-05	0.000238674
YOL065C	INP54	1.31068	2.80395	8.14727e-05	0.000239777
YLR192C	HCR1	-0.605821	8.3986	8.18646e-05	0.000240806
YER035W	EDC2	0.487632	6.48015	8.21403e-05	0.000241491
YDR011W	SNQ2	-0.630432	9.31526	8.30286e-05	0.000243977
YHR205W	SCH9	-0.523607	7.47041	8.36473e-05	0.000245668
YOR129C	AFI1	-0.537095	6.4618	8.37349e-05	0.000245798
YKL151C	NOT_AVAILABLE	1.44715	3.56645	8.52955e-05	0.00025025
YKR058W	GLG1	0.627152	5.11022	8.54657e-05	0.00025062
YLR225C	NOT_AVAILABLE	0.520778	6.10359	8.60606e-05	0.000252234
YCR075W-A	NOT_AVAILABLE	0.906694	3.05645	8.62078e-05	0.000252536
YEL030W	ECM10	0.805105	4.55814	8.68451e-05	0.000254271
YLR342W	FKS1	-0.700486	10.9908	8.69908e-05	0.000254567
YOR323C	PRO2	-0.624135	8.79857	8.73932e-05	0.000255613
YMR247C	RKR1	-0.522803	7.65061	8.75116e-05	0.000255827
YJR035W	RAD26	0.585604	6.76319	8.79389e-05	0.000256944
YPL221W	FLC1	-0.587153	8.22221	8.90393e-05	0.000260026
YHR189W	PTH1	1.05452	2.66821	8.97048e-05	0.000261835
YHL010C	ETP1	0.799131	4.75461	9.03896e-05	0.000263698
YDR050C	TPI1	-0.726035	9.78091	9.0952e-05	0.000265203
YFL041W-A	NOT_AVAILABLE	1.24218	1.67227	9.14493e-05	0.000266516
YAL009W	SPO7	0.721675	4.16672	9.2431e-05	0.000269239
YBR023C	CHS3	-0.566026	8.15437	9.25859e-05	0.000269552
YLR390W-A	CCW14	-0.659656	10.9183	9.39003e-05	0.000273239
YBR044C	TCM62	0.609157	5.19556	9.42051e-05	0.000273985
YBR252W	DUT1	-0.762469	4.08229	9.44353e-05	0.000274514
YPR034W	ARP7	-0.512477	7.13558	9.46741e-05	0.000275068
YDR504C	SPG3	0.790009	4.52706	9.52016e-05	0.000276459
YDL216C	RRI1	0.817596	4.4984	9.65638e-05	0.000280134
YOL086C	ADH1	-0.738304	9.94124	9.65656e-05	0.000280134
YLR024C	UBR2	0.703978	5.5038	9.71006e-05	0.000281542
YHR025W	THR1	-0.627422	8.72596	9.73258e-05	0.000282051
YAR028W	NOT_AVAILABLE	1.0972	2.86093	9.76361e-05	0.000282665
YHR127W	NOT_AVAILABLE	-0.477577	6.66824	9.76369e-05	0.000282665
YLR035C	MLH2	0.702793	4.94443	9.84839e-05	0.000284971
YML099C	ARG81	-0.576013	7.96468	9.92391e-05	0.000287011
YDL004W	ATP16	0.595654	7.24887	0.000100283	0.000289881
YDR466W	PKH3	0.491823	6.85875	0.000100771	0.000291145
YNL204C	SPS18	-0.848662	3.97263	0.000101257	0.000292355
YGL233W	SEC15	0.61192	5.35712	0.000101293	0.000292355
YML101C	CUE4	0.757962	3.78538	0.000101474	0.00029273
YAL028W	FRT2	1.26882	2.31847	0.000101767	0.000293425
YIL068C	SEC6	0.558981	5.7977	0.000102258	0.000294691
YFR037C	RSC8	-0.560448	7.81476	0.000102891	0.000296365
YGR068C	ART5	-0.532835	6.58251	0.000103009	0.000296466
YBR008C	FLR1	0.565177	6.27943	0.00010303	0.000296466
YJR102C	VPS25	1.08165	2.43954	0.000104611	0.000300862
YOL097W-A	NOT_AVAILABLE	-1.30271	1.15038	0.000104938	0.00030165
YKL033W-A	NOT_AVAILABLE	-0.72974	8.09008	0.000105529	0.000303194
YGR279C	SCW4	-0.708917	9.22564	0.000105582	0.000303195
YML058W	SML1	0.673569	5.60622	0.000106219	0.00030487
YLR132C	USB1	1.32643	1.67597	0.000106444	0.000305361
YLR386W	VAC14	0.502397	6.14714	0.000106828	0.000306308
YIL161W	NOT_AVAILABLE	-0.518094	5.98516	0.000107823	0.000309004
YGR248W	SOL4	2.16593	2.75474	0.0001087	0.000311361
YJR122W	IBA57	0.64157	5.82279	0.000109047	0.000312199
YPR192W	AQY1	0.789787	9.6153	0.000109634	0.000313712
YBL036C	NOT_AVAILABLE	-0.47766	7.13354	0.000109686	0.000313712
YNL310C	ZIM17	0.5746	5.26432	0.000111711	0.000319344
YBR242W	NOT_AVAILABLE	-0.529458	6.13892	0.000112728	0.000322089
YNL129W	NRK1	-0.732616	5.60565	0.000113796	0.000324883
YPR147C	NOT_AVAILABLE	0.74909	4.5881	0.000113821	0.000324883
YKL107W	NOT_AVAILABLE	1.41439	4.10981	0.000113998	0.000325225
YMR091C	NPL6	-0.478734	6.7469	0.000114638	0.000326886
YLR350W	ORM2	0.473836	6.35404	0.00011564	0.000329574
YKR086W	PRP16	-0.516063	7.62688	0.000115696	0.000329574
YNL040W	NOT_AVAILABLE	0.548587	6.26053	0.000118806	0.000338264
YHR027C	RPN1	0.569661	8.00531	0.000120248	0.000342197
YPL105C	SYH1	-0.575605	8.34813	0.000121301	0.000345022
YNR052C	POP2	-0.503454	7.37488	0.000122137	0.000347225
[truncated: 3,684 more rows]

## Sheet: 120 mins
genes	Symbol	logFC	logCPM	PValue	FDR
YAL062W	GDH3	6.30527	9.29717	0	0
YOR100C	CRC1	5.85341	7.869	0	0
YJL133C-A	NOT_AVAILABLE	5.78175	7.73746	0	0
YKR039W	GAP1	5.65221	10.6105	0	0
YPL265W	DIP5	5.54646	10.4346	0	0
YML042W	CAT2	4.53129	6.59301	0	0
YBL015W	ACH1	5.03008	8.3071	2.95225e-307	2.39006e-304
YLR089C	ALT1	3.51065	10.0704	5.71995e-306	4.05187e-303
YEL071W	DLD3	3.63448	10.1476	2.29695e-302	1.44631e-299
YCL064C	CHA1	5.50763	10.0866	1.84854e-294	1.04756e-291
YGR044C	RME1	4.56367	7.12675	1.05592e-291	5.43991e-289
YOR003W	YSP3	4.16713	5.88331	1.09994e-286	5.19445e-284
YJR152W	DAL5	5.41446	8.76706	3.39748e-277	1.48104e-274
YPR002W	PDH1	4.73725	7.41237	1.90942e-275	7.72907e-273
YGR019W	UGA1	4.00616	6.89097	4.64841e-275	1.75617e-272
YKR034W	DAL80	4.8423	6.57985	1.41317e-274	5.00529e-272
YNR001C	CIT1	5.45182	8.15709	2.33203e-261	7.7739e-259
YGR121C	MEP1	3.37762	7.71606	3.53879e-258	1.11413e-255
YEL040W	UTR2	-3.75266	8.38695	8.77904e-257	2.61846e-254
YNL142W	MEP2	5.38625	9.53799	3.23709e-255	9.17229e-253
YJL172W	CPS1	4.99432	7.47515	6.53688e-248	1.76402e-245
YIL088C	AVT7	3.07958	7.17274	8.28153e-247	2.13325e-244
YLR042C	NOT_AVAILABLE	-3.66631	7.24399	2.5612e-242	6.31057e-240
YNL014W	HEF3	4.50885	8.38264	5.00015e-241	1.18066e-238
YCR005C	CIT2	4.53289	10.5407	1.94496e-240	4.40884e-238
YMR196W	NOT_AVAILABLE	3.48825	8.69545	2.02615e-228	4.41623e-226
YHL021C	AIM17	4.51402	6.28048	2.62207e-227	5.50344e-225
YMR297W	PRC1	3.23191	7.85885	3.29444e-227	6.6677e-225
YMR189W	GCV2	4.14706	8.80339	2.83981e-222	5.54939e-220
YPL187W	MF(ALPHA)1	-3.87209	8.89191	1.76871e-218	3.34108e-216
YGR161C	RTS3	3.15764	8.70786	2.9413e-217	5.37689e-215
YJL213W	NOT_AVAILABLE	4.59683	7.84903	2.68474e-215	4.75451e-213
YER024W	YAT2	3.32415	8.29875	2.77893e-208	4.77217e-206
YBR139W	NOT_AVAILABLE	3.99407	5.56526	4.35229e-207	7.25423e-205
YHR211W	FLO5	-3.19182	6.60814	6.70956e-207	1.08637e-204
YDR453C	TSA2	3.8539	6.2615	9.79486e-202	1.54187e-199
YPL054W	LEE1	4.18832	6.80982	4.55777e-201	6.98078e-199
YER079W	NOT_AVAILABLE	2.90246	6.44432	1.47243e-200	2.19585e-198
YAL044C	GCV3	2.83087	6.95989	1.47849e-199	2.14835e-197
YGL147C	RPL9A	-3.91103	9.83606	1.10773e-196	1.56938e-194
YMR120C	ADE17	3.89302	7.64876	6.69546e-194	9.25443e-192
YBR208C	DUR1,2	4.10597	9.42136	5.85334e-193	7.89783e-191
YFL026W	STE2	-3.07456	8.64734	1.12585e-192	1.48377e-190
YBR169C	SSE2	3.20629	7.07236	3.92888e-187	5.06021e-185
YKL157W	APE2	2.48505	7.75239	5.44986e-185	6.86319e-183
YCL036W	GFD2	-4.76771	5.54027	4.90036e-183	6.03702e-181
YBR189W	RPS9B	-2.73683	10.4167	7.17056e-180	8.64586e-178
YHR161C	YAP1801	3.0132	7.46524	2.97613e-179	3.5137e-177
YDR019C	GCV1	3.32441	6.85474	4.11805e-179	4.76265e-177
YDR380W	ARO10	4.31032	9.66967	5.80591e-179	6.58042e-177
YEL054C	RPL12A	-2.92316	9.38379	2.2314e-178	2.47948e-176
YDL127W	PCL2	-2.82768	5.89513	4.1408e-177	4.51268e-175
YHL015W	RPS20	-2.60046	10.7324	4.43985e-175	4.74729e-173
YDL082W	RPL13A	-2.54182	9.55811	3.0866e-173	3.23922e-171
YBR149W	ARA1	3.06037	6.70478	3.77815e-173	3.89286e-171
YLR413W	INA1	-3.29219	8.03884	3.20785e-172	3.24623e-170
YBR181C	RPS6B	-2.48311	9.94792	2.23819e-170	2.22523e-168
YOR293W	RPS10A	-2.51693	10.3531	2.22084e-169	2.16991e-167
YHR112C	NOT_AVAILABLE	3.93179	5.15269	5.73298e-169	5.50657e-167
YLR257W	NOT_AVAILABLE	2.46949	8.5599	2.05036e-168	1.93656e-166
YPL087W	YDC1	2.62026	6.55989	3.14536e-168	2.92209e-166
YER131W	RPS26B	-2.86878	9.73602	5.10941e-168	4.67017e-166
YOR230W	WTM1	3.29425	9.03906	2.70833e-165	2.4362e-163
YJL190C	RPS22A	-2.87007	10.3484	6.7726e-165	5.99693e-163
YMR088C	VBA1	2.79234	8.16115	1.81191e-164	1.57971e-162
YML026C	RPS18B	-2.48473	10.2357	7.90162e-163	6.78462e-161
YDR089W	NOT_AVAILABLE	2.94364	6.30356	1.45261e-162	1.22865e-160
YLR388W	RPS29A	-2.73073	8.40058	8.15435e-160	6.79569e-158
YGL076C	RPL7A	-2.56467	9.76565	9.56488e-160	7.85568e-158
YOL039W	RPP2A	-2.53681	9.34851	2.18675e-158	1.77033e-156
YKL035W	UGP1	2.37037	7.90828	1.12809e-157	9.00408e-156
YGR043C	NQM1	3.89762	7.35651	2.28945e-157	1.80199e-155
YDR144C	MKC7	-2.6498	6.21265	2.60576e-157	2.02285e-155
YKL078W	DHR2	-2.65943	7.17419	1.94376e-156	1.48855e-154
YPL273W	SAM4	-2.44054	8.79168	3.92562e-156	2.9662e-154
YPR102C	RPL11A	-2.54862	8.96319	9.38275e-156	6.99632e-154
YLR061W	RPL22A	-2.68672	9.63008	2.52955e-155	1.86168e-153
YKL006W	RPL14A	-2.4579	9.15354	3.91827e-154	2.84677e-152
YIR032C	DAL3	5.38979	5.45303	8.11867e-154	5.82386e-152
YHR028C	DAP2	2.39118	7.51234	7.12868e-153	5.04978e-151
YEL065W	SIT1	2.63639	7.07389	2.25856e-152	1.58016e-150
YJR094W-A	RPL43B	-2.45709	8.28021	3.79821e-151	2.62493e-149
YPL263C	KEL3	-2.24333	7.71305	4.8792e-151	3.33138e-149
YBL049W	MOH1	3.20185	5.90951	1.15118e-150	7.76636e-149
YGR087C	PDC6	4.6742	9.12036	4.45231e-150	2.96838e-148
YIL018W	RPL2B	-2.46709	10.5153	4.58607e-150	3.02201e-148
YBR191W	RPL21A	-2.4583	10.2585	5.5117e-150	3.59021e-148
YGR034W	RPL26B	-2.3732	10.0434	4.12772e-149	2.65816e-147
YLR004C	THI73	3.09913	6.38322	5.41539e-149	3.4482e-147
YER014W	HEM14	2.7668	5.68823	6.24967e-149	3.93521e-147
YDR471W	RPL27B	-2.58978	9.31181	1.20983e-148	7.53421e-147
YAL005C	SSA1	2.958	8.76084	4.3649e-148	2.68868e-146
YNL173C	MDG1	3.24242	5.63017	1.05214e-146	6.41129e-145
YPR026W	ATH1	2.90827	6.57457	2.94771e-145	1.77709e-143
YAL063C	FLO9	-2.22685	7.02973	3.72657e-145	2.223e-143
YOR096W	RPS7A	-2.37866	10.0491	4.17993e-145	2.46747e-143
YER102W	RPS8B	-2.47826	8.38267	5.99171e-145	3.50052e-143
YEL012W	UBC8	3.61889	5.12924	3.24387e-144	1.87582e-142
YGL062W	PYC1	3.63181	11.4271	1.24887e-142	7.14884e-141
YDL083C	RPS16B	-2.58856	9.81211	3.06448e-142	1.73664e-140
YLR109W	AHP1	3.07351	10.5273	2.04372e-141	1.14671e-139
YDL066W	IDP1	2.35243	8.44784	4.45102e-141	2.47294e-139
YMR096W	SNZ1	2.77869	9.55463	1.06187e-140	5.84233e-139
YER037W	PHM8	3.1695	6.80162	1.09618e-140	5.9361e-139
YBR048W	RPS11B	-2.35373	9.84977	1.09986e-140	5.9361e-139
YIL111W	COX5B	2.70006	6.04727	6.68062e-140	3.57161e-138
YCL037C	SRO9	-2.57398	8.83405	1.43488e-139	7.59947e-138
YMR170C	ALD2	3.57996	5.00888	4.65238e-139	2.43164e-137
YHR010W	RPL27A	-2.38499	10.0679	4.67705e-139	2.43164e-137
YNL302C	RPS19B	-2.33044	9.45427	1.42316e-138	7.33185e-137
YNL069C	RPL16B	-2.50178	10.4506	5.82458e-138	2.97368e-136
YMR242C	RPL20A	-2.49253	10.1285	1.42326e-137	7.20142e-136
YLR048W	RPS0B	-2.36147	10.7075	2.40514e-137	1.20619e-135
YJL177W	RPL17B	-2.63869	9.74386	5.31845e-137	2.64383e-135
YJR145C	RPS4A	-2.41915	10.6769	5.85373e-137	2.88462e-135
YER074W	RPS24A	-2.34801	9.50745	1.73306e-136	8.4666e-135
YBL048W	RRT1	3.22474	5.37182	3.64929e-136	1.76756e-134
YMR230W	RPS10B	-2.30128	9.64151	4.4288e-136	2.12695e-134
YGL157W	ARI1	2.09103	6.89512	6.39439e-136	3.04513e-134
YLR312C	NOT_AVAILABLE	3.10856	5.59994	7.25151e-136	3.42453e-134
YJR123W	RPS5	-2.34298	11.7993	2.24959e-135	1.05359e-133
YFR032C-A	RPL29	-2.23527	8.29395	1.17843e-134	5.47391e-133
YIR031C	DAL7	3.93515	7.94522	1.23639e-134	5.69642e-133
YGL031C	RPL24A	-2.26708	9.93765	1.56186e-134	7.13796e-133
YAR035W	YAT1	4.51265	8.27765	2.92189e-134	1.32467e-132
YGL121C	GPG1	4.71327	4.68802	4.88011e-134	2.19489e-132
YDR450W	RPS18A	-2.40881	10.189	5.32395e-134	2.37566e-132
YLR448W	RPL6B	-2.16184	9.65474	5.48344e-134	2.42771e-132
YOL121C	RPS19A	-2.3179	9.06385	1.70416e-133	7.4864e-132
YGL123W	RPS2	-2.34349	11.7033	3.27525e-133	1.42776e-131
YDR447C	RPS17B	-2.14262	9.24947	1.06082e-132	4.58906e-131
YPL019C	VTC3	-2.33697	8.81065	3.19541e-132	1.37185e-130
YIR027C	DAL1	3.34775	6.73891	7.73105e-132	3.29413e-130
YLL039C	UBI4	2.26686	9.32123	2.76392e-131	1.16889e-129
YPR132W	RPS23B	-2.24927	10.0066	9.49402e-131	3.98538e-129
YLR344W	RPL26A	-2.32589	9.49153	1.66949e-130	6.95661e-129
YPL090C	RPS6A	-2.62493	8.43948	9.09293e-130	3.76129e-128
YIR029W	DAL2	4.05352	7.43916	2.44535e-129	1.00419e-127
YFR055W	IRC7	2.1622	8.0282	2.75252e-129	1.1222e-127
YHR037W	PUT2	2.47525	6.5815	3.33711e-129	1.35081e-127
YLR029C	RPL15A	-2.15487	11.0076	4.85683e-129	1.95203e-127
YML093W	UTP14	-2.24528	9.13765	1.17846e-128	4.70306e-127
YPR138C	MEP3	2.77074	6.48676	2.64026e-128	1.04632e-126
YIL101C	XBP1	2.3595	7.27193	8.45503e-128	3.30903e-126
YOR369C	RPS12	-2.343	10.8372	8.46674e-128	3.30903e-126
YDR475C	JIP4	2.09797	6.56192	2.14649e-127	8.33162e-126
YPL230W	USV1	2.94787	6.23529	2.77772e-127	1.07084e-125
YOR312C	RPL20B	-2.21901	10.3403	6.11037e-127	2.33969e-125
YLR348C	DIC1	3.51347	8.48068	6.82332e-127	2.59515e-125
YGR148C	RPL24B	-2.14253	9.88814	1.32005e-126	4.98716e-125
YPL154C	PEP4	2.68018	8.52915	1.9782e-126	7.42416e-125
YBL072C	RPS8A	-2.17374	8.68789	2.28587e-126	8.52237e-125
YJL136C	RPS21B	-2.36893	8.81094	2.36065e-126	8.74367e-125
YNL062C	GCD10	-2.17136	7.53847	3.40264e-126	1.25213e-124
YBL087C	RPL23A	-2.23442	9.23625	5.4585e-126	1.9957e-124
YOR340C	RPA43	-2.54363	8.14094	6.19837e-126	2.25168e-124
YER057C	HMF1	2.11146	6.3722	8.09209e-126	2.92088e-124
YPL111W	CAR1	3.46066	6.70671	2.69693e-125	9.6731e-124
YML063W	RPS1B	-2.15493	11.3361	2.89692e-125	1.0325e-123
YOR224C	RPB8	-2.18508	8.05533	3.08695e-125	1.09336e-123
YKL216W	URA1	-2.16793	10.1773	5.34802e-125	1.88244e-123
YDL184C	RPL41A	-2.7682	5.74297	1.15881e-124	4.0537e-123
YJR148W	BAT2	3.03075	10.004	1.65052e-124	5.73834e-123
YGL205W	POX1	2.87569	5.39837	2.91007e-124	1.00557e-122
YIR028W	DAL4	5.82679	6.01355	6.59807e-124	2.26614e-122
YNL145W	MFA2	-2.98428	7.78205	1.06339e-123	3.63026e-122
YGL189C	RPS26A	-2.16457	10.6987	1.20391e-123	4.08536e-122
YOR206W	NOC2	-2.14317	9.18775	1.52252e-122	5.13579e-121
YEL047C	FRD1	2.0971	6.74613	2.06144e-122	6.91251e-121
YLR409C	UTP21	-2.27471	8.66457	3.33984e-122	1.11335e-120
YDR418W	RPL12B	-2.18861	10.0256	4.31032e-122	1.42845e-120
YGR283C	NOT_AVAILABLE	-2.58416	6.29186	5.31535e-122	1.75128e-120
YCL040W	GLK1	2.91516	6.41211	1.88167e-120	6.16383e-119
YHL024W	RIM4	2.74826	6.58751	6.93086e-120	2.25731e-118
YCR087C-A	NOT_AVAILABLE	-2.03318	7.40278	1.04249e-119	3.37588e-118
YDL075W	RPL31A	-2.25979	9.92598	2.11677e-119	6.81576e-118
YPL206C	PGC1	2.61005	5.71373	4.54515e-119	1.45522e-117
YDR242W	AMD2	2.16621	6.44661	4.76958e-119	1.5185e-117
YKR081C	RPF2	-2.175	8.61566	8.26343e-119	2.61614e-117
YCL039W	GID7	2.54515	6.20417	9.83493e-119	3.09636e-117
YLR197W	NOP56	-2.0717	10.5584	1.63909e-118	5.13189e-117
YAL056W	GPB2	2.9013	5.88544	2.12556e-118	6.61843e-117
YER056C-A	RPL34A	-2.47184	9.59971	2.42636e-118	7.51375e-117
YLR438W	CAR2	3.3161	8.17835	3.34614e-118	1.03057e-116
YLR441C	RPS1A	-2.04352	10.8943	5.23076e-118	1.60231e-116
YHR113W	APE4	2.61987	5.7543	7.44311e-118	2.26775e-116
YOR095C	RKI1	-3.09027	6.73437	7.79303e-118	2.36166e-116
YNL113W	RPC19	-1.94556	7.45885	2.39899e-117	7.23142e-116
YLR406C	RPL31B	-2.15454	9.19838	3.35613e-117	1.00631e-115
YDR382W	RPP2B	-2.45531	10.4907	2.16505e-116	6.45753e-115
YHR021C	RPS27B	-2.17188	9.25187	3.14172e-116	9.32154e-115
YOL120C	RPL18A	-2.236	10.5688	3.67053e-116	1.08338e-114
YLR167W	RPS31	-2.42516	11.6446	6.95304e-116	2.0416e-114
YCR031C	RPS14A	-2.40652	10.1725	9.22592e-116	2.69501e-114
YOR289W	NOT_AVAILABLE	3.56992	5.88964	1.18946e-115	3.45676e-114
YCR057C	PWP2	-2.16466	8.5272	1.51291e-115	4.37431e-114
YNL239W	LAP3	2.07965	6.79571	1.82955e-115	5.26297e-114
YKL081W	TEF4	-2.17511	10.5501	2.50398e-115	7.16668e-114
YLR325C	RPL38	-2.25917	9.56076	3.05683e-115	8.70506e-114
YGR085C	RPL11B	-2.21685	9.23281	1.06413e-114	3.01521e-113
YLR372W	ELO3	-2.19145	8.817	2.54105e-114	7.16425e-113
YGL196W	DSD1	2.1784	5.84359	2.93753e-114	8.24108e-113
YLR001C	NOT_AVAILABLE	1.99259	6.46731	4.07232e-114	1.13684e-112
YGL135W	RPL1B	-2.28665	10.2681	4.66869e-114	1.29693e-112
YOR247W	SRL1	-4.83821	4.90945	5.11411e-114	1.41374e-112
YOR167C	RPS28A	-1.98757	9.0704	1.3364e-113	3.67641e-112
YIL050W	PCL7	2.02987	6.87498	1.48646e-113	4.06946e-112
YIR030C	DCG1	3.75621	4.99226	1.83909e-113	5.01063e-112
YNL248C	RPA49	-2.17427	8.72813	2.69204e-113	7.29941e-112
YLR129W	DIP2	-2.1035	8.5244	3.72439e-113	1.00505e-111
YAL059W	ECM1	-1.89132	6.87974	4.85447e-113	1.3038e-111
YLR340W	RPP0	-2.15278	11.6849	2.82119e-112	7.54135e-111
YFL002C	SPB4	-1.895	6.9886	8.33932e-112	2.21873e-110
YOR375C	GDH1	2.49046	11.3146	1.81221e-111	4.79896e-110
YIL052C	RPL34B	-2.2692	9.32965	3.77927e-111	9.96145e-110
YHR085W	IPI1	-1.8695	6.82758	7.98871e-111	2.09593e-109
YMR031C	EIS1	2.52788	6.26974	1.03903e-110	2.71345e-109
YDR025W	RPS11A	-2.27944	10.2503	1.07281e-110	2.78882e-109
YGR103W	NOP7	-1.98448	10.0845	1.81715e-110	4.70219e-109
YLR185W	RPL37A	-2.22674	9.16255	2.74174e-110	7.06247e-109
YBL039C	URA7	-2.26917	8.86047	3.30347e-110	8.47093e-109
YLR267W	BOP2	3.80943	7.07191	4.61899e-110	1.17909e-108
YKL209C	STE6	-2.21851	7.91437	9.26847e-110	2.35536e-108
YPL249C-A	RPL36B	-2.18933	10.0413	1.16855e-109	2.95631e-108
YBL092W	RPL32	-2.04503	10.8853	1.78712e-109	4.50115e-108
YER117W	RPL23B	-2.1413	9.9641	1.84639e-109	4.62986e-108
YKL009W	MRT4	-2.12033	8.92709	6.35969e-109	1.58768e-107
YIL103W	DPH1	-2.01121	6.64365	8.36368e-109	2.07881e-107
YOR347C	PYK2	3.06579	4.91008	1.59895e-108	3.95687e-107
YMR321C	NOT_AVAILABLE	-2.77915	5.4558	1.68033e-108	4.14019e-107
YDL130W	RPP1B	-2.13018	9.90509	1.94364e-108	4.76823e-107
YCR068W	ATG15	2.00973	6.11438	3.18637e-108	7.78324e-107
YNL175C	NOP13	-2.19374	8.11648	4.19462e-108	1.02021e-106
YLR009W	RLP24	-2.06606	8.38752	1.08343e-107	2.62384e-106
YNL117W	MLS1	2.97815	5.74248	1.14971e-107	2.77252e-106
YAL061W	BDH2	3.46348	4.57394	1.62658e-107	3.90586e-106
YNL178W	RPS3	-2.11688	10.8853	1.70527e-107	4.07753e-106
YIL133C	RPL16A	-2.25756	9.54373	2.03303e-107	4.84083e-106
YDR500C	RPL37B	-2.24357	9.11898	1.06362e-106	2.52198e-105
YPL143W	RPL33A	-2.19742	10.2695	2.26849e-106	5.35648e-105
YOL147C	PEX11	2.24202	5.83373	2.47558e-106	5.8212e-105
YLR150W	STM1	-2.00164	10.7243	5.12721e-106	1.20066e-104
YNL242W	ATG2	2.77973	5.56645	9.53728e-106	2.22419e-104
YCR034W	ELO2	-2.37326	7.76988	3.33545e-105	7.74671e-104
YIL069C	RPS24B	-2.36563	8.62904	3.85036e-105	8.90612e-104
YIL083C	CAB2	2.04145	5.98839	8.54536e-105	1.96856e-103
YMR143W	RPS16A	-2.14776	10.0399	8.65011e-105	1.98462e-103
YDR064W	RPS13	-2.36211	10.317	1.02475e-104	2.34164e-103
YKR057W	RPS21A	-2.27161	8.56333	1.177e-104	2.67875e-103
YPL079W	RPL21B	-2.00859	9.88707	1.3667e-104	3.09804e-103
YDL167C	NRP1	-2.15921	7.94077	1.82972e-104	4.13108e-103
YPL004C	LSP1	2.7925	6.65756	1.89188e-104	4.25448e-103
YLR040C	AFB1	-2.2256	7.03405	2.01689e-104	4.51767e-103
YDL124W	NOT_AVAILABLE	2.78594	5.71306	3.36318e-104	7.50359e-103
YHR020W	NOT_AVAILABLE	-1.88983	9.27807	7.53163e-104	1.67379e-102
YJR073C	OPI3	3.40149	5.16176	8.74557e-104	1.93598e-102
YDL136W	RPL35B	-2.04434	7.86442	9.45437e-104	2.08207e-102
YKL103C	APE1	3.60005	5.49597	9.47896e-104	2.08207e-102
YDL021W	GPM2	3.58543	5.18804	1.37366e-103	3.00562e-102
YPR043W	RPL43A	-2.28284	9.323	1.85382e-103	4.04061e-102
YCR011C	ADP1	2.01045	7.54652	1.90599e-103	4.1384e-102
YKR060W	UTP30	-1.98869	6.17215	3.41915e-103	7.39554e-102
YKL148C	SDH1	2.10734	7.22371	3.92137e-103	8.44957e-102
YOR310C	NOP58	-2.04279	9.64755	3.96729e-103	8.51616e-102
YKR018C	NOT_AVAILABLE	2.01799	6.61075	5.28626e-103	1.13046e-101
YDR214W	AHA1	2.06942	6.20341	5.37135e-103	1.14434e-101
YDR074W	TPS2	2.33391	7.34673	6.37273e-103	1.35259e-101
YLL045C	RPL8B	-2.1326	11.1633	6.62563e-103	1.40102e-101
YIL045W	PIG2	2.291	5.65965	3.96264e-102	8.34806e-101
YNR002C	ATO2	4.76272	8.89619	4.70942e-102	9.88455e-101
YGR052W	FMP48	2.09008	7.10462	5.60207e-102	1.17147e-100
YDR368W	YPR1	2.44668	5.72538	1.62355e-101	3.3826e-100
YFR031C-A	RPL2A	-2.09842	10.4134	2.9472e-101	6.11787e-100
YMR181C	NOT_AVAILABLE	2.64678	6.12116	3.8522e-101	7.96731e-100
YFR001W	LOC1	-1.89827	8.00729	4.59799e-101	9.47519e-100
YDL215C	GDH2	1.77513	7.40273	4.82531e-101	9.90761e-100
YLR276C	DBP9	-1.87631	8.611	7.48343e-101	1.531e-99
YNL063W	MTQ1	2.32246	6.0833	7.83242e-101	1.59663e-99
YIR026C	YVH1	-2.07764	7.20823	8.88155e-101	1.80401e-99
YEL034W	HYP2	-2.11838	10.8102	2.43826e-100	4.93486e-99
YBR126C	TPS1	3.50948	6.37244	2.82555e-100	5.69837e-99
YHL001W	RPL14B	-2.08717	8.28506	4.09228e-100	8.22375e-99
YLR186W	EMG1	-2.01699	7.78162	4.94352e-100	9.89927e-99
YJL196C	ELO1	2.50363	5.25786	5.04418e-100	1.00624e-98
YML024W	RPS17A	-2.08223	9.59664	5.06052e-100	1.00624e-98
YLR333C	RPS25B	-2.07146	8.73549	6.33852e-100	1.25596e-98
YKL125W	RRN3	-1.81365	6.76239	8.46703e-100	1.67187e-98
YNR044W	AGA1	-3.52385	9.24862	1.27111e-99	2.50117e-98
YBL027W	RPL19B	-1.97069	10.4703	1.70607e-99	3.34544e-98
YIL026C	IRR1	1.93456	6.15481	1.85544e-99	3.62578e-98
YGL030W	RPL30	-2.05627	10.0199	2.84272e-99	5.53597e-98
YNR069C	BSC5	2.77804	4.92519	3.63781e-99	7.06009e-98
YER020W	GPA2	1.76647	6.79029	4.17099e-99	8.06724e-98
YHR065C	RRP3	-2.07106	7.80288	4.90365e-99	9.45204e-98
YGL078C	DBP3	-2.05895	8.94707	5.04981e-99	9.70077e-98
YDR412W	RRP17	-1.96873	7.72573	5.12052e-99	9.80338e-98
YKR094C	RPL40B	-2.04552	9.74632	5.27621e-99	1.00674e-97
YIL051C	MMF1	2.51357	7.79751	1.15836e-98	2.20282e-97
YJL011C	RPC17	-2.56724	5.10715	1.98363e-98	3.75962e-97
YLR073C	RFU1	-2.23661	6.58795	2.36084e-98	4.45963e-97
YHR141C	RPL42B	-2.27821	9.67814	2.98653e-98	5.62281e-97
YML073C	RPL6A	-1.98579	10.1428	3.07185e-98	5.7643e-97
YCR069W	CPR4	1.99591	6.90204	3.25811e-98	6.09364e-97
YHL016C	DUR3	3.86795	5.95732	3.6932e-98	6.88467e-97
YER072W	VTC1	-2.05626	7.9445	3.99303e-98	7.41919e-97
YHR008C	SOD2	2.11414	7.29674	4.73938e-98	8.77714e-97
YMR116C	ASC1	-2.06741	11.2269	8.10574e-98	1.49626e-96
YPR035W	GLN1	2.27339	10.7832	1.08116e-97	1.98926e-96
YLL011W	SOF1	-1.93424	7.71554	1.70493e-97	3.12682e-96
YOL119C	MCH4	2.22842	7.83877	3.26639e-97	5.97118e-96
YIL055C	NOT_AVAILABLE	2.08839	6.20768	3.37186e-97	6.14416e-96
YKL188C	PXA2	3.5838	4.6692	5.88072e-97	1.06814e-95
YKR009C	FOX2	2.56058	5.20256	7.45232e-97	1.34927e-95
YOL127W	RPL25	-2.00422	10.5549	9.42398e-97	1.70082e-95
YHR197W	RIX1	-1.85021	7.90496	1.03695e-96	1.86552e-95
YGL208W	SIP2	2.81493	4.74843	1.06967e-96	1.9183e-95
YOR260W	GCD1	-1.69333	7.91318	1.33052e-96	2.37858e-95
YMR194W	RPL36A	-1.99351	8.11879	1.57801e-96	2.81213e-95
YDR045C	RPC11	-2.1564	5.52707	1.91849e-96	3.40818e-95
YHR052W	CIC1	-2.16314	8.45473	2.22061e-96	3.93256e-95
YLL041C	SDH2	2.28455	6.19024	2.65068e-96	4.67956e-95
YML056C	IMD4	-2.27915	9.89291	3.41666e-96	6.01311e-95
YDR101C	ARX1	-1.98296	9.172	5.20554e-96	9.13306e-95
YFL044C	OTU1	3.45765	4.63126	6.908e-96	1.20826e-94
YBR154C	RPB5	-1.93112	7.97087	8.80771e-96	1.53579e-94
YNL151C	RPC31	-1.99793	7.20213	1.02419e-95	1.78039e-94
YKL014C	URB1	-1.77101	8.39647	4.2584e-95	7.37993e-94
YKL178C	STE3	-1.85772	6.63469	5.41754e-95	9.36011e-94
YHR004C	NEM1	2.98434	4.72418	1.02675e-94	1.76857e-93
YLR452C	SST2	-2.3024	6.97187	2.30419e-94	3.95692e-93
YOR182C	RPS30B	-1.84775	8.67297	2.77573e-94	4.75228e-93
YHR148W	IMP3	-1.88177	6.87024	3.18993e-94	5.44498e-93
YNL168C	FMP41	2.16521	5.84343	6.19579e-94	1.0544e-92
YBR046C	ZTA1	2.72486	5.97014	7.76532e-94	1.31755e-92
YDR122W	KIN1	1.73703	7.02385	1.72095e-93	2.91124e-92
YMR049C	ERB1	-1.99224	9.31605	1.90037e-93	3.20517e-92
YDL201W	TRM8	-1.93443	7.40226	2.00046e-93	3.36398e-92
YOL040C	RPS15	-2.05841	10.8796	2.25383e-93	3.77882e-92
YBR296C	PHO89	-3.57345	8.3512	2.27419e-93	3.80172e-92
YLR449W	FPR4	-1.97297	8.44776	3.0032e-93	5.00563e-92
YDL237W	AIM6	2.53142	6.1504	3.36302e-93	5.58892e-92
YDR436W	PPZ2	2.66007	5.08465	3.89111e-93	6.44764e-92
YDR321W	ASP1	-1.7456	7.7423	6.46691e-93	1.06845e-91
YDL081C	RPP1A	-2.0442	10.2806	1.48045e-92	2.43887e-91
YNR050C	LYS9	2.16595	6.55639	1.48946e-92	2.44659e-91
YPR110C	RPC40	-1.79556	8.38993	2.11617e-92	3.466e-91
YJL148W	RPA34	-1.8663	7.82373	2.48527e-92	4.0588e-91
YOL109W	ZEO1	-2.11592	9.50585	2.53298e-92	4.12483e-91
YGR123C	PPT1	-1.8992	7.5336	3.38621e-92	5.49847e-91
YNL162W	RPL42A	-2.12315	9.06634	4.16638e-92	6.74597e-91
YKR096W	ESL2	1.83063	7.25097	5.2963e-92	8.55104e-91
YKL180W	RPL17A	-2.29636	10.346	7.47296e-92	1.2031e-90
YKL027W	TCD2	-1.75711	7.05744	1.20547e-91	1.93524e-90
YMR229C	RRP5	-1.77181	10.2056	1.69445e-91	2.71255e-90
YHR160C	PEX18	3.38091	4.23262	2.13187e-91	3.40319e-90
YLR168C	UPS2	-1.864	6.23656	3.42614e-91	5.45391e-90
YPL131W	RPL5	-2.25618	11.5846	3.55876e-91	5.64916e-90
YDR324C	UTP4	-1.91898	8.48388	3.99202e-91	6.31921e-90
YMR305C	SCW10	-2.10168	10.6257	8.18158e-91	1.2915e-89
YGR204W	ADE3	2.43027	9.29373	1.00857e-90	1.58766e-89
YKR024C	DBP7	-1.94937	7.9286	1.52863e-90	2.39965e-89
YKL062W	MSN4	2.23233	7.94094	1.7168e-90	2.68759e-89
YOR341W	RPA190	-1.74578	10.2671	1.73119e-90	2.70266e-89
YLR435W	TSR2	-1.88407	7.35338	2.03837e-90	3.17348e-89
YGR130C	NOT_AVAILABLE	2.30171	6.85948	2.24752e-90	3.48951e-89
YDR087C	RRP1	-1.971	7.2585	2.57654e-90	3.98942e-89
YHR142W	CHS7	-1.75658	6.93325	2.71464e-90	4.19179e-89
YIL148W	RPL40A	-2.06985	10.3149	3.7751e-90	5.81345e-89
YBL028C	NOT_AVAILABLE	-1.73407	7.25991	1.06003e-89	1.62796e-88
YMR260C	TIF11	-1.7944	8.90204	1.13335e-89	1.73587e-88
YBR247C	ENP1	-1.79842	8.54802	1.15258e-89	1.76056e-88
YKR093W	PTR2	2.29951	10.4095	1.35119e-89	2.05839e-88
YBL004W	UTP20	-1.78313	9.31098	2.4829e-89	3.77227e-88
YKL034W	TUL1	1.82734	5.97089	4.43899e-89	6.72615e-88
YHR062C	RPP1	-1.89491	6.29955	5.77751e-89	8.73097e-88
YDL191W	RPL35A	-2.14247	7.89486	7.16779e-89	1.08031e-87
YIL017C	VID28	2.60988	5.71449	8.76037e-89	1.31684e-87
YJR091C	JSN1	1.7244	6.92882	9.43566e-89	1.4146e-87
YBR230C	OM14	1.95255	6.23089	1.42421e-88	2.12955e-87
YDR379C-A	SDH6	3.2422	4.2708	1.61636e-88	2.41051e-87
YGL016W	KAP122	-1.64767	6.60494	4.96903e-88	7.39094e-87
YGL171W	ROK1	-1.77388	7.80961	7.8006e-88	1.15723e-86
YGL103W	RPL28	-2.15761	10.8741	8.24803e-88	1.22041e-86
YOR133W	EFT1	-1.8581	9.15039	1.15519e-87	1.70481e-86
YIR007W	NOT_AVAILABLE	3.52849	4.68318	1.5253e-87	2.24517e-86
YNR053C	NOG2	-2.02274	8.89867	1.67386e-87	2.45746e-86
YNL096C	RPS7B	-1.91688	9.41134	2.79093e-87	4.08688e-86
YGR187C	HGH1	-1.6369	7.42335	2.85613e-87	4.17157e-86
YBR061C	TRM7	-1.8853	7.11826	3.38146e-87	4.92615e-86
YGR271C-A	EFG1	-1.63427	7.38014	3.51509e-87	5.1077e-86
YDR406W	PDR15	2.09888	6.52101	5.22871e-87	7.57829e-86
YBR085C-A	NOT_AVAILABLE	1.64125	7.58386	5.91691e-87	8.55386e-86
YLR356W	ATG33	2.36892	5.37107	6.14401e-87	8.85957e-86
YJL012C	VTC4	-1.68227	8.71496	1.27552e-86	1.83462e-85
YHR089C	GAR1	-2.0325	9.28531	1.287e-86	1.84643e-85
YOR063W	RPL3	-1.8528	11.9841	1.56485e-86	2.2394e-85
YJL141C	YAK1	2.75299	5.66001	4.01024e-86	5.72445e-85
YDR496C	PUF6	-2.16192	8.80095	4.18632e-86	5.96077e-85
YJR124C	NOT_AVAILABLE	-1.61367	6.41611	4.30366e-86	6.11249e-85
YBL064C	PRX1	2.3542	6.19671	7.03162e-86	9.96204e-85
YGL101W	NOT_AVAILABLE	-2.31374	5.2819	7.36382e-86	1.04067e-84
YCR004C	YCP4	1.9322	5.67262	1.1058e-85	1.55885e-84
YIL064W	EFM4	-2.01956	6.25113	1.21836e-85	1.71326e-84
YOR294W	RRS1	-1.67356	7.74738	1.658e-85	2.32571e-84
YJL206C	NOT_AVAILABLE	1.93613	5.56821	3.00954e-85	4.21113e-84
YBR201C-A	NOT_AVAILABLE	3.08351	4.32391	3.22841e-85	4.50625e-84
YLR271W	NOT_AVAILABLE	2.41649	5.05178	3.26157e-85	4.54136e-84
YOL010W	RCL1	-1.75321	7.58113	3.31271e-85	4.60126e-84
YOR272W	YTM1	-1.99147	8.63708	3.59141e-85	4.97617e-84
YNR015W	SMM1	-1.66506	7.51347	3.76558e-85	5.20477e-84
YBR084C-A	RPL19A	-1.77838	10.2807	4.06972e-85	5.61146e-84
YMR142C	RPL13B	-1.97296	10.3582	7.91817e-85	1.08913e-83
YNL112W	DBP2	-2.44836	10.13	8.15645e-85	1.11919e-83
YNL132W	KRE33	-2.10591	8.94901	1.37948e-84	1.88828e-83
YLR068W	FYV7	-1.70749	6.39415	1.41711e-84	1.93513e-83
YJL122W	ALB1	-1.91501	8.24297	1.84114e-84	2.50812e-83
YJL052W	TDH1	5.03864	8.06583	2.75896e-84	3.7494e-83
YHL033C	RPL8A	-1.85685	9.37261	3.02308e-84	4.09851e-83
YCR072C	RSA4	-1.87482	7.73725	4.12356e-84	5.57714e-83
YIL131C	FKH1	-1.9331	5.64114	5.54139e-84	7.47692e-83
YFL033C	RIM15	1.84268	7.56757	5.72933e-84	7.71214e-83
YKR098C	UBP11	3.04686	4.89788	9.3965e-84	1.26185e-82
YNL061W	NOP2	-1.83764	9.31293	1.23582e-83	1.65564e-82
YDR330W	UBX5	2.74502	5.14448	1.28508e-83	1.71758e-82
YMR304W	UBP15	2.37123	6.45956	1.29614e-83	1.72828e-82
YBR031W	RPL4A	-2.0213	10.2545	1.53241e-83	2.03854e-82
YPR145W	ASN1	2.41168	11.498	1.60199e-83	2.12212e-82
YLR401C	DUS3	-2.01926	8.41295	1.60273e-83	2.12212e-82
YPL240C	HSP82	2.1852	7.08273	1.78034e-83	2.35179e-82
YDR385W	EFT2	-1.80933	8.60434	2.29283e-83	3.02174e-82
YOR361C	PRT1	-1.77683	9.56454	2.73068e-83	3.59043e-82
YFR044C	DUG1	2.12948	6.46954	3.3652e-83	4.41449e-82
YOR018W	ROD1	2.25082	5.60144	3.40886e-83	4.46143e-82
YNL002C	RLP7	-1.73816	9.29616	4.19386e-83	5.47617e-82
YER006W	NUG1	-1.78745	9.34286	4.82982e-83	6.29209e-82
YDR449C	UTP6	-1.74057	7.33288	6.10718e-83	7.93793e-82
YEL011W	GLC3	3.78827	4.69796	1.40368e-82	1.82029e-81
YJL125C	GCD14	-1.58135	6.98321	1.49103e-82	1.92914e-81
YLL008W	DRS1	-2.06311	9.1053	1.58179e-82	2.04191e-81
YFL045C	SEC53	-1.6902	9.25386	2.32529e-82	2.99486e-81
YDR184C	ATC1	-1.93901	6.8518	2.45667e-82	3.1569e-81
YPL199C	NOT_AVAILABLE	-1.73468	5.87067	2.49897e-82	3.204e-81
YML022W	APT1	-1.93333	7.94377	2.69853e-82	3.45205e-81
[truncated: 5,224 more rows]

## Sheet: 240 mins
genes	Symbol	logFC	logCPM	PValue	FDR
[truncated: 5,648 more rows]

## Sheet: 360 mins
genes	Symbol	logFC	logCPM	PValue	FDR
[truncated: 5,644 more rows]
