# Supplementary material for: TORC1 regulates the transcriptional response to glucose and developmental cycle via the Tap42-Sit4-Rrd1/2 pathway in Saccharomyces cerevisiae
Source: BMC Biol. 2021 May 6;19:95. doi: 10.1186/s12915-021-01030-3 (PMC8103650; doi:10.1186/s12915-021-01030-3)
Supplement: Supplementary file 8 — Additional file 8: Table S5. This contain the results of the comparative analyses of transcriptomes of ‘Spores transferred to YPD + DMSO’ and ‘spores transferred to YPD + rapamycin’ after 0, 10, 30, 60, 120, 240 and 360-minutes following transfer into YPD in the appropriately labelled worksheets. All worksheets have of the differential transcriptomic analysis in which the values of logFC (FC = fold-change in transcript levels) along with the corresponding logCPM (counts per million), False Discovery Rate (FDR) and P-values are indicated for each gene. [file 12915_2021_1030_MOESM8_ESM.xlsx]

## Sheet: 0 mins
genes	Symbol	logFC	logCPM	PValue	FDR
YGL096W	TOS8	1.11181	7.19143	4.19134e-14	2.4096e-10
YGR052W	FMP48	1.31945	8.14095	1.7036e-13	4.89701e-10
YLR297W	NOT_AVAILABLE	1.39311	5.80071	1.72575e-11	3.30712e-08
YOL123W	HRP1	2.0363	7.1146	3.88036e-10	5.57705e-07
YOR052C	TMC1	0.644123	8.70725	2.96334e-08	3.40725e-05
YJR087W	NOT_AVAILABLE	1.67239	2.22062	9.85554e-08	9.44325e-05
YEL071W	DLD3	0.850803	6.9158	1.52824e-07	0.000125512
YNL007C	SIS1	0.812619	7.62511	1.87479e-07	0.000134185
YOL109W	ZEO1	1.05613	5.7937	2.10066e-07	0.000134185
YJL193W	NOT_AVAILABLE	0.806244	4.84298	7.22409e-07	0.000385112
YLR113W	HOG1	0.989258	5.19586	7.36863e-07	0.000385112
YPR045C	THP3	0.991941	5.34889	8.08648e-07	0.00038741
YKR075C	NOT_AVAILABLE	0.894353	7.73582	8.83897e-07	0.000390886
YHR126C	ANS1	1.31822	5.53706	1.11597e-06	0.000435305
YMR195W	ICY1	0.734381	5.06248	1.13578e-06	0.000435305
YDR524C-B	NOT_AVAILABLE	1.11991	6.20225	1.86579e-06	0.000670402
YDL120W	YFH1	0.892299	4.38459	2.39668e-06	0.000810502
YOR101W	RAS1	1.06798	4.66164	3.26462e-06	0.00104268
YJL194W	CDC6	0.927632	3.49562	3.90286e-06	0.00118092
YNL217W	NOT_AVAILABLE	0.915243	3.51278	5.26839e-06	0.00133519
YKL110C	KTI12	1.4655	3.71968	5.50535e-06	0.00133519
YBR285W	NOT_AVAILABLE	1.0074	4.00391	5.52195e-06	0.00133519
YOR292C	NOT_AVAILABLE	1.37192	3.53035	5.58474e-06	0.00133519
YBR106W	PHO88	0.848739	7.10631	5.77658e-06	0.00133519
YML087C	AIM33	0.791214	5.26777	5.80616e-06	0.00133519
YPL034W	NOT_AVAILABLE	1.8649	1.32923	6.77739e-06	0.00149859
YPR158W	CUR1	1.21553	4.69431	9.52721e-06	0.00202859
YML092C	PRE8	0.727796	6.27948	1.62941e-05	0.00332111
YHL026C	NOT_AVAILABLE	1.55002	2.40047	1.67663e-05	0.00332111
YDL045W-A	MRP10	0.729731	4.46795	1.7821e-05	0.00332111
YGL035C	MIG1	0.522688	6.55544	1.80208e-05	0.00332111
YMR316W	DIA1	0.865642	5.83649	1.86282e-05	0.00332111
YGR146C	ECL1	0.861843	5.14533	1.90636e-05	0.00332111
YOR136W	IDH2	0.590805	7.10782	2.24356e-05	0.0037936
YBR105C	VID24	0.834581	8.10068	2.38333e-05	0.00390156
YPL264C	NOT_AVAILABLE	1.14583	3.95013	2.44314e-05	0.00390156
YGR275W	RTT102	0.68139	4.8523	2.62278e-05	0.00394143
YOR382W	FIT2	1.18956	2.18208	2.7172e-05	0.00394143
YHL048W	COS8	0.8526	4.2159	2.7507e-05	0.00394143
YDR412W	RRP17	0.634994	5.10495	2.78289e-05	0.00394143
YKR035W-A	DID2	0.581566	6.87326	2.8109e-05	0.00394143
YNL037C	IDH1	0.6067	7.5902	2.95842e-05	0.00404951
YBR042C	CST26	0.970701	4.26574	3.68887e-05	0.00493194
YHR075C	PPE1	0.583208	5.85578	3.82324e-05	0.00499541
YDL175C	AIR2	0.959276	4.69782	4.1226e-05	0.0051998
YMR241W	YHM2	0.887168	4.85893	4.16056e-05	0.0051998
YIL053W	GPP1	0.674333	10.5916	4.51319e-05	0.00552049
YJL151C	SNA3	0.51713	6.91538	5.58962e-05	0.00669474
YKL087C	CYT2	0.617907	6.03175	5.89421e-05	0.00691547
YNL064C	YDJ1	0.832838	6.51556	6.22037e-05	0.00715219
YER048W-A	ISD11	0.709764	4.52238	7.42716e-05	0.00829891
YBR201W	DER1	0.695858	4.66188	7.50641e-05	0.00829891
YML130C	ERO1	0.751229	8.17939	7.91789e-05	0.00855913
YDR399W	HPT1	0.686374	5.53	8.03954e-05	0.00855913
YER053C	PIC2	0.740141	5.01204	8.90695e-05	0.00931019
YKL003C	MRP17	0.598161	5.1216	9.7961e-05	0.0100567
YDL177C	NOT_AVAILABLE	0.791027	3.03602	0.000103833	0.0104726
YKR051W	NOT_AVAILABLE	0.577896	5.28882	0.000109459	0.0108496
YDR016C	DAD1	0.758717	3.6761	0.000119148	0.0116098
YNL081C	SWS2	0.525848	5.68965	0.000131362	0.0125867
YNR022C	MRPL50	0.596858	4.72037	0.000139774	0.0131731
YGL226W	MTC3	0.706082	3.80146	0.000147342	0.0136624
YGR159C	NSR1	0.485334	6.30011	0.000156897	0.0142024
YLR064W	PER33	0.77195	5.40215	0.000161717	0.0142024
YGR066C	NOT_AVAILABLE	0.602838	7.96409	0.000162785	0.0142024
YDL052C	SLC1	1.00254	2.91659	0.000163048	0.0142024
YNL211C	NOT_AVAILABLE	0.95034	2.38556	0.000200625	0.0172148
YOR338W	NOT_AVAILABLE	0.713545	7.52119	0.000216246	0.0182824
YKL170W	MRPL38	0.470066	6.17754	0.000225262	0.0187686
YMR178W	NOT_AVAILABLE	0.492684	6.16225	0.000245596	0.0201705
YMR269W	TMA23	0.673941	4.2462	0.000257514	0.0208514
YGR271C-A	EFG1	0.518846	5.15323	0.000273626	0.0218482
YPL013C	MRPS16	0.446929	5.95103	0.000328133	0.0256067
YMR233W	TRI1	1.00486	3.39224	0.000333203	0.0256067
YLR218C	COA4	0.644192	4.1815	0.000334058	0.0256067
YDR111C	ALT2	-0.376534	7.0304	0.000359543	0.0271976
YBR082C	UBC4	0.539196	5.82074	0.000365157	0.0272635
YNR032C-A	HUB1	0.705716	3.09011	0.000383724	0.0282824
YNR002C	ATO2	0.59904	6.20962	0.000431483	0.0311091
YER062C	GPP2	0.388101	7.88948	0.000432897	0.0311091
YOL001W	PHO80	0.607715	4.77373	0.000441154	0.031311
YKL120W	OAC1	0.609453	5.76336	0.000467962	0.0328087
YGL162W	SUT1	0.942622	2.09878	0.000481057	0.0331374
YDR435C	PPM1	0.554525	5.01249	0.000484178	0.0331374
YGL117W	NOT_AVAILABLE	0.58857	7.20259	0.000513476	0.0347291
YCL050C	APA1	0.571203	5.29971	0.000542859	0.0359271
YBR262C	MIC12	0.509638	4.91196	0.000545413	0.0359271
YGR079W	NOT_AVAILABLE	0.633373	6.5349	0.000549936	0.0359271
YBR137W	NOT_AVAILABLE	0.536415	5.17007	0.000564661	0.0364746
YKL043W	PHD1	0.780896	4.63967	0.000587348	0.0375185
YIL044C	AGE2	0.512232	5.01722	0.000599155	0.0378521
YPL189C-A	COA2	0.763582	4.66528	0.000662365	0.0411161
YGL115W	SNF4	0.530052	6.03658	0.000677173	0.0411161
YLR380W	CSR1	0.591296	5.30881	0.000678779	0.0411161
YKR042W	UTH1	0.461817	6.37357	0.000679428	0.0411161
YPR170W-B	NOT_AVAILABLE	1.18174	1.24314	0.000706516	0.041991
YOR032C	HMS1	1.13056	2.1496	0.000708492	0.041991
YJL133C-A	NOT_AVAILABLE	0.76285	5.7389	0.000723518	0.0424204
YKL106W	AAT1	0.671357	4.50701	0.000730497	0.0424204
YPL124W	SPC29	0.750009	3.68819	0.000745893	0.0428814
YAL039C	CYC3	0.624034	5.53429	0.000765774	0.0435885
YER037W	PHM8	0.420384	5.63864	0.000783688	0.0441708
YGL058W	RAD6	0.56986	5.16932	0.000792562	0.0442373
YMR149W	SWP1	0.434735	6.40648	0.000806118	0.0443016
YBL096C	NOT_AVAILABLE	0.820152	2.31379	0.000811793	0.0443016
YLR426W	TDA5	0.554289	4.80669	0.000816833	0.0443016
YIL056W	VHR1	0.555323	8.4413	0.000839965	0.0451304
YOL136C	PFK27	0.608082	4.11118	0.000872194	0.0460761
YOR327C	SNC2	0.478973	6.19414	0.000873594	0.0460761
YOR089C	VPS21	0.490437	7.21716	0.000960168	0.0497397
YOL086W-A	MHF1	0.529107	4.25033	0.00096036	0.0497397
YNL281W	HCH1	0.665436	4.44963	0.000978769	0.0502406
YGR095C	RRP46	0.438551	6.10214	0.00100561	0.0511617
YDR179W-A	NOT_AVAILABLE	0.585034	4.05889	0.00102675	0.0515215
YDL054C	MCH1	0.755948	3.90034	0.00103061	0.0515215
YMR119W-A	NOT_AVAILABLE	1.31668	0.769814	0.00111856	0.055436
YLR168C	UPS2	0.588099	4.39375	0.00125984	0.0619044
YDR177W	UBC1	0.373711	7.28629	0.00127759	0.0622446
YLL063C	AYT1	1.01068	2.89377	0.00129453	0.06254
YLR074C	BUD20	0.419393	5.47874	0.00138403	0.0652994
YJL108C	PRM10	-0.418727	6.69319	0.00139977	0.0652994
YFL010C	WWM1	0.451075	5.58717	0.0014088	0.0652994
YMR216C	SKY1	-0.346555	7.33756	0.00140914	0.0652994
YGR035C	NOT_AVAILABLE	0.947535	1.68085	0.00141953	0.0652994
YLR306W	UBC12	1.21985	0.962609	0.00142918	0.0652994
YMR244W	NOT_AVAILABLE	0.91524	6.48963	0.00143116	0.0652994
YEL070W	DSF1	0.540823	4.72556	0.00149884	0.0678489
YDR013W	PSF1	0.656045	3.44354	0.00152477	0.0682978
YDR231C	COX20	0.377399	7.26512	0.00153336	0.0682978
YIL118W	RHO3	0.678848	3.8697	0.00154439	0.0682978
YLR026C	SED5	0.514018	4.96092	0.00156595	0.068599
YGL224C	SDT1	0.79251	3.37344	0.00157507	0.068599
YMR315W	NOT_AVAILABLE	0.528983	8.00451	0.00164456	0.0710872
YDR541C	NOT_AVAILABLE	0.800783	3.37167	0.00166441	0.0714081
YNL185C	MRPL19	0.437795	5.24416	0.00167833	0.0714718
YEL039C	CYC7	0.552654	4.89237	0.0017298	0.0731221
YER130C	COM2	0.521514	5.39903	0.00182331	0.0765123
YLR244C	MAP1	0.471852	5.43337	0.00184005	0.0766553
YLR224W	NOT_AVAILABLE	0.396398	7.1453	0.00185562	0.0767478
YOR085W	OST3	0.38488	6.08078	0.0019333	0.0793896
YOL142W	RRP40	0.437875	5.66282	0.00194891	0.0794628
YDL067C	COX9	0.396985	6.23334	0.00201279	0.0812774
YOL126C	MDH2	0.490834	7.91882	0.00202168	0.0812774
YDR503C	LPP1	0.798764	2.73031	0.0020629	0.0816722
YMR161W	HLJ1	0.402235	6.2746	0.00206906	0.0816722
YNR071C	NOT_AVAILABLE	0.558387	4.75356	0.00208199	0.0816722
YBL107C	MIX23	0.395882	5.83269	0.00208833	0.0816722
YMR010W	NOT_AVAILABLE	0.511684	5.57685	0.00214389	0.0831968
YPR015C	NOT_AVAILABLE	0.836436	2.37521	0.00215974	0.0831968
YEL038W	UTR4	0.695462	4.43668	0.00217073	0.0831968
YOR380W	RDR1	0.552851	3.85088	0.00221909	0.084487
YNL289W	PCL1	0.883435	2.17972	0.0022454	0.0845534
YJL144W	NOT_AVAILABLE	0.358241	8.00856	0.00225025	0.0845534
YDR275W	BSC2	0.37148	8.20558	0.00227093	0.0847763
YOR107W	RGS2	0.382822	6.59628	0.00238105	0.088314
YDL048C	STP4	0.556892	6.27064	0.00245347	0.0904165
YOR137C	SIA1	0.750987	3.89878	0.00248457	0.0909796
YJL107C	NOT_AVAILABLE	-0.489318	6.6615	0.00250464	0.091134
YJL168C	SET2	-0.449963	5.79956	0.00262254	0.0937865
YOR186W	NOT_AVAILABLE	0.595482	4.9088	0.00262566	0.0937865
YNL213C	RRG9	0.397083	6.01137	0.00262648	0.0937865
YPR035W	GLN1	0.411959	7.70644	0.00266403	0.0945401
YPL132W	COX11	0.505206	5.47307	0.00268435	0.0946767
YHR179W	OYE2	0.889477	3.36083	0.0027209	0.0950146
YKL219W	COS9	0.710596	2.98704	0.00272698	0.0950146
YNL180C	RHO5	0.38639	7.58779	0.00276182	0.0956489
YDR441C	APT2	0.537589	5.46965	0.00295354	0.101676
YDR002W	YRB1	0.506711	5.09038	0.00306196	0.104781
YNR014W	NOT_AVAILABLE	0.447326	5.07357	0.00314717	0.10706
YGL080W	MPC1	0.397941	5.68806	0.00318337	0.107654
YLR097C	HRT3	0.39988	5.80902	0.00328423	0.110415
YLR022C	SDO1	0.71023	2.99141	0.00330659	0.110521
YDR410C	STE14	0.658478	3.91877	0.00334287	0.111088
YMR087W	NOT_AVAILABLE	0.543416	3.64487	0.00342759	0.112844
YNL065W	AQR1	1.3497	5.20063	0.00345973	0.112844
YKL171W	NNK1	-0.361814	8.36598	0.0034761	0.112844
YDR344C	NOT_AVAILABLE	-1.32395	0.321057	0.00347936	0.112844
YMR197C	VTI1	0.334211	6.6087	0.00349385	0.112844
YOR062C	NOT_AVAILABLE	0.436795	5.92772	0.00355439	0.113723
YCR075W-A	NOT_AVAILABLE	0.722344	2.91274	0.00357041	0.113723
YKL018C-A	NOT_AVAILABLE	0.463086	4.88337	0.00358043	0.113723
YJR044C	VPS55	0.438852	5.46861	0.00363216	0.114732
YOL020W	TAT2	-0.357266	6.13795	0.00370594	0.116029
YJL174W	KRE9	0.34651	6.89985	0.00371358	0.116029
YPR106W	ISR1	0.356639	6.62013	0.00379818	0.118031
YOR210W	RPB10	0.687994	2.8646	0.00384678	0.118898
YCR043C	NOT_AVAILABLE	0.779881	2.31475	0.00387962	0.119272
YJR110W	YMR1	-0.382452	5.64344	0.00391977	0.119866
YBL039W-B	NOT_AVAILABLE	0.434699	4.94211	0.00398734	0.12127
YPR009W	SUT2	0.850992	4.06296	0.00400788	0.12127
YLR275W	SMD2	0.375645	5.36433	0.00403597	0.121481
YMR077C	VPS20	0.388787	5.61252	0.00415591	0.124439
YPR025C	CCL1	0.311713	7.03113	0.00418657	0.124708
YCR021C	HSP30	0.70542	4.18341	0.00426987	0.126533
YLR377C	FBP1	0.605608	5.30023	0.00432608	0.127542
YGL154C	LYS5	0.552341	3.68267	0.00438363	0.128579
YLR225C	NOT_AVAILABLE	0.348129	6.29165	0.00449585	0.131201
YPL204W	HRR25	0.372176	7.67052	0.0045645	0.132532
YMR281W	GPI12	0.509732	4.66635	0.00467219	0.134904
YBR242W	NOT_AVAILABLE	0.317114	6.45758	0.00469314	0.134904
YGR232W	NAS6	0.448775	5.14797	0.0047477	0.135508
YCL047C	POF1	0.530199	4.06878	0.00476127	0.135508
YKR071C	DRE2	0.328123	8.39659	0.00495522	0.139422
YGL222C	EDC1	0.368601	6.59116	0.00496967	0.139422
YKR055W	RHO4	0.411576	4.66381	0.00497156	0.139422
YCR024C-B	NOT_AVAILABLE	0.337915	7.21862	0.00504624	0.140743
YBR268W	MRPL37	0.413544	4.76105	0.00506763	0.140743
YGL177W	NOT_AVAILABLE	0.701042	2.39956	0.00512801	0.141735
YOR163W	DDP1	0.37616	6.32686	0.00522302	0.143671
YGL125W	MET13	-0.315682	7.65313	0.00538533	0.14743
YEL072W	RMD6	0.57573	3.431	0.00543466	0.148075
YDR302W	GPI11	0.495451	4.65414	0.00548665	0.148787
YCR071C	IMG2	0.366126	5.84737	0.00552182	0.149037
YOR375C	GDH1	0.572364	5.01384	0.00559697	0.15036
YJL003W	COX16	0.448847	4.68663	0.005828	0.155723
YMR224C	MRE11	-0.352085	6.30282	0.00585078	0.155723
YGL054C	ERV14	0.362589	6.12589	0.00596527	0.158038
YKL129C	MYO3	-0.430925	5.58178	0.00636603	0.167882
YGR127W	NOT_AVAILABLE	0.610259	3.54964	0.0064728	0.169241
YOL137W	BSC6	0.741556	3.66569	0.00647644	0.169241
YPL133C	RDS2	-0.345672	5.94435	0.00654849	0.170027
YBL048W	RRT1	0.356829	6.40289	0.00656566	0.170027
YPL183W-A	RTC6	0.44806	5.55003	0.00660544	0.17029
YIL098C	FMC1	0.393801	4.74352	0.0066512	0.170704
YHR049W	FSH1	0.696118	4.27696	0.00685931	0.175263
YPR166C	MRP2	0.427424	4.43724	0.00696182	0.176784
YPR094W	RDS3	0.727033	3.06925	0.00698033	0.176784
YGL011C	SCL1	0.351256	7.09244	0.00709611	0.178299
YPL168W	NOT_AVAILABLE	0.404146	5.33106	0.0071163	0.178299
YEL047C	FRD1	0.396154	6.10424	0.00713322	0.178299
YGL194C-A	NOT_AVAILABLE	0.525729	3.8318	0.00726999	0.180233
YML081C-A	ATP18	0.37172	5.99646	0.00727328	0.180233
YBR004C	GPI18	0.427187	5.46341	0.00738588	0.182013
YDR383C	NKP1	0.438929	3.99151	0.00740844	0.182013
YCL025C	AGP1	0.48008	6.93386	0.00747864	0.182956
YBR040W	FIG1	0.931825	1.10293	0.00763716	0.186042
YKL189W	HYM1	0.370731	5.33432	0.00791903	0.192095
YMR030W	RSF1	0.380181	6.27363	0.00810515	0.195325
YBL090W	MRP21	0.335229	5.75334	0.00813649	0.195325
YNL214W	PEX17	0.428863	4.4062	0.00815412	0.195325
YBL066C	SEF1	-0.380432	8.10247	0.00828025	0.197523
YPR100W	MRPL51	0.333056	6.94734	0.00834266	0.198087
YDR248C	NOT_AVAILABLE	0.438548	5.03136	0.00837281	0.198087
YKR027W	BCH2	-0.479891	4.20041	0.0084504	0.199104
YBR099C	NOT_AVAILABLE	0.627649	3.97867	0.00855616	0.200773
YPR036W-A	SPO24	0.419247	10.1637	0.0086524	0.201673
YBR012C	NOT_AVAILABLE	0.512145	3.60054	0.00866468	0.201673
YIL156W-B	NOT_AVAILABLE	0.42218	4.48423	0.00872908	0.202353
YLR290C	NOT_AVAILABLE	0.478291	4.3427	0.00903397	0.208518
YBR104W	YMC2	0.492589	4.03678	0.00906758	0.208518
YOL080C	REX4	0.517425	3.16963	0.00914605	0.209243
YER100W	UBC6	0.311704	6.2284	0.00917189	0.209243
YMR012W	CLU1	-0.321422	7.09666	0.00922882	0.209709
YML001W	YPT7	0.38494	5.76652	0.00933044	0.211184
YGR295C	COS6	0.470597	4.83838	0.00953986	0.215077
YKL138C	MRPL31	0.341075	5.83584	0.00960302	0.215655
YBR172C	SMY2	-0.31266	7.80595	0.00970695	0.217141
YFR003C	YPI1	0.354554	5.9667	0.00987925	0.219442
YOR152C	NOT_AVAILABLE	0.327419	5.80994	0.00988614	0.219442
YGL012W	ERG4	0.435441	4.15494	0.00992641	0.219488
YNR061C	NOT_AVAILABLE	0.42354	4.64978	0.0100021	0.220315
SCR1	SCR1	-1.10595	5.74175	0.0100895	0.221391
YDR418W	RPL12B	0.321995	6.56749	0.0101661	0.222224
YBL063W	KIP1	-0.370451	5.52793	0.0103719	0.225864
YER132C	PMD1	-0.267279	7.10992	0.0104496	0.226376
YMR243C	ZRC1	0.340435	6.94805	0.0105596	0.226376
RPR1	RPR1	-0.750844	3.03247	0.0105877	0.226376
YLR375W	STP3	0.287547	7.83132	0.0105994	0.226376
YOR110W	TFC7	0.40599	5.85224	0.0106275	0.226376
YEL017C-A	PMP2	0.871975	2.15808	0.0106397	0.226376
YMR204C	INP1	-0.329947	5.89524	0.0106845	0.226376
YKL162C-A	NOT_AVAILABLE	0.657361	2.23012	0.0107104	0.226376
YGL158W	RCK1	0.405042	5.73224	0.0109296	0.230161
YDR090C	NOT_AVAILABLE	0.404178	5.75132	0.0109699	0.230167
YKL009W	MRT4	0.332256	5.65893	0.0112448	0.235077
YPR046W	MCM16	0.606866	3.06773	0.0113625	0.236677
YDL010W	GRX6	0.324298	7.09316	0.0114168	0.236951
YBR239C	ERT1	0.523112	3.38103	0.0114924	0.237661
YGR131W	FHN1	0.501931	4.05553	0.0115355	0.237698
YDR527W	RBA50	0.302518	6.88415	0.0119998	0.245135
YPL173W	MRPL40	0.31205	6.23232	0.0120111	0.245135
YLL027W	ISA1	0.298374	7.8708	0.0120243	0.245135
YMR136W	GAT2	0.274891	8.05715	0.0122404	0.248659
YLR398C	SKI2	-0.320394	7.44534	0.0124241	0.2515
YBR022W	POA1	0.373459	4.58837	0.0125612	0.253384
YKL125W	RRN3	0.345997	6.70502	0.0126264	0.253808
YER050C	RSM18	0.339382	5.9069	0.0127628	0.255657
YMR022W	UBC7	0.324229	5.8867	0.0128541	0.256406
YLL028W	TPO1	0.570872	4.28316	0.0128895	0.256406
YKL029C	MAE1	0.529591	5.02536	0.0129635	0.25699
YOL143C	RIB4	0.298471	5.96844	0.013053	0.257391
YNL075W	IMP4	0.303997	6.12755	0.0130732	0.257391
YNR009W	NRM1	0.650938	3.10059	0.0132115	0.259194
YPL024W	RMI1	0.325155	5.70369	0.013255	0.259194
YPR051W	MAK3	0.384468	4.74107	0.0133703	0.260562
YOR315W	SFG1	1.17222	0.520111	0.0134545	0.261317
YDR067C	OCA6	0.356418	5.47067	0.01384	0.2679
YDR359C	EAF1	-0.509155	6.83531	0.0141147	0.272301
YFR055W	IRC7	0.790727	1.73732	0.0142663	0.274304
YLR245C	CDD1	0.703352	2.13697	0.0144407	0.276731
YLR465C	BSC3	-0.582636	3.1506	0.0145629	0.278147
YIL066W-A	NOT_AVAILABLE	0.718163	3.1541	0.0148036	0.281042
YDL114W	NOT_AVAILABLE	0.659635	3.38148	0.0148123	0.281042
YER033C	ZRG8	-0.365169	6.36787	0.0150478	0.284572
YBR287W	NOT_AVAILABLE	0.381904	9.25347	0.0151584	0.285724
YDL192W	ARF1	0.353052	6.27593	0.0152899	0.287261
YER123W	YCK3	-0.289842	6.61315	0.0154684	0.289654
YMR130W	NOT_AVAILABLE	0.401643	4.66721	0.0155181	0.289654
YBR041W	FAT1	0.379391	5.22368	0.0157546	0.292076
YKL044W	NOT_AVAILABLE	0.892095	0.959049	0.015759	0.292076
YIL016W	SNL1	0.385293	4.10537	0.0158002	0.292076
YPL054W	LEE1	0.304222	8.21937	0.0159292	0.29318
YDR286C	NOT_AVAILABLE	0.478413	4.13619	0.015962	0.29318
YBR255C-A	NOT_AVAILABLE	0.319837	5.89708	0.0161501	0.295022
YBR107C	IML3	-0.422078	3.67912	0.0161649	0.295022
YNR073C	NOT_AVAILABLE	0.337203	5.11896	0.0163896	0.298176
YDR429C	TIF35	0.269294	7.05322	0.0164674	0.298646
NME1	NME1	-0.801743	1.83823	0.016622	0.300502
YIL134W	FLX1	0.540589	2.80606	0.0170165	0.306671
YNL070W	TOM7	0.425943	5.16638	0.0171871	0.308776
YOR360C	PDE2	0.385996	6.86537	0.0176142	0.315464
YHR183W	GND1	0.443441	5.16769	0.0178107	0.317992
YML082W	NOT_AVAILABLE	-0.323265	6.21739	0.0179784	0.318583
YBR098W	MMS4	-0.332879	6.33183	0.0180073	0.318583
YOR253W	NAT5	0.391331	4.22533	0.01801	0.318583
YER081W	SER3	0.367949	4.43736	0.0184809	0.325406
YFL003C	MSH4	-0.378791	4.30596	0.0185089	0.325406
YLR251W	SYM1	0.300255	6.10207	0.0186076	0.326143
YBR230W-A	NOT_AVAILABLE	0.411759	4.60752	0.0188945	0.330166
YJR053W	BFA1	-0.438015	4.38914	0.0190155	0.330904
YBL038W	MRPL16	0.272846	6.6685	0.0190519	0.330904
YML021C	UNG1	0.568366	3.26492	0.0193595	0.333959
YPL228W	CET1	-0.270963	7.11421	0.0193946	0.333959
YML091C	RPM2	0.264438	7.90221	0.0194248	0.333959
YJR118C	ILM1	0.436697	4.53396	0.0194708	0.333959
YDR525W-A	SNA2	0.306941	5.60718	0.0195618	0.333959
YNL117W	MLS1	0.369087	9.21789	0.0195763	0.333959
YHR167W	THP2	0.526545	3.68215	0.0197484	0.335899
YER182W	FMP10	0.282855	6.89348	0.0198795	0.336154
YCR020W-B	HTL1	0.594562	2.55531	0.0198804	0.336154
YDR280W	RRP45	0.319242	5.31542	0.0199577	0.336472
YDL198C	GGC1	0.49094	3.84359	0.0200243	0.336607
YDR182W-A	NOT_AVAILABLE	0.715378	1.738	0.0201977	0.337057
YAR018C	KIN3	0.843884	0.877976	0.0202569	0.337057
YLR252W	NOT_AVAILABLE	0.323447	5.09171	0.0203114	0.337057
YOR231W	MKK1	0.35173	6.72219	0.0203334	0.337057
YHR071W	PCL5	0.254297	8.12703	0.0204298	0.337057
YPL192C	PRM3	0.353697	4.62268	0.0204492	0.337057
YJL023C	PET130	0.326998	5.43822	0.0204615	0.337057
YGL039W	NOT_AVAILABLE	0.634243	1.89525	0.0205516	0.337574
YBL042C	FUI1	-0.287925	6.34072	0.0206673	0.338509
YPL172C	COX10	0.570737	4.15802	0.0208814	0.341043
YPL057C	SUR1	0.351481	8.29045	0.0210941	0.343541
YIL157C	COA1	0.284519	5.95487	0.0212914	0.345774
YIL067C	NOT_AVAILABLE	0.345566	5.00013	0.0216183	0.350095
YOR114W	NOT_AVAILABLE	0.335112	5.3177	0.0217568	0.35057
YLR438C-A	LSM3	0.310802	5.56297	0.0217696	0.35057
YGR243W	MPC3	-0.314025	10.0541	0.0219173	0.351931
YDR346C	SVF1	0.429252	5.0062	0.0219765	0.351931
YKL109W	HAP4	0.66163	5.03558	0.0222822	0.354141
YLR246W	ERF2	0.256279	6.61542	0.022293	0.354141
YJL046W	AIM22	-0.308083	5.2588	0.022302	0.354141
YDL017W	CDC7	-0.366191	4.31311	0.022361	0.354141
YDR273W	DON1	0.294811	6.59497	0.0229981	0.362814
YKL132C	RMA1	0.774953	1.85135	0.0230348	0.362814
YDR213W	UPC2	-0.301535	6.82122	0.0234721	0.368692
YJR086W	STE18	0.336139	5.07324	0.023845	0.373528
YHR043C	DOG2	0.536746	3.01975	0.0242985	0.379599
YOR344C	TYE7	0.415785	6.88485	0.0244269	0.38057
YHL010C	ETP1	-0.28599	6.5668	0.0245007	0.380688
YIL089W	NOT_AVAILABLE	0.571975	2.1092	0.0246526	0.381419
YNL274C	GOR1	0.425515	5.50032	0.0247774	0.381419
YNL275W	BOR1	0.308813	6.52208	0.0249053	0.381419
YKR030W	GMH1	0.359144	5.38989	0.0249358	0.381419
YPR006C	ICL2	0.368637	6.74725	0.024969	0.381419
YBR096W	NOT_AVAILABLE	0.438799	3.15933	0.0250147	0.381419
YOL116W	MSN1	0.306397	5.42825	0.0251077	0.381419
YOR222W	ODC2	0.408275	4.86274	0.0251758	0.381419
YDR409W	SIZ1	-0.270323	7.0361	0.025189	0.381419
YCR020C	PET18	0.394605	4.46642	0.0252112	0.381419
YNR047W	FPK1	-0.264955	9.0468	0.0255188	0.385059
YJL055W	NOT_AVAILABLE	0.239311	7.82756	0.025636	0.385593
YHR032W	ERC1	-0.282593	6.18199	0.0256883	0.385593
YGL247W	BRR6	0.333015	4.73537	0.0258653	0.387239
YGL157W	ARI1	0.335377	5.26278	0.0265134	0.39591
YNL109W	NOT_AVAILABLE	0.778994	2.48252	0.02673	0.398111
YMR095C	SNO1	0.431777	4.22631	0.0268962	0.39955
YMR258C	ROY1	0.343657	5.56519	0.0271758	0.402664
YMR058W	FET3	0.64436	1.93655	0.0278072	0.410961
YBR272C	HSM3	0.356739	4.98735	0.0280912	0.413255
YJL035C	TAD2	0.505716	3.31949	0.0281062	0.413255
YER159C	BUR6	0.278141	7.4607	0.0282232	0.413916
YBR034C	HMT1	0.30695	5.75574	0.0283847	0.415226
YNL251C	NRD1	0.292896	9.14358	0.0285038	0.415288
YCR024C-A	PMP1	0.278481	6.66805	0.0285334	0.415288
YOR025W	HST3	-0.303711	5.65006	0.0286989	0.416641
YLR119W	SRN2	0.382069	4.10095	0.028844	0.417694
YAL037W	NOT_AVAILABLE	0.545871	2.71346	0.029044	0.418808
YAR020C	PAU7	-0.470465	3.05442	0.0290667	0.418808
YKL081W	TEF4	-0.248195	6.40034	0.0292679	0.420653
YPL153C	RAD53	-0.351393	4.97804	0.0294972	0.422892
YIL156W	UBP7	-0.240132	6.83949	0.0296516	0.424047
YLR047C	FRE8	-0.332772	5.80169	0.0297609	0.424554
YGR280C	PXR1	0.285866	5.75203	0.0300544	0.426668
YGL204C	NOT_AVAILABLE	0.442198	3.20276	0.0300575	0.426668
YMR104C	YPK2	-0.319393	4.84449	0.0301872	0.427454
YMR094W	CTF13	-0.450863	2.86292	0.0303295	0.428413
Q0045	COX1	0.241414	7.448	0.0304241	0.428551
YKL006C-A	SFT1	0.283449	5.25295	0.0304883	0.428551
YFR028C	CDC14	-0.318698	6.10122	0.030578	0.428759
YDR232W	HEM1	0.237764	7.9957	0.0307065	0.428759
YDR337W	MRPS28	0.312346	5.93953	0.030823	0.428759
YOR353C	SOG2	-0.277158	6.79456	0.0308238	0.428759
YJL004C	SYS1	0.343863	5.37155	0.030876	0.428759
YOL002C	IZH2	0.487114	4.05604	0.0311916	0.431448
YKL134C	OCT1	-0.297702	6.09136	0.0312198	0.431448
YNL277W	MET2	-0.305615	8.83784	0.0315029	0.432585
YKL016C	ATP7	0.267623	6.16529	0.0315048	0.432585
YBR290W	BSD2	0.234387	8.04056	0.0315278	0.432585
YHR038W	RRF1	0.401759	3.65249	0.0316499	0.433227
YDR097C	MSH6	-0.267834	7.96171	0.0318454	0.434867
YJL131C	AIM23	0.294193	5.9303	0.0323507	0.440721
YNL273W	TOF1	-0.275986	5.71356	0.0324895	0.441566
YDL106C	PHO2	-0.288554	7.15735	0.0326784	0.442418
YJL096W	MRPL49	0.298834	5.32782	0.0327061	0.442418
YGL188C-A	NOT_AVAILABLE	0.564368	2.16072	0.0328463	0.442546
YDR372C	VPS74	0.275909	7.53014	0.0328695	0.442546
YOL146W	PSF3	0.350787	4.60893	0.0330363	0.443752
YNL326C	PFA3	0.37073	4.53738	0.0333351	0.445769
YOL101C	IZH4	0.56137	1.90213	0.0333617	0.445769
YAL051W	OAF1	-0.220044	7.41417	0.0334191	0.445769
YEL059C-A	SOM1	0.379264	4.06929	0.0335822	0.44629
YOR379C	NOT_AVAILABLE	-0.589705	1.95012	0.0336134	0.44629
YDR214W	AHA1	0.269124	6.91108	0.0337811	0.447483
YMR126C	DLT1	0.385922	4.792	0.0339578	0.44879
YGL225W	VRG4	0.518298	4.29634	0.0344626	0.453773
YJR041C	URB2	-0.287438	5.28483	0.0344928	0.453773
YNL098C	RAS2	0.280966	6.64446	0.0352007	0.462029
YDR017C	KCS1	-0.226106	7.41402	0.0354885	0.464746
YHR048W	YHK8	0.576699	3.79027	0.0358807	0.468814
YDR159W	SAC3	-0.300564	6.54274	0.0361775	0.46943
YNR017W	TIM23	0.239709	6.97921	0.0361869	0.46943
YLR176C	RFX1	-0.328209	5.31804	0.0362295	0.46943
YJR096W	NOT_AVAILABLE	0.23671	7.9149	0.0362545	0.46943
YCL056C	PEX34	0.289331	5.50141	0.0363461	0.469559
YDR183W	PLP1	0.385589	3.7157	0.0365386	0.469772
YPR144C	NOC4	-0.279328	6.09764	0.0365697	0.469772
YDL098C	SNU23	0.349262	4.22846	0.0366077	0.469772
YLR234W	TOP3	-0.312033	4.94264	0.0368374	0.470788
YPL215W	CBP3	0.268709	6.46659	0.0368507	0.470788
YBR126W-B	NOT_AVAILABLE	0.726337	1.14837	0.0370138	0.471574
YOR119C	RIO1	-0.287073	5.44809	0.0370763	0.471574
YDR490C	PKH1	-0.228723	7.15462	0.0372615	0.472884
YKL063C	NOT_AVAILABLE	0.248522	6.34031	0.0377945	0.478591
YOR269W	PAC1	-0.329751	4.49902	0.0379132	0.47904
YFR040W	SAP155	-0.236873	9.31289	0.0381387	0.479734
YAL027W	SAW1	0.324905	5.30227	0.0381428	0.479734
YMR286W	MRPL33	0.360564	4.94245	0.0382751	0.479734
YEL026W	SNU13	0.562864	3.97607	0.038406	0.479734
YFR012W-A	NOT_AVAILABLE	0.785685	0.938411	0.0384289	0.479734
YMR298W	LIP1	0.276818	6.57018	0.0385363	0.479734
YDR176W	NGG1	-0.301133	8.29894	0.0386105	0.479734
YBL025W	RRN10	0.365416	3.67469	0.0386357	0.479734
YNR024W	MPP6	0.319271	4.65795	0.0390635	0.484001
YOR115C	TRS33	0.365862	4.69531	0.0392034	0.484689
YOR335C	ALA1	-0.254983	6.92104	0.040162	0.495475
YPL087W	YDC1	0.348364	6.37667	0.0402789	0.495853
YOR294W	RRS1	0.26786	6.41322	0.0406099	0.498859
YKR093W	PTR2	0.349164	5.9128	0.0407193	0.499136
YBR021W	FUR4	-0.390215	4.44408	0.0408651	0.499858
YMR231W	PEP5	-0.307065	6.21415	0.0411374	0.502121
YOR260W	GCD1	0.272731	6.49842	0.0416501	0.507301
YNL189W	SRP1	0.251158	6.98992	0.0420851	0.510726
YHR132C	ECM14	0.227842	7.33381	0.0422308	0.510726
YFR032C-A	RPL29	0.320188	5.41917	0.0422429	0.510726
YJL059W	YHC3	0.443217	3.44434	0.0423154	0.510726
YLR278C	NOT_AVAILABLE	-0.297537	7.02417	0.0423754	0.510726
YFL034C-A	RPL22B	0.300447	5.49745	0.0425826	0.510932
YER013W	PRP22	-0.249475	7.6877	0.0427268	0.510932
YKR091W	SRL3	-0.274494	5.85442	0.0427417	0.510932
YDR378C	LSM6	0.288586	5.63003	0.042748	0.510932
YER028C	MIG3	0.314182	4.76348	0.0432	0.51506
YJL110C	GZF3	-0.244002	7.17395	0.0433297	0.51506
YPR056W	TFB4	0.340254	4.84754	0.0433622	0.51506
YKL206C	ADD66	0.352575	4.81112	0.0437354	0.517631
YPR043W	RPL43A	0.248823	6.04058	0.0438109	0.517631
YNL306W	MRPS18	0.277198	6.58877	0.0438487	0.517631
YKL072W	STB6	-0.268835	5.8613	0.0439449	0.517703
YGL070C	RPB9	0.439096	3.58703	0.0442009	0.519655
YER119C	AVT6	0.270147	5.82518	0.0443557	0.52041
YOL023W	IFM1	-0.233495	6.36893	0.0446001	0.521205
YER091C	MET6	-0.284826	10.0625	0.0446607	0.521205
YOR342C	NOT_AVAILABLE	0.332836	4.64396	0.0448381	0.521205
YHR079C	IRE1	-0.261966	7.11507	0.0448404	0.521205
YDR500C	RPL37B	0.271724	6.50902	0.0448768	0.521205
YLR419W	NOT_AVAILABLE	-0.247629	6.48278	0.045346	0.524007
YGL057C	GEP7	0.34946	4.08143	0.0453893	0.524007
YJL166W	QCR8	0.261251	7.93083	0.0454127	0.524007
YBR259W	NOT_AVAILABLE	-0.325462	5.62814	0.0455528	0.524007
YLR299W	ECM38	0.434259	4.44086	0.0456792	0.524007
YPR022C	NOT_AVAILABLE	-0.217656	8.28835	0.045713	0.524007
YMR113W	FOL3	0.299072	4.56345	0.0458373	0.524007
YMR040W	YET2	0.26464	6.68409	0.0458472	0.524007
YBL080C	PET112	-0.290722	4.96178	0.0459634	0.524293
YHR171W	ATG7	-0.235598	7.22324	0.0463907	0.52812
YPL125W	KAP120	-0.213448	7.11026	0.0465138	0.528474
YDR510W	SMT3	0.223872	7.44992	0.0466421	0.528887
YDL206W	NOT_AVAILABLE	0.238466	6.71648	0.0468481	0.530176
YLR135W	SLX4	-0.25777	5.95226	0.0471543	0.531853
YGR030C	POP6	0.400313	3.12358	0.0471812	0.531853
YOR262W	GPN2	0.226436	6.45695	0.047428	0.533588
YNL261W	ORC5	0.445611	3.54009	0.0476554	0.535099
YDR353W	TRR1	0.231913	6.79571	0.0477865	0.535436
YLR071C	RGR1	-0.231963	7.14152	0.0479155	0.535436
YPL262W	FUM1	0.234951	8.09172	0.0479648	0.535436
YOR219C	STE13	-0.225414	7.64248	0.0482171	0.53721
YGR119C	NUP57	-0.212401	7.63913	0.0483319	0.537447
YDR349C	YPS7	0.35151	5.05172	0.0485093	0.538378
YCL057C-A	MIC10	0.308061	5.55519	0.0486489	0.538887
YIR005W	IST3	0.288639	4.82324	0.049142	0.543303
YBR150C	TBS1	-0.24689	7.99166	0.0493039	0.544046
YKL143W	LTV1	-0.258282	6.48394	0.0494614	0.544269
YHR219W	NOT_AVAILABLE	-0.546027	5.20123	0.0495134	0.544269
YDL181W	INH1	0.311301	5.91457	0.0496933	0.545203
YJR055W	HIT1	0.426478	3.32816	0.0501427	0.548827
YER043C	SAH1	0.334384	5.36629	0.0503078	0.548827
YNL247W	NOT_AVAILABLE	-0.262435	6.47627	0.0503099	0.548827
YHR100C	GEP4	0.475579	3.04095	0.0505999	0.550349
YLR096W	KIN2	-0.240048	7.35796	0.0506793	0.550349
YCR016W	NOT_AVAILABLE	0.355784	4.00902	0.0507975	0.550349
YPL109C	NOT_AVAILABLE	-0.240103	5.61556	0.0508377	0.550349
YNL320W	NOT_AVAILABLE	0.546015	3.05445	0.0509789	0.550349
YER055C	HIS1	0.310216	4.3798	0.0510238	0.550349
YMR086W	SEG1	-0.230681	8.45954	0.0521329	0.561258
YPR082C	DIB1	0.323804	4.18223	0.0525618	0.563228
YOR206W	NOC2	-0.249165	5.73753	0.0525792	0.563228
YNL146W	NOT_AVAILABLE	0.430449	3.43632	0.0526097	0.563228
YGR121C	MEP1	-0.21508	8.46576	0.0527564	0.563467
YOR150W	MRPL23	0.270783	5.72774	0.0529174	0.563467
YJL095W	BCK1	-0.226351	6.9486	0.0529261	0.563467
YJL056C	ZAP1	-0.21983	7.13952	0.053296	0.565529
YLR227C	ADY4	0.439794	2.81247	0.0533165	0.565529
YNL108C	NOT_AVAILABLE	0.303622	4.78309	0.053434	0.565732
YBL030C	PET9	0.269182	7.39523	0.0538555	0.569146
YIL070C	MAM33	0.214671	7.10207	0.0544391	0.573989
YKR090W	PXL1	-0.25297	6.70618	0.054752	0.573989
YIL010W	DOT5	0.331047	4.15665	0.0549078	0.573989
YPL219W	PCL8	0.293613	5.32554	0.0549174	0.573989
YDR259C	YAP6	0.333081	4.15152	0.0549238	0.573989
YMR214W	SCJ1	0.251634	5.29424	0.055072	0.573989
YOR122C	PFY1	0.214014	7.94516	0.0551107	0.573989
YML120C	NDI1	-0.218944	7.21409	0.0551125	0.573989
YKR043C	SHB17	0.27492	5.03678	0.0553973	0.575619
YJL158C	CIS3	0.379929	3.89713	0.0556068	0.575619
YHR205W	SCH9	-0.24147	7.15405	0.0556508	0.575619
YIL008W	URM1	0.33922	4.16648	0.0557483	0.575619
YOR252W	TMA16	0.382886	3.64312	0.0558269	0.575619
YLR421C	RPN13	0.22461	6.41168	0.0558698	0.575619
YLR292C	SEC72	0.291125	5.90223	0.0561256	0.576294
YCL058W-A	ADF1	0.388599	3.61113	0.0562339	0.576294
YBR217W	ATG12	0.245967	5.2946	0.0562483	0.576294
YLR109W	AHP1	0.237977	11.2172	0.0563362	0.576294
YNR025C	NOT_AVAILABLE	0.47241	2.22421	0.056467	0.576391
YDR277C	MTH1	0.223596	6.89907	0.0565463	0.576391
YPL022W	RAD1	-0.21961	7.68691	0.0567341	0.577282
YJR002W	MPP10	-0.200322	7.42841	0.0571008	0.578085
YDR071C	PAA1	0.260343	5.79826	0.0571524	0.578085
YJL076W	NET1	-0.284082	6.9091	0.0573369	0.578085
YGR263C	SAY1	0.298903	4.44731	0.0573414	0.578085
YHR169W	DBP8	0.277488	5.74335	0.0573736	0.578085
YDL222C	FMP45	-0.257335	10.0346	0.0574163	0.578085
YKL221W	MCH2	0.313984	5.56325	0.057811	0.580975
YGL159W	NOT_AVAILABLE	0.399403	4.26313	0.0579055	0.580975
YLR452C	SST2	-0.373719	3.33118	0.0584401	0.582811
YLR395C	COX8	0.253314	5.47941	0.0586249	0.582811
YGL142C	GPI10	0.258788	5.78647	0.0586505	0.582811
YLR367W	RPS22B	0.234185	5.92192	0.0587065	0.582811
YIR024C	INA22	0.285633	4.86761	0.0587922	0.582811
YOR098C	NUP1	-0.253755	8.47484	0.0588317	0.582811
YPR178W	PRP4	-0.248543	5.99146	0.058856	0.582811
YNL032W	SIW14	0.244849	5.88464	0.0588994	0.582811
YEL007W	MIT1	0.250781	5.56825	0.0591458	0.584242
YHL035C	VMR1	-0.23458	5.90426	0.0592817	0.584519
YLR242C	ARV1	0.433251	3.18829	0.0594606	0.584519
YJR010C-A	SPC1	0.547524	2.26101	0.0594788	0.584519
YPR125W	YLH47	0.26103	5.32461	0.0598691	0.58734
YLR024C	UBR2	-0.232907	6.351	0.0599984	0.58734
YER023C-A	NOT_AVAILABLE	0.974277	0.393211	0.0600724	0.58734
YDR301W	CFT1	-0.217173	7.72834	0.0603339	0.588896
YPR188C	MLC2	0.266342	5.69861	0.0609105	0.593516
YPL279C	FEX2	0.415797	3.28715	0.0611883	0.595214
YFL028C	CAF16	0.331866	4.16796	0.0613104	0.595394
YNL242W	ATG2	-0.237423	7.11921	0.0614612	0.595852
YLR347C	KAP95	-0.234599	6.46204	0.0617456	0.597602
YLL025W	PAU17	0.351397	3.57509	0.062338	0.602321
YAL058W	CNE1	-0.267607	4.99575	0.0626079	0.602458
YBL018C	POP8	0.29657	4.91631	0.0627207	0.602458
YIL147C	SLN1	-0.235057	7.18677	0.0628825	0.602458
YPL202C	AFT2	0.207364	6.61463	0.0630302	0.602458
YGL065C	ALG2	-0.266451	5.06435	0.0631497	0.602458
YDR522C	SPS2	-0.665453	2.85883	0.0632503	0.602458
YBR062C	NOT_AVAILABLE	0.266911	4.96685	0.0632612	0.602458
YPL003W	ULA1	0.341358	4.61423	0.0633821	0.602458
YCR101C	NOT_AVAILABLE	-0.328679	4.50072	0.0634621	0.602458
YPL111W	CAR1	-0.249856	6.54621	0.0634736	0.602458
YPL170W	DAP1	0.238631	6.49339	0.0635049	0.602458
YMR205C	PFK2	-0.211889	9.03108	0.0636427	0.602771
YBR158W	AMN1	0.313589	4.65787	0.063963	0.60391
YNL131W	TOM22	0.213441	7.49851	0.0639731	0.60391
YHL007C	STE20	-0.246664	6.26904	0.0643151	0.606143
YNL149C	PGA2	0.264728	6.38379	0.0646371	0.607475
YDL013W	SLX5	-0.209848	8.1933	0.0647598	0.607475
YDL155W	CLB3	-0.203781	6.65765	0.0647733	0.607475
YBR111C	YSA1	0.246923	5.87655	0.0649017	0.607687
YHR039C-A	VMA10	0.233003	6.47649	0.0655696	0.612943
YDR299W	BFR2	-0.205015	6.73568	0.0659419	0.615423
YNL233W	BNI4	-0.243005	6.58864	0.0661798	0.616641
YML057W	CMP2	-0.211441	6.59154	0.0663452	0.617182
YDR334W	SWR1	-0.238073	8.44282	0.0671343	0.622379
YLR361C-A	NOT_AVAILABLE	0.324979	4.55281	0.0671589	0.622379
YDR072C	IPT1	0.331989	3.63823	0.0672286	0.622379
YOL125W	TRM13	0.323916	5.02463	0.0674538	0.623147
YER084W-A	NOT_AVAILABLE	0.451678	2.80059	0.0675284	0.623147
YBR120C	CBP6	0.24472	5.54	0.0680763	0.627196
YHR054C	NOT_AVAILABLE	1.00727	0.386816	0.0682462	0.627756
YNL231C	PDR16	0.247138	6.01772	0.068646	0.629791
YHL038C	CBP2	-0.226721	6.30821	0.0688697	0.629791
YDR142C	PEX7	-0.220113	5.85339	0.0689395	0.629791
YOR330C	MIP1	-0.240149	7.84009	0.0691252	0.629791
YOR143C	THI80	0.373975	2.98654	0.0691254	0.629791
YNL245C	CWC25	0.283734	5.28728	0.06933	0.629791
YCR079W	PTC6	-0.197888	7.71827	0.0695301	0.629791
YPR143W	RRP15	0.198958	7.11113	0.0695604	0.629791
YOR100C	CRC1	0.289563	6.29237	0.0695903	0.629791
YLR413W	INA1	0.556492	1.72591	0.0697279	0.629791
YMR218C	TRS130	-0.260495	6.25679	0.0699356	0.629791
YMR172W	HOT1	-0.224843	6.53685	0.0699435	0.629791
YDR407C	TRS120	-0.213321	6.90921	0.0700464	0.629791
YGR104C	SRB5	0.300904	4.21873	0.0702331	0.629791
YPR165W	RHO1	0.209749	8.52771	0.0703855	0.629791
YLR293C	GSP1	0.231854	6.12926	0.0704086	0.629791
YDL138W	RGT2	0.261317	5.38238	0.0704099	0.629791
YJR090C	GRR1	-0.196991	7.86551	0.0704393	0.629791
YIL142W	CCT2	0.198669	7.98753	0.0707795	0.63185
YMR292W	GOT1	0.260024	5.02409	0.0711339	0.632643
YGL175C	SAE2	-0.401578	3.26462	0.0712322	0.632643
YMR226C	NOT_AVAILABLE	0.208386	7.32988	0.071286	0.632643
YBL100W-B	NOT_AVAILABLE	-0.508441	2.05477	0.0713499	0.632643
YOL091W	SPO21	0.344006	3.40676	0.0714185	0.632643
YLL050C	COF1	0.236978	7.80098	0.0715785	0.632872
YDL064W	UBC9	0.240216	5.72156	0.0716646	0.632872
YJR017C	ESS1	0.308864	4.54251	0.0718306	0.63292
YDL028C	MPS1	-0.208894	7.59554	0.0718903	0.63292
YLR118C	NOT_AVAILABLE	0.270597	5.01651	0.0721264	0.634028
YJL208C	NUC1	0.333102	3.5762	0.0724472	0.635876
YDR146C	SWI5	0.367378	3.53006	0.0727274	0.636027
YLR199C	PBA1	0.228624	6.13476	0.0727532	0.636027
YKL207W	EMC3	0.248924	6.2827	0.0727963	0.636027
YER040W	GLN3	-0.192089	7.46071	0.0731468	0.63722
YLL020C	NOT_AVAILABLE	0.320192	4.79616	0.0732275	0.63722
YOL067C	RTG1	-0.300977	4.32762	0.0732654	0.63722
YCR018C	SRD1	-0.845238	0.502681	0.0734126	0.637526
YKR077W	MSA2	0.431969	4.28513	0.0735224	0.637526
YNL221C	POP1	-0.22357	7.55997	0.0740168	0.640233
YFL062W	COS4	0.469123	3.20059	0.0740621	0.640233
YBL001C	ECM15	0.2	7.46636	0.0741686	0.640233
YBR206W	NOT_AVAILABLE	0.735106	0.794839	0.0743177	0.640559
YGR113W	DAM1	-0.268439	6.2285	0.0745119	0.64074
YGR220C	MRPL9	0.255109	6.25692	0.0747957	0.64074
YGR179C	OKP1	-0.259519	5.27844	0.0748194	0.64074
YER027C	GAL83	0.233643	6.82301	0.0748545	0.64074
YPR057W	BRR1	0.260252	5.24265	0.0749494	0.64074
YGR098C	ESP1	-0.246763	6.00686	0.0750454	0.64074
YGR177C	ATF2	-0.475376	1.86127	0.0751189	0.64074
YPL038W-A	NOT_AVAILABLE	0.736694	0.516266	0.0753853	0.640741
YJL162C	JJJ2	-0.309329	5.10308	0.075387	0.640741
YBR170C	NPL4	-0.179128	7.29517	0.0754534	0.640741
YNL024C-A	KSH1	0.346677	5.12516	0.0757196	0.642053
YPL220W	RPL1A	0.408616	3.48827	0.0759276	0.642869
YEL001C	IRC22	-0.259705	4.97384	0.0761427	0.643641
YDR119W-A	COX26	0.186653	7.29467	0.0762428	0.643641
YFL005W	SEC4	0.19848	7.5086	0.0765061	0.643752
YDR379W	RGA2	-0.24794	5.73372	0.0765796	0.643752
YLR152C	NOT_AVAILABLE	0.236661	7.49964	0.0767027	0.643752
YBL059C-A	CMC2	0.243427	5.08374	0.0767618	0.643752
YFR047C	BNA6	0.27574	4.83661	0.0768157	0.643752
YIL024C	NOT_AVAILABLE	0.211728	6.73254	0.0769878	0.643999
YOR103C	OST2	0.317668	3.99482	0.0771182	0.643999
YPR086W	SUA7	0.20738	7.45415	0.0771813	0.643999
YML032C	RAD52	-0.219549	6.82763	0.0776798	0.645523
YGL220W	FRA2	0.260987	4.58933	0.0777587	0.645523
YGR110W	CLD1	-0.220457	6.425	0.0779723	0.645523
YLR051C	FCF2	0.272487	4.63077	0.0780161	0.645523
YNL257C	SIP3	-0.201984	6.90913	0.0780266	0.645523
YOR148C	SPP2	0.231	6.84546	0.0782868	0.645523
YGR126W	NOT_AVAILABLE	0.606843	1.39976	0.0783415	0.645523
YOL090W	MSH2	-0.273372	4.65011	0.0785034	0.645523
YDL033C	SLM3	-0.256189	5.35838	0.078534	0.645523
YDR239C	NOT_AVAILABLE	-0.216192	6.38623	0.0785769	0.645523
YGR158C	MTR3	-0.247225	5.66533	0.0785991	0.645523
YNL043C	NOT_AVAILABLE	0.503964	1.88279	0.0787727	0.646026
YKL105C	SEG2	-0.239477	7.79855	0.0792141	0.647946
YDR246W	TRS23	-0.262802	5.29997	0.0792322	0.647946
YIL092W	NOT_AVAILABLE	-0.266923	6.47477	0.0794413	0.648733
YDR319C	YFT2	0.252598	5.32225	0.0797714	0.649193
YGL144C	ROG1	0.253209	5.50901	0.0798419	0.649193
YBR055C	PRP6	-0.223156	6.32006	0.0799425	0.649193
YJL044C	GYP6	-0.244811	5.37967	0.0799811	0.649193
YPL233W	NSL1	-0.265286	4.49415	0.0801259	0.649193
YOL084W	PHM7	-0.206106	11.8544	0.0801752	0.649193
YHR109W	CTM1	-0.352482	3.74746	0.080655	0.65216
YJR051W	OSM1	-0.222334	6.09102	0.0810949	0.653976
YHR131C	NOT_AVAILABLE	-0.190636	6.83996	0.0811071	0.653976
YBR251W	MRPS5	0.226886	5.87906	0.0813636	0.654413
YNL164C	IBD2	0.245089	5.95756	0.081389	0.654413
YPR168W	NUT2	-0.343747	3.1958	0.0816569	0.654548
YBL071W-A	KTI11	0.248425	5.049	0.0817442	0.654548
YDR154C	NOT_AVAILABLE	0.363058	6.29613	0.081752	0.654548
YMR240C	CUS1	-0.186909	6.86819	0.0821104	0.654548
YDR339C	FCF1	0.22272	5.65921	0.082137	0.654548
YOR132W	VPS17	-0.191878	7.54972	0.0821989	0.654548
YBL031W	SHE1	0.703338	1.69981	0.0822028	0.654548
YIL009C-A	EST3	0.310713	3.69979	0.0825	0.656006
YJR011C	NOT_AVAILABLE	0.293818	4.2227	0.0827717	0.657216
YER046W	SPO73	0.286077	4.32145	0.0828808	0.657216
YOR130C	ORT1	0.319726	4.2851	0.0833274	0.657932
YBL089W	AVT5	0.37903	3.07927	0.0833647	0.657932
YEL017W	GTT3	0.247267	4.67706	0.0833785	0.657932
YGL092W	NUP145	-0.194856	7.02045	0.0834288	0.657932
YGR266W	NOT_AVAILABLE	-0.230142	6.17251	0.0835625	0.658083
YMR167W	MLH1	-0.257216	5.56755	0.0839471	0.659676
YAL024C	LTE1	-0.264158	5.86699	0.0839942	0.659676
YER084W	NOT_AVAILABLE	0.284851	5.32478	0.0842404	0.660706
YEL055C	POL5	-0.226576	6.39663	0.0844448	0.660735
YDR055W	PST1	0.463792	3.30702	0.0844739	0.660735
YJL127C	SPT10	-0.204621	6.88966	0.0849064	0.663215
YFL011W	HXT10	-0.595457	2.71286	0.0853756	0.665297
YIR011C	STS1	0.172524	7.46971	0.0855086	0.665297
YMR071C	TVP18	0.244245	5.85353	0.0856033	0.665297
YDR331W	GPI8	0.283803	5.19952	0.0857227	0.665297
YMR190C	SGS1	-0.225653	7.079	0.0857515	0.665297
YLR038C	COX12	0.243909	4.82555	0.0859919	0.666263
YER175W-A	NOT_AVAILABLE	0.495086	2.18687	0.0865013	0.667447
YIL141W	NOT_AVAILABLE	0.722214	0.236467	0.0865385	0.667447
YHR102W	KIC1	-0.224162	8.21322	0.086725	0.667447
YLL046C	RNP1	0.422227	2.76319	0.0868166	0.667447
YML020W	NOT_AVAILABLE	-0.215447	6.86004	0.0868383	0.667447
YDL238C	GUD1	0.261583	4.5084	0.0870166	0.667447
YHR127W	NOT_AVAILABLE	0.221112	5.79341	0.0871409	0.667447
YBR295W	PCA1	-0.216313	7.02199	0.087195	0.667447
YLR436C	ECM30	-0.199787	7.0891	0.0872098	0.667447
YBR153W	RIB7	-0.228769	5.31009	0.0874118	0.667447
YPL051W	ARL3	0.272241	4.49148	0.0874217	0.667447
YPL212C	PUS1	0.234004	5.96738	0.0876137	0.668025
YOL047C	LDS2	0.517932	2.89986	0.0879922	0.66981
YFR004W	RPN11	0.182634	8.13079	0.0881032	0.66981
YNL328C	MDJ2	-0.405133	2.49462	0.088272	0.66981
YPL137C	GIP3	0.201709	7.61759	0.0883341	0.66981
YMR183C	SSO2	-0.205269	6.47364	0.0885037	0.66981
YCR033W	SNT1	-0.194257	8.99613	0.0885467	0.66981
YOL018C	TLG2	-0.2112	5.95793	0.0887381	0.670375
YOR027W	STI1	0.222218	9.06982	0.0889888	0.671386
YIL041W	GVP36	0.197269	8.17923	0.0891867	0.671998
YHR158C	KEL1	-0.208501	7.74229	0.0893652	0.672462
YLR250W	SSP120	0.18396	7.48519	0.0896002	0.673348
YER106W	MAM1	0.333301	3.9358	0.0899623	0.675187
YBR058C-A	TSC3	0.267224	5.3858	0.0906052	0.679126
YML029W	USA1	-0.183161	7.21811	0.0915093	0.685009
YIL120W	QDR1	0.33238	3.8848	0.0917022	0.68556
YGR255C	COQ6	0.177493	7.35465	0.0919969	0.686212
YCR020C-A	MAK31	0.389648	3.28968	0.0920864	0.686212
YJL037W	IRC18	0.47654	2.1457	0.0921475	0.686212
YHR146W	CRP1	0.188712	9.00708	0.0924799	0.687278
YPR103W	PRE2	0.188702	8.22514	0.0925297	0.687278
YDL116W	NUP84	-0.19814	7.56414	0.0929107	0.689162
YOL139C	CDC33	0.183085	8.01303	0.0930231	0.689162
YOR091W	TMA46	-0.215901	6.44249	0.0932338	0.689834
YGL143C	MRF1	0.3004	3.82247	0.0937544	0.692795
YGL151W	NUT1	-0.193642	6.53003	0.0941164	0.693939
YOR364W	NOT_AVAILABLE	0.758107	1.00195	0.0942388	0.693939
YPR151C	SUE1	0.26882	5.24924	0.0943482	0.693939
YNL310C	ZIM17	-0.248969	5.17081	0.0943921	0.693939
YCL019W	NOT_AVAILABLE	-0.611408	1.41369	0.0946715	0.694798
YGR239C	PEX21	0.222263	6.92181	0.0952846	0.694798
YPR119W	CLB2	-0.394065	3.16841	0.0953839	0.694798
YBR065C	ECM2	-0.177513	7.27147	0.0954545	0.694798
YJR012C	NOT_AVAILABLE	0.24986	4.5974	0.0955018	0.694798
YBR116C	NOT_AVAILABLE	0.242451	6.23954	0.0956841	0.694798
YER067W	RGI1	0.418061	2.31873	0.0957768	0.694798
YER057C	HMF1	0.251183	5.3464	0.0957811	0.694798
YKL099C	UTP11	-0.3046	4.36526	0.0958654	0.694798
YNR018W	RCF2	0.215734	5.89422	0.0960442	0.694798
YML074C	FPR3	0.188606	7.8078	0.0960505	0.694798
YPR026W	ATH1	-0.183379	8.80196	0.0960773	0.694798
YLR128W	DCN1	-0.283363	4.41582	0.0961808	0.694798
YLR327C	TMA10	-0.245772	10.9647	0.0962009	0.694798
YEL015W	EDC3	-0.201873	7.40478	0.096332	0.694872
YPR118W	MRI1	0.235305	4.84	0.0966784	0.696497
YDL156W	CMR1	-0.258414	6.00624	0.0970029	0.69681
YJR117W	STE24	0.174024	7.51345	0.0970172	0.69681
YGR267C	FOL2	0.180294	7.07288	0.0970855	0.69681
YKR069W	MET1	-0.212844	6.8574	0.0976174	0.698559
YNR030W	ALG12	-0.181903	7.10796	0.0976298	0.698559
YNL122C	NOT_AVAILABLE	0.383104	3.74179	0.0976938	0.698559
YBR261C	TAE1	0.370957	2.54271	0.0980959	0.700563
YGL187C	COX4	0.222999	5.17249	0.0986587	0.703708
YOR368W	RAD17	0.360216	3.39873	0.0988661	0.703826
YOR151C	RPB2	-0.195955	8.67568	0.0989201	0.703826
YKL001C	MET14	-0.244115	5.80115	0.0990752	0.704059
YKR011C	NOT_AVAILABLE	0.259475	6.24085	0.0995535	0.706301
YGL050W	TYW3	0.27402	4.37837	0.0996364	0.706301
YKL050C	NOT_AVAILABLE	-0.197368	10.5769	0.0997931	0.706526
YDR098C	GRX3	0.232034	5.53391	0.100017	0.706526
YDR540C	IRC4	0.737203	0.7217	0.100037	0.706526
YPR085C	ASA1	0.197279	6.51293	0.100785	0.710672
YOR334W	MRS2	0.29768	3.89765	0.100871	0.710672
YHR007C-A	NOT_AVAILABLE	0.275781	4.76068	0.101438	0.710758
YBR023C	CHS3	-0.208755	6.49792	0.10149	0.710758
YPL258C	THI21	0.366752	3.49692	0.101508	0.710758
YPL042C	SSN3	-0.218164	6.78537	0.101534	0.710758
YPL096C-A	ERI1	0.381374	3.60618	0.101643	0.710758
YHR104W	GRE3	0.200041	8.22598	0.101659	0.710758
YOR291W	YPK9	-0.1937	7.1879	0.101781	0.710758
YEL027W	VMA3	0.24406	7.37363	0.101877	0.710758
YLR137W	RKM5	0.422452	2.27028	0.101996	0.710758
YJR109C	CPA2	-0.190779	8.49807	0.10255	0.713755
YML025C	YML6	0.189836	6.62314	0.102935	0.715226
YJL205C	NCE101	0.280925	4.3703	0.103011	0.715226
YML081W	TDA9	-0.192689	8.71707	0.103295	0.716335
YBR013C	NOT_AVAILABLE	0.491554	2.29845	0.10351	0.716965
YIL050W	PCL7	0.191875	6.67463	0.103677	0.717256
YLR229C	CDC42	0.229566	6.10363	0.104182	0.718833
YPR041W	TIF5	0.176779	7.54504	0.104279	0.718833
YNL239W	LAP3	0.204975	5.95206	0.104388	0.718833
YOR082C	NOT_AVAILABLE	0.728227	0.301704	0.104477	0.718833
YHR032W-A	NOT_AVAILABLE	-0.367088	2.69025	0.104605	0.718833
YPL018W	CTF19	-0.493685	1.85597	0.104836	0.718833
YDL213C	NOP6	0.223735	5.32987	0.104958	0.718833
YKL119C	VPH2	0.41488	2.55898	0.104997	0.718833
YNL329C	PEX6	-0.187102	6.94922	0.10503	0.718833
YDR243C	PRP28	-0.213264	6.29043	0.105305	0.719855
YDR202C	RAV2	0.182459	6.59869	0.105479	0.720186
YLL005C	SPO75	0.700786	0.60963	0.105771	0.720481
YHL029C	OCA5	-0.220219	7.24176	0.105841	0.720481
YGL196W	DSD1	0.172429	7.29094	0.105922	0.720481
YPR131C	NAT3	0.288964	3.68892	0.106111	0.720481
YNL157W	IGO1	0.179827	8.17206	0.106149	0.720481
LSR1	LSR1	-0.305351	7.91726	0.107056	0.725603
YLR417W	VPS36	-0.184727	6.3457	0.107244	0.725603
YHR214W-A	NOT_AVAILABLE	-0.53876	2.08739	0.107282	0.725603
YFL017W-A	SMX2	0.287514	3.77991	0.10757	0.7259
YLR423C	ATG17	-0.295693	4.84345	0.107686	0.7259
YMR064W	AEP1	-0.22829	7.03299	0.107782	0.7259
YOR113W	AZF1	-0.182535	9.02139	0.107831	0.7259
YKR023W	NOT_AVAILABLE	0.232416	6.13666	0.108185	0.726431
YAL030W	SNC1	0.204098	7.0097	0.108248	0.726431
YOR313C	SPS4	-0.604406	6.25686	0.108289	0.726431
YMR066W	SOV1	-0.217299	6.12422	0.108446	0.726639
YPL075W	GCR1	-0.197497	6.99479	0.108587	0.726737
YGR206W	MVB12	0.276459	3.91818	0.108891	0.727896
YBR199W	KTR4	0.172451	8.20606	0.109168	0.727896
YDL014W	NOP1	0.226103	5.45434	0.109216	0.727896
YMR042W	ARG80	-0.252577	4.62636	0.109381	0.727896
YDL089W	NUR1	0.214542	5.85077	0.109455	0.727896
YIL111W	COX5B	0.249948	5.17595	0.10952	0.727896
YOR066W	MSA1	-0.231525	5.48209	0.109661	0.727995
YHR118C	ORC6	-0.244814	4.64391	0.109834	0.728296
YER019C-A	SBH2	0.190521	6.79687	0.110072	0.728879
YMR313C	TGL3	0.178947	7.01697	0.110325	0.728879
YGR150C	CCM1	-0.220087	6.29127	0.110329	0.728879
YLL014W	EMC6	0.237121	5.18796	0.110655	0.728879
YKL101W	HSL1	-0.197798	6.47618	0.110742	0.728879
YBL102W	SFT2	0.193518	6.82877	0.110795	0.728879
YER068W	MOT2	-0.237637	7.97545	0.110809	0.728879
YDL056W	MBP1	-0.202419	6.87236	0.11157	0.730056
YDR144C	MKC7	-0.36414	3.17629	0.111769	0.730056
YGR014W	MSB2	-0.177469	7.45086	0.111771	0.730056
YLR036C	NOT_AVAILABLE	0.716888	0.4119	0.111775	0.730056
YKL155C	RSM22	-0.201499	6.16741	0.111786	0.730056
YOR155C	ISN1	0.252006	5.13591	0.11188	0.730056
YGR270W	YTA7	-0.189033	8.9203	0.112089	0.730056
YLR347W-A	NOT_AVAILABLE	0.59255	1.10831	0.112105	0.730056
YDR350C	ATP22	-0.191097	7.00697	0.112181	0.730056
YHR082C	KSP1	-0.204883	9.33749	0.112298	0.730056
YKR054C	DYN1	-0.18335	6.97356	0.112385	0.730056
YGR055W	MUP1	-0.260185	8.97583	0.112678	0.731136
YNR034W-A	NOT_AVAILABLE	0.221334	5.52803	0.113088	0.731605
YLR115W	CFT2	-0.184488	7.0866	0.113115	0.731605
YBR227C	MCX1	0.195615	5.91882	0.113132	0.731605
YBR195C	MSI1	0.242447	4.46622	0.113501	0.732352
YNL127W	FAR11	-0.161784	7.46475	0.113502	0.732352
YOR304W	ISW2	-0.185568	7.7685	0.114804	0.739483
YML027W	YOX1	-0.47339	2.00605	0.11511	0.739483
YAR019C	CDC15	-0.182053	6.47961	0.115146	0.739483
YLR399C	BDF1	-0.176649	9.45256	0.115162	0.739483
YBL106C	SRO77	-0.193969	6.83107	0.115377	0.739483
YPL141C	FRK1	-0.179612	6.60139	0.115379	0.739483
YIR017C	MET28	-0.191666	6.44963	0.1163	0.744298
YGL056C	SDS23	0.194219	8.19594	0.116441	0.744298
YLR437C	DIF1	0.443914	2.30267	0.116623	0.744298
YHR072W-A	NOP10	0.24018	6.53913	0.116722	0.744298
YOR038C	HIR2	-0.200606	5.87264	0.116778	0.744298
YGL108C	NOT_AVAILABLE	0.244543	4.62269	0.11703	0.745079
YDL059C	RAD59	-0.270484	4.34389	0.117369	0.746409
YJL079C	PRY1	-0.277605	3.8123	0.117643	0.747325
YKL168C	KKQ8	-0.173281	7.00399	0.117893	0.74809
YPL255W	BBP1	-0.255255	4.33005	0.118069	0.748377
YLR095C	IOC2	-0.252201	6.48934	0.118471	0.750096
YML066C	SMA2	0.665578	0.65206	0.118704	0.75058
YPR102C	RPL11A	0.203892	5.91538	0.118864	0.75058
YGL049C	TIF4632	-0.202661	6.36172	0.119037	0.75058
YDR043C	NRG1	0.241979	6.95863	0.119329	0.75058
YHL009C	YAP3	-0.220955	5.785	0.11946	0.75058
YNL193W	NOT_AVAILABLE	0.193514	5.9842	0.119549	0.75058
YOR032W-A	NOT_AVAILABLE	0.626415	0.739105	0.119747	0.75058
YLR207W	HRD3	-0.175855	7.03483	0.119861	0.75058
YLR117C	CLF1	-0.166395	7.11966	0.119931	0.75058
YBL028C	NOT_AVAILABLE	0.323915	3.34066	0.119944	0.75058
YGR047C	TFC4	-0.1664	7.71137	0.120017	0.75058
YDR298C	ATP5	0.209117	6.59465	0.120114	0.75058
YJR133W	XPT1	0.204605	5.35956	0.120509	0.752231
YKR097W	PCK1	0.253673	8.10512	0.120646	0.752268
YNL316C	PHA2	0.314463	3.67625	0.121314	0.755408
YLR208W	SEC13	0.182127	7.25922	0.121412	0.755408
YBR176W	ECM31	0.28976	3.79109	0.121907	0.757665
YMR264W	CUE1	0.193642	5.91821	0.122369	0.75972
YAL026C-A	NOT_AVAILABLE	0.466431	2.36749	0.122674	0.760791
YGL199C	NOT_AVAILABLE	0.519933	1.34203	0.123008	0.761081
YGR182C	NOT_AVAILABLE	0.250817	4.94014	0.123268	0.761081
YPR024W	YME1	-0.155922	7.30905	0.123389	0.761081
YPR171W	BSP1	-0.205524	5.93079	0.123569	0.761081
YKL026C	GPX1	0.188085	7.2682	0.123802	0.761081
YLR214W	FRE1	-0.215442	4.82037	0.123868	0.761081
YPL152W	RRD2	0.217545	5.96628	0.123983	0.761081
YBR111W-A	SUS1	0.225025	4.80528	0.124081	0.761081
YLR370C	ARC18	0.162202	7.83456	0.124149	0.761081
YER044C	ERG28	0.240204	5.25832	0.124314	0.761081
YNL305C	BXI1	0.192308	9.25222	0.124418	0.761081
YPR091C	NVJ2	0.177843	6.33634	0.124419	0.761081
YLR228C	ECM22	-0.167554	7.73411	0.124442	0.761081
YFR036W-A	NOT_AVAILABLE	0.555767	1.17574	0.124635	0.76145
YGR292W	MAL12	0.524649	1.6304	0.124791	0.761597
YDL183C	NOT_AVAILABLE	0.246769	5.09128	0.12526	0.762559
YIR018C-A	NOT_AVAILABLE	0.542019	1.06364	0.125293	0.762559
YBL026W	LSM2	0.202102	5.49459	0.125458	0.762559
YGR082W	TOM20	0.177588	6.67406	0.125576	0.762559
YDR003W-A	NOT_AVAILABLE	0.231428	4.98389	0.125658	0.762559
YBR215W	HPC2	-0.184564	7.82811	0.125924	0.762559
YIL031W	ULP2	-0.17574	7.23978	0.125965	0.762559
YGL085W	LCL3	0.267537	4.11133	0.126055	0.762559
YFL040W	NOT_AVAILABLE	0.483	1.54832	0.126245	0.762559
YKL010C	UFD4	-0.201073	9.40462	0.126292	0.762559
YHL042W	NOT_AVAILABLE	0.415197	2.23363	0.126606	0.762559
YKL156W	RPS27A	0.17898	7.14625	0.126617	0.762559
YJL160C	NOT_AVAILABLE	-0.70656	2.43929	0.126801	0.762559
YOR093C	NOT_AVAILABLE	-0.188244	6.78861	0.126806	0.762559
YDR027C	VPS54	-0.217983	7.98591	0.127293	0.763467
YGR080W	TWF1	0.190138	6.18004	0.12743	0.763467
YDR488C	PAC11	-0.195961	5.75369	0.127475	0.763467
YOR265W	RBL2	0.25225	3.98377	0.127488	0.763467
YNR065C	NOT_AVAILABLE	-0.218139	4.99649	0.127766	0.76374
YGL165C	NOT_AVAILABLE	0.517737	1.3875	0.127799	0.76374
YLR174W	IDP2	0.212875	6.39941	0.128001	0.763869
YOR201C	MRM1	-0.232894	5.25265	0.128143	0.763869
YML083C	NOT_AVAILABLE	-0.412567	1.92125	0.128219	0.763869
YDL164C	CDC9	-0.190238	6.99981	0.128664	0.764807
YDR466W	PKH3	-0.226133	8.47437	0.128727	0.764807
YBR260C	RGD1	-0.16005	7.29192	0.128859	0.764807
YDR078C	SHU2	0.286083	3.7891	0.128993	0.764807
YNL308C	KRI1	0.170372	7.82896	0.129047	0.764807
YMR092C	AIP1	-0.170777	7.91173	0.129205	0.764807
YJR111C	NOT_AVAILABLE	0.283723	4.05934	0.12952	0.764807
YCR095C	OCA4	0.188691	6.5287	0.129595	0.764807
YDR365C	ESF1	-0.166826	7.10351	0.129674	0.764807
YDL220C	CDC13	-0.22455	5.48337	0.129826	0.764807
YDL024C	DIA3	-0.171556	6.88818	0.129937	0.764807
YIL046W	MET30	-0.180336	9.96898	0.129973	0.764807
YAR050W	FLO1	-0.301101	3.82865	0.13051	0.765805
YMR001C	CDC5	-0.261668	4.45651	0.130597	0.765805
YGL134W	PCL10	-0.192139	6.66358	0.130626	0.765805
YMR039C	SUB1	0.171959	7.80412	0.130913	0.765805
YIR026C	YVH1	-0.234586	4.76688	0.130922	0.765805
YER161C	SPT2	0.183451	6.70734	0.130998	0.765805
YNL031C	HHT2	0.178183	7.80681	0.131196	0.765805
YDR131C	NOT_AVAILABLE	0.206484	4.93314	0.131209	0.765805
YDL207W	GLE1	-0.170074	7.65177	0.131675	0.767129
YLR263W	RED1	-0.215831	5.87472	0.132146	0.767129
YDR105C	TMS1	0.182489	6.15703	0.132188	0.767129
YLR247C	IRC20	-0.17591	8.16248	0.132211	0.767129
YDR313C	PIB1	0.16202	7.39133	0.132269	0.767129
YLR357W	RSC2	-0.205118	6.88065	0.132288	0.767129
YHR005C-A	TIM10	0.235611	5.74102	0.132369	0.767129
YER086W	ILV1	0.190231	6.6133	0.1328	0.768852
YFR013W	IOC3	-0.16509	7.00822	0.133131	0.76988
YCR026C	NPP1	-0.166491	8.05983	0.133548	0.76988
YOL129W	VPS68	0.175371	7.95995	0.13357	0.76988
YBR187W	GDT1	0.348337	4.86961	0.133585	0.76988
YGL168W	HUR1	0.680911	0.234069	0.133952	0.76988
YPL224C	MMT2	-0.197115	5.40187	0.13404	0.76988
Q0120	BI4	0.641125	2.34717	0.134073	0.76988
YKL121W	DGR2	-0.187938	6.47314	0.13411	0.76988
YMR019W	STB4	-0.15979	7.58001	0.134209	0.76988
YBL022C	PIM1	-0.18046	8.72836	0.134439	0.76988
YIL082W-A	NOT_AVAILABLE	-0.200849	6.4623	0.134451	0.76988
YGR101W	PCP1	0.198101	5.59283	0.134599	0.769957
YDR081C	PDC2	-0.186435	6.81422	0.135508	0.7733
YOR005C	DNL4	-0.181272	6.55228	0.135725	0.7733
YDL214C	PRR2	-0.24118	7.82113	0.13587	0.7733
YGR196C	FYV8	-0.189019	8.44903	0.136008	0.7733
YNL278W	CAF120	-0.173486	7.62222	0.136109	0.7733
YBL037W	APL3	-0.209987	6.74988	0.136242	0.7733
YOR129C	AFI1	-0.200223	6.37522	0.136318	0.7733
YOL026C	MIM1	0.178707	7.04247	0.136463	0.7733
YDR338C	NOT_AVAILABLE	-0.165661	6.86252	0.13668	0.7733
YFR029W	PTR3	-0.170268	7.65294	0.136717	0.7733
YPL014W	NOT_AVAILABLE	0.254633	4.08448	0.136991	0.7733
YDR245W	MNN10	0.174311	6.92584	0.13702	0.7733
YLR023C	IZH3	0.213321	5.95367	0.137049	0.7733
YMR140W	SIP5	-0.177799	8.58823	0.137159	0.7733
YBR179C	FZO1	-0.165793	8.54034	0.137201	0.7733
YCR094W	CDC50	0.179617	6.18296	0.137779	0.774986
YLR079W	SIC1	0.171246	7.02382	0.137848	0.774986
YAL043C	PTA1	-0.162438	8.55736	0.137904	0.774986
YNR077C	NOT_AVAILABLE	0.606743	0.605381	0.138421	0.775116
YKL137W	CMC1	0.218122	4.78227	0.138481	0.775116
YHR063C	PAN5	0.29014	3.73693	0.138485	0.775116
YJR079W	NOT_AVAILABLE	0.428128	2.3449	0.138594	0.775116
YJL083W	TAX4	-0.172004	7.82944	0.138624	0.775116
YGL179C	TOS3	0.483849	3.05394	0.13883	0.775116
YGR209C	TRX2	0.189352	9.36358	0.138871	0.775116
YDL190C	UFD2	-0.157872	7.12701	0.139361	0.775627
YKL197C	PEX1	-0.180626	6.32356	0.139493	0.775627
YDR059C	UBC5	0.177822	7.73144	0.139622	0.775627
YLR014C	PPR1	-0.246832	4.96795	0.139733	0.775627
YOL133W	HRT1	0.163703	7.00616	0.139793	0.775627
YLL009C	COX17	0.27704	4.21511	0.139893	0.775627
YMR024W	MRPL3	0.193222	5.82564	0.139907	0.775627
YNR001C	CIT1	0.209897	8.43727	0.140068	0.775675
YDR317W	HIM1	0.294277	3.23749	0.14027	0.775675
YJL027C	NOT_AVAILABLE	0.658306	1.35594	0.14032	0.775675
YGL106W	MLC1	-0.20887	5.18378	0.140688	0.775677
YDL103C	QRI1	-0.20602	5.03044	0.14076	0.775677
YPL055C	LGE1	-0.154408	7.76341	0.140905	0.775677
YPL265W	DIP5	0.221069	5.31294	0.140986	0.775677
YLR323C	CWC24	0.244446	4.77197	0.141069	0.775677
YDR405W	MRP20	0.191818	7.19939	0.14113	0.775677
YBR091C	TIM12	-0.356978	2.84318	0.141326	0.776012
YPR042C	PUF2	-0.148598	7.42245	0.141725	0.777157
YER153C	PET122	-0.240594	4.64782	0.141952	0.777157
YDR395W	SXM1	-0.173748	6.9135	0.141973	0.777157
YHR065C	RRP3	-0.216663	5.25937	0.142111	0.777157
YJR156C	THI11	0.481329	1.49083	0.142418	0.777157
YJL025W	RRN7	-0.267296	4.16252	0.142433	0.777157
YPL065W	VPS28	0.212107	4.98952	0.142481	0.777157
YLR258W	GSY2	-0.195517	5.49007	0.142644	0.77731
YDL134C	PPH21	0.187924	7.38295	0.14292	0.777474
YER137C	NOT_AVAILABLE	-0.253803	3.70766	0.143019	0.777474
YKL116C	PRR1	0.267322	4.39519	0.14308	0.777474
YDL248W	COS7	0.565436	1.56604	0.143474	0.778392
YOR205C	GEP3	-0.177053	6.30972	0.143637	0.778392
YOR083W	WHI5	-0.198776	5.57835	0.143655	0.778392
YLR070C	XYL2	0.185528	7.25974	0.143901	0.778431
YLR033W	RSC58	0.165972	6.87292	0.144334	0.778431
YOR288C	MPD1	-0.203514	5.42968	0.144362	0.778431
YOR348C	PUT4	-0.291973	3.8046	0.144381	0.778431
YOR017W	PET127	-0.220937	6.49203	0.14461	0.778431
YMR018W	NOT_AVAILABLE	0.200795	5.68116	0.144629	0.778431
YOL013C	HRD1	0.159864	7.64653	0.1448	0.778431
YBR133C	HSL7	-0.18179	6.08895	0.144824	0.778431
YOL114C	NOT_AVAILABLE	0.457822	1.47726	0.144969	0.778431
YDL212W	SHR3	0.168279	6.75244	0.145067	0.778431
YNL050C	NOT_AVAILABLE	0.167166	6.49633	0.145252	0.778431
YBR108W	AIM3	-0.173274	7.55036	0.145295	0.778431
YDL092W	SRP14	0.216165	6.27708	0.145423	0.778431
YML125C	PGA3	0.28891	4.12452	0.145808	0.778914
YGL020C	GET1	0.218382	5.26685	0.145853	0.778914
YPR079W	MRL1	-0.205281	5.39465	0.145919	0.778914
YJL142C	IRC9	0.360249	3.75535	0.146266	0.779437
YOR077W	RTS2	-0.189118	5.65502	0.146356	0.779437
YDR345C	HXT3	0.329635	4.45533	0.146424	0.779437
YDR475C	JIP4	-0.165505	7.16447	0.146571	0.779497
YMR273C	ZDS1	-0.159501	7.29642	0.146946	0.780472
YOR045W	TOM6	0.297871	4.27789	0.147036	0.780472
YCL004W	PGS1	-0.234576	4.5005	0.147251	0.780472
YDL085C-A	NOT_AVAILABLE	0.358877	2.40052	0.147388	0.780472
YLR120C	YPS1	-0.162883	8.40141	0.147459	0.780472
YDL227C	HO	0.559914	1.20965	0.147569	0.780472
YPR032W	SRO7	-0.155288	7.82421	0.147821	0.780932
YPL139C	UME1	-0.201382	5.85017	0.147927	0.780932
YBR281C	DUG2	-0.177143	6.84743	0.148078	0.78101
YBR112C	CYC8	-0.199315	7.42752	0.148284	0.781257
YOR236W	DFR1	0.284123	3.52191	0.148492	0.781257
YMR150C	IMP1	0.37366	2.98851	0.14872	0.781257
YIL072W	HOP1	-0.279798	3.93869	0.148743	0.781257
YDR320C-A	DAD4	0.203463	5.91992	0.148919	0.781257
YLL051C	FRE6	-0.173583	6.69997	0.14894	0.781257
YPR150W	NOT_AVAILABLE	0.274174	4.34368	0.150215	0.787064
YDL105W	NSE4	-0.214876	5.02626	0.150362	0.787064
YIL014C-A	NOT_AVAILABLE	0.268457	3.81583	0.150458	0.787064
YOR060C	SLD7	-0.270314	3.79757	0.150817	0.787808
YMR125W	STO1	-0.152558	7.47031	0.150923	0.787808
YDL191W	RPL35A	0.21011	5.5189	0.151011	0.787808
YBL097W	BRN1	-0.232861	5.39157	0.151287	0.788168
YDL072C	YET3	0.156777	7.58258	0.151419	0.788168
YKL128C	PMU1	0.383685	2.11995	0.151623	0.788168
YKL079W	SMY1	-0.170235	6.81761	0.151629	0.788168
YDR263C	DIN7	-0.289647	3.2847	0.152275	0.790814
YBR149W	ARA1	0.164107	7.94528	0.152491	0.791217
YOR071C	NRT1	-0.208394	4.71581	0.152691	0.79154
YGL063W	PUS2	-0.249457	5.10894	0.152923	0.792032
YHR214W	NOT_AVAILABLE	-0.619023	0.479669	0.153105	0.792258
YBL041W	PRE7	0.149105	7.20198	0.153851	0.793948
YDR191W	HST4	-0.22647	4.64597	0.153898	0.793948
YNL011C	NOT_AVAILABLE	0.225422	4.2548	0.153941	0.793948
YHR092C	HXT4	-0.360705	2.27221	0.15406	0.793948
YKR041W	NOT_AVAILABLE	0.333324	2.38163	0.154435	0.793948
YCR106W	RDS1	-0.160161	7.29451	0.154567	0.793948
YGL248W	PDE1	-0.15287	7.48293	0.154594	0.793948
YLR298C	YHC1	0.295601	3.80699	0.154767	0.793948
YBR162W-A	YSY6	0.198912	5.84195	0.154857	0.793948
YMR300C	ADE4	0.210098	6.59968	0.154866	0.793948
YER053C-A	NOT_AVAILABLE	0.383794	4.19382	0.155184	0.793948
YLR193C	UPS1	0.202656	6.12317	0.155205	0.793948
YDR037W	KRS1	0.377828	2.1472	0.155589	0.793948
YIL146C	ATG32	0.156909	7.88814	0.15567	0.793948
YLR045C	STU2	-0.167311	6.40022	0.155833	0.793948
YDR324C	UTP4	-0.182286	6.03137	0.15602	0.793948
YLR240W	VPS34	-0.184375	6.28454	0.156261	0.793948
YNL029C	KTR5	-0.233113	3.9126	0.156353	0.793948
YKL167C	MRP49	0.217852	6.12775	0.15651	0.793948
YLR122C	NOT_AVAILABLE	0.567882	0.47236	0.156759	0.793948
YOR034C	AKR2	-0.150223	7.7574	0.156774	0.793948
YPL180W	TCO89	-0.154725	7.86285	0.15679	0.793948
YJL171C	NOT_AVAILABLE	0.330934	3.4921	0.157271	0.793948
YGR199W	PMT6	-0.157005	7.21017	0.15734	0.793948
YJL159W	HSP150	-0.227813	5.53778	0.157445	0.793948
YLL008W	DRS1	-0.180677	6.43403	0.157558	0.793948
YOR180C	DCI1	0.277621	4.22076	0.157565	0.793948
YOR215C	AIM41	0.157068	9.09624	0.15774	0.793948
YNL027W	CRZ1	-0.149716	7.08828	0.157798	0.793948
YBR258C	SHG1	0.341569	3.00727	0.158049	0.793948
YOR321W	PMT3	0.209555	5.4031	0.158163	0.793948
YIL027C	EMC5	0.209208	5.17916	0.158254	0.793948
YGR118W	RPS23A	0.164123	6.61787	0.158258	0.793948
YJR149W	NOT_AVAILABLE	0.202946	4.90859	0.158422	0.793948
YPL157W	TGS1	-0.201535	4.98092	0.158511	0.793948
YDR207C	UME6	-0.16673	7.57196	0.158528	0.793948
YPL234C	VMA11	0.220969	4.89645	0.158541	0.793948
YNL002C	RLP7	0.155582	6.67893	0.159209	0.794647
YDR257C	RKM4	-0.287005	4.96781	0.15936	0.794647
YEL033W	MTC7	0.179474	9.01151	0.159409	0.794647
YOL034W	SMC5	-0.180804	6.57025	0.159477	0.794647
YLR425W	TUS1	-0.166363	7.48817	0.159653	0.794647
YNL158W	PGA1	-0.204017	5.06657	0.159746	0.794647
YBL049W	MOH1	0.193274	7.19051	0.159764	0.794647
YPR078C	NOT_AVAILABLE	-0.771242	1.97232	0.160161	0.794647
YGL184C	STR3	0.179606	6.35068	0.160509	0.794647
YDR107C	TMN2	-0.193165	5.08329	0.160541	0.794647
YHR060W	VMA22	0.269664	3.30665	0.160783	0.794647
YPL218W	SAR1	0.184189	7.48017	0.160899	0.794647
YDL003W	MCD1	0.436356	1.46267	0.160935	0.794647
YEL056W	HAT2	-0.186481	5.82009	0.161008	0.794647
YHL023C	NPR3	-0.161337	7.17684	0.161063	0.794647
YJL212C	OPT1	-0.181206	6.19533	0.16139	0.794647
YPR097W	NOT_AVAILABLE	-0.167069	7.2187	0.161393	0.794647
YOR192C	THI72	-0.242365	4.15722	0.161725	0.794647
YGR010W	NMA2	-0.185894	5.88502	0.16173	0.794647
YPL078C	ATP4	0.177307	7.48961	0.161906	0.794647
YNL085W	MKT1	-0.159036	7.60229	0.162073	0.794647
YER094C	PUP3	0.152921	7.54301	0.16241	0.794647
YOL059W	GPD2	0.171805	8.04407	0.162426	0.794647
YPR020W	ATP20	0.215295	5.29714	0.162524	0.794647
YBR052C	RFS1	0.36548	3.61097	0.162531	0.794647
YKL179C	COY1	-0.175918	7.71769	0.162657	0.794647
YDR402C	DIT2	-0.61546	0.633935	0.162739	0.794647
YPL002C	SNF8	-0.222793	4.70694	0.162761	0.794647
YJR039W	NOT_AVAILABLE	-0.162667	6.63354	0.162803	0.794647
YLR222C-A	NOT_AVAILABLE	-0.231609	4.30108	0.162827	0.794647
YMR068W	AVO2	-0.203762	5.65947	0.162999	0.794809
YOL098C	NOT_AVAILABLE	-0.159344	7.03778	0.163332	0.795759
YEL051W	VMA8	0.154303	7.38118	0.163582	0.796302
YBR083W	TEC1	-0.193307	5.80834	0.164174	0.798164
YLR333C	RPS25B	0.188573	6.37507	0.164864	0.798164
YBR161W	CSH1	0.196917	5.81484	0.165393	0.798164
YER078W-A	NOT_AVAILABLE	0.568151	0.70616	0.165553	0.798164
YOR232W	MGE1	0.145461	7.20789	0.165555	0.798164
YMR175W-A	NOT_AVAILABLE	0.363592	10.0009	0.165763	0.798164
YLR410W	VIP1	-0.171033	7.69176	0.165851	0.798164
YMR320W	NOT_AVAILABLE	0.672363	1.58454	0.165956	0.798164
YER147C	SCC4	-0.158022	6.8843	0.166013	0.798164
YDL223C	HBT1	-0.188655	13.4796	0.166213	0.798164
YHR155W	YSP1	-0.153303	7.24497	0.166296	0.798164
YCR093W	CDC39	-0.163911	8.95588	0.166411	0.798164
YPL126W	NAN1	-0.161275	7.25748	0.166481	0.798164
YCR067C	SED4	-0.167304	6.65534	0.166483	0.798164
YDR328C	SKP1	0.143312	7.391	0.16649	0.798164
YGL048C	RPT6	0.153345	7.9751	0.166504	0.798164
YGL191W	COX13	0.166791	7.61367	0.166623	0.798164
YHR022C	NOT_AVAILABLE	0.478183	1.37603	0.166634	0.798164
YBL104C	SEA4	-0.147687	7.37839	0.166826	0.798164
YKL202W	NOT_AVAILABLE	0.348289	4.84493	0.166836	0.798164
YEL013W	VAC8	0.185071	6.53325	0.166901	0.798164
YGR097W	ASK10	-0.161308	6.59786	0.167019	0.798164
YOL111C	MDY2	0.165041	7.15763	0.167284	0.798612
YKL020C	SPT23	-0.153064	9.59892	0.16739	0.798612
YKL048C	ELM1	-0.175061	5.69123	0.167837	0.799794
YDR086C	SSS1	0.15779	6.43694	0.16802	0.799794
YDR535C	NOT_AVAILABLE	-0.330067	2.78927	0.168055	0.799794
YBL105C	PKC1	-0.153307	9.2672	0.168341	0.800312
YEL003W	GIM4	0.205885	5.59739	0.168443	0.800312
YDR371W	CTS2	0.224946	5.42648	0.168738	0.800809
YMR280C	CAT8	-0.178014	9.40421	0.168841	0.800809
YJL061W	NUP82	-0.170822	6.77859	0.169008	0.800809
YOR191W	ULS1	-0.161434	9.1278	0.169247	0.800809
YGR135W	PRE9	0.146403	6.9212	0.16938	0.800809
YBR090C	NOT_AVAILABLE	-0.456881	1.73404	0.169584	0.800809
YMR129W	POM152	-0.152512	7.38726	0.16964	0.800809
YLL018C-A	COX19	-0.18613	5.51019	0.169662	0.800809
YDR325W	YCG1	-0.162868	6.32056	0.169806	0.800835
YLR098C	CHA4	-0.20973	5.21511	0.170071	0.801423
YOR266W	PNT1	0.241997	4.14572	0.170261	0.801665
YAL031C	GIP4	-0.150883	6.8799	0.170549	0.801902
YIL057C	RGI2	-0.203887	9.26078	0.170591	0.801902
YCL061C	MRC1	-0.176671	7.16291	0.170753	0.80201
YNR053C	NOG2	-0.193056	5.33096	0.170983	0.802087
YMR165C	PAH1	-0.153797	7.57533	0.171064	0.802087
YDL160C-A	MHF2	0.310352	3.05803	0.171274	0.802087
YDR151C	CTH1	0.184888	5.8347	0.171422	0.802087
YLR295C	ATP14	0.197865	4.71584	0.171467	0.802087
YMR206W	NOT_AVAILABLE	-0.208722	9.13423	0.172314	0.804793
YHR021C	RPS27B	0.169468	6.68662	0.172362	0.804793
YEL023C	NOT_AVAILABLE	-0.177272	6.08508	0.17259	0.804793
YKR022C	NTR2	0.168657	6.04773	0.172845	0.804793
YML035C	AMD1	-0.149387	7.60043	0.172858	0.804793
YDR363W	ESC2	-0.153959	6.72265	0.172886	0.804793
YDR004W	RAD57	-0.17129	6.68853	0.173402	0.805206
YGL028C	SCW11	-0.201202	5.63655	0.173539	0.805206
YKL160W	ELF1	0.170401	6.07051	0.173583	0.805206
YGR163W	GTR2	0.172234	5.72163	0.173667	0.805206
YML077W	BET5	0.216663	4.67626	0.173712	0.805206
YDL148C	NOP14	-0.145609	7.39204	0.173815	0.805206
YJL091C	GWT1	0.267485	3.5077	0.173978	0.805314
YDR297W	SUR2	0.195235	6.45249	0.17425	0.805351
YGL097W	SRM1	-0.178814	5.4833	0.174561	0.805351
YJR136C	TTI2	0.172804	5.30749	0.174604	0.805351
YLR092W	SUL2	-0.240147	6.39956	0.17463	0.805351
YNL220W	ADE12	0.26501	4.95537	0.174687	0.805351
YCR090C	NOT_AVAILABLE	0.167137	5.42582	0.175143	0.806638
YNL066W	SUN4	-0.302559	2.91788	0.175246	0.806638
YHR201C	PPX1	0.375851	3.02871	0.17564	0.807364
YER035W	EDC2	0.150441	7.42068	0.175897	0.807364
YBR211C	AME1	0.180432	5.39717	0.17596	0.807364
YCL040W	GLK1	-0.182679	9.8647	0.176142	0.807364
YOR241W	MET7	0.207218	5.00492	0.176147	0.807364
YNL303W	NOT_AVAILABLE	0.466441	1.15852	0.176247	0.807364
YGL064C	MRH4	-0.220416	4.3947	0.176601	0.808344
YKR010C	TOF2	-0.171105	6.08709	0.176767	0.808459
YDR266C	HEL2	-0.19389	6.06771	0.176915	0.808494
YDL225W	SHS1	-0.153364	7.30261	0.177279	0.809291
YHL024W	RIM4	0.225146	6.60769	0.177371	0.809291
YBL091C-A	SCS22	0.187262	5.18615	0.177748	0.810369
YPL026C	SKS1	0.14936	7.3791	0.178351	0.812192
YDR258C	HSP78	-0.146823	8.38724	0.178468	0.812192
YGL214W	NOT_AVAILABLE	0.571018	0.43735	0.178572	0.812192
YJL198W	PHO90	-0.154663	6.77661	0.179089	0.813429
YOR090C	PTC5	-0.160183	6.30138	0.179605	0.813429
YHR134W	WSS1	0.207683	4.73867	0.179644	0.813429
YNL139C	THO2	-0.16659	7.86435	0.179653	0.813429
YBL079W	NUP170	-0.171368	7.93691	0.179662	0.813429
YER111C	SWI4	-0.180274	6.1988	0.179905	0.813429
YER095W	RAD51	-0.185101	5.72253	0.179939	0.813429
YOR031W	CRS5	0.200545	7.10695	0.179976	0.813429
YBR282W	MRPL27	0.207885	4.80742	0.180196	0.813783
YKL098W	MTC2	-0.199385	4.93743	0.180421	0.814162
YFR034C	PHO4	-0.172771	5.95376	0.180833	0.815378
YBL074C	AAR2	-0.289418	3.59382	0.181468	0.817601
YBR253W	SRB6	0.213312	4.27402	0.181923	0.818618
YOR036W	PEP12	0.14746	8.80732	0.182083	0.818618
YBL013W	FMT1	-0.27916	3.48717	0.182346	0.818618
YOR182C	RPS30B	0.194917	7.43359	0.182411	0.818618
YLR450W	HMG2	-0.158825	8.14309	0.182462	0.818618
YIL104C	SHQ1	-0.218076	5.3487	0.182548	0.818618
YCL064C	CHA1	0.259235	4.35643	0.183668	0.820085
YPR002W	PDH1	0.203753	7.60726	0.183752	0.820085
YMR302C	YME2	-0.15414	8.95846	0.183832	0.820085
YDR391C	NOT_AVAILABLE	0.30052	3.49214	0.183944	0.820085
YER089C	PTC2	0.204786	5.60136	0.184061	0.820085
YPL217C	BMS1	-0.151057	7.57625	0.184215	0.820085
YDR430C	CYM1	-0.152767	7.44345	0.184225	0.820085
YLR133W	CKI1	-0.270917	4.13353	0.18458	0.820085
YGR109W-B	NOT_AVAILABLE	-0.198131	6.35555	0.184581	0.820085
YJL097W	PHS1	0.337652	2.35632	0.184594	0.820085
YGL131C	SNT2	-0.150843	7.38665	0.184633	0.820085
YOR065W	CYT1	0.189466	6.00402	0.184653	0.820085
YIL026C	IRR1	-0.136595	7.20236	0.185078	0.820085
YKL178C	STE3	0.315709	3.04676	0.185227	0.820085
YFR014C	CMK1	0.144297	7.44946	0.185291	0.820085
YGL206C	CHC1	-0.189885	8.10114	0.185466	0.820085
YDR404C	RPB7	0.182575	5.23851	0.185626	0.820085
YMR063W	RIM9	-0.257755	4.13912	0.185708	0.820085
YFR002W	NIC96	-0.157114	6.74849	0.185919	0.820085
YDR543C	NOT_AVAILABLE	0.568257	0.611745	0.186108	0.820085
YGR091W	PRP31	-0.20638	5.73254	0.186238	0.820085
YPR159W	KRE6	-0.162058	7.73028	0.186248	0.820085
YLR129W	DIP2	-0.201259	6.05335	0.186277	0.820085
YGR240C	PFK1	-0.158166	9.53641	0.186299	0.820085
YDR228C	PCF11	0.210407	6.0634	0.186814	0.820382
YLR143W	DPH6	-0.203246	5.47439	0.186897	0.820382
YOR298C-A	MBF1	0.174127	9.11589	0.187061	0.820382
YKL088W	CAB3	-0.158116	6.55883	0.187266	0.820382
YGL041W-A	NOT_AVAILABLE	0.216963	4.19211	0.187565	0.820382
YPL208W	RKM1	-0.257474	4.47973	0.187724	0.820382
YGR147C	NAT2	0.150945	7.20959	0.187763	0.820382
YDR024W	FYV1	0.433071	1.56195	0.187887	0.820382
YGR149W	NOT_AVAILABLE	-0.154573	6.50852	0.187929	0.820382
YAL009W	SPO7	0.202369	4.89083	0.18799	0.820382
YIL047C	SYG1	-0.145125	8.31935	0.18823	0.820382
YGR156W	PTI1	0.27105	4.21318	0.188708	0.820382
YLR055C	SPT8	-0.147787	6.49474	0.189072	0.820382
YPR109W	NOT_AVAILABLE	0.180475	5.67554	0.189207	0.820382
YML060W	OGG1	0.274653	3.12324	0.189217	0.820382
YIL113W	SDP1	0.259146	3.6437	0.189337	0.820382
YOR104W	PIN2	-0.297867	2.54679	0.189372	0.820382
YLL048C	YBT1	-0.150109	8.07481	0.189549	0.820382
YPR011C	NOT_AVAILABLE	-0.331264	2.42226	0.18958	0.820382
YDR511W	SDH7	0.2359	3.81401	0.189778	0.820382
YBL085W	BOI1	-0.186877	6.81306	0.189809	0.820382
YLR103C	CDC45	-0.207013	5.0097	0.190234	0.820382
YNL182C	IPI3	-0.225153	4.69693	0.191121	0.820382
YIL100C-A	NOT_AVAILABLE	0.549134	0.835662	0.191164	0.820382
YJL047C	RTT101	-0.15741	6.69722	0.191355	0.820382
YBR198C	TAF5	-0.142917	8.81282	0.191563	0.820382
YBR076W	ECM8	-0.254755	3.57609	0.191581	0.820382
YER128W	VFA1	0.212846	4.00038	0.191611	0.820382
YML013W	UBX2	-0.159899	7.66945	0.191751	0.820382
YOL077W-A	ATP19	0.238184	3.99656	0.191819	0.820382
YIR018W	YAP5	-0.203926	5.37863	0.191862	0.820382
YHR165C	PRP8	-0.143936	9.18386	0.192154	0.820382
YPL273W	SAM4	0.246703	3.68999	0.192329	0.820382
YKL033W	TTI1	-0.158986	6.22013	0.192342	0.820382
YJL135W	NOT_AVAILABLE	0.461151	1.3056	0.192423	0.820382
YIL096C	BMT5	0.23102	4.41886	0.192447	0.820382
YGL044C	RNA15	0.205184	5.63884	0.192735	0.820382
YDR130C	FIN1	-0.164087	5.52685	0.193229	0.820382
YJR095W	SFC1	0.351702	4.44079	0.19353	0.820382
YLR393W	ATP10	-0.273704	3.92043	0.193729	0.820382
YLR035C	MLH2	-0.180472	5.80297	0.193793	0.820382
YIL132C	CSM2	0.43048	1.86681	0.193834	0.820382
YBR223C	TDP1	-0.206357	5.25089	0.194075	0.820382
YOR121C	NOT_AVAILABLE	0.367304	4.13561	0.194224	0.820382
YLR011W	LOT6	-0.273936	2.87842	0.194342	0.820382
YLR253W	MCP2	-0.16535	6.26564	0.194439	0.820382
YOR116C	RPO31	-0.151995	8.23973	0.194522	0.820382
YCR045C	RRT12	-0.211548	4.29089	0.194562	0.820382
YLR368W	MDM30	-0.158155	6.56586	0.194689	0.820382
YML111W	BUL2	-0.208647	4.40791	0.194791	0.820382
YLR459W	GAB1	0.180979	6.1554	0.194791	0.820382
YIR023W	DAL81	-0.155609	7.58056	0.195162	0.820382
YOR308C	SNU66	-0.163445	6.61359	0.195265	0.820382
YER047C	SAP1	-0.158986	7.83147	0.195391	0.820382
YLL067C	NOT_AVAILABLE	-0.293345	2.96718	0.195409	0.820382
YDR057W	YOS9	-0.157647	6.34791	0.195491	0.820382
YIL038C	NOT3	-0.152764	7.79066	0.19553	0.820382
YKL059C	MPE1	-0.147532	7.41275	0.195546	0.820382
YIL071W-A	NOT_AVAILABLE	0.421767	1.25635	0.195798	0.820382
YNL152W	INN1	-0.189225	5.49166	0.195978	0.820382
YHR211W	FLO5	0.23032	3.9378	0.196034	0.820382
YPL282C	PAU22	0.493539	1.17885	0.196113	0.820382
YJR147W	HMS2	-0.354625	1.811	0.196128	0.820382
YNL095C	NOT_AVAILABLE	-0.156654	6.1561	0.196211	0.820382
YBR014C	GRX7	0.240955	4.10743	0.196421	0.820382
YER093C	TSC11	-0.152893	6.53818	0.19682	0.820382
YML007C-A	NOT_AVAILABLE	0.470848	1.17844	0.196923	0.820382
YJL019W	MPS3	-0.16657	6.50384	0.197013	0.820382
YNL021W	HDA1	-0.169947	5.64905	0.197015	0.820382
YOR223W	DSC3	0.143535	6.62006	0.197119	0.820382
YBL113C	NOT_AVAILABLE	-0.160336	8.33155	0.197164	0.820382
YGL155W	CDC43	-0.185556	6.22778	0.19718	0.820382
YER148W-A	NOT_AVAILABLE	0.447016	0.98999	0.197319	0.820382
YMR162C	DNF3	-0.14972	7.06523	0.197536	0.820382
YGR187C	HGH1	-0.198616	5.34672	0.19758	0.820382
YPR073C	LTP1	0.186877	4.70088	0.198071	0.820382
YMR188C	MRPS17	0.151759	7.87276	0.198152	0.820382
YHR186C	KOG1	-0.175029	7.17393	0.198202	0.820382
YIL169C	NOT_AVAILABLE	-0.148673	7.45117	0.198291	0.820382
YOR141C	ARP8	-0.140789	8.40942	0.198414	0.820382
YMR053C	STB2	-0.144092	8.64386	0.198494	0.820382
YJL053W	PEP8	0.154044	6.04295	0.198572	0.820382
YLR233C	EST1	-0.224153	4.05685	0.19876	0.820382
YHR191C	CTF8	0.281342	3.33352	0.198847	0.820382
YLR409C	UTP21	-0.15277	6.88222	0.198963	0.820382
YIL051C	MMF1	0.213561	4.00892	0.199153	0.820382
YBR210W	ERV15	0.265004	2.94539	0.199183	0.820382
YJL100W	LSB6	-0.134466	7.22365	0.199283	0.820382
YPL243W	SRP68	-0.136382	7.25094	0.199319	0.820382
YKR092C	SRP40	0.214345	4.52225	0.199434	0.820382
YMR176W	ECM5	-0.132409	7.02036	0.199473	0.820382
YDR120C	TRM1	-0.149516	7.09311	0.199547	0.820382
YPL216W	NOT_AVAILABLE	-0.18582	5.23036	0.199696	0.820382
YDR052C	DBF4	-0.142659	6.92414	0.200043	0.820382
YMR078C	CTF18	-0.170083	5.83892	0.200239	0.820382
YAR014C	BUD14	-0.142951	8.60841	0.200493	0.820382
YJR092W	BUD4	-0.148823	6.34007	0.200754	0.820382
YLR201C	COQ9	0.152861	6.03882	0.200956	0.820382
YGR033C	TIM21	0.159351	6.13363	0.200976	0.820382
YGL098W	USE1	-0.183291	5.32728	0.201063	0.820382
YER078C	ICP55	0.171712	5.40752	0.201119	0.820382
YCL018W	LEU2	0.158375	7.9879	0.201122	0.820382
YJR126C	VPS70	0.137988	8.42049	0.201149	0.820382
YLR364W	GRX8	0.337021	2.10291	0.201207	0.820382
YGR171C	MSM1	-0.201805	5.3257	0.201639	0.821219
YPL115C	BEM3	-0.149811	7.03653	0.201698	0.821219
YOL073C	DSC2	0.141534	7.74279	0.202048	0.821539
YGR125W	NOT_AVAILABLE	-0.155547	7.81606	0.20218	0.821539
YOL141W	PPM2	-0.210998	4.561	0.202205	0.821539
YNL284C	MRPL10	0.150861	6.4449	0.202348	0.821539
YGR048W	UFD1	0.146479	6.63258	0.202588	0.821929
YPR114W	NOT_AVAILABLE	0.299896	2.85688	0.20273	0.821929
YLR307W	CDA1	0.428926	1.36516	0.202942	0.822208
YHR120W	MSH1	-0.177077	5.62255	0.203245	0.822856
YLR363C	NMD4	-0.192926	4.43906	0.203425	0.823003
YNR040W	NOT_AVAILABLE	-0.204085	4.65631	0.203577	0.823043
YNL161W	CBK1	-0.152956	8.26443	0.204144	0.824272
YNL144C	NOT_AVAILABLE	-0.172515	6.73335	0.204322	0.824272
YIL006W	YIA6	0.168696	5.68035	0.204322	0.824272
YPL263C	KEL3	0.206344	4.9173	0.204455	0.824272
YBR245C	ISW1	-0.136196	7.3538	0.204605	0.824298
YEL032W	MCM3	-0.195743	5.66071	0.204832	0.824635
YNR007C	ATG3	0.137979	7.84424	0.205381	0.824804
YLR410W-B	NOT_AVAILABLE	-0.469364	1.27088	0.205475	0.824804
YHL025W	SNF6	0.137048	6.87922	0.205634	0.824804
YKR095W-A	PCC1	0.235798	3.63083	0.205778	0.824804
YHR062C	RPP1	-0.210947	4.25883	0.2061	0.824804
YDR406W-A	NOT_AVAILABLE	0.336517	1.84692	0.2062	0.824804
YNL092W	NOT_AVAILABLE	-0.150688	6.60229	0.206217	0.824804
YPL190C	NAB3	0.143395	8.40745	0.206372	0.824804
YGR212W	SLI1	-0.228616	3.8734	0.206394	0.824804
YGL188C	NOT_AVAILABLE	0.317866	2.31395	0.206432	0.824804
YOR171C	LCB4	0.151633	6.72167	0.206583	0.824804
YMR106C	YKU80	-0.144118	6.57623	0.206595	0.824804
YGL207W	SPT16	-0.142738	8.89072	0.206966	0.825709
YOR069W	VPS5	-0.132742	7.49977	0.207296	0.825959
YOR211C	MGM1	-0.133253	7.22875	0.207316	0.825959
YPL064C	CWC27	0.162144	6.07141	0.208156	0.827839
YNL137C	NAM9	0.171712	6.33343	0.208212	0.827839
YMR009W	ADI1	0.174833	5.02109	0.20822	0.827839
YIL177C	NOT_AVAILABLE	-0.276624	6.39949	0.208416	0.828047
YBL021C	HAP3	-0.224847	3.71873	0.208611	0.828248
YMR256C	COX7	0.187499	4.90422	0.208935	0.828888
YOR118W	RTC5	0.141359	6.69064	0.20906	0.828888
YNL197C	WHI3	-0.172455	7.78711	0.209329	0.829235
YPL041C	NOT_AVAILABLE	0.213097	4.24033	0.209735	0.829235
YBR029C	CDS1	-0.162812	6.01084	0.209917	0.829235
YGR268C	HUA1	-0.127545	7.1512	0.210086	0.829235
YER125W	RSP5	-0.161336	8.1171	0.210142	0.829235
YLR272C	YCS4	-0.158408	6.11066	0.210418	0.829235
YKL061W	BLI1	0.20625	4.5081	0.210582	0.829235
YIL152W	NOT_AVAILABLE	0.17476	5.29306	0.210636	0.829235
YGR038W	ORM1	0.288073	4.21972	0.210854	0.829235
YDR141C	DOP1	-0.14364	7.56823	0.210996	0.829235
YLR132C	USB1	-0.32801	2.18962	0.211049	0.829235
YNL068C	FKH2	-0.159365	6.85974	0.211079	0.829235
YNL238W	KEX2	-0.148807	6.7721	0.211454	0.829235
YGR076C	MRPL25	0.158186	5.35867	0.21156	0.829235
YFR030W	MET10	-0.168888	8.83334	0.211592	0.829235
YFR052W	RPN12	0.184338	6.32385	0.211839	0.829235
YLR187W	SKG3	-0.16833	6.90387	0.211891	0.829235
YLR300W	EXG1	0.225202	3.82306	0.211922	0.829235
YIR030W-A	NOT_AVAILABLE	0.487908	1.23602	0.212021	0.829235
YLR149C	NOT_AVAILABLE	-0.138427	10.0204	0.212033	0.829235
YGR161C	RTS3	0.193701	9.97545	0.212184	0.829262
YGR071C	ENV11	-0.135464	6.73833	0.212619	0.8304
YPR194C	OPT2	-0.141278	7.43278	0.212943	0.830717
YML093W	UTP14	-0.156615	6.78368	0.213054	0.830717
YJL225C	NOT_AVAILABLE	0.508994	0.403512	0.21351	0.830717
YKL183W	LOT5	-0.183088	5.16352	0.213521	0.830717
YGR049W	SCM4	-0.253184	4.29733	0.213552	0.830717
YJR097W	JJJ3	0.239389	3.78999	0.21389	0.830717
YBR225W	NOT_AVAILABLE	-0.143108	8.05246	0.214078	0.830717
YGR167W	CLC1	0.147198	7.84858	0.214081	0.830717
YDL058W	USO1	-0.147007	7.66323	0.214229	0.830717
YJL128C	PBS2	-0.133946	7.14911	0.214287	0.830717
YBR070C	ALG14	0.211503	4.66962	0.214503	0.830717
YMR244C-A	COA6	0.230377	4.58154	0.214672	0.830717
YDR397C	NCB2	0.180466	6.14334	0.214676	0.830717
YKL091C	NOT_AVAILABLE	0.191604	4.65494	0.214724	0.830717
YLR350W	ORM2	0.137029	8.02404	0.214899	0.830837
YOR034C-A	NOT_AVAILABLE	0.20355	4.38966	0.215129	0.830874
YJL016W	NOT_AVAILABLE	0.128688	7.25499	0.215342	0.830874
YLL013C	PUF3	-0.154726	7.67147	0.215342	0.830874
YOR303W	CPA1	0.158905	9.90199	0.216044	0.83226
YML030W	RCF1	0.154582	6.24993	0.216224	0.83226
YNL269W	BSC4	-0.264572	3.78122	0.216267	0.83226
YFR005C	SAD1	-0.173778	5.29444	0.216281	0.83226
YGL253W	HXK2	0.317089	4.71874	0.217167	0.83433
YFR018C	NOT_AVAILABLE	-0.172195	5.21847	0.217211	0.83433
YNL006W	LST8	0.210582	5.19749	0.217254	0.83433
YLR277C	YSH1	-0.167318	6.15293	0.217683	0.835419
YJL042W	MHP1	-0.149584	9.16791	0.218135	0.836377
YBR060C	ORC2	-0.159262	5.78075	0.218426	0.836377
YML004C	GLO1	-0.155556	10.0442	0.218428	0.836377
YNL039W	BDP1	-0.134363	7.08564	0.218611	0.836377
YEL008W	NOT_AVAILABLE	-0.497677	0.810957	0.2188	0.836377
YCR105W	ADH7	0.253553	3.42444	0.218805	0.836377
YPL169C	MEX67	0.128989	7.0559	0.218959	0.836408
YHR204W	MNL1	-0.150959	6.64056	0.219299	0.837003
YGL147C	RPL9A	-0.27546	4.12828	0.219503	0.837003
YNL262W	POL2	-0.15814	6.48795	0.219685	0.837003
YLL034C	RIX7	-0.147577	6.88824	0.219697	0.837003
YER056C	FCY2	0.200128	5.91671	0.22027	0.838632
YNL183C	NPR1	-0.129104	7.90684	0.220444	0.838736
YMR235C	RNA1	0.177593	5.6804	0.22077	0.839138
YDL087C	LUC7	-0.170453	5.37313	0.220841	0.839138
YGL257C	MNT2	0.173055	4.86845	0.221041	0.839342
YDR260C	SWM1	-0.175436	4.85199	0.22137	0.839862
YLL021W	SPA2	-0.145017	9.01162	0.221537	0.839862
YGR089W	NNF2	-0.141603	7.82525	0.221616	0.839862
YBR101C	FES1	0.139417	7.5887	0.222098	0.84034
YPL036W	PMA2	-0.250653	8.453	0.22219	0.84034
YBL047C	EDE1	-0.154775	10.0847	0.22237	0.84034
YKL011C	CCE1	0.23688	3.42033	0.222451	0.84034
YGR218W	CRM1	-0.138259	8.88746	0.222675	0.84034
YKR026C	GCN3	-0.15823	5.35879	0.222747	0.84034
YGR233C	PHO81	-0.137949	8.20371	0.222766	0.84034
YJL157C	FAR1	-0.204844	4.10167	0.22317	0.841315
YHR107C	CDC12	0.147791	5.99131	0.223567	0.842258
YMR175W	SIP18	0.172762	12.8859	0.224117	0.843777
YBR081C	SPT7	-0.134414	8.50887	0.224406	0.844313
YGL090W	LIF1	-0.147809	6.86281	0.224663	0.844659
YJL039C	NUP192	-0.138773	7.46011	0.224792	0.844659
YOL071W	SDH5	0.131309	7.26949	0.225111	0.845305
YLR182W	SWI6	-0.182189	5.81661	0.225323	0.845424
YOR074C	CDC21	-0.169602	4.90683	0.225875	0.845424
YER052C	HOM3	0.130593	8.08148	0.226143	0.845424
YLR227W-B	NOT_AVAILABLE	-0.19979	4.6358	0.226292	0.845424
YJL062W-A	COA3	0.170396	6.04356	0.226471	0.845424
YDL019C	OSH2	-0.15781	9.15933	0.226474	0.845424
YFL044C	OTU1	-0.165249	5.65738	0.226747	0.845424
YJR113C	RSM7	0.153018	5.99045	0.226754	0.845424
YDL201W	TRM8	0.175874	5.65756	0.226789	0.845424
YGR217W	CCH1	-0.145267	7.43731	0.226836	0.845424
YPL186C	UIP4	0.178364	8.14697	0.227057	0.845424
YIL011W	TIR3	0.326084	2.1716	0.227073	0.845424
YBR204C	LDH1	0.175683	5.54646	0.227304	0.845424
YNL055C	POR1	0.138179	8.93708	0.227537	0.845424
YLR376C	PSY3	0.188297	4.28446	0.227539	0.845424
YHR103W	SBE22	-0.129733	7.86247	0.227666	0.845424
YLR440C	SEC39	-0.170494	5.77585	0.227734	0.845424
YNL023C	FAP1	-0.132675	7.03173	0.227936	0.845424
YLL003W	SFI1	-0.128936	7.04973	0.228125	0.845424
YLR204W	QRI5	0.154667	5.83812	0.228154	0.845424
YKL163W	PIR3	-0.374127	2.88743	0.228231	0.845424
YKR083C	DAD2	0.21586	4.5544	0.228483	0.845812
YCR053W	THR4	0.133458	7.63393	0.22888	0.846738
YDL239C	ADY3	-0.177115	4.73707	0.229288	0.847201
YBR016W	NOT_AVAILABLE	0.147773	6.6135	0.229523	0.847201
YKL173W	SNU114	-0.127679	7.03383	0.229826	0.847201
YPL095C	EEB1	0.143596	5.88303	0.22997	0.847201
YJR031C	GEA1	-0.169297	6.24071	0.230135	0.847201
YGL082W	NOT_AVAILABLE	0.158104	6.7603	0.23015	0.847201
YPR028W	YOP1	0.138303	8.32991	0.230216	0.847201
YCL036W	GFD2	-0.274633	3.39212	0.230268	0.847201
YMR060C	SAM37	0.169745	5.06869	0.230331	0.847201
YHR209W	CRG1	0.257544	3.22074	0.230524	0.847369
YLR130C	ZRT2	-0.14964	6.22262	0.230917	0.848127
YPL047W	SGF11	-0.188544	5.30247	0.231421	0.848127
YKL203C	TOR2	-0.136123	8.27665	0.231451	0.848127
YBR058C	UBP14	-0.141927	8.12177	0.231556	0.848127
YIL137C	TMA108	-0.137565	7.9043	0.231613	0.848127
YFR057W	NOT_AVAILABLE	0.186511	4.24038	0.231616	0.848127
YIL129C	TAO3	-0.133091	8.23033	0.231801	0.848267
YNL321W	VNX1	-0.12893	7.66861	0.232277	0.848667
YDL036C	PUS9	0.179265	4.89805	0.232349	0.848667
YJL101C	GSH1	-0.14197	9.77412	0.232383	0.848667
YDR178W	SDH4	0.155598	6.94059	0.232555	0.848667
YDR074W	TPS2	-0.153232	10.7152	0.232649	0.848667
YMR288W	HSH155	-0.139228	6.97529	0.23291	0.849079
YCR086W	CSM1	-0.265473	2.98596	0.233405	0.850345
YPL119C	DBP1	-0.135906	9.31366	0.233651	0.850496
YMR219W	ESC1	-0.146686	9.10649	0.233837	0.850496
YDL043C	PRP11	-0.172225	4.7367	0.23389	0.850496
YLR032W	RAD5	-0.141479	7.73887	0.234267	0.850533
YER069W	ARG5,6	-0.146317	8.47186	0.234493	0.850533
YMR123W	PKR1	-0.252727	3.08719	0.234496	0.850533
YGR008C	STF2	0.272546	6.2012	0.23464	0.850533
YLR287C	NOT_AVAILABLE	-0.142064	5.98367	0.234735	0.850533
YKR085C	MRPL20	0.176256	4.86093	0.234788	0.850533
YBR154C	RPB5	0.168653	5.01455	0.235064	0.850663
YDR179C	CSN9	0.208943	4.06451	0.235266	0.850663
YCR017C	CWH43	-0.134407	7.69819	0.235318	0.850663
YBR123C	TFC1	-0.13871	6.93238	0.235416	0.850663
YLL032C	NOT_AVAILABLE	-0.174351	6.00525	0.235749	0.851333
YHR080C	NOT_AVAILABLE	-0.13883	9.06818	0.236204	0.852417
YNL315C	ATP11	0.169016	5.77865	0.236393	0.852417
YPL030W	TRM44	0.169708	5.65589	0.236521	0.852417
YDL053C	PBP4	0.141624	7.74931	0.237181	0.852417
YHR061C	GIC1	0.299009	2.54199	0.237242	0.852417
YKR086W	PRP16	-0.121734	7.51914	0.237461	0.852417
YMR293C	HER2	0.198589	4.38963	0.237463	0.852417
YOR317W	FAA1	-0.159686	9.13103	0.237741	0.852417
YEL034C-A	NOT_AVAILABLE	0.469985	0.840138	0.237844	0.852417
YOR297C	TIM18	0.17764	4.59277	0.238511	0.852417
YGL061C	DUO1	0.184972	4.75038	0.238547	0.852417
YLR371W	ROM2	-0.135653	8.2502	0.238723	0.852417
YDR196C	CAB5	0.155943	5.57362	0.238731	0.852417
YJL026W	RNR2	0.156856	9.66413	0.238735	0.852417
YNR037C	RSM19	0.187999	5.3696	0.238792	0.852417
YOR157C	PUP1	0.145921	7.68426	0.239101	0.852417
YPL160W	CDC60	-0.134255	8.78812	0.239208	0.852417
YHR143W	DSE2	0.291378	2.24329	0.239281	0.852417
YLL024C	SSA2	-0.138213	7.0822	0.239316	0.852417
YLR046C	NOT_AVAILABLE	-0.230036	4.21815	0.239556	0.852417
YPL006W	NCR1	-0.133249	6.671	0.239678	0.852417
YDR166C	SEC5	-0.127973	7.96398	0.239711	0.852417
YDR076W	RAD55	-0.200869	4.24344	0.23972	0.852417
YLR067C	PET309	-0.183503	5.43255	0.240214	0.852417
YHR215W	PHO12	0.357539	1.43303	0.240431	0.852417
YJR067C	YAE1	-0.199694	4.30556	0.240568	0.852417
YOR336W	KRE5	-0.145135	7.30402	0.240581	0.852417
YLL010C	PSR1	0.134956	6.54084	0.2406	0.852417
YOR302W	NOT_AVAILABLE	0.267828	5.1607	0.240845	0.852417
YHR070W	TRM5	-0.240221	3.78271	0.240935	0.852417
YML076C	WAR1	-0.1241	7.22846	0.240973	0.852417
YPR104C	FHL1	-0.142777	7.94419	0.241117	0.852417
YHR119W	SET1	-0.134216	7.46322	0.241344	0.852417
YOR037W	CYC2	0.137915	6.34645	0.2414	0.852417
YFL050C	ALR2	-0.16337	5.23228	0.241446	0.852417
YER112W	LSM4	0.146341	7.72275	0.241549	0.852417
YBR284W	NOT_AVAILABLE	-0.171141	5.07733	0.241644	0.852417
YIL094C	LYS12	0.137375	7.10351	0.241684	0.852417
YAL048C	GEM1	-0.153118	6.34825	0.241947	0.852821
YML117W	NAB6	-0.13539	9.39864	0.24219	0.853094
YDR283C	GCN2	-0.14466	7.51631	0.242558	0.853094
YKL103C	APE1	-0.129376	7.66423	0.243196	0.853094
YIL150C	MCM10	-0.174229	5.67462	0.24323	0.853094
YPL176C	TRE1	-0.120998	7.28932	0.243341	0.853094
YPL106C	SSE1	0.128487	7.1649	0.243421	0.853094
YER109C	FLO8	-0.210896	5.21025	0.243671	0.853094
YHR031C	RRM3	-0.154919	6.16	0.243821	0.853094
YOL012C	HTZ1	0.161345	6.23446	0.243844	0.853094
YOL064C	MET22	0.126212	7.52042	0.243963	0.853094
YAL007C	ERP2	0.181519	4.60297	0.244032	0.853094
YDR318W	MCM21	-0.183087	4.94324	0.244144	0.853094
YKR065C	PAM17	0.169738	6.67399	0.244173	0.853094
YGL013C	PDR1	-0.130591	7.93085	0.244356	0.853094
YMR307W	GAS1	-0.222444	4.82909	0.244562	0.853094
YOL099C	NOT_AVAILABLE	0.417574	1.13112	0.244608	0.853094
YMR137C	PSO2	-0.132248	7.16159	0.244633	0.853094
YJR101W	RSM26	0.189274	5.09656	0.245375	0.853094
YLR430W	SEN1	-0.141598	7.54476	0.245478	0.853094
YNL030W	HHF2	0.181477	5.35337	0.245519	0.853094
YDR118W	APC4	-0.175812	4.72583	0.245737	0.853094
YGL017W	ATE1	-0.13698	6.39517	0.245924	0.853094
YMR270C	RRN9	0.199944	4.07855	0.245941	0.853094
Q0160	SCEI	-0.256536	5.3266	0.246003	0.853094
YGR281W	YOR1	-0.123393	7.16052	0.246267	0.853094
YBR130C	SHE3	-0.189081	5.01599	0.246377	0.853094
YMR308C	PSE1	-0.130665	7.3848	0.246899	0.853094
YER180C-A	SLO1	0.335607	3.02591	0.246918	0.853094
YMR228W	MTF1	0.196231	4.63716	0.247703	0.853094
YBR165W	UBS1	0.142277	6.9308	0.247745	0.853094
YJL074C	SMC3	-0.16346	7.07533	0.24781	0.853094
YJL186W	MNN5	-0.131568	6.64183	0.247917	0.853094
Q0055	AI2	0.335771	4.31112	0.248387	0.853094
YNR031C	SSK2	-0.132696	8.03378	0.248387	0.853094
YFR009W	GCN20	-0.150377	6.31852	0.248481	0.853094
YOR073W	SGO1	-0.17075	5.82357	0.248831	0.853094
YGL148W	ARO2	0.151775	6.14106	0.248833	0.853094
YMR016C	SOK2	-0.13777	9.22856	0.24899	0.853094
YHR045W	NOT_AVAILABLE	-0.154933	5.78779	0.249132	0.853094
YBR205W	KTR3	0.177309	4.98259	0.24916	0.853094
YHR066W	SSF1	-0.173142	5.55022	0.24922	0.853094
YLR148W	PEP3	-0.151104	6.21646	0.249269	0.853094
YGR005C	TFG2	0.126777	8.0737	0.249358	0.853094
YOR185C	GSP2	0.131343	7.85843	0.249445	0.853094
YGR162W	TIF4631	-0.124997	7.45915	0.249766	0.853094
YGL227W	VID30	-0.137701	8.66997	0.249841	0.853094
YMR124W	EPO1	-0.147061	7.81452	0.249928	0.853094
YCR097W	HMRA1	0.170156	5.40138	0.250216	0.853094
YCR063W	BUD31	-0.287472	2.49205	0.250245	0.853094
YOR162C	YRR1	-0.129413	7.55741	0.2507	0.853094
YOL056W	GPM3	0.214428	3.45707	0.250836	0.853094
YCL001W	RER1	0.165639	5.50572	0.250882	0.853094
YOR044W	IRC23	0.170723	6.50004	0.250908	0.853094
YDR109C	NOT_AVAILABLE	-0.162283	8.38832	0.250994	0.853094
YBR207W	FTH1	0.129518	7.64791	0.25105	0.853094
YPR116W	RRG8	-0.262003	3.40037	0.251233	0.853094
YOR258W	HNT3	0.218084	4.12972	0.251282	0.853094
YBR237W	PRP5	-0.130236	7.62288	0.251618	0.853094
YHR143W-A	RPC10	0.240019	4.60417	0.251637	0.853094
YHR140W	NOT_AVAILABLE	0.153276	6.0325	0.251815	0.853094
YLR394W	CST9	-0.162791	5.22023	0.251937	0.853094
YBL029C-A	NOT_AVAILABLE	-0.142348	6.43403	0.252019	0.853094
YPR141C	KAR3	-0.1456	6.25279	0.252494	0.853094
YDR022C	ATG31	0.164487	5.14724	0.252519	0.853094
YGR170W	PSD2	-0.189734	6.35071	0.252703	0.853094
YJL073W	JEM1	-0.141509	6.45628	0.252802	0.853094
YML109W	ZDS2	-0.149954	6.7062	0.252848	0.853094
YBR208C	DUR1,2	-0.242832	5.25025	0.253228	0.853094
YHR163W	SOL3	0.222471	6.12134	0.253378	0.853094
YBL101C	ECM21	-0.134913	9.70823	0.253388	0.853094
YOR324C	FRT1	-0.14464	5.56178	0.253408	0.853094
YDL107W	MSS2	0.179436	4.21782	0.253505	0.853094
YGL111W	NSA1	-0.146782	5.92292	0.253749	0.853094
YDL172C	NOT_AVAILABLE	-0.327894	1.75499	0.253833	0.853094
YOR167C	RPS28A	0.235166	5.70252	0.253872	0.853094
YOL100W	PKH2	-0.141273	9.11803	0.254164	0.853094
YMR304W	UBP15	-0.136274	9.52308	0.254193	0.853094
YMR180C	CTL1	0.220178	4.41076	0.254233	0.853094
YKL052C	ASK1	-0.164289	6.54506	0.254314	0.853094
YDR285W	ZIP1	-0.153907	6.39969	0.254462	0.853094
YIL109C	SEC24	-0.123331	8.39859	0.254506	0.853094
YMR179W	SPT21	-0.191166	4.37441	0.254657	0.853094
YDL171C	GLT1	-0.132184	9.52556	0.254674	0.853094
YBR240C	THI2	0.215284	4.00844	0.2547	0.853094
YJL104W	PAM16	-0.163839	5.67949	0.25489	0.853094
YBR271W	EFM2	0.184025	5.15685	0.255058	0.853094
YGR054W	NOT_AVAILABLE	-0.153265	7.17509	0.255217	0.853094
YMR290C	HAS1	-0.158315	5.2898	0.255653	0.853094
YBR171W	SEC66	0.144705	5.53775	0.255736	0.853094
YFL036W	RPO41	-0.145945	9.49563	0.255741	0.853094
YGR261C	APL6	-0.141894	6.56237	0.255851	0.853094
YDR060W	MAK21	-0.128386	7.00867	0.255932	0.853094
YJR098C	NOT_AVAILABLE	-0.248927	3.03595	0.255959	0.853094
YNL267W	PIK1	-0.14104	8.40979	0.255973	0.853094
YNL146C-A	NOT_AVAILABLE	0.56618	0.397163	0.256149	0.853112
YMR294W	JNM1	0.161585	5.16864	0.256275	0.853112
YHL006C	SHU1	-0.341846	1.56189	0.256432	0.853142
YNL186W	UBP10	-0.125907	7.92146	0.25669	0.853202
YLR326W	NOT_AVAILABLE	0.159077	5.94272	0.256869	0.853202
YAL014C	SYN8	0.160321	5.32565	0.256896	0.853202
YNL258C	DSL1	-0.139499	7.65869	0.257288	0.854011
YLR422W	NOT_AVAILABLE	-0.128796	7.65218	0.257475	0.85414
YJL197W	UBP12	-0.126471	7.59316	0.257994	0.855005
YML110C	COQ5	-0.148733	6.38665	0.258033	0.855005
YDR083W	RRP8	0.168214	5.725	0.258201	0.855067
YLR447C	VMA6	0.121963	7.11403	0.258745	0.856172
YGR238C	KEL2	-0.135078	6.4384	0.258832	0.856172
YPR050C	NOT_AVAILABLE	0.25958	2.72046	0.259152	0.856736
YGL124C	MON1	-0.133291	6.10554	0.259371	0.856827
YLR034C	SMF3	0.137707	6.1473	0.259478	0.856827
YOL145C	CTR9	-0.130688	8.28401	0.259999	0.857533
YLR001C	NOT_AVAILABLE	-0.122923	7.70634	0.260034	0.857533
YGL223C	COG1	-0.17948	4.65131	0.26046	0.857533
YPR193C	HPA2	0.167088	4.99819	0.260572	0.857533
YBR077C	SLM4	-0.15596	5.71329	0.260802	0.857533
YGL173C	XRN1	-0.137176	8.82654	0.261095	0.857533
YEL042W	GDA1	0.13183	7.19488	0.2611	0.857533
YDL232W	OST4	0.263195	2.79687	0.261175	0.857533
YPL110C	GDE1	-0.153	6.20221	0.261284	0.857533
YAL044W-A	NOT_AVAILABLE	0.17054	4.3514	0.261404	0.857533
YLR383W	SMC6	-0.146031	6.86443	0.261432	0.857533
YHR115C	DMA1	-0.119556	7.71875	0.261617	0.857533
YMR055C	BUB2	-0.142198	5.64526	0.26163	0.857533
YKL185W	ASH1	-0.177077	4.74097	0.261868	0.857823
YDR167W	TAF10	0.122067	6.81029	0.262457	0.858803
YHR042W	NCP1	-0.135761	7.99604	0.262466	0.858803
YDR456W	NHX1	0.136218	7.30507	0.262715	0.859129
YIL013C	PDR11	-0.146967	5.90685	0.263046	0.859723
YLR173W	NOT_AVAILABLE	-0.150414	7.76832	0.26359	0.86101
YEL043W	NOT_AVAILABLE	-0.125629	8.16787	0.263922	0.86117
YLR189C	ATG26	-0.124569	8.91505	0.263996	0.86117
YER018C	SPC25	-0.146714	5.27708	0.264088	0.86117
YBR278W	DPB3	0.217948	3.54022	0.265124	0.863452
YLR164W	SHH4	0.127844	9.29087	0.265262	0.863452
YER149C	PEA2	0.19653	4.11326	0.265317	0.863452
YGR117C	NOT_AVAILABLE	0.175327	4.95902	0.265391	0.863452
YJL189W	RPL39	0.188125	5.46706	0.265539	0.863452
YGR078C	PAC10	-0.170832	4.60275	0.26591	0.86417
YPL040C	ISM1	-0.173391	4.82694	0.26607	0.864201
YGL146C	RRT6	-0.209259	4.61877	0.26628	0.864225
YMR277W	FCP1	-0.132826	6.91809	0.266445	0.864225
YIL151C	ESL1	-0.130899	7.77802	0.26653	0.864225
YPL154C	PEP4	0.130861	8.66797	0.266679	0.864225
YBR036C	CSG2	0.146324	8.46147	0.267003	0.864788
YHR024C	MAS2	-0.158785	5.22534	0.267324	0.864931
YDR444W	NOT_AVAILABLE	-0.133208	5.89917	0.267476	0.864931
YJL001W	PRE3	0.121971	7.54393	0.267505	0.864931
YGL045W	RIM8	-0.133589	6.66356	0.267864	0.864931
YDR244W	PEX5	0.117393	7.62883	0.267955	0.864931
YOR156C	NFI1	-0.131002	7.29507	0.268233	0.864931
YGR287C	IMA1	-0.140055	6.19717	0.268261	0.864931
YLR320W	MMS22	-0.147054	6.24048	0.268495	0.864931
YNL077W	APJ1	-0.124005	7.34928	0.268702	0.864931
YBR146W	MRPS9	0.115561	6.99477	0.268734	0.864931
YOR383C	FIT3	-0.204494	4.96628	0.269368	0.864931
YML017W	PSP2	-0.132693	7.60858	0.269711	0.864931
YJR035W	RAD26	-0.138808	8.02964	0.269748	0.864931
YMR101C	SRT1	0.186193	4.6862	0.270064	0.864931
YOR133W	EFT1	-0.146198	7.33362	0.270091	0.864931
YOR035C	SHE4	-0.139796	8.76405	0.270201	0.864931
YEL065W	SIT1	-0.154949	5.38035	0.270449	0.864931
YOR239W	ABP140	-0.112415	7.48134	0.270533	0.864931
YCL014W	BUD3	-0.135385	6.6008	0.270717	0.864931
YNL244C	SUI1	0.141883	8.03914	0.270907	0.864931
YIL100W	NOT_AVAILABLE	0.508495	0.256286	0.270966	0.864931
YBR196C-B	NOT_AVAILABLE	-0.393222	0.864204	0.271154	0.864931
YHR147C	MRPL6	0.15491	5.59967	0.271186	0.864931
YLR104W	LCL2	0.147941	5.77984	0.271214	0.864931
YKL166C	TPK3	0.151688	5.14696	0.271375	0.864931
YMR192W	GYL1	-0.148403	5.56014	0.271459	0.864931
YER113C	TMN3	0.138885	5.42109	0.27148	0.864931
YMR049C	ERB1	-0.124405	7.37639	0.2716	0.864931
YDL119C	NOT_AVAILABLE	0.283979	2.62597	0.271678	0.864931
YHR051W	COX6	0.133481	6.12738	0.271715	0.864931
YAL026C	DRS2	-0.11661	7.2056	0.271773	0.864931
YOL089C	HAL9	-0.122451	7.72073	0.272085	0.864931
YGR072W	UPF3	0.138143	6.75902	0.272116	0.864931
YDR268W	MSW1	-0.215846	3.91942	0.272168	0.864931
YMR208W	ERG12	0.134534	6.07306	0.272313	0.864931
YCR065W	HCM1	-0.184522	4.70638	0.27249	0.865016
YOR095C	RKI1	-0.258654	2.47978	0.2729	0.865168
YBR220C	NOT_AVAILABLE	-0.157746	5.81508	0.272964	0.865168
YIL099W	SGA1	-0.184219	6.29189	0.272989	0.865168
YHL036W	MUP3	0.182775	6.07835	0.27318	0.865258
YNR033W	ABZ1	-0.136065	6.69092	0.273381	0.865258
YMR163C	INP2	-0.157139	4.78611	0.273758	0.865258
YFR007W	YFH7	-0.246995	2.92109	0.27376	0.865258
YNL061W	NOP2	-0.122726	7.051	0.273968	0.865258
YEL012W	UBC8	0.123286	7.41315	0.274013	0.865258
YJL098W	SAP185	-0.136221	6.97017	0.274277	0.865258
YJR091C	JSN1	-0.163609	9.69105	0.274443	0.865258
YFR050C	PRE4	0.120275	8.29892	0.274581	0.865258
YPR055W	SEC8	-0.150268	6.804	0.274663	0.865258
YML019W	OST6	0.165047	4.76539	0.274673	0.865258
YNL337W	NOT_AVAILABLE	0.270365	2.29956	0.275605	0.866781
YCL035C	GRX1	0.127089	7.81825	0.275786	0.866781
YLR256W	HAP1	-0.132024	9.49886	0.276096	0.866781
YGR077C	PEX8	-0.141001	6.27817	0.276255	0.866781
YDR205W	MSC2	-0.115466	7.09637	0.276375	0.866781
YIL124W	AYR1	0.126757	7.97832	0.27669	0.866781
YNL298W	CLA4	-0.178314	4.38113	0.276776	0.866781
YGL068W	MNP1	0.158609	5.8472	0.276789	0.866781
YLR385C	SWC7	-0.288671	2.57649	0.276893	0.866781
YDR532C	KRE28	0.17251	4.95814	0.277212	0.866781
YPR066W	UBA3	-0.216094	3.75488	0.277314	0.866781
YGL249W	ZIP2	-0.237473	3.08935	0.277398	0.866781
YER129W	SAK1	-0.149102	6.6798	0.277529	0.866781
YBR002C	RER2	0.143615	5.30682	0.277531	0.866781
YOR285W	RDL1	0.118594	8.9183	0.277559	0.866781
YDL139C	SCM3	-0.147198	5.74613	0.277569	0.866781
YCL048W-A	NOT_AVAILABLE	-0.184097	7.0937	0.27788	0.867069
YOR332W	VMA4	0.125909	8.02794	0.277963	0.867069
YBL032W	HEK2	-0.128933	7.50824	0.278464	0.867912
YMR314W	PRE5	0.125606	6.79897	0.278648	0.867912
YCR007C	NOT_AVAILABLE	0.205652	4.16951	0.278802	0.867912
YGR056W	RSC1	-0.144855	7.8123	0.278837	0.867912
YGR276C	RNH70	0.132134	6.41976	0.279158	0.868256
YFL052W	NOT_AVAILABLE	0.270415	3.89441	0.27925	0.868256
YPR084W	NOT_AVAILABLE	0.126986	6.69803	0.279442	0.868386
YEL024W	RIP1	0.124911	7.21855	0.279981	0.869591
YGL030W	RPL30	0.169246	6.02784	0.280142	0.869619
YNL201C	PSY2	-0.132331	6.60098	0.280439	0.869767
YLR072W	NOT_AVAILABLE	-0.115733	7.55513	0.280508	0.869767
YMR245W	NOT_AVAILABLE	0.45105	0.722721	0.28077	0.869767
YGL010W	MPO1	0.168495	6.45326	0.280795	0.869767
YJR033C	RAV1	-0.123647	7.71736	0.281082	0.870189
YKL104C	GFA1	-0.132221	6.36831	0.281394	0.870276
YHR202W	NOT_AVAILABLE	-0.169716	5.08017	0.281413	0.870276
YJL106W	IME2	-0.157101	4.68778	0.282263	0.871683
YDR438W	THI74	0.233163	3.64082	0.282308	0.871683
YAL002W	VPS8	-0.119754	6.77569	0.282323	0.871683
YPL198W	RPL7B	0.132913	7.29336	0.282523	0.871762
YDR218C	SPR28	0.268156	3.02517	0.282879	0.871762
YDL115C	IWR1	0.114588	8.20149	0.28302	0.871762
YLR411W	CTR3	0.237878	3.89357	0.283054	0.871762
YBL024W	NCL1	-0.12964	6.48316	0.283107	0.871762
YNR003C	RPC34	0.21285	3.4074	0.283269	0.871795
YLR102C	APC9	0.135925	6.09492	0.283719	0.872099
YHR114W	BZZ1	-0.132039	5.95487	0.283946	0.872099
YKR031C	SPO14	-0.144246	8.42757	0.284491	0.872099
YOL029C	NOT_AVAILABLE	-0.217377	3.56815	0.284501	0.872099
YDR440W	DOT1	-0.138565	5.65465	0.284648	0.872099
YDR315C	IPK1	0.250475	3.02311	0.284665	0.872099
YAL021C	CCR4	-0.119117	7.26105	0.284816	0.872099
YJL093C	TOK1	0.145425	7.095	0.284837	0.872099
YLR222C	UTP13	-0.130251	6.43444	0.284848	0.872099
YPR112C	MRD1	-0.13913	7.10993	0.285118	0.872099
YMR278W	PRM15	-0.112379	7.43947	0.285164	0.872099
YPR117W	NOT_AVAILABLE	-0.126958	7.74893	0.285423	0.872099
YJL218W	NOT_AVAILABLE	0.260336	2.6509	0.285507	0.872099
YMR236W	TAF9	0.153782	5.06659	0.285604	0.872099
YAL001C	TFC3	-0.127191	8.81199	0.285727	0.872099
YOL103W	ITR2	-0.133495	5.59606	0.285926	0.872099
YER178W	PDA1	0.142605	8.26756	0.285947	0.872099
YKL164C	PIR1	0.142051	5.53863	0.286628	0.873582
YDL073W	NOT_AVAILABLE	-0.131485	6.3061	0.286859	0.873582
YDL102W	POL3	-0.132399	6.46498	0.287112	0.873582
YOR081C	TGL5	-0.145089	6.1575	0.287247	0.873582
YKL065C	YET1	-0.112425	7.79954	0.28726	0.873582
YLR083C	EMP70	-0.12899	6.25153	0.287344	0.873582
YHL030W	ECM29	-0.131369	6.89281	0.287651	0.874051
YBR094W	PBY1	-0.113946	7.15551	0.287953	0.874225
YNL236W	SIN4	-0.132183	5.90536	0.288012	0.874225
YFR042W	KEG1	0.142916	5.30645	0.288309	0.874664
YPR070W	MED1	-0.169386	4.61454	0.288783	0.875641
YNL307C	MCK1	0.127126	6.27172	0.288936	0.875642
YNL172W	APC1	-0.116646	7.08314	0.289196	0.875821
YCR075C	ERS1	-0.170577	4.7526	0.289639	0.875821
YBR246W	RRT2	0.168891	4.81064	0.289668	0.875821
YFL025C	BST1	-0.165529	4.24451	0.289719	0.875821
YLR048W	RPS0B	-0.114995	7.48289	0.289757	0.875821
YGR145W	ENP2	-0.130633	7.06411	0.290446	0.877442
YER121W	NOT_AVAILABLE	0.168349	4.48009	0.290901	0.877995
TLC1	TLC1	0.185827	4.31227	0.291057	0.877995
YHL018W	NOT_AVAILABLE	0.360737	1.06352	0.291087	0.877995
YHR162W	MPC2	0.151819	5.11325	0.291242	0.878003
YOR343C	NOT_AVAILABLE	-0.51907	0.710893	0.291737	0.879033
YAR042W	SWH1	-0.121964	7.98748	0.292144	0.879133
YJR061W	NOT_AVAILABLE	-0.243631	3.14304	0.292494	0.879133
YBL068W	PRS4	-0.157316	4.61564	0.292592	0.879133
YPL107W	NOT_AVAILABLE	0.133651	5.96304	0.292874	0.879133
YGL036W	NOT_AVAILABLE	-0.123669	8.89395	0.2929	0.879133
YKL027W	TCD2	0.212469	3.52083	0.293044	0.879133
YPL029W	SUV3	0.139338	5.96757	0.293185	0.879133
YPL116W	HOS3	-0.110981	7.17604	0.293358	0.879133
YBL055C	NOT_AVAILABLE	-0.149643	5.77035	0.294292	0.879133
YER005W	YND1	-0.133935	5.80635	0.294337	0.879133
YBR213W	MET8	-0.129678	5.54046	0.294408	0.879133
YJR124C	NOT_AVAILABLE	0.199293	3.38762	0.294454	0.879133
YKL144C	RPC25	-0.199327	3.8148	0.294532	0.879133
YKR029C	SET3	-0.128619	6.80834	0.294647	0.879133
YAL003W	EFB1	0.120497	7.96242	0.294688	0.879133
YIR008C	PRI1	-0.139638	5.30848	0.294723	0.879133
YGL077C	HNM1	0.268636	3.87242	0.294745	0.879133
YDR322C-A	TIM11	0.240674	4.30722	0.294986	0.879133
YJL049W	NOT_AVAILABLE	0.133264	5.82166	0.295235	0.879133
YGR183C	QCR9	0.182458	5.21213	0.295283	0.879133
YJR010W	MET3	-0.137419	6.83225	0.295346	0.879133
YFL029C	CAK1	0.196222	4.14529	0.295548	0.879133
YPL046C	ELC1	-0.179273	3.72531	0.295775	0.879133
YMR097C	MTG1	-0.163094	5.23837	0.295824	0.879133
YDR376W	ARH1	-0.157467	4.5703	0.296104	0.879133
YDL194W	SNF3	-0.116293	7.41935	0.296189	0.879133
YMR251W	GTO3	-0.123983	8.23184	0.296277	0.879133
YKR079C	TRZ1	-0.13381	5.64034	0.296456	0.879133
YCR088W	ABP1	-0.121853	6.77368	0.296684	0.879133
YBR015C	MNN2	-0.112205	8.41195	0.296828	0.879133
YDR432W	NPL3	-0.135991	9.29787	0.296832	0.879133
YGR191W	HIP1	-0.143654	5.51934	0.297164	0.879133
YLL011W	SOF1	-0.145426	5.7895	0.29718	0.879133
YNL103W	MET4	-0.124794	9.37089	0.297296	0.879133
YLR181C	VTA1	0.121899	6.06723	0.297876	0.879133
YHR011W	DIA4	-0.17413	4.41024	0.298461	0.879133
YDR240C	SNU56	0.154089	4.63141	0.298477	0.879133
YNL243W	SLA2	-0.128312	8.53587	0.298843	0.879133
YGL226C-A	OST5	0.184957	4.67615	0.2989	0.879133
YBR049C	REB1	-0.117251	8.79175	0.299011	0.879133
YOR217W	RFC1	-0.113084	8.05547	0.29949	0.879133
YLR354C	TAL1	0.13514	7.79137	0.299508	0.879133
YHR181W	SVP26	0.178588	4.56093	0.299536	0.879133
YDL189W	RBS1	-0.120798	6.42287	0.299537	0.879133
YGR041W	BUD9	0.29831	2.57242	0.29965	0.879133
YEL009C	GCN4	0.128542	9.88101	0.30005	0.879133
YPR093C	ASR1	-0.156907	5.2635	0.300101	0.879133
YIL106W	MOB1	-0.126236	6.17695	0.300681	0.879133
YOR359W	VTS1	-0.161363	5.88986	0.301165	0.879133
YML024W	RPS17A	0.123357	6.81867	0.30124	0.879133
YDR267C	CIA1	-0.151837	5.17687	0.301325	0.879133
YDR366C	NOT_AVAILABLE	0.308472	2.83969	0.301489	0.879133
YLR015W	BRE2	-0.132173	6.58405	0.30184	0.879133
YDR042C	NOT_AVAILABLE	-0.175785	4.1111	0.301947	0.879133
YIR002C	MPH1	-0.117407	7.77813	0.302373	0.879133
YMR135C	GID8	-0.120149	7.97684	0.302376	0.879133
YDL122W	UBP1	-0.11884	7.16656	0.302607	0.879133
YDR381W	YRA1	0.167779	8.88186	0.302685	0.879133
YDL004W	ATP16	0.114097	7.78994	0.302688	0.879133
YDL195W	SEC31	-0.154057	9.81467	0.302951	0.879133
YDR169C	STB3	-0.130053	8.69029	0.303032	0.879133
YKL124W	SSH4	0.115329	7.50465	0.30304	0.879133
YBL007C	SLA1	-0.117124	9.67403	0.303307	0.879133
YLR384C	IKI3	-0.115531	8.55744	0.303309	0.879133
YDR065W	RRG1	-0.177908	4.14254	0.303347	0.879133
YHR129C	ARP1	-0.171491	4.73647	0.303392	0.879133
YMR158W	MRPS8	0.204572	4.20178	0.303487	0.879133
YER087C-A	NOT_AVAILABLE	0.248476	2.48094	0.303545	0.879133
YKL095W	YJU2	-0.176933	4.53389	0.303642	0.879133
YCR077C	PAT1	-0.111507	8.43164	0.303847	0.879133
YGR141W	VPS62	-0.110661	7.94361	0.304427	0.879133
YOL015W	IRC10	-0.160163	4.64471	0.304455	0.879133
YIL114C	POR2	0.304134	2.12737	0.304946	0.879133
YKR050W	TRK2	-0.118155	8.30427	0.305152	0.879133
YLR017W	MEU1	0.126789	6.56977	0.305153	0.879133
YDL104C	QRI7	-0.175001	4.03693	0.30531	0.879133
YIL103W	DPH1	-0.157161	5.49707	0.305427	0.879133
YPR146C	NOT_AVAILABLE	0.318408	1.60354	0.305769	0.879133
YDR502C	SAM2	0.177127	7.34087	0.305965	0.879133
YGR221C	TOS2	0.220447	3.43081	0.306023	0.879133
YPR196W	NOT_AVAILABLE	0.383878	1.47729	0.30606	0.879133
YBR089C-A	NHP6B	0.173548	6.4794	0.306147	0.879133
YCR082W	AHC2	0.125504	7.70826	0.306437	0.879133
YLR289W	GUF1	-0.146189	5.43647	0.306582	0.879133
YBL005W	PDR3	-0.121012	6.18513	0.306598	0.879133
YNL034W	NOT_AVAILABLE	-0.285279	4.17096	0.307425	0.879133
YOR022C	NOT_AVAILABLE	-0.117048	7.29487	0.307428	0.879133
YNL216W	RAP1	-0.12846	8.06028	0.307438	0.879133
YJR143C	PMT4	-0.131438	6.15977	0.307477	0.879133
YAL047C	SPC72	0.139174	5.56114	0.307604	0.879133
YMR267W	PPA2	0.177795	5.05659	0.307708	0.879133
[truncated: 3,750 more rows]

## Sheet: 10 mins
genes	Symbol	logFC	logCPM	PValue	FDR
YNR002C	ATO2	4.76013	9.85629	1.36664e-250	7.97435e-247
YHR126C	ANS1	4.27283	8.23519	8.18305e-243	2.38741e-239
YOR375C	GDH1	5.0278	8.92728	1.42022e-234	2.76232e-231
YKL110C	KTI12	4.28648	6.32566	2.44271e-220	3.5633e-217
YOL123W	HRP1	4.51996	9.50875	2.04579e-202	2.38744e-199
YIL118W	RHO3	3.49799	6.28813	7.09308e-190	6.89802e-187
YKR039W	GAP1	4.12007	9.2574	2.33705e-189	1.94809e-186
YMR241W	YHM2	3.94559	7.55196	1.29863e-188	9.47189e-186
YPR009W	SUT2	3.67384	6.51389	1.15491e-183	7.48767e-181
YNL112W	DBP2	3.65774	8.22686	4.46117e-181	2.60309e-178
YLR113W	HOG1	3.02577	6.98718	1.02355e-170	5.42947e-168
YER043C	SAH1	3.27863	7.7791	7.12664e-170	3.46533e-167
YLR299W	ECM38	3.45811	6.96692	3.51649e-166	1.57836e-163
YGR159C	NSR1	3.29387	8.64143	1.16892e-159	4.87189e-157
YOL136C	PFK27	3.27587	6.37273	1.38596e-157	5.39137e-155
YDL014W	NOP1	3.0004	7.68109	8.86057e-155	3.23134e-152
YEL071W	DLD3	3.18393	8.93143	4.77911e-151	1.64036e-148
YBR158W	AMN1	3.20049	7.01997	3.02868e-147	9.81796e-145
YOR101W	RAS1	2.96078	6.34423	6.85639e-147	2.10563e-144
YPL058C	PDR12	4.2519	9.5661	3.77815e-146	1.10228e-143
YLR327C	TMA10	-3.36009	10.3805	6.0887e-146	1.69179e-143
YHR179W	OYE2	4.95783	6.98751	1.25309e-145	3.32355e-143
YDR259C	YAP6	3.12648	6.44001	5.55663e-145	1.40969e-142
YLR175W	CBF5	2.88249	7.8201	9.93591e-145	2.41567e-142
YDL039C	PRM7	2.96611	7.47117	1.8402e-142	4.29504e-140
YEL026W	SNU13	3.44087	6.40226	1.24219e-141	2.78775e-139
YOL109W	ZEO1	2.50313	7.082	4.31065e-138	9.31579e-136
YNL142W	MEP2	2.48939	7.56712	4.05299e-134	8.44615e-132
YDR524C-B	NOT_AVAILABLE	2.87985	7.76791	7.72935e-133	1.5552e-130
YKL109W	HAP4	3.09829	7.09426	6.93306e-130	1.34848e-127
YOR310C	NOP58	2.96981	6.99222	3.40159e-129	6.40267e-127
YGL253W	HXK2	3.30424	7.16407	6.84369e-129	1.2479e-126
YNL064C	YDJ1	3.14064	8.50235	1.36534e-127	2.41417e-125
YDR346C	SVF1	2.60221	6.7752	3.48925e-127	5.98817e-125
YDL138W	RGT2	2.83256	7.44377	3.93696e-125	6.56347e-123
YNR012W	URK1	2.74899	5.84561	1.77316e-124	2.87399e-122
YPL081W	RPS9A	2.96825	7.06633	5.24246e-120	8.26749e-118
YLR237W	THI7	3.32626	8.10945	1.84335e-119	2.83051e-117
YKR042W	UTH1	2.59809	8.11463	4.9525e-117	7.4097e-115
YLR060W	FRS1	2.95928	6.92748	1.05423e-114	1.53786e-112
YGL096W	TOS8	2.49874	8.43685	2.21441e-114	3.15148e-112
YJL208C	NUC1	2.87321	5.64967	3.20221e-114	4.44879e-112
YKL171W	NNK1	-2.18999	7.97793	3.78488e-114	5.13599e-112
YHL024W	RIM4	2.74429	8.60479	4.75259e-113	6.30258e-111
YOR342C	NOT_AVAILABLE	2.63943	6.50548	2.97219e-112	3.85394e-110
YHR049W	FSH1	3.23823	6.44018	9.05816e-112	1.14901e-109
YKL029C	MAE1	2.73099	6.84196	1.32805e-111	1.64876e-109
YOL137W	BSC6	2.96045	5.55616	2.56142e-110	3.11373e-108
YMR131C	RRB1	2.77149	7.53616	1.77722e-108	2.11635e-106
YGL225W	VRG4	2.89495	6.26439	7.93367e-108	9.25859e-106
YBR238C	NOT_AVAILABLE	3.32119	6.0421	1.46747e-106	1.67896e-104
YMR217W	GUA1	2.36861	7.81074	6.48144e-106	7.27292e-104
YBR082C	UBC4	2.1954	7.18511	1.18689e-105	1.3067e-103
YDR002W	YRB1	2.37299	6.62134	1.70765e-105	1.84521e-103
YDR399W	HPT1	2.52507	7.07778	4.81715e-105	5.11056e-103
YGL224C	SDT1	2.9157	5.20313	8.28357e-105	8.63118e-103
YBL039C	URA7	2.83263	5.79672	1.36952e-104	1.40195e-102
YER056C	FCY2	3.21966	8.35062	2.58975e-104	2.60537e-102
YMR239C	RNT1	2.87687	6.10317	3.09066e-100	3.05661e-98
YGL035C	MIG1	2.2313	7.954	3.30499e-100	3.2141e-98
YMR010W	NOT_AVAILABLE	2.37107	7.10057	4.40631e-100	4.21489e-98
YNR014W	NOT_AVAILABLE	2.2096	6.50845	4.91307e-100	4.62384e-98
YGR123C	PPT1	2.6013	5.67921	6.95857e-100	6.44496e-98
YHL026C	NOT_AVAILABLE	3.79788	4.48815	2.31716e-99	2.1126e-97
YBR106W	PHO88	2.10783	8.19981	8.58113e-99	7.70321e-97
YGR243W	MPC3	-2.37722	9.61944	5.85635e-97	5.17755e-95
YBR104W	YMC2	2.5821	5.76271	2.95898e-96	2.57697e-94
YLL028W	TPO1	2.62283	5.99485	9.49665e-96	8.14896e-94
YNL220W	ADE12	2.40899	6.65147	1.04633e-95	8.84832e-94
YDL198C	GGC1	2.68225	5.65775	2.94127e-95	2.45176e-93
YKR093W	PTR2	3.07722	8.13689	6.39269e-95	5.25371e-93
YNR071C	NOT_AVAILABLE	2.2905	6.19145	5.27439e-94	4.27445e-92
YDL048C	STP4	2.77019	8.10428	1.68562e-93	1.34734e-91
YNL065W	AQR1	3.04733	6.74175	2.0877e-93	1.64618e-91
YOL124C	TRM11	2.6195	5.87729	3.02737e-93	2.32527e-91
YER055C	HIS1	2.40101	6.0551	3.02863e-93	2.32527e-91
YGL120C	PRP43	2.09181	7.27867	4.08296e-93	3.09403e-91
YGR236C	SPG1	-2.80153	9.41603	7.88076e-93	5.89541e-91
YIL057C	RGI2	-3.24596	8.66287	1.87116e-92	1.38205e-90
YKR043C	SHB17	2.03645	6.42818	2.10333e-92	1.53412e-90
YJL108C	PRM10	-2.23185	6.30359	1.08428e-90	7.81086e-89
YDR072C	IPT1	2.47933	5.37618	6.57726e-90	4.68028e-88
YBR239C	ERT1	2.71571	5.21118	7.36573e-90	5.17819e-88
YLL012W	YEH1	2.33235	6.73729	1.14235e-89	7.93527e-88
YLR149C	NOT_AVAILABLE	-2.07366	9.55829	1.20495e-89	8.27163e-88
YKR092C	SRP40	2.28668	6.15182	1.15555e-88	7.8403e-87
YJL101C	GSH1	-2.09751	9.30829	4.33466e-88	2.90721e-86
YBR105C	VID24	2.15743	9.24122	8.34261e-88	5.53172e-86
YGL012W	ERG4	2.38956	5.75485	3.63063e-87	2.38031e-85
YBR034C	HMT1	2.12289	7.19118	9.09189e-87	5.89458e-85
YOR360C	PDE2	2.12023	8.24846	5.45867e-86	3.50015e-84
YKL043W	PHD1	3.06808	6.60584	2.21156e-85	1.40266e-83
YPL212C	PUS1	1.95163	7.30525	4.68589e-85	2.94002e-83
YKL120W	OAC1	2.12471	7.02727	1.62013e-84	1.00569e-82
YNR027W	BUD17	2.23494	5.69336	2.29037e-84	1.40677e-82
YCL025C	AGP1	2.76315	8.80407	3.33836e-84	2.02909e-82
YPR045C	THP3	2.16619	6.4036	3.48334e-83	2.09539e-81
YMR053C	STB2	-1.95288	8.20374	4.59261e-83	2.71885e-81
YOL084W	PHM7	-2.11621	11.4183	4.61296e-83	2.71885e-81
YMR290C	HAS1	1.95799	6.83345	1.08767e-82	6.34655e-81
YLL063C	AYT1	3.15645	4.78844	2.0273e-82	1.17122e-80
YOL080C	REX4	2.76101	5.04688	2.10112e-82	1.20197e-80
YPR030W	CSR2	-2.04744	11.4928	7.84519e-82	4.44434e-80
YLR023C	IZH3	1.8337	7.20968	2.27407e-81	1.27588e-79
YBR280C	SAF1	-1.91752	8.10332	2.48992e-81	1.38368e-79
YBR042C	CST26	2.40339	5.54159	3.00766e-81	1.65563e-79
YDR441C	APT2	2.13982	6.7888	1.01291e-80	5.52367e-79
YJL088W	ARG3	2.07196	8.94528	6.22709e-80	3.36436e-78
YGR245C	SDA1	1.84084	7.66349	8.68348e-80	4.64845e-78
YDL054C	MCH1	2.5054	5.40116	1.6123e-79	8.55253e-78
YLL055W	YCT1	2.33418	6.38775	2.06467e-79	1.08535e-77
YJL069C	UTP18	1.91221	6.8978	2.30652e-79	1.20165e-77
YJR111C	NOT_AVAILABLE	2.38611	5.73801	2.36813e-79	1.22283e-77
YDL037C	BSC1	3.13089	5.73328	1.11724e-78	5.71851e-77
YAL039C	CYC3	2.22527	6.87007	1.77105e-78	8.98617e-77
YGL116W	CDC20	2.4156	6.81886	6.7505e-78	3.39562e-76
YPR137W	RRP9	1.82175	7.3537	2.83112e-77	1.41193e-75
YPL106C	SSE1	2.02707	8.61352	4.4859e-77	2.21824e-75
YDR297W	SUR2	1.94939	7.8057	1.39551e-76	6.8427e-75
YLR293C	GSP1	1.79522	7.34449	3.46992e-76	1.68725e-74
YOR380W	RDR1	2.33603	5.34049	7.43624e-76	3.58599e-74
YGR079W	NOT_AVAILABLE	2.7684	8.32015	9.0736e-76	4.33971e-74
YCR016W	NOT_AVAILABLE	2.19311	5.49348	9.23884e-76	4.38281e-74
YGL144C	ROG1	1.84311	6.75357	1.3078e-75	6.15402e-74
YKL078W	DHR2	2.6898	5.06198	1.86227e-75	8.69307e-74
YOR032C	HMS1	3.66531	4.43365	2.74512e-75	1.27125e-73
YJL214W	HXT8	2.93905	4.57608	5.89175e-75	2.70696e-73
YNL261W	ORC5	2.47386	5.205	8.09221e-75	3.68891e-73
YOR108W	LEU9	2.13663	6.52916	6.81672e-74	3.08338e-72
YJL133W	MRS3	3.01521	4.77952	2.16204e-73	9.70421e-72
YER086W	ILV1	1.79695	7.84928	2.40027e-73	1.06913e-71
YKR054C	DYN1	-1.91725	6.54572	1.07893e-72	4.76467e-71
YPL119C	DBP1	-1.89927	8.88379	1.08603e-72	4.76467e-71
YJR070C	LIA1	1.91465	7.29175	9.46624e-72	4.12205e-70
YML080W	DUS1	1.83547	6.37743	1.2121e-71	5.23897e-70
YOR306C	MCH5	2.58068	5.50161	2.86961e-71	1.23119e-69
YDR247W	VHS1	-2.02004	8.88875	1.32263e-70	5.63323e-69
YLR009W	RLP24	1.97576	6.31359	2.40152e-70	1.01542e-68
YPL093W	NOG1	2.04909	8.14439	3.17189e-70	1.33151e-68
YMR195W	ICY1	1.87604	6.06052	3.55657e-70	1.48233e-68
YNL281W	HCH1	2.13755	5.69914	3.82734e-70	1.58387e-68
YDR119W	VBA4	1.85991	6.65977	7.72068e-70	3.17255e-68
YML018C	NOT_AVAILABLE	1.76903	6.5973	1.69627e-69	6.92149e-68
YER158C	NOT_AVAILABLE	2.02381	6.40321	4.40937e-69	1.78671e-67
YOR195W	SLK19	-1.89819	7.60297	2.74857e-68	1.10606e-66
YJL193W	NOT_AVAILABLE	2.1161	5.98765	7.15687e-68	2.86029e-66
YDL052C	SLC1	2.98718	4.69263	9.02263e-68	3.58143e-66
YJL107C	NOT_AVAILABLE	-2.40486	6.27173	1.06168e-67	4.18575e-66
YDR398W	UTP5	1.77699	7.12445	1.2638e-67	4.94918e-66
YPL265W	DIP5	2.84468	7.40618	1.35214e-67	5.25982e-66
YDR321W	ASP1	1.87063	5.91393	1.59377e-67	6.15872e-66
YPR145C-A	NOT_AVAILABLE	-2.16758	6.53168	1.81981e-67	6.98593e-66
YHR063C	PAN5	2.3012	5.34847	2.68409e-67	1.02364e-65
YOR340C	RPA43	2.46342	5.28197	5.58019e-67	2.11431e-65
YPR125W	YLH47	1.79976	6.53303	8.5064e-67	3.20225e-65
YAL034C	FUN19	-2.08811	8.52079	1.87414e-66	7.01001e-65
YNL036W	NCE103	1.79444	9.89781	4.01764e-66	1.49318e-64
YDR539W	FDC1	2.13553	5.42071	2.26923e-65	8.38035e-64
YHR087W	RTC3	-3.8588	8.71479	2.33043e-65	8.55225e-64
YGR156W	PTI1	2.34786	5.86818	7.52327e-65	2.74364e-63
YOR241W	MET7	1.79186	6.23935	7.7508e-65	2.80906e-63
YLR300W	EXG1	2.12299	5.32377	9.81011e-65	3.53346e-63
YGL158W	RCK1	2.18204	7.16167	6.24803e-64	2.23664e-62
YPL264C	NOT_AVAILABLE	2.38924	5.09334	6.98523e-64	2.48529e-62
YHL021C	AIM17	-1.63912	7.44072	1.03324e-63	3.65391e-62
YLR249W	YEF3	2.06463	10.811	1.53988e-63	5.41275e-62
YHR068W	DYS1	1.8161	6.18354	2.27503e-63	7.94897e-62
YGR152C	RSR1	2.23248	4.82951	5.18951e-63	1.80243e-61
YML130C	ERO1	2.09211	9.31966	5.57992e-63	1.92656e-61
YLR244C	MAP1	1.9806	6.66431	6.79691e-63	2.33294e-61
YPL024W	RMI1	1.65024	6.7596	8.72189e-63	2.97615e-61
YLR108C	NOT_AVAILABLE	-1.64738	7.66078	2.33319e-62	7.91522e-61
YML043C	RRN11	2.60818	4.77368	8.97657e-62	3.02765e-60
YOR252W	TMA16	2.13828	5.06987	9.21642e-62	3.09068e-60
YPL087W	YDC1	1.60162	7.37806	9.98235e-62	3.3284e-60
YBR155W	CNS1	1.72172	6.66272	1.69218e-61	5.61017e-60
YEL047C	FRD1	1.79942	7.23226	1.72177e-61	5.676e-60
YER049W	TPA1	1.91737	6.30274	1.83293e-61	6.0085e-60
YOL091W	SPO21	2.23375	4.93701	2.64436e-61	8.62003e-60
YMR140W	SIP5	-1.59705	8.24601	2.93571e-61	9.51658e-60
YDL175C	AIR2	2.00119	5.64547	4.28988e-61	1.38295e-59
YIR012W	SQT1	1.87238	6.74543	7.79511e-61	2.49914e-59
YML097C	VPS9	1.62851	6.97099	1.03589e-60	3.30297e-59
YGL159W	NOT_AVAILABLE	2.11595	5.65034	1.12516e-60	3.5681e-59
YKL195W	MIA40	-1.59445	7.40205	1.58052e-60	4.98503e-59
YMR011W	HXT2	2.49102	8.96111	1.62145e-60	5.08664e-59
YMR206W	NOT_AVAILABLE	-2.07779	8.70217	1.92788e-60	6.01559e-59
YDR349C	YPS7	2.00954	6.37554	3.09745e-60	9.61363e-59
YHR085W	IPI1	2.14222	5.172	6.91893e-60	2.13608e-58
YEL038W	UTR4	2.0318	5.58118	1.68731e-59	5.18182e-58
YOR222W	ODC2	2.22494	6.33419	2.50769e-59	7.66093e-58
YNL124W	NAF1	1.57259	7.2763	2.58501e-59	7.85601e-58
YOR206W	NOC2	1.65838	7.08753	2.91286e-59	8.8065e-58
YOR025W	HST3	-1.89566	5.25953	3.18584e-59	9.58215e-58
YAL022C	FUN26	1.9892	5.68906	3.65001e-59	1.0922e-57
YOR334W	MRS2	2.02816	5.28112	1.33475e-58	3.97361e-57
YLR087C	CSF1	-1.96029	7.30075	1.85287e-58	5.48807e-57
YPR035W	GLN1	1.8499	8.85846	2.60718e-58	7.68329e-57
YPL112C	PEX25	1.81619	5.98739	7.66969e-58	2.24887e-56
YKL096W	CWP1	-2.57279	6.46025	1.01574e-57	2.96341e-56
YBR175W	SWD3	2.2905	4.8006	1.46709e-57	4.25894e-56
YJL171C	NOT_AVAILABLE	2.21652	5.01228	2.40044e-57	6.93394e-56
YBR142W	MAK5	1.6139	6.97881	2.61025e-57	7.50285e-56
YCL037C	SRO9	2.16707	6.00171	3.95695e-57	1.1318e-55
YDL156W	CMR1	-1.89852	5.60089	5.11418e-57	1.45567e-55
YPL210C	SRP72	1.51195	6.93661	5.84218e-57	1.65481e-55
YER081W	SER3	1.79992	5.59915	1.13875e-56	3.20996e-55
YOL002C	IZH2	2.3088	5.55402	1.14581e-56	3.21433e-55
YML056C	IMD4	2.10892	5.35229	2.80934e-56	7.8433e-55
YMR093W	UTP15	2.29207	6.15656	4.24111e-56	1.17842e-54
YML053C	NOT_AVAILABLE	-1.57925	7.11926	5.40879e-56	1.49575e-54
YNL154C	YCK2	1.90647	6.60244	6.33889e-56	1.74469e-54
YGL077C	HNM1	2.16041	5.36745	9.37322e-56	2.56773e-54
YEL007W	MIT1	1.63922	6.65791	2.44688e-55	6.67175e-54
YJL097W	PHS1	2.66182	4.25355	6.32319e-55	1.71608e-53
YDR358W	GGA1	-1.4832	7.91902	7.11737e-55	1.92268e-53
YHR046C	INM1	2.03535	5.21148	1.00136e-54	2.69261e-53
YOR338W	NOT_AVAILABLE	1.72641	8.39735	1.25865e-54	3.36892e-53
YKL216W	URA1	1.70579	7.20396	1.4113e-54	3.76024e-53
YOR220W	RCN2	-1.86716	9.26187	1.65074e-54	4.37822e-53
YBR249C	ARO4	1.80728	6.65886	2.2915e-54	6.05019e-53
YPR138C	MEP3	3.45017	3.61218	4.29689e-54	1.12938e-52
YMR006C	PLB2	1.85379	5.52018	4.47639e-54	1.17129e-52
YDR412W	RRP17	1.77694	6.08399	6.67537e-54	1.73742e-52
YKR005C	NOT_AVAILABLE	1.90617	5.72634	6.69958e-54	1.73742e-52
YPL034W	NOT_AVAILABLE	3.84366	3.221	1.57587e-53	4.06867e-52
YOR260W	GCD1	1.39189	7.38748	1.64072e-53	4.21744e-52
YJR062C	NTA1	-1.4886	6.79068	1.90305e-53	4.87031e-52
YMR243C	ZRC1	1.4727	7.85647	2.83081e-53	7.21301e-52
YMR244W	NOT_AVAILABLE	2.5008	7.86415	2.86749e-53	7.27469e-52
YHR003C	TCD1	1.72675	5.5992	4.47808e-53	1.13115e-51
YIR031C	DAL7	1.90366	5.8756	4.73375e-53	1.19058e-51
YER089C	PTC2	1.59423	6.68089	5.55062e-53	1.39004e-51
YDR037W	KRS1	2.62738	4.0038	2.05491e-52	5.12409e-51
YPL211W	NIP7	2.32477	5.31097	4.25199e-52	1.05576e-50
YCR010C	ADY2	-1.73637	9.44199	5.40979e-52	1.33755e-50
YJL133C-A	NOT_AVAILABLE	2.00056	6.80655	5.72641e-52	1.40986e-50
YGR129W	SYF2	-1.81392	5.52263	6.7671e-52	1.65908e-50
YJL158C	CIS3	2.1456	5.32893	6.9766e-52	1.70328e-50
YDL022W	GPD1	-1.95695	11.0073	7.31865e-52	1.77935e-50
YLR051C	FCF2	1.75444	5.80552	7.36837e-52	1.784e-50
YGR280C	PXR1	1.80185	6.94592	7.48934e-52	1.8058e-50
YNL132W	KRE33	1.58117	6.91034	7.59771e-52	1.82439e-50
YPL111W	CAR1	-1.60474	6.219	1.06103e-51	2.53734e-50
YJL185C	ATG36	-1.57391	8.40506	1.49936e-51	3.57092e-50
YLR017W	MEU1	1.39475	7.53781	1.54818e-51	3.67219e-50
YJL057C	IKS1	-1.51974	8.17921	1.67943e-51	3.9674e-50
YOL001W	PHO80	1.6583	5.68171	1.73538e-51	4.08303e-50
YNL251C	NRD1	1.60463	10.1718	2.18905e-51	5.12976e-50
YJR124C	NOT_AVAILABLE	2.08039	4.8754	2.95543e-51	6.89798e-50
YKL050C	NOT_AVAILABLE	-1.58685	10.2512	3.24263e-51	7.53815e-50
YLR074C	BUD20	1.5469	6.40714	5.43023e-51	1.25736e-49
YNL222W	SSU72	2.33193	4.18502	1.41565e-50	3.26494e-49
YOR051C	ETT1	2.07679	5.58919	3.37672e-50	7.75714e-49
YKL062W	MSN4	2.43722	7.81971	3.59591e-50	8.22829e-49
YKL132C	RMA1	3.45762	4.17211	6.25049e-50	1.42467e-48
YOR337W	TEA1	1.72618	6.34583	7.05101e-50	1.60088e-48
YER127W	LCP5	2.28469	6.21383	8.10362e-50	1.83274e-48
YGR095C	RRP46	1.49496	6.97621	8.68185e-50	1.95593e-48
YML111W	BUL2	1.82054	5.87518	1.13742e-49	2.55262e-48
YKL009W	MRT4	1.86451	6.87661	2.22229e-49	4.96823e-48
YLR380W	CSR1	1.67098	6.23206	3.33101e-49	7.41848e-48
YEL072W	RMD6	2.12012	4.7352	5.12885e-49	1.1379e-47
YBR154C	RPB5	1.84954	6.314	6.35391e-49	1.40436e-47
YKL116C	PRR1	1.82296	5.62622	8.4524e-49	1.86112e-47
YOR143C	THI80	2.21648	4.49583	1.21328e-48	2.66147e-47
YGL078C	DBP3	1.36814	6.89428	1.9624e-48	4.28861e-47
YDR070C	FMP16	-1.78892	10.4356	2.58542e-48	5.62907e-47
YNL113W	RPC19	1.69625	5.60033	3.14658e-48	6.82538e-47
YGR196C	FYV8	-1.45366	8.14891	4.18953e-48	9.05403e-47
YDR330W	UBX5	-1.4806	8.41206	5.43526e-48	1.17029e-46
YOL097C	WRS1	1.80839	5.87374	5.53204e-48	1.18674e-46
YGL016W	KAP122	1.76491	5.44166	6.204e-48	1.32602e-46
YNR053C	NOG2	1.77919	6.7505	8.38063e-48	1.78471e-46
YJR148W	BAT2	1.48685	7.27426	1.14292e-47	2.42507e-46
YNL093W	YPT53	-1.72758	7.89169	1.62791e-47	3.44161e-46
YBL066C	SEF1	-1.69557	7.82542	1.64168e-47	3.45819e-46
YFR019W	FAB1	-1.42204	7.14592	1.99101e-47	4.17896e-46
YOR359W	VTS1	1.65577	7.19809	2.13803e-47	4.47146e-46
YHL007C	STE20	1.31301	7.36109	2.31405e-47	4.82231e-46
YJL122W	ALB1	1.68663	6.05096	2.38826e-47	4.95925e-46
YOR033C	EXO1	1.85886	5.49357	3.16962e-47	6.55842e-46
YKL106W	AAT1	1.98955	5.63836	3.20946e-47	6.61739e-46
YGL037C	PNC1	-1.86896	9.82808	8.10893e-47	1.66604e-45
YAL025C	MAK16	1.38294	7.25965	8.33369e-47	1.70621e-45
YKR099W	BAS1	1.44395	7.56993	1.18293e-46	2.41342e-45
YPR056W	TFB4	1.60432	5.86972	1.3164e-46	2.67637e-45
YPR033C	HTS1	1.54745	6.19121	1.53957e-46	3.11923e-45
YGR149W	NOT_AVAILABLE	-1.54888	6.15133	1.78986e-46	3.61378e-45
YBL032W	HEK2	-1.36106	7.20076	1.97878e-46	3.98144e-45
YMR259C	TRM732	2.02634	6.0142	2.73406e-46	5.48222e-45
YOR253W	NAT5	1.65997	5.26743	2.96998e-46	5.93488e-45
YOR100C	CRC1	1.70772	7.40731	3.42549e-46	6.82175e-45
YIR027C	DAL1	3.14212	3.59603	3.7837e-46	7.50949e-45
YHR052W	CIC1	1.76775	6.94618	7.48117e-46	1.47975e-44
YOR019W	NOT_AVAILABLE	-1.3766	8.18091	8.53086e-46	1.68167e-44
YBR296C	PHO89	-1.94777	11.9457	9.93726e-46	1.95232e-44
YBR247C	ENP1	1.59703	6.76151	1.03968e-45	2.03575e-44
YPR114W	NOT_AVAILABLE	2.20597	4.39314	1.26805e-45	2.47461e-44
YEL063C	CAN1	1.71516	7.85783	1.29711e-45	2.52287e-44
YOR035C	SHE4	-1.72493	8.37288	2.39543e-45	4.64363e-44
YDR228C	PCF11	1.36837	6.97178	2.82018e-45	5.44893e-44
YPR169W	JIP5	1.29216	7.37182	6.44074e-45	1.24032e-43
YFL052W	NOT_AVAILABLE	2.00968	5.27019	6.72082e-45	1.29e-43
YLR426W	TDA5	1.54687	5.66317	6.97337e-45	1.33409e-43
YNR047W	FPK1	-1.47577	8.77815	1.01942e-44	1.9439e-43
YML004C	GLO1	-1.84413	9.63771	1.43223e-44	2.72217e-43
YDR541C	NOT_AVAILABLE	2.2638	4.65065	2.43336e-44	4.60995e-43
YGR110W	CLD1	-1.47374	6.11752	2.52216e-44	4.76273e-43
YOL081W	IRA2	-1.51333	10.2555	2.62658e-44	4.9439e-43
YDR527W	RBA50	1.40951	7.76717	2.9472e-44	5.52955e-43
YKR102W	FLO10	1.96794	7.03477	3.30517e-44	6.1813e-43
YDR069C	DOA4	-1.26021	7.56952	6.0035e-44	1.11918e-42
YCL050C	APA1	1.60831	6.1849	7.23486e-44	1.34444e-42
YDL177C	NOT_AVAILABLE	2.1288	4.22796	7.75171e-44	1.43591e-42
YNL182C	IPI3	1.80182	6.15435	9.58304e-44	1.76953e-42
YIL009W	FAA3	-1.28131	7.36658	1.85379e-43	3.41225e-42
YPR015C	NOT_AVAILABLE	2.7225	4.04505	2.09189e-43	3.83841e-42
YNL195C	NOT_AVAILABLE	-1.57236	10.8293	2.29142e-43	4.19135e-42
YNR026C	SEC12	1.49782	6.12019	2.89458e-43	5.27809e-42
YDR011W	SNQ2	-1.42799	9.26574	4.65142e-43	8.45516e-42
YLR285W	NNT1	1.55073	5.69826	5.34377e-43	9.6835e-42
YGR068C	ART5	1.96101	4.54554	5.98137e-43	1.08054e-41
YGR249W	MGA1	2.58692	3.95957	6.30075e-43	1.13472e-41
YDR423C	CAD1	-1.27274	7.13781	7.91169e-43	1.42045e-41
YIL114C	POR2	2.6589	4.03964	9.0424e-43	1.61848e-41
YBL101C	ECM21	-1.51225	9.3707	1.61365e-42	2.8794e-41
YLR228C	ECM22	-1.31186	7.46053	2.30869e-42	4.10707e-41
YGL156W	AMS1	-1.37746	10.361	4.20227e-42	7.45296e-41
YDR089W	NOT_AVAILABLE	1.95295	6.9211	6.84996e-42	1.2112e-40
YMR300C	ADE4	1.52888	7.6211	7.09755e-42	1.25118e-40
YDR256C	CTA1	-1.41889	10.1605	7.42668e-42	1.30526e-40
YLR196W	PWP1	1.29495	6.78415	1.17298e-41	2.05535e-40
YJR003C	NOT_AVAILABLE	1.93525	6.05528	1.18112e-41	2.06342e-40
YHR033W	NOT_AVAILABLE	-1.38599	9.64872	1.43681e-41	2.50263e-40
YFL053W	DAK2	2.77112	3.43168	2.35251e-41	4.08539e-40
YJR015W	NOT_AVAILABLE	1.28194	7.10675	2.48503e-41	4.30271e-40
YDR013W	PSF1	1.91997	4.54158	2.7845e-41	4.80696e-40
YAR014C	BUD14	-1.32886	8.3224	3.05601e-41	5.26012e-40
YBR140C	IRA1	-1.43882	9.79001	3.13876e-41	5.38667e-40
YDL229W	SSB1	1.51727	8.39322	3.61396e-41	6.184e-40
YFL025C	BST1	1.57878	5.50944	4.25298e-41	7.25618e-40
YNL141W	AAH1	2.17134	4.4332	5.71778e-41	9.72689e-40
YLR178C	TFS1	-1.666	8.26351	6.07858e-41	1.03106e-39
YPR145W	ASN1	1.51434	7.13355	6.15659e-41	1.04127e-39
YMR316W	DIA1	1.47266	6.43261	8.14257e-41	1.37318e-39
YDR457W	TOM1	-1.35627	9.29749	8.45628e-41	1.42197e-39
YKL047W	ANR2	1.67136	5.14068	1.07618e-40	1.80445e-39
YFR055W	IRC7	2.64707	3.36118	1.20886e-40	2.02112e-39
YOR004W	UTP23	1.42392	6.36599	1.24006e-40	2.06735e-39
YPL266W	DIM1	1.33427	6.73761	1.5501e-40	2.57688e-39
YHR084W	STE12	1.35112	7.17604	1.73298e-40	2.86586e-39
YJR149W	NOT_AVAILABLE	1.50069	5.92552	1.73376e-40	2.86586e-39
YDR097C	MSH6	-1.66639	7.64014	2.23743e-40	3.68797e-39
YDL222C	FMP45	-1.75471	9.69579	2.87277e-40	4.72186e-39
YGR127W	NOT_AVAILABLE	1.94455	4.68939	2.97042e-40	4.86865e-39
YPL222W	FMP40	-1.4885	10.3679	3.27201e-40	5.34795e-39
YPR121W	THI22	1.40151	5.75684	4.4713e-40	7.28772e-39
YHR066W	SSF1	1.53799	6.7762	4.68708e-40	7.61813e-39
YPR065W	ROX1	2.03144	8.81141	5.32167e-40	8.62553e-39
YOL125W	TRM13	1.59745	6.04688	6.08867e-40	9.84138e-39
YNR075W	COS10	2.26431	3.90911	6.75787e-40	1.08929e-38
YKL103C	APE1	-1.54322	7.30815	7.92549e-40	1.27397e-38
YCR072C	RSA4	1.34689	6.57494	8.27476e-40	1.32646e-38
YOR095C	RKI1	2.19612	4.28717	8.82398e-40	1.41063e-38
YJL103C	GSM1	-1.29766	8.38812	1.04079e-39	1.65929e-38
YNR074C	AIF1	1.68354	5.11542	1.36595e-39	2.17175e-38
YGR266W	NOT_AVAILABLE	-1.67927	5.81154	1.37271e-39	2.17657e-38
YHR099W	TRA1	-1.59482	8.1524	1.39945e-39	2.21295e-38
YLR454W	FMP27	-1.50754	9.86151	1.49356e-39	2.35539e-38
YHR127W	NOT_AVAILABLE	1.36268	6.69209	2.07195e-39	3.25871e-38
YOR054C	VHS3	-1.39914	8.94983	2.42002e-39	3.79591e-38
YER041W	YEN1	1.23397	7.77535	3.23686e-39	5.06356e-38
YMR278W	PRM15	-1.24083	7.15973	3.2686e-39	5.09954e-38
YHR008C	SOD2	-1.44487	8.34748	3.54676e-39	5.51876e-38
YKR090W	PXL1	-1.55731	6.39543	3.60772e-39	5.59869e-38
YDR045C	RPC11	2.38541	3.69286	3.65963e-39	5.66418e-38
YPL258C	THI21	1.98632	4.81382	5.1962e-39	8.02111e-38
YDR074W	TPS2	-1.51898	10.3865	5.2399e-39	8.06723e-38
YBR195C	MSI1	1.5632	5.51397	5.25877e-39	8.07499e-38
YBR117C	TKL2	-1.38159	11.0709	5.93544e-39	9.0901e-38
YMR087W	NOT_AVAILABLE	1.92357	4.8129	5.99325e-39	9.15462e-38
YIL079C	AIR1	1.46563	6.025	6.66528e-39	1.01546e-37
YDR165W	TRM82	1.41155	6.37748	7.66437e-39	1.16462e-37
YGL058W	RAD6	1.67898	6.11395	7.94684e-39	1.20441e-37
YNL194C	NOT_AVAILABLE	-1.64231	8.9846	9.76673e-39	1.4764e-37
YNL189W	SRP1	1.27726	7.80654	1.49194e-38	2.24948e-37
YMR318C	ADH6	1.70846	7.31962	1.701e-38	2.55807e-37
YPL030W	TRM44	1.5153	6.69447	1.81939e-38	2.72909e-37
YCR079W	PTC6	-1.17454	7.5008	2.75861e-38	4.12731e-37
YOR303W	CPA1	1.45735	10.8923	3.23461e-38	4.81729e-37
YDR083W	RRP8	1.43327	6.70422	3.2363e-38	4.81729e-37
YDL113C	ATG20	-1.16013	7.70383	3.58244e-38	5.31896e-37
YPR118W	MRI1	1.39115	5.76066	4.27329e-38	6.32858e-37
YDR101C	ARX1	1.30945	7.34745	4.3799e-38	6.47005e-37
YBR150C	TBS1	-1.39953	7.73094	4.57978e-38	6.74824e-37
YMR136W	GAT2	1.30416	8.8766	4.71855e-38	6.9352e-37
YDL019C	OSH2	-1.40995	8.85939	6.19395e-38	9.08083e-37
YLR053C	NOT_AVAILABLE	-1.96816	7.01438	6.97246e-38	1.01817e-36
YPL141C	FRK1	-1.27364	6.33601	6.97971e-38	1.01817e-36
YMR296C	LCB1	1.34173	6.98935	7.48202e-38	1.08872e-36
YJL068C	NOT_AVAILABLE	-1.1856	7.09627	8.06496e-38	1.17062e-36
YKR076W	ECM4	-1.4845	10.5719	8.1071e-38	1.17382e-36
YML118W	NGL3	-1.77567	7.41228	9.39066e-38	1.3563e-36
YKL220C	FRE2	1.65823	5.34594	9.6297e-38	1.38739e-36
YDL164C	CDC9	-1.39037	6.70798	1.15693e-37	1.66272e-36
YCR057C	PWP2	1.40847	7.2079	1.29546e-37	1.85725e-36
YNR003C	RPC34	1.94074	4.77546	1.46284e-37	2.09207e-36
YGR194C	XKS1	-1.3142	6.50601	1.51853e-37	2.16642e-36
YHR167W	THP2	1.93226	4.85989	1.52635e-37	2.17226e-36
YPL072W	UBP16	1.37822	5.89952	1.80601e-37	2.56401e-36
YJL164C	TPK1	-1.6098	7.94331	2.00879e-37	2.84497e-36
YOR335C	ALA1	1.30755	8.00999	2.80868e-37	3.9682e-36
YOL052C	SPE2	1.69616	4.92788	3.03785e-37	4.2816e-36
YDL213C	NOP6	1.33981	6.21452	3.07989e-37	4.33041e-36
YIL067C	NOT_AVAILABLE	1.46404	5.91227	3.3614e-37	4.71485e-36
YBR187W	GDT1	1.8286	6.05128	5.02291e-37	7.02846e-36
YPR172W	NOT_AVAILABLE	-1.17907	7.09787	6.52486e-37	9.10826e-36
YJR008W	MHO1	-1.32431	7.81367	6.689e-37	9.31511e-36
YER113C	TMN3	1.35802	6.36292	7.98001e-37	1.10865e-35
YOR032W-A	NOT_AVAILABLE	3.30553	2.98527	1.37297e-36	1.90292e-35
YKL107W	NOT_AVAILABLE	-1.45892	9.89396	1.68915e-36	2.33559e-35
YDL160C	DHH1	-1.17954	7.83849	1.8945e-36	2.61333e-35
YOR210W	RPB10	2.12277	4.11122	2.03933e-36	2.80648e-35
YHR171W	ATG7	-1.31329	6.97752	2.67609e-36	3.67412e-35
YML034W	SRC1	-1.34361	9.08575	2.94564e-36	4.0347e-35
YOL116W	MSN1	1.49466	6.38044	3.56962e-36	4.87792e-35
YOR281C	PLP2	1.36269	5.45148	4.78267e-36	6.5203e-35
YBL028C	NOT_AVAILABLE	1.88039	4.59966	6.01386e-36	8.1797e-35
YDR184C	ATC1	1.6714	5.44247	7.54554e-36	1.02391e-34
YOR382W	FIT2	2.45544	3.38447	9.49522e-36	1.28549e-34
YGR130C	NOT_AVAILABLE	-1.4494	10.2341	9.9758e-36	1.34743e-34
YER095W	RAD51	-1.57324	5.36149	1.06142e-35	1.43034e-34
YPL247C	NOT_AVAILABLE	-1.24402	8.45225	1.2388e-35	1.66553e-34
YOL142W	RRP40	1.3147	6.40868	1.29667e-35	1.73933e-34
YOR062C	NOT_AVAILABLE	1.51498	6.81776	1.57692e-35	2.1104e-34
YBR202W	MCM7	2.05191	4.11673	1.65138e-35	2.20499e-34
YGR174C	CBP4	-1.38866	7.40101	1.65536e-35	2.20526e-34
YKL065C	YET1	-1.3135	7.4999	2.62633e-35	3.49081e-34
YKL219W	COS9	2.10193	4.2011	2.63731e-35	3.49744e-34
YDR103W	STE5	1.19056	7.11522	3.01385e-35	3.98771e-34
YLR022C	SDO1	2.34306	4.40217	3.88838e-35	5.1332e-34
YDR301W	CFT1	-1.18423	7.5167	3.95768e-35	5.21287e-34
YDR432W	NPL3	-1.43444	8.9814	4.34392e-35	5.70874e-34
YLR059C	REX2	2.03776	4.42263	4.41716e-35	5.79194e-34
YOL083W	ATG34	-1.22914	9.79215	5.61118e-35	7.34108e-34
YDL069C	CBS1	1.92568	4.03102	5.94156e-35	7.75593e-34
YDR354W	TRP4	1.29216	5.84017	8.26712e-35	1.07676e-33
YOL016C	CMK2	-1.4889	8.11058	8.3116e-35	1.08014e-33
YHR201C	PPX1	2.33593	4.62609	8.89121e-35	1.15289e-33
YBR097W	VPS15	-1.26442	6.49091	9.49323e-35	1.22823e-33
YGL086W	MAD1	-1.16113	7.22528	1.05799e-34	1.36579e-33
YLR242C	ARV1	1.84454	4.35774	1.11476e-34	1.43589e-33
YBR201W	DER1	1.45454	5.36635	1.43242e-34	1.84101e-33
YIL055C	NOT_AVAILABLE	-1.3284	9.74264	1.5453e-34	1.98172e-33
YOR092W	ECM3	1.36033	7.30155	1.9299e-34	2.46951e-33
YKL186C	MTR2	1.59912	4.92491	2.2305e-34	2.84792e-33
YGR177C	ATF2	2.33431	3.87073	2.31776e-34	2.95286e-33
YGR263C	SAY1	1.40112	5.34524	2.59451e-34	3.29825e-33
YCR030C	SYP1	-1.3097	8.35714	3.2866e-34	4.16898e-33
YJR013W	GPI14	1.46378	5.4762	4.01956e-34	5.08766e-33
YNL217W	NOT_AVAILABLE	1.85262	4.40474	4.42912e-34	5.59392e-33
YGL125W	MET13	-1.13661	7.50152	5.06221e-34	6.37969e-33
YOL130W	ALR1	1.14301	7.66902	5.45285e-34	6.85719e-33
YLR026C	SED5	1.45276	5.77071	6.04107e-34	7.58057e-33
YNL239W	LAP3	1.18222	6.73103	6.75678e-34	8.46048e-33
YGR030C	POP6	1.75867	4.25042	6.94264e-34	8.67458e-33
YDR098C	GRX3	1.37537	6.43766	7.04471e-34	8.78331e-33
YKL044W	NOT_AVAILABLE	3.11042	2.89009	7.78259e-34	9.68261e-33
YDL168W	SFA1	-1.29721	9.07131	7.98477e-34	9.89512e-33
YML103C	NUP188	-1.14047	7.11982	7.98732e-34	9.89512e-33
YMR106C	YKU80	-1.4741	6.23452	8.13015e-34	1.00507e-32
YOR115C	TRS33	1.42592	5.57033	8.14792e-34	1.00514e-32
YER171W	RAD3	1.19333	6.8296	9.07624e-34	1.1173e-32
YGR126W	NOT_AVAILABLE	2.63384	3.1099	9.12983e-34	1.12153e-32
YCR036W	RBK1	-1.18132	7.3322	9.78635e-34	1.19965e-32
YML123C	PHO84	1.74671	4.65524	9.82026e-34	1.20128e-32
YLR034C	SMF3	1.16813	6.95082	9.90646e-34	1.20929e-32
YHR106W	TRR2	-1.18868	8.29091	1.07036e-33	1.30387e-32
YOR290C	SNF2	-1.26362	10.0448	1.09515e-33	1.33129e-32
YNL279W	PRM1	-1.49577	5.3126	1.11536e-33	1.35304e-32
YNL163C	RIA1	1.22951	7.26131	1.20026e-33	1.45301e-32
YOR047C	STD1	1.99953	4.6234	1.22654e-33	1.48176e-32
YKR081C	RPF2	1.34891	6.69091	1.264e-33	1.52385e-32
YPR184W	GDB1	-1.29095	9.90563	1.29203e-33	1.55443e-32
YBR156C	SLI15	1.52609	7.16347	1.68593e-33	2.02415e-32
YGR143W	SKN1	-1.24985	10.0688	1.87843e-33	2.25065e-32
YJL066C	MPM1	-1.15158	7.27488	2.02434e-33	2.42049e-32
YDR221W	GTB1	-1.22058	6.682	2.09228e-33	2.49661e-32
YKL168C	KKQ8	-1.09612	6.79565	2.13227e-33	2.53914e-32
YNL262W	POL2	-1.45268	6.15835	2.52177e-33	2.99684e-32
YMR320W	NOT_AVAILABLE	2.88547	3.42359	2.84858e-33	3.37835e-32
YBR214W	SDS24	-1.4459	9.80528	3.10883e-33	3.67952e-32
YOL103W	ITR2	1.17531	6.54175	3.46877e-33	4.09722e-32
YJR091C	JSN1	-1.35983	9.40916	3.52753e-33	4.15821e-32
YER020W	GPA2	-1.2492	9.41603	3.65285e-33	4.29726e-32
YJR097W	JJJ3	1.72158	4.96877	4.10594e-33	4.82055e-32
YBR126C	TPS1	-1.41294	9.19633	4.28924e-33	5.02564e-32
YNL200C	NOT_AVAILABLE	-1.40242	7.37964	4.59909e-33	5.37789e-32
YPR019W	MCM4	1.29067	6.59156	5.39211e-33	6.29259e-32
YGR229C	SMI1	1.14162	8.01998	5.71083e-33	6.65123e-32
YGL148W	ARO2	1.2148	6.96926	5.9151e-33	6.87542e-32
YMR126C	DLT1	1.38781	5.62442	6.92116e-33	8.02882e-32
YMR250W	GAD1	-1.4126	8.82064	7.65538e-33	8.86293e-32
YHR196W	UTP9	1.35082	6.97949	7.73447e-33	8.93676e-32
YDR027C	VPS54	-1.15554	7.78534	9.1835e-33	1.05901e-31
YMR311C	GLC8	-1.32894	9.24652	9.36766e-33	1.07811e-31
YAL028W	FRT2	-1.38192	6.02057	9.99709e-33	1.14829e-31
YDR255C	RMD5	-1.15372	6.77898	1.00314e-32	1.14997e-31
YGR104C	SRB5	1.47596	5.17183	1.5473e-32	1.77029e-31
YOR137C	SIA1	1.81281	4.84762	1.65181e-32	1.88617e-31
YLR180W	SAM1	1.595	7.40757	1.8389e-32	2.0957e-31
YKR051W	NOT_AVAILABLE	1.42777	6.03858	1.86824e-32	2.12499e-31
YPL026C	SKS1	1.33217	8.28723	1.91623e-32	2.17533e-31
YOR022C	NOT_AVAILABLE	-1.22778	7.01965	2.28473e-32	2.58837e-31
YKL020C	SPT23	-1.18014	9.36433	2.28894e-32	2.58837e-31
YLR064W	PER33	1.67152	6.21248	2.33347e-32	2.63361e-31
YPR022C	NOT_AVAILABLE	-1.20197	8.07407	2.45348e-32	2.76372e-31
YKL212W	SAC1	1.25222	6.12272	2.7028e-32	3.0387e-31
YJR001W	AVT1	1.60717	5.33226	3.93271e-32	4.41295e-31
YDR096W	GIS1	-1.2378	9.01355	4.0135e-32	4.49497e-31
YMR304W	UBP15	-1.24316	9.26152	4.04055e-32	4.5166e-31
YML021C	UNG1	1.80758	4.32409	4.0704e-32	4.54126e-31
YGL127C	SOH1	-1.24733	6.72457	4.70208e-32	5.236e-31
YPL274W	SAM3	1.20975	6.99519	4.88451e-32	5.42879e-31
YPL203W	TPK2	-1.31604	8.43807	4.90946e-32	5.44614e-31
YOR173W	DCS2	-1.22264	9.03202	5.1284e-32	5.67822e-31
YGR191W	HIP1	1.17478	6.47013	5.16654e-32	5.70961e-31
YDR302W	GPI11	1.59569	5.58106	5.71319e-32	6.30179e-31
YLR298C	YHC1	1.66399	4.91055	5.99517e-32	6.60035e-31
YMR302C	YME2	-1.19574	8.71809	7.20377e-32	7.91601e-31
YDL167C	NRP1	1.40894	6.27192	7.68321e-32	8.42698e-31
YPR057W	BRR1	1.23659	6.03461	7.80853e-32	8.54836e-31
YHR036W	BRL1	1.35428	5.62174	9.19791e-32	1.00505e-30
YNR056C	BIO5	1.84033	4.31835	9.75861e-32	1.06433e-30
YFL028C	CAF16	1.53929	5.15101	1.04468e-31	1.13726e-30
YCL040W	GLK1	-1.57407	9.53485	1.05748e-31	1.14905e-30
YKR056W	TRM2	1.08335	6.91986	1.10742e-31	1.20108e-30
YOL007C	CSI2	1.55921	4.67806	1.12834e-31	1.2215e-30
YKL085W	MDH1	-1.15086	7.8982	1.16633e-31	1.26028e-30
YDL120W	YFH1	1.50247	5.00639	1.18297e-31	1.2759e-30
YHR022C	NOT_AVAILABLE	2.49285	3.03908	1.23511e-31	1.32968e-30
YNL248C	RPA49	1.36405	6.83704	1.2404e-31	1.33292e-30
YNL299W	TRF5	1.15773	6.44239	1.43651e-31	1.54081e-30
YFR040W	SAP155	-1.17791	9.11772	1.50453e-31	1.61081e-30
YHR097C	NOT_AVAILABLE	-1.34593	10.3649	1.54993e-31	1.65638e-30
YER082C	UTP7	1.12675	7.89142	1.8317e-31	1.95393e-30
YIL049W	DFG10	1.95156	3.77078	1.86809e-31	1.98911e-30
YKL004W	AUR1	1.11208	7.01828	1.94259e-31	2.06466e-30
YMR280C	CAT8	-1.40336	9.11548	2.02479e-31	2.14812e-30
YLR276C	DBP9	1.33533	7.00159	2.17953e-31	2.30808e-30
YMR284W	YKU70	-1.20261	6.98821	2.29655e-31	2.4276e-30
YDR410C	STE14	1.67039	4.81544	2.40772e-31	2.54051e-30
YLR437C	DIF1	2.09661	3.66768	2.42708e-31	2.55632e-30
YLL011W	SOF1	1.19272	6.75159	2.45252e-31	2.57846e-30
YKL112W	ABF1	-1.20107	9.31813	2.54635e-31	2.67229e-30
YMR270C	RRN9	1.46122	5.07696	2.8942e-31	3.03189e-30
YLL035W	GRC3	1.31129	6.39581	2.95311e-31	3.08806e-30
YNL187W	SWT21	1.43121	5.01131	2.98512e-31	3.11595e-30
YDL218W	NOT_AVAILABLE	-1.91699	11.218	3.05879e-31	3.18715e-30
YOL058W	ARG1	1.39407	7.65636	3.13127e-31	3.25686e-30
YGL117W	NOT_AVAILABLE	1.26284	7.81461	3.51272e-31	3.6471e-30
YNL172W	APC1	-1.29698	6.78515	3.81196e-31	3.95076e-30
YNL180C	RHO5	1.16864	8.25117	3.93547e-31	4.07154e-30
YNL316C	PHA2	1.55997	4.69128	4.39717e-31	4.54115e-30
YNL162W-A	NOT_AVAILABLE	3.49692	2.34968	4.84032e-31	4.98997e-30
YCR020C	PET18	1.54275	5.41694	5.84715e-31	6.01731e-30
YGR268C	HUA1	-1.25585	6.87158	6.00245e-31	6.16625e-30
YBR018C	GAL7	-1.62798	4.05913	7.21339e-31	7.39721e-30
YJL047C	RTT101	-1.16312	6.45672	7.95431e-31	8.1427e-30
YLR345W	NOT_AVAILABLE	-1.17352	9.64936	8.8174e-31	9.01042e-30
YGL179C	TOS3	2.24984	4.50867	8.86176e-31	9.03993e-30
YDR110W	FOB1	1.28755	7.23306	9.11553e-31	9.28257e-30
YMR139W	RIM11	-1.09732	8.18145	1.17829e-30	1.19779e-29
YDR528W	HLR1	1.39955	5.32726	1.19847e-30	1.21618e-29
YMR114C	NOT_AVAILABLE	-1.22073	9.63324	1.21198e-30	1.22776e-29
YLR197W	NOP56	1.34199	7.61485	1.27518e-30	1.28954e-29
YHR182C-A	NOT_AVAILABLE	4.12511	2.63554	1.30955e-30	1.32201e-29
YDL036C	PUS9	1.27156	5.76095	1.33062e-30	1.34097e-29
YOR372C	NDD1	-1.21138	8.60213	1.45351e-30	1.46228e-29
YOL155C	HPF1	-1.35927	9.53634	1.54098e-30	1.54762e-29
YHR183W	GND1	1.90935	6.3621	1.63012e-30	1.63432e-29
YER045C	ACA1	1.67742	5.49667	1.81928e-30	1.82084e-29
YKR016W	MIC60	-1.14916	7.11595	1.8811e-30	1.87949e-29
YMR105C	PGM2	-1.1501	7.35339	1.93768e-30	1.93271e-29
YDR356W	SPC110	-1.13781	7.82889	2.10532e-30	2.09634e-29
YLR227C	ADY4	1.89286	4.025	3.25267e-30	3.23328e-29
YLR008C	PAM18	1.52342	5.28704	3.56242e-30	3.52924e-29
YBL050W	SEC17	-1.18457	8.35245	3.56251e-30	3.52924e-29
YBR108W	AIM3	-1.1422	7.33086	3.79447e-30	3.75267e-29
YBR099C	NOT_AVAILABLE	1.91961	5.08186	4.34387e-30	4.28874e-29
YNL002C	RLP7	1.03573	7.37983	4.5445e-30	4.47925e-29
YGL209W	MIG2	2.18449	3.49731	4.65518e-30	4.58061e-29
YIL078W	THS1	1.34726	7.1573	4.69433e-30	4.61135e-29
YJR119C	JHD2	1.14657	7.13744	5.61363e-30	5.49917e-29
YDR240C	SNU56	1.25155	5.49615	5.61698e-30	5.49917e-29
YFR017C	IGD1	-1.28828	8.08349	5.74713e-30	5.61717e-29
YOR328W	PDR10	-1.23775	11.9037	8.01767e-30	7.82326e-29
YOL056W	GPM3	1.60203	4.56284	9.20803e-30	8.96976e-29
YBR141C	BMT2	1.47693	4.93559	9.72969e-30	9.46212e-29
YBL086C	NOT_AVAILABLE	-1.14249	8.32302	1.23505e-29	1.19909e-28
YJL141C	YAK1	-1.2331	9.58216	1.27268e-29	1.23357e-28
YHR069C	RRP4	1.14061	7.20776	1.28089e-29	1.23947e-28
YDR382W	RPP2B	1.25462	6.95948	1.36086e-29	1.31467e-28
YDL154W	MSH5	1.4665	5.42033	1.46453e-29	1.41249e-28
YLR271W	NOT_AVAILABLE	-1.10841	7.31989	1.60195e-29	1.54247e-28
YGL206C	CHC1	-1.32522	7.83704	1.63019e-29	1.56708e-28
YNL320W	NOT_AVAILABLE	1.75992	4.0877	1.68821e-29	1.62018e-28
YHR080C	NOT_AVAILABLE	-1.10675	8.84892	2.0046e-29	1.91789e-28
YHL011C	PRS3	1.48464	6.44793	2.00499e-29	1.91789e-28
YKL151C	NOT_AVAILABLE	-1.2749	7.41549	2.32419e-29	2.21958e-28
YHR154W	RTT107	-1.19334	7.69375	2.44173e-29	2.32802e-28
YGR036C	CAX4	2.4723	3.00365	2.67366e-29	2.54499e-28
YIL053W	GPP1	1.1565	11.0729	2.77841e-29	2.64039e-28
YLR435W	TSR2	1.5041	5.50823	2.89567e-29	2.74735e-28
YDR049W	VMS1	1.27608	5.93957	3.28558e-29	3.11224e-28
YBR046C	ZTA1	-1.13981	6.90518	3.36264e-29	3.18006e-28
YBR012C	NOT_AVAILABLE	1.52971	4.48317	3.46271e-29	3.26941e-28
YCL034W	LSB5	-1.02911	7.56028	3.52526e-29	3.32308e-28
YNL111C	CYB5	1.7657	5.11166	4.44494e-29	4.18327e-28
YHR132W-A	IGO2	-1.20925	5.90585	4.6501e-29	4.3693e-28
YGL237C	HAP2	-1.07344	6.51087	4.73293e-29	4.43997e-28
YOR161C	PNS1	-1.25977	8.69605	5.25732e-29	4.924e-28
YGL163C	RAD54	1.12389	7.70467	5.53028e-29	5.17134e-28
YNR069C	BSC5	1.62379	4.57933	5.71563e-29	5.33612e-28
YNL241C	ZWF1	-1.2192	8.18782	6.50219e-29	6.06075e-28
YJL127C	SPT10	-1.20532	6.65999	6.85137e-29	6.36756e-28
YPL028W	ERG10	-1.10729	7.67078	6.85318e-29	6.36756e-28
YKL068W	NUP100	1.12552	7.34175	7.25907e-29	6.73397e-28
YOR298C-A	MBF1	-1.37507	8.65919	7.84036e-29	7.26166e-28
YNR018W	RCF2	1.06926	6.59025	7.94844e-29	7.3501e-28
YLR137W	RKM5	1.94682	3.53887	8.70916e-29	8.04082e-28
YPL051W	ARL3	1.25255	5.29607	1.1072e-28	1.02062e-27
YJL019W	MPS3	-1.36434	6.20444	1.12338e-28	1.0339e-27
YLR286C	CTS1	-1.07263	8.02581	1.12777e-28	1.03631e-27
YLL040C	VPS13	-1.23558	9.43514	1.35852e-28	1.24638e-27
YOR344C	TYE7	1.71459	7.93334	1.45536e-28	1.33313e-27
YJL094C	KHA1	-1.11477	8.51416	1.51189e-28	1.38274e-27
YDR262W	NOT_AVAILABLE	-1.16004	9.84937	1.54246e-28	1.40849e-27
YML120C	NDI1	-1.01738	7.05536	1.82899e-28	1.66752e-27
YLR211C	ATG38	-1.1319	6.3324	1.88018e-28	1.71152e-27
YJR138W	IML1	-1.25563	8.99456	1.96381e-28	1.78487e-27
YLR032W	RAD5	-1.11869	7.51231	2.03172e-28	1.84371e-27
YGL250W	RMR1	-1.23776	6.87264	2.11074e-28	1.91245e-27
YDL116W	NUP84	-1.01329	7.3983	2.39892e-28	2.17018e-27
YLL010C	PSR1	1.00417	7.23195	2.51707e-28	2.27354e-27
YDR438W	THI74	1.64048	4.75781	3.15883e-28	2.84881e-27
YPR191W	QCR2	-1.12623	6.58273	3.34035e-28	3.00786e-27
YDR117C	TMA64	1.13865	5.66973	3.55627e-28	3.19736e-27
YDR034W-B	NOT_AVAILABLE	-1.69396	6.24614	3.70386e-28	3.32492e-27
YBL081W	NOT_AVAILABLE	1.5647	5.4561	4.39631e-28	3.94047e-27
YHR199C	AIM46	-0.990881	7.61038	5.28527e-28	4.72999e-27
YML128C	MSC1	-1.16114	12.9248	5.35193e-28	4.78232e-27
YBR007C	DSF2	1.66508	4.1135	5.36542e-28	4.78704e-27
YOR261C	RPN8	-1.1516	7.7207	5.39704e-28	4.8079e-27
YLR004C	THI73	1.09486	6.08247	7.39758e-28	6.57792e-27
YIL119C	RPI1	1.38081	7.27068	7.4065e-28	6.57792e-27
YER156C	NOT_AVAILABLE	1.12268	6.03766	7.68873e-28	6.81819e-27
YGR198W	YPP1	1.05354	6.60826	7.78317e-28	6.89148e-27
YKL065W-A	NOT_AVAILABLE	-1.67446	9.05761	8.06363e-28	7.12898e-27
YIL136W	OM45	-1.38878	11.1669	8.51843e-28	7.51967e-27
YIR036C	IRC24	-1.15242	6.00872	8.90866e-28	7.85228e-27
YDL169C	UGX2	-1.10261	8.17758	1.1442e-27	1.007e-26
YNL216W	RAP1	-1.13574	7.82353	1.18707e-27	1.04315e-26
YBR132C	AGP2	-1.13476	6.13814	1.23719e-27	1.08555e-26
YPR116W	RRG8	-2.3864	2.80679	1.23903e-27	1.08555e-26
YPL263C	KEL3	1.14517	5.67773	1.24187e-27	1.0864e-26
YBR233W	PBP2	1.45786	5.07153	1.30492e-27	1.13904e-26
YIL134W	FLX1	1.79406	3.88195	1.30595e-27	1.13904e-26
YOR180C	DCI1	1.31042	5.06412	1.37633e-27	1.19864e-26
YNR061C	NOT_AVAILABLE	1.34194	5.43406	1.3896e-27	1.20839e-26
YOR292C	NOT_AVAILABLE	1.74853	4.01727	1.52114e-27	1.32081e-26
YBR053C	NOT_AVAILABLE	-1.27818	6.72791	1.56784e-27	1.35934e-26
YDR150W	NUM1	-1.52498	10.1797	1.58825e-27	1.37499e-26
YML117W	NAB6	-1.15284	9.16375	1.71616e-27	1.48353e-26
YOR085W	OST3	1.06434	6.67947	1.86686e-27	1.61141e-26
YPR074C	TKL1	1.44909	6.29311	2.14132e-27	1.84559e-26
YGR208W	SER2	1.56921	4.11498	2.28494e-27	1.96646e-26
YHR096C	HXT5	-1.08937	12.7354	2.62988e-27	2.26e-26
YPR042C	PUF2	-1.00843	7.23469	2.68718e-27	2.30583e-26
YJR116W	TDA4	1.57733	4.28842	2.7209e-27	2.33134e-26
YFL010C	WWM1	1.09878	6.1753	2.80962e-27	2.40383e-26
YPL204W	HRR25	1.24728	8.39715	2.84939e-27	2.43429e-26
YBR085W	AAC3	3.83416	2.27845	3.08453e-27	2.63132e-26
YGR227W	DIE2	1.18838	6.6224	3.4695e-27	2.95541e-26
YDL204W	RTN2	-1.713	12.09	3.62598e-27	3.08419e-26
YBR297W	MAL33	1.15856	6.13098	3.6545e-27	3.10393e-26
YCL054W	SPB1	1.08554	8.09439	3.92052e-27	3.32077e-26
YLR326W	NOT_AVAILABLE	1.112	6.69774	3.92118e-27	3.32077e-26
YLR407W	NOT_AVAILABLE	1.04462	6.59104	4.08892e-27	3.4578e-26
YKL166C	TPK3	1.13028	5.9245	4.60319e-27	3.88707e-26
YPL146C	NOP53	1.12809	7.38885	5.743e-27	4.84255e-26
YDL123W	SNA4	-1.06769	6.81719	5.95036e-27	5.01015e-26
YDL091C	UBX3	-1.05665	7.85971	5.99524e-27	5.04067e-26
YDR293C	SSD1	-1.13416	10.9812	7.25604e-27	6.09195e-26
YDR044W	HEM13	1.3418	5.73035	7.47949e-27	6.27052e-26
YBR026C	ETR1	-1.18619	8.73318	7.55997e-27	6.3289e-26
YGL073W	HSF1	-1.16272	8.84646	8.95264e-27	7.48405e-26
YJR104C	SOD1	-1.17634	9.69541	9.49076e-27	7.92255e-26
YKR061W	KTR2	1.80168	4.45573	9.66315e-27	8.05493e-26
YFL034C-A	RPL22B	1.45963	6.42683	9.94359e-27	8.27687e-26
YPL038W	MET31	1.50548	4.88137	1.00129e-26	8.32269e-26
YBR073W	RDH54	1.13628	5.60473	1.0769e-26	8.93847e-26
YIL036W	CST6	-1.18136	8.74803	1.11682e-26	9.25662e-26
YOR107W	RGS2	0.970354	7.1306	1.17988e-26	9.76542e-26
YOR113W	AZF1	-1.13665	8.81327	1.29612e-26	1.07123e-25
YNL118C	DCP2	-1.05203	9.05853	1.31636e-26	1.08641e-25
YBL011W	SCT1	1.0141	7.1695	1.44892e-26	1.19413e-25
YBR148W	YSW1	1.88363	5.52825	1.46693e-26	1.20727e-25
YNR004W	SWM2	2.21957	3.06424	1.47148e-26	1.20931e-25
YIL071C	PCI8	-1.08061	6.8675	1.60145e-26	1.31427e-25
YLR106C	MDN1	-1.16131	8.27828	1.62938e-26	1.33531e-25
YDL199C	NOT_AVAILABLE	-1.02674	8.17367	1.66906e-26	1.36592e-25
YPL137C	GIP3	1.22593	8.42237	1.71612e-26	1.40246e-25
YJL123C	MTC1	-1.09133	9.13423	1.79605e-26	1.46573e-25
YML102W	CAC2	-1.07992	6.68161	1.80142e-26	1.46806e-25
YGL131C	SNT2	-1.55549	7.03456	1.81257e-26	1.47508e-25
YMR070W	MOT3	1.17817	7.44826	2.06808e-26	1.68068e-25
YMR118C	SHH3	-1.44256	9.50471	2.14666e-26	1.74211e-25
YER126C	NSA2	1.07956	7.32866	2.19259e-26	1.77691e-25
YGR066C	NOT_AVAILABLE	1.27493	8.57421	2.59139e-26	2.09719e-25
YKR095W	MLP1	-1.16496	9.49684	2.63614e-26	2.12813e-25
YDL063C	SYO1	1.22478	6.64782	2.63691e-26	2.12813e-25
YBL055C	NOT_AVAILABLE	-1.44011	5.42912	2.69062e-26	2.16848e-25
YMR269W	TMA23	1.42315	4.94421	2.71452e-26	2.18472e-25
YCL047C	POF1	1.5709	4.9703	2.82298e-26	2.26888e-25
YBR288C	APM3	1.17985	5.51231	2.84882e-26	2.2865e-25
YNL275W	BOR1	-1.2626	6.00586	3.16498e-26	2.53677e-25
YHR020W	NOT_AVAILABLE	1.02812	7.44721	3.26972e-26	2.61713e-25
YPR158W	CUR1	1.9052	5.39189	3.30926e-26	2.64515e-25
YPL221W	FLC1	1.12666	6.30273	3.39842e-26	2.71269e-25
YKR091W	SRL3	-1.30806	5.61339	3.43866e-26	2.74106e-25
YBR052C	RFS1	1.57891	4.60389	3.72062e-26	2.96177e-25
YMR090W	NOT_AVAILABLE	-1.21188	8.97705	3.79837e-26	3.01955e-25
YDL207W	GLE1	-0.91973	7.50591	4.60008e-26	3.6519e-25
YFL008W	SMC1	-1.07897	7.70623	4.69981e-26	3.72601e-25
YIL095W	PRK1	1.27886	5.16275	5.36178e-26	4.24504e-25
YDR218C	SPR28	1.89509	4.32742	5.57224e-26	4.4057e-25
YIL046W	MET30	-1.21028	9.73835	6.28235e-26	4.96042e-25
YIL101C	XBP1	-1.35419	9.37216	6.30865e-26	4.97445e-25
YCR005C	CIT2	1.181	11.0999	6.50885e-26	5.12539e-25
YER073W	ALD5	1.45251	8.06711	7.50293e-26	5.90022e-25
YAL055W	PEX22	-1.21305	5.45214	7.77538e-26	6.10624e-25
YOL024W	NOT_AVAILABLE	1.77109	3.61555	7.97821e-26	6.2571e-25
YDR391C	NOT_AVAILABLE	1.42678	4.41424	8.02839e-26	6.288e-25
YNL014W	HEF3	-1.13294	10.5104	9.28351e-26	7.2613e-25
YGL044C	RNA15	1.11853	6.37584	9.63596e-26	7.52689e-25
YOR130C	ORT1	1.3617	5.14258	1.13385e-25	8.84494e-25
YDR341C	NOT_AVAILABLE	0.945509	7.68879	1.22542e-25	9.54652e-25
YLL018C-A	COX19	-1.3621	5.20631	1.26532e-25	9.84416e-25
YPL245W	NOT_AVAILABLE	2.04108	3.76989	1.32959e-25	1.03305e-24
YHR162W	MPC2	1.12761	5.88937	1.39421e-25	1.08181e-24
YMR207C	HFA1	-1.19279	7.3957	1.4707e-25	1.13965e-24
YNL305C	BXI1	-1.14352	8.85405	1.63888e-25	1.26828e-24
YGR264C	MES1	0.977192	7.10712	1.97126e-25	1.52348e-24
YHR050W	SMF2	1.01566	6.70709	2.00268e-25	1.54572e-24
YDR533C	HSP31	-1.09416	8.06641	2.01557e-25	1.55361e-24
YBL029W	NOT_AVAILABLE	2.2215	3.4679	2.0954e-25	1.61302e-24
YJL137C	GLG2	-1.13499	6.01672	2.18013e-25	1.67603e-24
YNL092W	NOT_AVAILABLE	-1.13173	6.36924	2.22299e-25	1.70673e-24
YPL119C-A	NOT_AVAILABLE	-1.45561	6.19468	2.24826e-25	1.72387e-24
YNL134C	NOT_AVAILABLE	-1.11834	9.86039	2.26758e-25	1.7364e-24
YKL068W-A	NOT_AVAILABLE	1.60906	4.94388	2.39933e-25	1.83488e-24
YGR043C	NQM1	-1.32579	10.3446	2.6886e-25	2.0534e-24
YOR132W	VPS17	-0.940429	7.40608	2.77996e-25	2.1204e-24
YER107C	GLE2	1.12141	6.26709	2.91659e-25	2.22171e-24
Q0045	COX1	-1.0668	7.04253	3.10997e-25	2.36593e-24
YMR188C	MRPS17	-0.928218	7.56394	3.17846e-25	2.41489e-24
YML010W	SPT5	-1.12558	9.19968	3.2982e-25	2.5026e-24
YBL034C	STU1	-1.34289	7.00115	3.42313e-25	2.59402e-24
YKL146W	AVT3	-1.03376	9.20773	3.51727e-25	2.6619e-24
YGL030W	RPL30	1.28356	6.89555	3.72961e-25	2.81894e-24
YNR009W	NRM1	2.09311	4.34385	4.02573e-25	3.03882e-24
YCR043C	NOT_AVAILABLE	1.87242	3.30871	4.03236e-25	3.0399e-24
YOR349W	CIN1	1.12954	6.56778	4.31862e-25	3.2515e-24
YPL273W	SAM4	1.44315	4.65452	4.45879e-25	3.35271e-24
YDR406W	PDR15	-1.23166	7.98037	4.72991e-25	3.552e-24
YDR516C	EMI2	-1.06719	7.58363	4.75952e-25	3.56964e-24
YBR299W	MAL32	2.18731	3.19122	4.81487e-25	3.60652e-24
YJL020C	BBC1	-1.1491	9.69803	5.27104e-25	3.94314e-24
YCL035C	GRX1	-0.895399	7.53412	5.91705e-25	4.42074e-24
YKL184W	SPE1	1.09178	6.34912	5.94717e-25	4.43756e-24
YLR024C	UBR2	-1.37115	6.07905	6.74306e-25	5.025e-24
YPR068C	HOS1	1.38456	4.46969	7.27597e-25	5.41521e-24
YHL048W	COS8	1.31172	4.72234	8.03405e-25	5.9718e-24
YJR066W	TOR1	-1.29226	8.54303	8.0601e-25	5.98355e-24
YDR179W-A	NOT_AVAILABLE	1.447	4.83498	8.52826e-25	6.32305e-24
YBR248C	HIS7	1.00815	6.3806	8.54153e-25	6.32485e-24
YDL085W	NDE2	-1.10574	9.16226	9.34256e-25	6.90923e-24
YGR185C	TYS1	1.05162	6.52828	9.76643e-25	7.21356e-24
YPR023C	EAF3	-1.01673	8.23099	1.00002e-24	7.37687e-24
YJL091C	GWT1	1.50361	4.50783	1.02143e-24	7.52528e-24
YOR063W	RPL3	1.08979	9.62258	1.11253e-24	8.18612e-24
YMR085W	NOT_AVAILABLE	-0.924327	7.2333	1.15636e-24	8.4979e-24
YIL056W	VHR1	1.25737	9.06737	1.20658e-24	8.85586e-24
YOR305W	RRG7	1.23176	5.31351	1.29327e-24	9.48022e-24
YGR109W-B	NOT_AVAILABLE	-1.00993	6.183	1.37691e-24	1.00806e-23
YDR475C	JIP4	-0.96755	6.99722	1.6252e-24	1.18835e-23
YDL183C	NOT_AVAILABLE	1.11706	5.80709	1.64589e-24	1.20197e-23
YDL195W	SEC31	-1.24753	9.56114	1.77884e-24	1.29744e-23
YDR151C	CTH1	1.16465	6.61275	1.84244e-24	1.34215e-23
YCR032W	BPH1	-1.1241	6.98199	1.95386e-24	1.42154e-23
YBR096W	NOT_AVAILABLE	1.50146	4.07129	2.11875e-24	1.53959e-23
YOR073W	SGO1	-1.03387	5.62452	2.14374e-24	1.55581e-23
YGL036W	NOT_AVAILABLE	-1.0605	8.68227	2.14685e-24	1.55613e-23
YIR038C	GTT1	-1.01013	9.78918	2.29267e-24	1.65977e-23
YOR110W	TFC7	1.08913	6.45579	2.32091e-24	1.67813e-23
YLR186W	EMG1	1.10809	5.86209	2.34088e-24	1.69048e-23
YPL123C	RNY1	-1.02477	7.18512	2.37573e-24	1.71352e-23
YOL004W	SIN3	-1.0644	9.26172	2.40734e-24	1.73418e-23
YOR298W	MUM3	1.63013	3.89868	2.45355e-24	1.76528e-23
YIL045W	PIG2	-1.18716	8.28747	2.50511e-24	1.80016e-23
YKL026C	GPX1	-1.22555	6.83749	2.61393e-24	1.87605e-23
YOL140W	ARG8	1.08505	6.38474	2.83993e-24	2.03575e-23
YNL061W	NOP2	0.9844	7.8558	2.90567e-24	2.08032e-23
YDR291W	HRQ1	-0.993685	7.233	3.24424e-24	2.31987e-23
YBR056W	NOT_AVAILABLE	-1.2451	8.34155	3.53409e-24	2.52404e-23
YIL150C	MCM10	-1.79423	5.24667	3.69666e-24	2.63692e-23
YOL149W	DCP1	1.24108	5.18669	3.82746e-24	2.72689e-23
YIL110W	HPM1	1.13877	5.38028	4.00023e-24	2.84651e-23
YDL029W	ARP2	-0.881898	7.30223	4.01786e-24	2.85557e-23
YDR130C	FIN1	-1.19591	5.26553	4.49116e-24	3.18807e-23
YHR148W	IMP3	1.2204	5.58371	4.52873e-24	3.21083e-23
YDR479C	PEX29	-0.875764	7.27161	4.98156e-24	3.5276e-23
YDR299W	BFR2	0.989592	7.58319	5.03809e-24	3.5633e-23
YML096W	NOT_AVAILABLE	1.3044	5.06535	5.18059e-24	3.65965e-23
YLR212C	TUB4	-1.22119	5.72985	5.55037e-24	3.91613e-23
YBR198C	TAF5	-0.970061	8.64023	6.05316e-24	4.26572e-23
YOL107W	NOT_AVAILABLE	2.47563	2.67861	6.24212e-24	4.39294e-23
YIL107C	PFK26	-1.15897	8.49148	6.24874e-24	4.39294e-23
YFR039C	OSW7	-0.884727	7.58091	6.76822e-24	4.75241e-23
YGR097W	ASK10	1.00763	7.43717	6.9515e-24	4.87524e-23
YMR190C	SGS1	-1.20746	6.85975	7.16983e-24	5.02232e-23
YLR219W	MSC3	-1.07764	9.56925	7.41771e-24	5.18973e-23
YDR334W	SWR1	-1.06518	8.28191	8.02697e-24	5.60927e-23
YML110C	COQ5	-0.984564	6.20018	8.16231e-24	5.69702e-23
YDR060W	MAK21	0.969472	7.80601	8.42298e-24	5.87193e-23
YML003W	NOT_AVAILABLE	-1.3737	5.97558	8.73537e-24	6.08244e-23
YDR144C	MKC7	1.41719	4.42339	9.3313e-24	6.48965e-23
YNL075W	IMP4	0.997134	6.72564	9.4034e-24	6.532e-23
YIL010W	DOT5	1.26707	4.94155	9.52237e-24	6.60678e-23
YJL174W	KRE9	0.905039	7.41048	9.90964e-24	6.86731e-23
YMR018W	NOT_AVAILABLE	1.06552	6.38393	1.00442e-23	6.95233e-23
YBR049C	REB1	-1.08911	8.56726	1.16752e-23	8.07169e-23
YFL007W	BLM10	-1.07439	10.2879	1.17064e-23	8.08362e-23
YMR008C	PLB1	-0.994574	7.66261	1.28636e-23	8.87223e-23
YBR128C	ATG14	-1.07678	5.89922	1.29621e-23	8.92965e-23
YMR303C	ADH2	-1.47798	8.43491	1.34564e-23	9.2592e-23
YBL004W	UTP20	-0.940767	7.53452	1.462e-23	1.0048e-22
YMR078C	CTF18	-1.20059	5.58269	1.49646e-23	1.02728e-22
YDL124W	NOT_AVAILABLE	-1.23746	8.53504	1.51651e-23	1.03981e-22
YOR302W	NOT_AVAILABLE	1.84927	6.4039	1.58367e-23	1.08459e-22
YDR026C	NSI1	0.923011	7.09335	1.6888e-23	1.15523e-22
YBL096C	NOT_AVAILABLE	1.96712	3.367	1.73891e-23	1.18812e-22
YER131W	RPS26B	1.27369	6.81635	1.84343e-23	1.25806e-22
YER130C	COM2	1.20408	6.01789	1.94116e-23	1.32321e-22
YPR070W	MED1	1.14239	5.56172	1.98535e-23	1.35175e-22
YOR023C	AHC1	-1.06573	9.66373	2.03894e-23	1.38662e-22
YLL041C	SDH2	-0.995834	8.93039	2.11823e-23	1.43887e-22
YDR306C	NOT_AVAILABLE	-0.934929	8.02103	2.42548e-23	1.64566e-22
YDR021W	FAL1	1.60584	4.51454	2.67244e-23	1.81111e-22
YKL142W	MRP8	-1.04183	9.48165	2.90298e-23	1.96507e-22
YHR016C	YSC84	-0.887816	7.53866	2.97077e-23	2.00863e-22
YPR122W	AXL1	1.00312	7.36453	3.2233e-23	2.17685e-22
YHR169W	DBP8	1.21914	6.51037	3.35487e-23	2.26308e-22
YGR237C	NOT_AVAILABLE	-0.987914	8.35273	3.54988e-23	2.39187e-22
YGR199W	PMT6	-0.975584	7.03716	3.56077e-23	2.39643e-22
YCL005W	LDB16	1.3487	4.67464	3.56713e-23	2.39795e-22
YJR052W	RAD7	0.942311	7.02105	3.6702e-23	2.46439e-22
YBL088C	TEL1	-1.08501	6.36988	3.73224e-23	2.50318e-22
YCL058W-A	ADF1	1.55765	4.5847	4.17238e-23	2.79516e-22
YLR323C	CWC24	1.16281	5.52442	4.98857e-23	3.33811e-22
YML030W	RCF1	-1.04945	5.8864	5.01704e-23	3.35331e-22
YDL149W	ATG9	-1.05026	8.68522	5.17812e-23	3.45702e-22
YDL193W	NUS1	-1.09118	6.40198	5.19655e-23	3.46536e-22
YOR124C	UBP2	-0.977394	8.53191	5.55833e-23	3.70238e-22
YNL024C	NOT_AVAILABLE	3.76543	1.89075	6.04354e-23	4.02098e-22
YLR173W	NOT_AVAILABLE	-1.14044	7.5389	6.65949e-23	4.42575e-22
YNL176C	TDA7	0.899832	7.09612	7.22824e-23	4.79827e-22
YBL047C	EDE1	-1.05121	9.89269	7.81627e-23	5.18272e-22
YOR309C	NOT_AVAILABLE	2.4163	3.54691	8.00061e-23	5.29893e-22
YHR107C	CDC12	0.984236	6.66461	8.05213e-23	5.32701e-22
YAL054C	ACS1	-1.54588	11.4947	8.06497e-23	5.32945e-22
YHL042W	NOT_AVAILABLE	1.78479	3.37617	8.99754e-23	5.93899e-22
YDR310C	SUM1	0.977412	7.90579	9.38353e-23	6.18677e-22
YDL161W	ENT1	-1.04994	8.23371	9.45071e-23	6.22403e-22
YCR093W	CDC39	-1.02616	8.77463	1.05653e-22	6.9502e-22
YLR080W	EMP46	-1.19379	7.82463	1.11649e-22	7.33639e-22
YER062C	GPP2	0.949305	8.40282	1.1357e-22	7.45425e-22
YOL073C	DSC2	-0.866459	7.46118	1.14661e-22	7.5174e-22
YMR191W	SPG5	-0.963728	10.2579	1.15135e-22	7.53995e-22
YER036C	ARB1	0.972156	9.04454	1.20407e-22	7.87642e-22
YIR018C-A	NOT_AVAILABLE	2.37918	2.60147	1.21166e-22	7.91714e-22
YHR105W	YPT35	-1.16581	5.3232	1.26406e-22	8.25033e-22
YPL005W	AEP3	1.14489	5.57928	1.34319e-22	8.75699e-22
YDR383C	NKP1	1.22961	4.69377	1.36304e-22	8.87653e-22
YER129W	SAK1	0.955207	7.47899	1.37791e-22	8.96333e-22
YGR047C	TFC4	-0.895403	7.57282	1.39229e-22	9.0468e-22
YPR026W	ATH1	-0.981034	8.64479	1.42099e-22	9.22298e-22
YNL102W	POL1	-1.06158	5.88107	1.47337e-22	9.55238e-22
YMR258C	ROY1	1.05271	6.18046	1.49247e-22	9.66547e-22
YML125C	PGA3	1.53072	5.12655	1.59734e-22	1.03331e-21
YMR146C	TIF34	0.928108	7.16639	1.66957e-22	1.07884e-21
YMR055C	BUB2	-1.09407	5.40812	1.81123e-22	1.16909e-21
YIL033C	BCY1	-1.00172	9.2852	1.85091e-22	1.19338e-21
YLR356W	ATG33	-1.01355	7.99284	1.88305e-22	1.21276e-21
YLR164W	SHH4	-1.11294	8.93686	1.98831e-22	1.27914e-21
YKL023W	NOT_AVAILABLE	-0.995095	6.59771	2.08684e-22	1.34105e-21
YNL257C	SIP3	-0.97404	6.75548	2.35287e-22	1.51034e-21
YDR020C	DAS2	1.91965	3.62657	2.46445e-22	1.58023e-21
YDL223C	HBT1	-1.1753	13.2658	2.63649e-22	1.68869e-21
YLR116W	MSL5	-1.05805	7.85702	2.93376e-22	1.87703e-21
YLR224W	NOT_AVAILABLE	1.13441	7.78061	3.06761e-22	1.96052e-21
YEL030W	ECM10	-1.08243	7.61543	3.10169e-22	1.98013e-21
YOL055C	THI20	1.00653	6.17876	3.12007e-22	1.98969e-21
YBR291C	CTP1	1.33085	5.40348	3.12865e-22	1.99297e-21
YJR011C	NOT_AVAILABLE	1.20062	4.98146	3.22667e-22	2.05318e-21
YMR110C	HFD1	-1.19361	9.45602	3.30333e-22	2.09967e-21
YDR160W	SSY1	0.979569	7.12716	3.46107e-22	2.19753e-21
YHR100C	GEP4	1.46063	3.89666	3.77419e-22	2.39374e-21
YMR323W	ERR3	-1.53676	6.85284	3.85298e-22	2.44106e-21
YOR288C	MPD1	-1.09091	5.22048	4.02865e-22	2.54959e-21
YGL147C	RPL9A	1.76801	5.5911	4.48897e-22	2.83783e-21
YHR075C	PPE1	1.03751	6.32371	4.5228e-22	2.85612e-21
YBR005W	RCR1	-1.23156	6.48876	5.02357e-22	3.16892e-21
YLR306W	UBC12	2.61819	2.26121	5.23966e-22	3.30167e-21
YCL061C	MRC1	-1.23881	6.91145	5.26577e-22	3.31454e-21
YJL045W	NOT_AVAILABLE	-1.27058	8.21728	5.28998e-22	3.32619e-21
YPL277C	NOT_AVAILABLE	1.58906	3.71795	5.36174e-22	3.36768e-21
YPR144C	NOC4	0.869632	6.90173	5.51593e-22	3.4608e-21
YBL075C	SSA3	-1.18272	12.5446	5.74578e-22	3.60114e-21
YDR176W	NGG1	-0.911906	8.21874	6.4146e-22	4.01601e-21
YBR114W	RAD16	1.11567	8.61882	6.56773e-22	4.10747e-21
YKL210W	UBA1	-0.991609	9.58646	7.01598e-22	4.38311e-21
YEL029C	BUD16	1.03101	5.5421	7.21194e-22	4.50071e-21
YHR170W	NMD3	0.967572	8.01393	7.29363e-22	4.54683e-21
YDR414C	ERD1	1.10723	5.33806	8.25283e-22	5.1393e-21
YBR241C	NOT_AVAILABLE	-1.13071	9.3979	8.30077e-22	5.16365e-21
YGL056C	SDS23	0.979343	8.83525	8.53441e-22	5.30333e-21
YNL151C	RPC31	1.02482	6.17572	8.61449e-22	5.3463e-21
YGL029W	CGR1	1.48154	4.36349	8.62187e-22	5.3463e-21
YDR032C	PST2	-0.964586	7.22058	8.79012e-22	5.44483e-21
YLR189C	ATG26	-1.00136	8.72318	8.87061e-22	5.48887e-21
YBR259W	NOT_AVAILABLE	-1.20197	5.43923	9.2961e-22	5.74606e-21
YNL115C	NOT_AVAILABLE	-1.02971	9.2502	9.71327e-22	5.99756e-21
YCR082W	AHC2	-0.939712	7.40914	1.00131e-21	6.17618e-21
YGR004W	PEX31	1.28126	5.10962	1.01799e-21	6.27241e-21
YLR258W	GSY2	-1.09157	5.27861	1.08405e-21	6.67238e-21
YGR132C	PHB1	-0.934394	9.07197	1.10804e-21	6.81288e-21
YMR076C	PDS5	-0.868927	7.19361	1.11794e-21	6.86649e-21
YBL089W	AVT5	1.56099	4.06556	1.20189e-21	7.37439e-21
YBR065C	ECM2	-1.05117	7.08204	1.21394e-21	7.44049e-21
YIR017C	MET28	-0.965517	6.29006	1.27239e-21	7.79053e-21
YHR139C	SPS100	-1.31042	13.1279	1.27882e-21	7.82172e-21
YGR163W	GTR2	0.969636	6.37407	1.29254e-21	7.89733e-21
YMR180C	CTL1	1.26649	5.25458	1.3613e-21	8.3088e-21
YPL270W	MDL2	-0.922263	7.81164	1.48708e-21	9.06702e-21
YDR401W	NOT_AVAILABLE	3.67883	1.68238	1.54985e-21	9.43982e-21
YER105C	NUP157	-0.909281	7.80475	1.57916e-21	9.60837e-21
YLR257W	NOT_AVAILABLE	-0.948239	8.53774	1.58195e-21	9.61532e-21
YDL003W	MCD1	2.08172	2.82304	1.68531e-21	1.02328e-20
YBR098W	MMS4	-1.08298	6.1946	1.90163e-21	1.15343e-20
YPL223C	GRE1	-1.18926	14.6858	1.92286e-21	1.1651e-20
YBR169C	SSE2	-0.955848	9.35856	2.05895e-21	1.24626e-20
YBR212W	NGR1	-1.01199	9.77718	2.20235e-21	1.33168e-20
YDR449C	UTP6	1.19446	5.71252	2.23847e-21	1.35212e-20
YGR086C	PIL1	-1.34786	10.2395	2.30161e-21	1.38882e-20
YOL077C	BRX1	1.16549	6.75804	2.38583e-21	1.43815e-20
YER004W	FMP52	-0.985371	8.32286	2.41443e-21	1.45389e-20
YOR075W	UFE1	-1.12781	7.66743	2.72441e-21	1.63886e-20
YDR465C	RMT2	0.916459	6.43284	2.81008e-21	1.68865e-20
YGL162W	SUT1	2.08586	3.16593	2.87619e-21	1.7266e-20
YHR143W	DSE2	1.74844	3.43076	2.90098e-21	1.73914e-20
YJL056C	ZAP1	-0.868291	7.03317	2.90304e-21	1.73914e-20
YDR460W	TFB3	-0.885262	7.1491	2.91076e-21	1.74198e-20
YPL085W	SEC16	-1.06156	9.30346	3.35192e-21	2.00394e-20
YDL140C	RPO21	-1.00932	10.1627	3.76707e-21	2.24983e-20
YIL105C	SLM1	-0.967228	8.92274	3.93932e-21	2.3503e-20
YGR292W	MAL12	2.06013	2.91454	4.05317e-21	2.41575e-20
YCR073W-A	SOL2	-0.897356	7.97131	4.06411e-21	2.41981e-20
YBR086C	IST2	-1.10687	8.6982	4.17731e-21	2.48467e-20
YMR240C	CUS1	-0.911799	6.72888	4.60665e-21	2.73725e-20
YJL035C	TAD2	1.36304	4.08174	4.98361e-21	2.95823e-20
YDR169C	STB3	-0.991864	8.50435	5.10412e-21	3.02668e-20
YER184C	TOG1	-1.44037	5.14555	5.22548e-21	3.09351e-20
YIL154C	IMP2'	-0.88076	7.94451	5.22742e-21	3.09351e-20
YER172C	BRR2	-1.26089	7.95538	5.36983e-21	3.17457e-20
YPL249C	GYP5	-0.876298	6.62416	5.52312e-21	3.26188e-20
YLR223C	IFH1	0.994665	9.48875	5.53055e-21	3.26297e-20
YER100W	UBC6	0.884896	6.74785	5.60808e-21	3.30537e-20
YBR151W	APD1	-1.00137	6.19839	5.63145e-21	3.31579e-20
YLR452C	SST2	1.38781	4.55777	5.64428e-21	3.32e-20
YBR059C	AKL1	-0.955341	9.24366	5.66422e-21	3.32837e-20
YDL028C	MPS1	-0.841917	7.49524	5.75452e-21	3.37803e-20
YLR405W	DUS4	1.06813	5.42944	6.21524e-21	3.64482e-20
YOL036W	NOT_AVAILABLE	0.852565	7.68889	6.40835e-21	3.75429e-20
YOR224C	RPB8	0.996961	5.91592	6.57814e-21	3.8499e-20
YBL031W	SHE1	2.33508	3.09375	6.78459e-21	3.96674e-20
YLR312C	NOT_AVAILABLE	-0.918769	8.21456	6.86678e-21	4.01077e-20
YNR017W	TIM23	0.854218	7.51483	6.99284e-21	4.08032e-20
YPL172C	COX10	1.35419	4.8623	7.79866e-21	4.54597e-20
YOR283W	NOT_AVAILABLE	0.919743	7.2535	8.48853e-21	4.94317e-20
YDR071C	PAA1	1.08355	6.47962	9.79129e-21	5.69613e-20
YAL043C	PTA1	-0.895215	8.41945	1.09251e-20	6.3494e-20
YDL201W	TRM8	1.07977	6.38246	1.15325e-20	6.69571e-20
YKR021W	ALY1	0.971309	6.87126	1.18904e-20	6.89666e-20
YHR089C	GAR1	1.00834	6.40829	1.21479e-20	7.03902e-20
YAL056W	GPB2	-0.910728	8.37301	1.25369e-20	7.25722e-20
YPR115W	RGC1	-0.974859	9.26328	1.27438e-20	7.36968e-20
YPR060C	ARO7	1.91997	4.10077	1.30723e-20	7.55216e-20
YGL204C	NOT_AVAILABLE	1.36234	4.00623	1.32998e-20	7.67516e-20
YML075C	HMG1	-1.15043	7.1546	1.33115e-20	7.67516e-20
YLR337C	VRP1	-1.12171	8.89537	1.35311e-20	7.79407e-20
YJL010C	NOP9	1.02914	6.28392	1.39589e-20	8.03256e-20
YDR508C	GNP1	1.11112	9.41867	1.45721e-20	8.37713e-20
YGR141W	VPS62	-0.89116	7.78061	1.47567e-20	8.47491e-20
YBR139W	NOT_AVAILABLE	-0.965052	8.05262	1.62203e-20	9.30634e-20
YDL058W	USO1	-1.00923	7.47526	1.70292e-20	9.76086e-20
YGR038W	ORM1	1.2064	4.97833	1.73358e-20	9.92681e-20
YNR065C	NOT_AVAILABLE	1.09584	5.9307	1.78755e-20	1.02258e-19
YLR148W	PEP3	-1.05679	6.00342	1.80232e-20	1.03002e-19
YBR246W	RRT2	1.02022	5.50471	1.8736e-20	1.06971e-19
YKL099C	UTP11	1.30917	5.4935	1.90604e-20	1.08717e-19
YER053C	PIC2	1.03471	5.38853	2.06849e-20	1.17867e-19
YDL197C	ASF2	-0.916783	7.90506	2.21221e-20	1.25934e-19
YDR055W	PST1	1.3528	4.08248	2.34144e-20	1.33161e-19
YJL100W	LSB6	-0.829232	7.09141	2.34711e-20	1.33319e-19
YGL166W	CUP2	-0.903964	7.75378	2.3488e-20	1.33319e-19
YKR098C	UBP11	-0.921587	6.45424	2.43516e-20	1.38087e-19
YCR076C	FUB1	-0.917531	6.87132	2.523e-20	1.42929e-19
YER028C	MIG3	1.10439	5.43836	2.61706e-20	1.48114e-19
YBR112C	CYC8	1.0602	8.31885	2.6993e-20	1.5262e-19
YGL181W	GTS1	-0.840819	7.47032	2.76355e-20	1.56102e-19
YBR017C	KAP104	-0.841492	7.62367	2.84234e-20	1.60397e-19
YDR353W	TRR1	0.852499	7.33488	2.89413e-20	1.63162e-19
YPL226W	NEW1	0.927344	7.95758	3.00768e-20	1.694e-19
YMR204C	INP1	-1.02324	5.77355	3.05171e-20	1.71714e-19
YPR135W	CTF4	-1.01215	5.82515	3.46179e-20	1.946e-19
YDR211W	GCD6	1.21418	7.32423	3.55054e-20	1.99397e-19
YDR148C	KGD2	-0.904492	8.49131	3.56594e-20	2.0007e-19
YOL085C	NOT_AVAILABLE	-1.73343	2.98906	3.60152e-20	2.01872e-19
YGL227W	VID30	-0.997553	8.48484	3.83106e-20	2.14532e-19
YNR070W	PDR18	-1.02977	8.62344	3.94019e-20	2.20431e-19
YAL001C	TFC3	-1.03643	8.60933	3.96856e-20	2.21806e-19
YOR315W	SFG1	2.81623	1.98059	4.08134e-20	2.27891e-19
YIR026C	YVH1	1.0367	5.66978	4.56765e-20	2.54802e-19
YMR084W	NOT_AVAILABLE	-0.973979	5.70244	4.58574e-20	2.55566e-19
YLR377C	FBP1	1.01716	5.73868	4.68063e-20	2.60606e-19
YGR128C	UTP8	1.00307	6.66068	4.78759e-20	2.66307e-19
YGR271C-A	EFG1	1.26026	5.81894	4.94397e-20	2.74744e-19
YER018C	SPC25	-1.05925	5.04981	5.11379e-20	2.8391e-19
YGR201C	NOT_AVAILABLE	-0.984938	8.58207	5.14056e-20	2.85125e-19
YKL010C	UFD4	-1.08215	9.22288	5.21925e-20	2.89215e-19
YGL191W	COX13	-0.841065	7.32766	5.37076e-20	2.97328e-19
YKR050W	TRK2	-0.960355	8.12175	5.47975e-20	3.03074e-19
YOR058C	ASE1	-0.906549	7.46893	5.74117e-20	3.17232e-19
YDR232W	HEM1	0.915792	8.57004	5.93204e-20	3.27469e-19
YDR461C-A	NOT_AVAILABLE	-1.28262	5.96892	5.96811e-20	3.29149e-19
YDR489W	SLD5	1.39228	4.41647	6.38955e-20	3.52059e-19
YEL042W	GDA1	0.933139	7.83862	6.44079e-20	3.54547e-19
YNR024W	MPP6	1.0613	5.3026	6.48678e-20	3.56742e-19
YNL175C	NOP13	1.1103	6.25463	6.75667e-20	3.71235e-19
YNR068C	NOT_AVAILABLE	1.43244	4.32933	6.92608e-20	3.80185e-19
YER061C	CEM1	-1.22944	6.21237	7.97323e-20	4.37254e-19
YNL202W	SPS19	-1.12866	6.71904	8.05993e-20	4.41594e-19
YNL164C	IBD2	1.06092	6.63038	8.2245e-20	4.50187e-19
YCR075C	ERS1	-1.15843	4.49235	8.35358e-20	4.56824e-19
YOR061W	CKA2	1.02631	7.05553	8.67712e-20	4.74073e-19
YMR160W	NOT_AVAILABLE	-0.846091	7.54247	8.74889e-20	4.77547e-19
YBL105C	PKC1	-0.970905	9.10008	8.86801e-20	4.83597e-19
YGL143C	MRF1	1.1906	4.57406	9.24417e-20	5.03639e-19
YOL100W	PKH2	-0.9647	8.94695	9.42103e-20	5.12796e-19
YOR049C	RSB1	1.35262	4.45537	9.9548e-20	5.41345e-19
YIL120W	QDR1	1.40785	4.77404	1.0171e-19	5.52589e-19
YGR248W	SOL4	-1.60272	7.07388	1.09325e-19	5.93404e-19
YCR068W	ATG15	-0.981763	7.63957	1.11355e-19	6.03865e-19
YJR106W	ECM27	-1.08668	5.55588	1.20134e-19	6.50863e-19
YIL026C	IRR1	-0.870484	7.05645	1.21452e-19	6.57393e-19
YNL191W	DUG3	1.15072	7.33833	1.32771e-19	7.17999e-19
YEL070W	DSF1	1.12287	5.28354	1.34311e-19	7.2565e-19
YHR082C	KSP1	-0.966941	9.19607	1.43909e-19	7.76788e-19
YJL166W	QCR8	-1.08413	7.5112	1.48049e-19	7.98396e-19
YJL025W	RRN7	1.12119	5.14319	1.53055e-19	8.24632e-19
YER142C	MAG1	-0.897476	6.404	1.59581e-19	8.59e-19
YOR191W	ULS1	-1.13437	8.91039	1.63518e-19	8.79332e-19
YLR370C	ARC18	-0.819012	7.5597	1.6366e-19	8.79332e-19
YCL012C	NOT_AVAILABLE	-0.875427	6.90359	1.65892e-19	8.90506e-19
YFR053C	HXK1	-1.00106	7.70619	1.69935e-19	9.11372e-19
YML060W	OGG1	1.34226	4.00645	1.79428e-19	9.61399e-19
YKL197C	PEX1	-1.04346	6.131	1.83812e-19	9.83985e-19
YCR088W	ABP1	-0.92435	6.59931	1.90495e-19	1.01883e-18
YDR498C	SEC20	-1.02628	6.21306	1.91195e-19	1.02163e-18
YDR141C	DOP1	-0.942498	7.40181	1.91516e-19	1.02241e-18
YER157W	COG3	-1.10618	5.16693	2.08093e-19	1.10989e-18
YIL122W	POG1	0.932357	6.20225	2.10051e-19	1.11931e-18
YMR169C	ALD3	-1.10622	11.7749	2.16456e-19	1.15239e-18
YOR036W	PEP12	-0.881722	8.51996	2.18985e-19	1.16479e-18
YIL149C	MLP2	-0.943588	9.76865	2.19408e-19	1.16598e-18
YPR003C	NOT_AVAILABLE	0.897877	5.97358	2.27587e-19	1.20832e-18
YPL216W	NOT_AVAILABLE	1.0945	6.14762	2.2779e-19	1.20832e-18
YKL093W	MBR1	-0.884914	6.94884	2.28543e-19	1.21121e-18
YMR120C	ADE17	-0.869067	7.89697	2.34155e-19	1.23983e-18
YPL088W	NOT_AVAILABLE	1.0577	5.42134	2.38669e-19	1.26259e-18
YKL205W	LOS1	0.934771	6.83781	2.44462e-19	1.29206e-18
YDL239C	ADY3	1.01511	5.59935	2.52636e-19	1.33406e-18
YNR034W	SOL1	-0.90248	6.36961	2.54777e-19	1.34415e-18
YIL077C	NOT_AVAILABLE	-0.901207	8.19674	2.5751e-19	1.35734e-18
YLR398C	SKI2	-0.947376	7.35777	2.65299e-19	1.39713e-18
YBL022C	PIM1	-0.903164	8.59638	2.77048e-19	1.45769e-18
YGR254W	ENO1	-1.08159	12.4787	2.82745e-19	1.48632e-18
YDL078C	MDH3	-0.936956	8.88624	2.99205e-19	1.57143e-18
YIR025W	MND2	-0.994692	5.78046	3.03752e-19	1.59296e-18
YHL047C	ARN2	1.08398	6.49695	3.03849e-19	1.59296e-18
YDR033W	MRH1	2.10685	2.90105	3.1727e-19	1.66183e-18
YLL021W	SPA2	-0.94219	8.84992	3.26089e-19	1.70648e-18
YDL200C	MGT1	-0.845181	6.69752	3.35297e-19	1.7531e-18
YBL078C	ATG8	-1.06838	8.44034	3.43253e-19	1.79309e-18
YGL255W	ZRT1	1.14986	5.34985	3.64865e-19	1.90428e-18
YOL010W	RCL1	0.923727	6.90774	3.99568e-19	2.08354e-18
YML070W	DAK1	-0.966886	8.96486	4.03183e-19	2.10051e-18
YIL087C	AIM19	-0.926625	6.59167	4.11989e-19	2.14447e-18
YML016C	PPZ1	1.1487	6.6929	4.15449e-19	2.16056e-18
YNL063W	MTQ1	1.11978	5.35263	4.19399e-19	2.17916e-18
YMR152W	YIM1	-0.902417	9.52269	4.30379e-19	2.23422e-18
YBL060W	YEL1	0.879649	6.62684	4.65321e-19	2.41347e-18
YKR062W	TFA2	-1.04733	7.0677	4.79974e-19	2.48725e-18
YGR044C	RME1	-1.0504	8.70864	4.9257e-19	2.55026e-18
YPR005C	HAL1	-0.883888	7.26949	4.97759e-19	2.57484e-18
YLR450W	HMG2	-0.888025	8.0047	5.06418e-19	2.61731e-18
YKR002W	PAP1	-0.897302	6.6303	5.76725e-19	2.97805e-18
YAL007C	ERP2	0.988419	5.27241	5.8523e-19	3.01929e-18
YFL051C	NOT_AVAILABLE	3.92578	1.5668	5.9004e-19	3.04142e-18
YPR006C	ICL2	1.02127	7.3221	5.95481e-19	3.06675e-18
YKR066C	CCP1	-0.874336	7.64786	5.961e-19	3.06723e-18
YJL203W	PRP21	-1.04165	5.31881	6.08137e-19	3.12641e-18
YHR077C	NMD2	-0.860126	8.53127	6.42774e-19	3.30157e-18
YIR037W	HYR1	-0.97424	8.02332	6.43884e-19	3.30436e-18
YOR287C	RRP36	1.32008	5.06507	6.51255e-19	3.33926e-18
YKL206C	ADD66	1.00598	5.39721	6.70452e-19	3.43467e-18
YPL068C	NOT_AVAILABLE	1.32454	4.78269	6.7534e-19	3.45668e-18
YDR363W	ESC2	-0.926085	6.56138	7.04158e-19	3.60102e-18
YJL206C	NOT_AVAILABLE	0.972449	6.16604	7.62213e-19	3.8945e-18
YPL259C	APM1	-0.861036	7.18384	9.59796e-19	4.89975e-18
YML092C	PRE8	0.88694	6.55404	9.69912e-19	4.94706e-18
YLR002C	NOC3	0.870444	6.42191	9.89044e-19	5.04024e-18
YML109W	ZDS2	-0.933786	6.5407	1.0267e-18	5.22755e-18
YMR095C	SNO1	1.22695	4.92551	1.08623e-18	5.52586e-18
YPL147W	PXA1	-0.86018	8.60663	1.13247e-18	5.75604e-18
YKL172W	EBP2	1.08827	8.06543	1.13721e-18	5.77514e-18
YDR513W	GRX2	-0.951696	7.68722	1.14274e-18	5.79815e-18
YMR211W	DML1	1.22376	4.52919	1.18089e-18	5.9865e-18
YOR185C	GSP2	-0.877862	7.57839	1.29545e-18	6.5616e-18
YOL088C	MPD2	0.937435	5.58029	1.29676e-18	6.56254e-18
YHL009C	YAP3	-1.14319	5.5698	1.29902e-18	6.56825e-18
YMR130W	NOT_AVAILABLE	1.20883	5.36934	1.30756e-18	6.60572e-18
YBR269C	SDH8	-0.859448	7.63054	1.3502e-18	6.81523e-18
YKL125W	RRN3	0.881247	7.20084	1.35182e-18	6.81754e-18
YGL222C	EDC1	-0.99633	6.13209	1.39318e-18	7.02003e-18
YKL201C	MNN4	0.895266	7.82848	1.42705e-18	7.18452e-18
YDR195W	REF2	0.827575	7.15178	1.46606e-18	7.37455e-18
YDL045W-A	MRP10	1.17611	4.95471	1.48918e-18	7.48438e-18
YDR272W	GLO2	-0.866944	8.20411	1.50584e-18	7.5616e-18
YGL099W	LSG1	0.941003	6.41357	1.5862e-18	7.9583e-18
YGL124C	MON1	-0.898536	5.94017	1.64207e-18	8.22938e-18
YDL203C	ACK1	-0.819821	7.55719	1.64305e-18	8.22938e-18
YNL211C	NOT_AVAILABLE	1.7208	3.15893	1.95232e-18	9.76998e-18
YLL001W	DNM1	0.900778	6.75071	2.17596e-18	1.08798e-17
YBR036C	CSG2	-0.854091	8.18372	2.17997e-18	1.08905e-17
YPL094C	SEC62	0.947474	6.26754	2.28075e-18	1.13842e-17
YLR136C	TIS11	-1.006	5.83383	2.44188e-18	1.21781e-17
YPR192W	AQY1	1.2388	9.12712	2.60047e-18	1.29579e-17
YDL020C	RPN4	-0.913642	9.79588	2.70718e-18	1.34781e-17
YOL052C-A	DDR2	-1.42247	10.6715	2.7542e-18	1.37006e-17
YNL007C	SIS1	1.12741	8.00408	2.87207e-18	1.42747e-17
YJL005W	CYR1	-0.925152	8.95876	3.04199e-18	1.51064e-17
YDR311W	TFB1	-0.855325	7.77332	3.0466e-18	1.51165e-17
YHR023W	MYO1	-1.01573	7.01552	3.11694e-18	1.54523e-17
YOR377W	ATF1	0.85518	6.67275	3.15605e-18	1.56329e-17
YHR027C	RPN1	-0.872686	9.71665	3.32782e-18	1.64697e-17
YKL150W	MCR1	-1.08116	9.20233	3.33468e-18	1.64897e-17
YIL075C	RPN2	-0.873967	9.69764	3.43194e-18	1.69563e-17
YJR109C	CPA2	1.03108	9.36321	3.51706e-18	1.73621e-17
YLR396C	VPS33	0.986315	6.26293	3.74379e-18	1.84658e-17
YDR068W	DOS2	-0.890054	6.41467	4.14967e-18	2.04504e-17
YMR215W	GAS3	1.19182	5.19434	4.28095e-18	2.10796e-17
YMR113W	FOL3	1.06123	5.21962	4.33859e-18	2.13454e-17
YMR031C	EIS1	-0.928319	6.30316	4.36827e-18	2.14733e-17
YOR366W	NOT_AVAILABLE	2.62666	1.94948	4.45882e-18	2.19e-17
YJR041C	URB2	0.943458	6.14496	4.66087e-18	2.28732e-17
YDR480W	DIG2	-0.944351	6.01658	5.26751e-18	2.58285e-17
YER085C	NOT_AVAILABLE	1.73182	2.9612	5.3158e-18	2.60434e-17
YHL002W	HSE1	-0.798085	7.63858	5.37833e-18	2.63276e-17
YER060W-A	FCY22	2.82108	1.97536	5.3998e-18	2.64106e-17
YLL004W	ORC3	1.14717	4.80665	5.60229e-18	2.7378e-17
YJL148W	RPA34	0.976972	6.26726	6.00095e-18	2.93017e-17
YIL082W-A	NOT_AVAILABLE	-0.929765	6.3211	6.80364e-18	3.31933e-17
YBR138C	NOT_AVAILABLE	-1.39938	5.07124	7.32748e-18	3.56971e-17
YBR041W	FAT1	0.951696	5.75409	7.32906e-18	3.56971e-17
YHL010C	ETP1	-0.849847	6.49359	7.34088e-18	3.57248e-17
YNR013C	PHO91	0.766914	7.03375	7.40879e-18	3.60253e-17
YBR295W	PCA1	-1.01774	6.86032	7.44381e-18	3.61654e-17
YER054C	GIP2	0.952073	6.83107	7.70497e-18	3.74031e-17
YER039C	HVG1	-0.851693	7.2823	7.72081e-18	3.74488e-17
YGR054W	NOT_AVAILABLE	0.929381	7.95688	7.73526e-18	3.74877e-17
YMR181C	NOT_AVAILABLE	-0.896323	8.28748	7.76255e-18	3.75888e-17
YNL308C	KRI1	0.887538	8.42092	7.80281e-18	3.77524e-17
YLR139C	SLS1	0.958456	6.1243	7.83878e-18	3.7895e-17
YDR280W	RRP45	0.98029	5.89822	7.84963e-18	3.7916e-17
YGR197C	SNG1	1.00701	6.17389	8.06673e-18	3.89325e-17
YOR204W	DED1	0.989395	8.34422	8.93789e-18	4.31013e-17
YMR233W	TRI1	1.72845	4.11024	8.97894e-18	4.32635e-17
YCR004C	YCP4	-0.915664	6.54094	9.42676e-18	4.53838e-17
YML122C	NOT_AVAILABLE	2.48012	2.18349	9.44e-18	4.54101e-17
YIL159W	BNR1	-0.921766	6.80227	1.10853e-17	5.32808e-17
YGL137W	SEC27	-0.85035	8.81761	1.12261e-17	5.39131e-17
YGL121C	GPG1	-1.07276	6.34236	1.33718e-17	6.41648e-17
YML002W	NOT_AVAILABLE	-0.73879	7.52584	1.35169e-17	6.48078e-17
YPL188W	POS5	0.901855	6.23757	1.36301e-17	6.52967e-17
YPL206C	PGC1	-0.82262	7.19031	1.44862e-17	6.93413e-17
YMR213W	CEF1	-0.768116	6.91598	1.56019e-17	7.46205e-17
YCR089W	FIG2	-1.03574	6.77753	1.69065e-17	8.07941e-17
YLR089C	ALT1	1.00864	7.07364	1.73809e-17	8.29932e-17
YDR345C	HXT3	1.51766	5.42213	1.83177e-17	8.73949e-17
YOR330C	MIP1	-0.791824	7.77405	1.85593e-17	8.84749e-17
YBR015C	MNN2	-0.812738	8.27961	1.89916e-17	9.04621e-17
YOR345C	NOT_AVAILABLE	4.22856	1.14087	1.90249e-17	9.05466e-17
YJR035W	RAD26	-0.814947	7.90844	1.94065e-17	9.22878e-17
YGR233C	PHO81	-0.916367	8.04574	2.0015e-17	9.50725e-17
YGR028W	MSP1	1.0142	6.80581	2.00247e-17	9.50725e-17
YNL181W	NOT_AVAILABLE	1.04998	5.79683	2.03412e-17	9.64964e-17
YDR073W	SNF11	1.15082	4.44937	2.15635e-17	1.02212e-16
YJR004C	SAG1	-0.817499	8.38547	2.19883e-17	1.04141e-16
YER092W	IES5	-0.959762	5.7874	2.37192e-17	1.12248e-16
YLR332W	MID2	1.46136	5.03777	2.41462e-17	1.14176e-16
YNL160W	YGP1	-0.821718	6.86366	2.44777e-17	1.1565e-16
YNR015W	SMM1	0.910655	5.89636	2.5833e-17	1.21954e-16
YEL022W	GEA2	-0.89924	7.66554	2.5936e-17	1.22342e-16
YKL027W	TCD2	1.19431	4.32418	2.61542e-17	1.23271e-16
YPL196W	OXR1	-0.882534	6.17926	2.64616e-17	1.24619e-16
YKL105C	SEG2	-0.797548	7.73026	2.6558e-17	1.24973e-16
YNL263C	YIF1	-0.761431	6.94442	2.67116e-17	1.25594e-16
YOL045W	PSK2	0.890339	8.20285	2.67414e-17	1.25633e-16
YML007W	YAP1	-0.855607	9.81002	2.72555e-17	1.27945e-16
YBR159W	IFA38	1.00436	5.25851	2.83516e-17	1.32984e-16
YHR161C	YAP1801	-0.837721	8.39734	3.18462e-17	1.49255e-16
YNL188W	KAR1	0.988631	5.35872	3.38001e-17	1.58286e-16
YPR110C	RPC40	0.795976	6.90104	3.40902e-17	1.59516e-16
YER052C	HOM3	0.883373	8.69119	3.56085e-17	1.66487e-16
Q0075	AI5_BETA	-1.65443	5.90704	3.6563e-17	1.70813e-16
YCL010C	SGF29	-1.0309	5.52269	3.66297e-17	1.70987e-16
YLR372W	ELO3	2.07448	3.68689	3.70959e-17	1.73025e-16
YCR101C	NOT_AVAILABLE	-1.33826	4.24759	3.82565e-17	1.78296e-16
YGL006W	PMC1	-0.858693	9.69758	3.95411e-17	1.84136e-16
YOR266W	PNT1	1.12117	4.877	3.97024e-17	1.8474e-16
YKR018C	NOT_AVAILABLE	-0.824682	9.06119	4.04996e-17	1.88299e-16
YDR470C	UGO1	-0.763786	7.15493	4.11364e-17	1.91107e-16
YBR222C	PCS60	-0.853061	8.63492	4.21724e-17	1.95765e-16
YML005W	TRM12	1.21757	4.13879	4.23382e-17	1.96378e-16
YHR001W-A	QCR10	-1.1919	5.17067	4.37771e-17	2.0289e-16
YGR022C	NOT_AVAILABLE	-1.2279	7.16685	4.42558e-17	2.04946e-16
YOR149C	SMP3	0.873218	5.99625	4.60294e-17	2.12991e-16
YLR321C	SFH1	0.898451	6.62551	4.70325e-17	2.1746e-16
YNL088W	TOP2	-0.941426	8.36919	4.73111e-17	2.18575e-16
YER060W	FCY21	1.43502	3.89393	4.80512e-17	2.21801e-16
YDL146W	LDB17	1.53143	4.55472	4.80854e-17	2.21801e-16
YGR113W	DAM1	-0.833073	6.15222	4.83352e-17	2.22777e-16
YNL282W	POP3	1.24661	4.25941	5.37856e-17	2.47703e-16
YJR075W	HOC1	0.818324	7.01976	5.52887e-17	2.54424e-16
YBR166C	TYR1	0.956031	5.287	5.55293e-17	2.5533e-16
YPL239W	YAR1	0.872432	6.20925	5.78161e-17	2.65635e-16
YOR162C	YRR1	-0.807607	7.43261	5.86744e-17	2.69367e-16
YPR117W	NOT_AVAILABLE	-1.02231	7.54781	6.03653e-17	2.76912e-16
YPL260W	NOT_AVAILABLE	-0.778321	8.02691	6.11682e-17	2.80374e-16
YDL206W	NOT_AVAILABLE	0.793213	7.21464	6.16324e-17	2.8228e-16
YNL208W	NOT_AVAILABLE	-0.831073	8.84799	6.29859e-17	2.88253e-16
YMR293C	HER2	1.00962	5.06426	6.49885e-17	2.97185e-16
YMR198W	CIK1	-1.21685	5.39335	6.68126e-17	3.05287e-16
YMR273C	ZDS1	-0.763235	7.20131	6.97076e-17	3.18266e-16
YBR290W	BSD2	-0.781463	7.74151	7.06516e-17	3.22324e-16
YOL129W	VPS68	-0.755688	7.70197	7.26568e-17	3.31213e-16
YPL050C	MNN9	0.725555	7.3433	7.2748e-17	3.3137e-16
YDL130W-A	STF1	-1.18855	6.94198	7.77829e-17	3.54027e-16
YDR285W	ZIP1	-0.89787	6.24594	7.9146e-17	3.59951e-16
YBL094C	NOT_AVAILABLE	1.54287	3.41747	7.99075e-17	3.63131e-16
YLR073C	RFU1	1.67412	4.56301	8.15238e-17	3.70188e-16
YOR269W	PAC1	0.915793	5.36599	8.3546e-17	3.79075e-16
YIL031W	ULP2	-0.818041	7.1319	8.54577e-17	3.87448e-16
YGR103W	NOP7	0.788769	8.05025	8.55276e-17	3.87464e-16
YOR079C	ATX2	1.45598	3.41103	8.60916e-17	3.89716e-16
YJR010C-A	SPC1	1.60532	3.189	8.76448e-17	3.9644e-16
YPR154W	PIN3	-0.861306	7.79591	8.85062e-17	4.00026e-16
YFL014W	HSP12	-0.995663	12.4722	9.11636e-17	4.11718e-16
YML087C	AIM33	0.872329	5.49944	9.26143e-17	4.17946e-16
YPL198W	RPL7B	0.873263	7.89725	9.35061e-17	4.21476e-16
YER185W	PUG1	1.66448	3.13496	9.3541e-17	4.21476e-16
YLR029C	RPL15A	1.08807	8.0606	9.50282e-17	4.27847e-16
YJR069C	HAM1	1.27275	4.17019	9.75771e-17	4.38984e-16
YDR515W	SLF1	1.01635	5.9598	9.9723e-17	4.48293e-16
YDL129W	NOT_AVAILABLE	-0.812693	7.42676	1.01554e-16	4.56171e-16
YFL042C	NOT_AVAILABLE	-0.75885	7.53756	1.02523e-16	4.60169e-16
YBR283C	SSH1	0.758737	7.75639	1.05115e-16	4.7144e-16
YCR038C	BUD5	0.988654	5.62877	1.06486e-16	4.77225e-16
YNL322C	KRE1	-0.858528	10.1368	1.09385e-16	4.8984e-16
YBL064C	PRX1	-0.862673	9.4771	1.16554e-16	5.21541e-16
YER001W	MNN1	0.954791	5.30978	1.19132e-16	5.32671e-16
YJL155C	FBP26	-0.861931	7.62107	1.20718e-16	5.39351e-16
YOR231W	MKK1	0.821676	7.17543	1.21874e-16	5.44098e-16
YLR243W	GPN3	1.01695	5.5745	1.30212e-16	5.80878e-16
YIL106W	MOB1	-0.855139	6.02521	1.30887e-16	5.83443e-16
YHR152W	SPO12	1.7296	3.19119	1.36178e-16	6.06565e-16
YJR152W	DAL5	1.00468	6.14511	1.36362e-16	6.0692e-16
YDR419W	RAD30	0.866301	6.04808	1.37264e-16	6.10467e-16
YGR117C	NOT_AVAILABLE	0.99383	5.63301	1.39094e-16	6.18135e-16
YGR007W	ECT1	0.828853	6.87324	1.39726e-16	6.20471e-16
YBR286W	APE3	-1.24618	9.14353	1.41083e-16	6.26022e-16
YDR348C	PAL1	0.910153	6.835	1.45157e-16	6.43609e-16
YBL030C	PET9	0.852747	7.91206	1.48018e-16	6.55797e-16
YMR056C	AAC1	-0.827773	8.62191	1.55228e-16	6.87219e-16
YOR059C	LPL1	0.869723	6.87686	1.60453e-16	7.09811e-16
YGL203C	KEX1	0.923548	6.32367	1.63405e-16	7.22326e-16
YDR331W	GPI8	0.938872	5.7728	1.67529e-16	7.39992e-16
YKR072C	SIS2	-0.799478	8.31822	1.78195e-16	7.86513e-16
YIR014W	NOT_AVAILABLE	-0.869329	6.84011	1.78614e-16	7.87763e-16
YBR179C	FZO1	-0.85537	8.41797	1.81033e-16	7.97832e-16
YDL224C	WHI4	-0.846882	8.62885	1.86645e-16	8.21944e-16
YPL025C	NOT_AVAILABLE	2.60451	1.7983	1.93759e-16	8.52625e-16
YDR249C	NOT_AVAILABLE	0.929735	5.25363	2.14132e-16	9.41568e-16
YAL061W	BDH2	-0.825052	7.74379	2.22356e-16	9.76995e-16
YNL301C	RPL18B	0.777101	6.7736	2.29454e-16	1.00742e-15
YNL057W	NOT_AVAILABLE	1.71375	3.19815	2.2992e-16	1.00871e-15
YMR002W	MIX17	-0.743689	7.49741	2.36596e-16	1.03722e-15
YDL013W	SLX5	-0.804286	8.10956	2.39865e-16	1.05076e-15
YGL197W	MDS3	-0.92878	9.3435	2.41837e-16	1.05791e-15
YIL169C	NOT_AVAILABLE	-1.20969	7.19819	2.4186e-16	1.05791e-15
YIL002C	INP51	-0.894901	6.9737	2.44979e-16	1.07075e-15
YDR200C	VPS64	-0.746372	7.70587	2.49541e-16	1.08988e-15
YMR251W	GTO3	-0.918085	8.06698	2.67551e-16	1.16766e-15
YAL003W	EFB1	0.871137	8.56985	2.88768e-16	1.25931e-15
YDR204W	COQ4	-0.775871	6.76032	2.93261e-16	1.27795e-15
YLL008W	DRS1	0.847985	7.17834	3.01579e-16	1.31322e-15
YIL044C	AGE2	0.986328	5.49894	3.07855e-16	1.33955e-15
YHR165C	PRP8	-0.89766	9.03748	3.18626e-16	1.38538e-15
YNL153C	GIM3	1.41606	3.95989	3.21276e-16	1.39587e-15
YLR097C	HRT3	0.818772	6.23756	3.24405e-16	1.40841e-15
YKL049C	CSE4	-0.903471	6.07362	3.33562e-16	1.44694e-15
YGL010W	MPO1	-0.83785	6.15936	3.33775e-16	1.44694e-15
YOR184W	SER1	-0.912854	9.11124	3.39649e-16	1.47131e-15
YLR222C	UTP13	0.817445	7.13474	3.45996e-16	1.49769e-15
YMR082C	NOT_AVAILABLE	3.54285	1.22887	3.52416e-16	1.52435e-15
YGL207W	SPT16	-0.794872	8.78049	3.57542e-16	1.54538e-15
YMR077C	VPS20	0.85495	6.07185	3.95774e-16	1.70936e-15
YLR362W	STE11	-0.750132	7.76117	4.01555e-16	1.73238e-15
YMR096W	SNZ1	-1.03843	11.0651	4.01698e-16	1.73238e-15
YNR073C	NOT_AVAILABLE	0.898969	5.64051	4.35252e-16	1.8757e-15
YER078C	ICP55	0.917023	6.02858	4.39966e-16	1.89462e-15
YLR014C	PPR1	0.906023	5.78713	4.84741e-16	2.08589e-15
YDR407C	TRS120	-0.835822	6.81031	5.53902e-16	2.38174e-15
YJL112W	MDV1	0.766217	7.06512	6.24067e-16	2.68002e-15
YKL154W	SRP102	1.07864	5.18459	6.2419e-16	2.68002e-15
YPR098C	NOT_AVAILABLE	-0.903868	6.7718	6.29463e-16	2.70067e-15
YBR275C	RIF1	-0.98245	7.29509	6.39871e-16	2.74178e-15
YGR070W	ROM1	-0.878512	5.85606	6.39983e-16	2.74178e-15
YCR012W	PGK1	-0.818711	10.3373	6.59665e-16	2.82402e-15
YLR035C	MLH2	-0.819161	5.68684	7.42858e-16	3.17784e-15
YBR084W	MIS1	1.1244	5.22685	8.25986e-16	3.53086e-15
YML121W	GTR1	0.732911	6.95057	8.43107e-16	3.60141e-15
YMR086W	SEG1	-0.797192	8.38894	8.50369e-16	3.62977e-15
YDL122W	UBP1	0.806084	7.85207	8.83543e-16	3.76862e-15
YGR223C	HSV2	-0.765662	6.63516	9.16976e-16	3.90837e-15
YOR103C	OST2	1.06179	4.64508	9.37006e-16	3.99082e-15
YML101C	CUE4	-1.13562	3.97565	9.64015e-16	4.10286e-15
YGR119C	NUP57	-0.720541	7.58648	9.65196e-16	4.1049e-15
YBR260C	RGD1	-0.714657	7.21595	9.7566e-16	4.14638e-15
YNL250W	RAD50	-0.934577	6.78202	9.7993e-16	4.16149e-15
YLR408C	BLS1	-0.890193	5.25076	9.82364e-16	4.16879e-15
YBL029C-A	NOT_AVAILABLE	-0.862535	6.2885	1.00618e-15	4.26677e-15
YBR215W	HPC2	-0.75379	7.75037	1.01117e-15	4.28482e-15
YGR167W	CLC1	-0.768141	7.60076	1.02566e-15	4.34306e-15
YOR368W	RAD17	1.21643	4.13852	1.03001e-15	4.3583e-15
YPR141C	KAR3	-0.92163	6.0854	1.03652e-15	4.38268e-15
YLR352W	NOT_AVAILABLE	0.909595	6.41677	1.04237e-15	4.40421e-15
YPR167C	MET16	0.838872	6.38111	1.15543e-15	4.87838e-15
YDR225W	HTA1	-0.961513	7.58133	1.16281e-15	4.90599e-15
YBL054W	TOD6	0.784198	7.90296	1.17262e-15	4.94379e-15
YMR117C	SPC24	-1.71617	3.45941	1.19778e-15	5.04623e-15
YFL062W	COS4	1.41295	4.01573	1.21811e-15	5.12818e-15
YDL236W	PHO13	0.96626	5.92782	1.26767e-15	5.33297e-15
YLR245C	CDD1	1.73419	3.06997	1.29615e-15	5.44888e-15
YLR238W	FAR10	0.757756	6.44173	1.4188e-15	5.96018e-15
YGR102C	GTF1	-0.758102	6.85544	1.48157e-15	6.21939e-15
YGR154C	GTO1	-0.85576	6.86798	1.50208e-15	6.30094e-15
YBR013C	NOT_AVAILABLE	1.63207	3.2721	1.51023e-15	6.33061e-15
YHR198C	AIM18	-0.817144	6.86221	1.52394e-15	6.38348e-15
YLR084C	RAX2	1.45004	3.77124	1.56201e-15	6.53826e-15
YBR271W	EFM2	0.849001	5.72527	1.63028e-15	6.81912e-15
YLR368W	MDM30	-0.763199	6.46644	1.66073e-15	6.94154e-15
YDR496C	PUF6	0.802655	7.11354	1.67867e-15	7.01149e-15
YJR074W	MOG1	-0.797396	6.27632	1.71861e-15	7.17317e-15
YHR108W	GGA2	0.857165	6.38434	1.74892e-15	7.29446e-15
YBL020W	RFT1	0.892551	5.92439	1.80722e-15	7.53224e-15
YPR161C	SGV1	-0.713265	7.39877	1.87934e-15	7.82722e-15
YOR078W	BUD21	0.85803	7.26834	1.95723e-15	8.14582e-15
YGL115W	SNF4	0.786101	6.36671	2.00636e-15	8.34434e-15
YML127W	RSC9	-0.722963	7.71914	2.01297e-15	8.36587e-15
YGL119W	COQ8	0.884477	5.76919	2.03937e-15	8.46954e-15
YOR386W	PHR1	-0.934436	5.51648	2.07037e-15	8.59218e-15
YDR374C	PHO92	-1.30457	4.43819	2.17423e-15	9.01679e-15
YOR215C	AIM41	-0.821531	8.82596	2.23756e-15	9.27282e-15
YJL176C	SWI3	-0.822644	8.3731	2.26541e-15	9.38159e-15
YOL122C	SMF1	-0.898686	5.92578	2.27762e-15	9.42546e-15
YMR041C	ARA2	-0.832183	6.61884	2.307e-15	9.54029e-15
YDR436W	PPZ2	-0.685743	7.52193	2.32987e-15	9.62805e-15
YGR015C	NOT_AVAILABLE	1.15832	4.25465	2.38158e-15	9.83475e-15
YPL201C	YIG1	-0.833986	7.01402	2.41206e-15	9.9536e-15
YNR032C-A	HUB1	1.25467	3.66422	2.44223e-15	1.0071e-14
YHR064C	SSZ1	0.762955	7.88143	2.50353e-15	1.03165e-14
YDL060W	TSR1	0.718861	7.20385	2.54639e-15	1.04857e-14
YIL017C	VID28	-0.770018	8.6333	2.57011e-15	1.05759e-14
YDL044C	MTF2	0.832283	5.72543	2.63178e-15	1.0822e-14
YNL001W	DOM34	1.08964	5.17214	2.68549e-15	1.10351e-14
YAL040C	CLN3	1.39494	3.54527	2.7086e-15	1.11222e-14
YGR035C	NOT_AVAILABLE	2.55974	3.12638	2.74418e-15	1.12604e-14
YNL139C	THO2	-1.12587	7.64791	2.81064e-15	1.1525e-14
YHR065C	RRP3	0.954791	6.09532	2.87081e-15	1.17635e-14
YFL021W	GAT1	0.888521	7.6604	2.99858e-15	1.22784e-14
YDR466W	PKH3	-0.799033	8.40139	3.01059e-15	1.23189e-14
YLR057W	MNL2	0.864946	6.1462	3.05317e-15	1.24844e-14
YEL048C	TCA17	1.61317	2.90713	3.13898e-15	1.28263e-14
YLL062C	MHT1	1.24356	4.29955	3.16763e-15	1.29343e-14
YNL006W	LST8	0.879562	5.77235	3.23978e-15	1.32197e-14
YMR251W-A	HOR7	-0.91903	8.70045	3.36606e-15	1.37253e-14
YEL023C	NOT_AVAILABLE	-1.04229	5.89008	3.37951e-15	1.37705e-14
YGR170W	PSD2	-1.08935	6.14947	3.4984e-15	1.42451e-14
YMR137C	PSO2	-0.784791	7.04432	3.73604e-15	1.52021e-14
YGR026W	NOT_AVAILABLE	-0.690407	7.27254	3.8303e-15	1.55693e-14
YHR001W	OSH7	-0.714496	6.95402	3.83163e-15	1.55693e-14
YNL137C	NAM9	0.76703	6.85054	4.24435e-15	1.72344e-14
YPL019C	VTC3	0.9085	6.8216	4.3255e-15	1.75517e-14
YMR102C	NOT_AVAILABLE	0.832686	6.17974	4.3303e-15	1.75589e-14
YOR141C	ARP8	-0.777706	8.30356	4.35764e-15	1.76575e-14
YKL179C	COY1	-0.811219	7.61361	4.44233e-15	1.79882e-14
YLR270W	DCS1	-0.965249	8.90201	4.44585e-15	1.799e-14
YMR024W	MRPL3	0.814878	6.36573	4.45869e-15	1.80294e-14
YDR001C	NTH1	-0.779271	10.5205	4.7002e-15	1.89928e-14
YOR042W	CUE5	-0.793327	8.48554	4.90627e-15	1.98118e-14
YPR041W	TIF5	0.749064	8.04545	4.96679e-15	2.00423e-14
YER079W	NOT_AVAILABLE	-0.854959	8.38225	4.97428e-15	2.00587e-14
YOR289W	NOT_AVAILABLE	-0.822963	8.01933	5.26589e-15	2.12199e-14
YGR058W	PEF1	0.89869	5.15287	5.46047e-15	2.19888e-14
YKR068C	BET3	-0.903182	7.15694	5.49135e-15	2.2098e-14
YDR107C	TMN2	-0.985665	4.90178	6.08228e-15	2.44591e-14
YLR033W	RSC58	0.730254	7.36827	6.15591e-15	2.47381e-14
YHR111W	UBA4	-0.748339	6.71222	6.17724e-15	2.48067e-14
YOR217W	RFC1	-0.753458	7.94448	6.20768e-15	2.49118e-14
YOR178C	GAC1	0.782047	9.27041	6.64899e-15	2.66645e-14
YNL327W	EGT2	0.989441	5.00368	6.70416e-15	2.68673e-14
YBL025W	RRN10	1.04861	4.29443	6.77013e-15	2.71131e-14
YAL008W	FUN14	-0.820245	6.26285	6.79376e-15	2.7189e-14
YDL227C	HO	1.96845	2.39268	7.10887e-15	2.84306e-14
YLR163C	MAS1	-0.744728	7.78339	7.15629e-15	2.86007e-14
YDR468C	TLG1	-0.844953	6.20871	7.18143e-15	2.86815e-14
YML006C	GIS4	0.778695	6.6906	7.29511e-15	2.91156e-14
YIL096C	BMT5	1.05553	5.10706	7.37241e-15	2.9404e-14
YGR019W	UGA1	-0.815718	8.67629	7.53423e-15	3.00288e-14
YAL017W	PSK1	-0.898802	8.60162	7.58159e-15	3.0197e-14
YNL271C	BNI1	-0.867617	9.40846	7.60097e-15	3.02535e-14
YDR198C	RKM2	0.824997	5.60876	7.70443e-15	3.06444e-14
YOL145C	CTR9	-0.789054	8.16851	7.95455e-15	3.16177e-14
YOR314W-A	NOT_AVAILABLE	4.18732	0.762051	8.12785e-15	3.22846e-14
YDL147W	RPN5	-0.827732	9.23864	8.34284e-15	3.3116e-14
YOR285W	RDL1	-0.907892	8.63722	8.95561e-15	3.55241e-14
YLL029W	FRA1	-0.763538	10.004	9.0345e-15	3.57983e-14
YIL160C	POT1	-0.769901	8.99087	9.037e-15	3.57983e-14
YDR003W	RCR2	-0.778676	6.53298	9.20418e-15	3.64358e-14
YNL231C	PDR16	0.906251	6.58748	9.21277e-15	3.64451e-14
YGR251W	NOP19	0.853887	5.25383	9.64654e-15	3.81352e-14
YNL199C	GCR2	-0.787265	8.63368	9.89185e-15	3.90785e-14
YDR171W	HSP42	-1.02519	9.32082	1.01682e-14	4.01432e-14
YMR170C	ALD2	-0.82307	6.7649	1.1612e-14	4.5812e-14
YNL062C	GCD10	0.817888	5.84755	1.17127e-14	4.61779e-14
YDR462W	MRPL28	-0.75425	6.3292	1.20867e-14	4.76204e-14
YCR100C	NOT_AVAILABLE	-0.899721	5.05803	1.2499e-14	4.91811e-14
YJL170C	ASG7	2.39577	1.87004	1.24997e-14	4.91811e-14
YDL097C	RPN6	-0.794437	8.75985	1.25768e-14	4.94511e-14
YHR138C	NOT_AVAILABLE	-0.920925	9.53355	1.28996e-14	5.06861e-14
YBR165W	UBS1	-0.86501	6.64454	1.29881e-14	5.09398e-14
YLR093C	NYV1	-0.764332	8.07716	1.29892e-14	5.09398e-14
YJL132W	NOT_AVAILABLE	1.02065	4.82365	1.29903e-14	5.09398e-14
YGL251C	HFM1	-1.15023	5.9614	1.31038e-14	5.13314e-14
YGR146C	ECL1	1.23951	5.58652	1.31078e-14	5.13314e-14
YJR021C	REC107	-0.727447	6.87948	1.36903e-14	5.35768e-14
YCR084C	TUP1	-0.861384	9.25707	1.38576e-14	5.41952e-14
YMR048W	CSM3	-0.896986	6.12935	1.39983e-14	5.47087e-14
YEL005C	VAB2	0.810042	6.71841	1.42502e-14	5.56557e-14
YGR252W	GCN5	-0.868885	6.05249	1.46722e-14	5.72659e-14
YHR194W	MDM31	-0.6996	7.07951	1.54388e-14	6.02175e-14
YLR250W	SSP120	-0.736044	7.22881	1.55447e-14	6.05902e-14
YJR084W	NOT_AVAILABLE	0.921687	5.05636	1.6092e-14	6.26815e-14
YER151C	UBP3	0.770522	8.22644	1.65552e-14	6.44426e-14
YPL191C	NOT_AVAILABLE	1.08023	4.6483	1.68206e-14	6.54322e-14
YLR030W	NOT_AVAILABLE	-1.06956	5.26343	1.77982e-14	6.91888e-14
YJL187C	SWE1	1.09828	5.37651	2.06506e-14	8.02238e-14
YMR235C	RNA1	0.881018	6.27094	2.09854e-14	8.14704e-14
YIL091C	UTP25	0.696683	7.14882	2.11895e-14	8.2208e-14
YDL125C	HNT1	-0.717317	7.29976	2.19578e-14	8.51321e-14
YKR046C	PET10	-1.14458	10.9905	2.29717e-14	8.90041e-14
YKR055W	RHO4	0.879178	5.13439	2.33086e-14	9.02493e-14
YIL155C	GUT2	-1.01128	9.4523	2.36008e-14	9.13199e-14
YLR275W	SMD2	0.841814	5.8248	2.36801e-14	9.15663e-14
YOR226C	ISU2	1.02692	4.73921	2.38513e-14	9.21672e-14
YKL067W	YNK1	-1.08302	4.23937	2.49925e-14	9.65129e-14
YCL030C	HIS4	0.880328	6.28062	2.50168e-14	9.65432e-14
YKL203C	TOR2	-1.00446	8.08751	2.52183e-14	9.72565e-14
YLR330W	CHS5	-0.784469	9.08467	2.5245e-14	9.72948e-14
YKL059C	MPE1	-0.67451	7.34665	2.55696e-14	9.84811e-14
YEL065W	SIT1	0.950847	6.18492	2.60306e-14	1.0019e-13
YOR026W	BUB3	0.934491	5.04677	2.63284e-14	1.0127e-13
YJR061W	NOT_AVAILABLE	1.27861	4.2354	2.68785e-14	1.03318e-13
YDL238C	GUD1	0.88771	5.06801	2.74751e-14	1.05541e-13
YJR085C	NOT_AVAILABLE	-0.748549	7.34892	2.81599e-14	1.081e-13
YCL063W	VAC17	0.777416	6.40784	2.88205e-14	1.10564e-13
YOR223W	DSC3	-0.724179	6.38488	2.89855e-14	1.11124e-13
YCL017C	NFS1	-0.752528	9.69374	3.02424e-14	1.15866e-13
YJL172W	CPS1	-0.815893	7.81609	3.04852e-14	1.1672e-13
YEL043W	NOT_AVAILABLE	-0.729181	8.07271	3.26396e-14	1.24887e-13
YOR171C	LCB4	0.703979	7.20904	3.38526e-14	1.29443e-13
YML049C	RSE1	-0.739421	8.03542	3.39972e-14	1.29911e-13
YGL047W	ALG13	-1.1015	4.52799	3.85354e-14	1.47156e-13
YGL178W	MPT5	0.884505	7.11395	3.91916e-14	1.49564e-13
YNL054W	VAC7	-0.764819	8.27835	4.05571e-14	1.54674e-13
YIL097W	FYV10	-0.87464	7.92762	4.33958e-14	1.65392e-13
YGR256W	GND2	-1.06569	11.6748	4.44462e-14	1.69284e-13
YML001W	YPT7	0.788292	6.18375	4.45757e-14	1.69667e-13
YIL124W	AYR1	-0.856713	7.70872	4.53115e-14	1.72355e-13
YGR231C	PHB2	-0.711816	7.89443	4.72142e-14	1.79476e-13
YLR318W	EST2	0.766862	5.98079	5.03536e-14	1.91285e-13
YHR208W	BAT1	0.811519	8.23535	5.09477e-14	1.93416e-13
YOR272W	YTM1	0.832885	6.98154	5.12118e-14	1.94292e-13
YIL137C	TMA108	-0.74403	7.80844	5.26461e-14	1.99604e-13
YJR087W	NOT_AVAILABLE	1.87087	2.61607	5.27171e-14	1.99743e-13
YJR122W	IBA57	-0.704969	7.12864	5.31294e-14	2.01174e-13
YJL042W	MHP1	-0.78748	9.06421	5.36305e-14	2.0294e-13
YDL150W	RPC53	0.720967	6.91558	5.40304e-14	2.04321e-13
YJR136C	TTI2	0.772652	5.8338	5.56794e-14	2.10421e-13
YNL268W	LYP1	0.728576	8.43799	5.66045e-14	2.13778e-13
YMR033W	ARP9	0.707379	6.71553	5.73244e-14	2.16357e-13
YDR400W	URH1	1.1464	4.68422	6.07862e-14	2.29275e-13
YKL051W	SFK1	1.16834	4.54822	6.24785e-14	2.35505e-13
YDR007W	TRP1	1.04287	4.4358	6.30868e-14	2.37645e-13
YBL080C	PET112	-0.936516	4.84206	6.4103e-14	2.41317e-13
YLL058W	NOT_AVAILABLE	0.852346	5.24966	6.60704e-14	2.48563e-13
YPL202C	AFT2	0.697433	7.06853	6.77254e-14	2.54625e-13
YDL192W	ARF1	0.827929	6.7335	7.2112e-14	2.70942e-13
YNL243W	SLA2	-0.746149	8.43651	7.45545e-14	2.79939e-13
YOL146W	PSF3	0.918039	5.13762	7.49522e-14	2.81251e-13
YHR056C	RSC30	-0.738688	7.37991	7.52856e-14	2.82321e-13
YOR011W	AUS1	0.928572	6.33686	7.59711e-14	2.84709e-13
YER021W	RPN3	-0.805842	9.2519	7.88908e-14	2.95461e-13
YJL145W	SFH5	0.999078	4.36639	7.903e-14	2.95792e-13
YLR047C	FRE8	-0.968155	5.69995	8.21132e-14	3.07135e-13
YOR069W	VPS5	-0.670552	7.42845	8.27958e-14	3.0949e-13
YER080W	AIM9	-0.717596	7.73583	8.3637e-14	3.12434e-13
YDL005C	MED2	-0.72316	8.09665	8.6574e-14	3.23199e-13
YKL161C	KDX1	1.2883	4.79955	8.67996e-14	3.23833e-13
YJL200C	ACO2	1.15484	8.02556	8.93403e-14	3.33099e-13
YMR107W	SPG4	-0.824125	10.8443	9.05437e-14	3.37371e-13
YLR433C	CNA1	0.879986	6.4576	9.42576e-14	3.50985e-13
YBR058C	UBP14	-0.732381	8.03306	9.4348e-14	3.51097e-13
YML100W	TSL1	-0.9495	8.95989	1.00116e-13	3.72325e-13
YLR234W	TOP3	-1.00049	4.80681	1.02052e-13	3.79281e-13
YJR033C	RAV1	-0.693326	7.63344	1.03936e-13	3.8604e-13
YOR274W	MOD5	0.83835	5.17669	1.04341e-13	3.87297e-13
YMR019W	STB4	-0.68736	7.51545	1.04658e-13	3.88226e-13
YNR051C	BRE5	0.81486	7.9477	1.0655e-13	3.94994e-13
YPL183C	RTT10	0.800455	6.45895	1.07993e-13	4.00087e-13
YOR002W	ALG6	0.882125	6.02855	1.08255e-13	4.00804e-13
YDR336W	NOT_AVAILABLE	1.00584	5.34889	1.10791e-13	4.09934e-13
YGL248W	PDE1	-0.686584	7.4148	1.12826e-13	4.17198e-13
YLR070C	XYL2	-0.977141	6.9142	1.14047e-13	4.21448e-13
YMR088C	VBA1	0.698747	7.10321	1.17853e-13	4.35235e-13
YIR032C	DAL3	1.47217	3.2441	1.19871e-13	4.4217e-13
YAL038W	CDC19	-0.883149	12.3517	1.19882e-13	4.4217e-13
YNL289W	PCL1	1.71327	2.98838	1.21279e-13	4.4704e-13
YNL207W	RIO2	0.708586	6.50257	1.24233e-13	4.5764e-13
YGR084C	MRP13	0.791996	6.08841	1.33192e-13	4.90331e-13
YPR127W	NOT_AVAILABLE	-0.91246	7.74177	1.34983e-13	4.96611e-13
YJR059W	PTK2	-0.81475	8.92398	1.38434e-13	5.08988e-13
YMR067C	UBX4	0.769736	6.35724	1.39031e-13	5.1086e-13
Q0160	SCEI	-1.35882	5.05268	1.40989e-13	5.17729e-13
YBR069C	TAT1	1.1507	6.37817	1.45548e-13	5.34133e-13
YOR201C	MRM1	0.847324	6.02532	1.46539e-13	5.37433e-13
YBR057C	MUM2	0.690293	7.28545	1.48619e-13	5.44718e-13
YDR276C	PMP3	-0.729567	7.93406	1.5038e-13	5.50825e-13
YER044C-A	MEI4	3.28416	1.34067	1.53804e-13	5.63016e-13
YJL195C	NOT_AVAILABLE	2.46023	1.61268	1.55691e-13	5.69565e-13
YMR317W	NOT_AVAILABLE	1.36356	3.10751	1.58356e-13	5.78952e-13
YBR261C	TAE1	1.34177	3.37778	1.59622e-13	5.83217e-13
YBR028C	YPK3	0.850246	5.43341	1.63422e-13	5.96726e-13
YOR136W	IDH2	0.849334	7.4405	1.64985e-13	6.02056e-13
YBR201C-A	NOT_AVAILABLE	-0.992069	4.95662	1.68746e-13	6.15396e-13
YOR168W	GLN4	-0.681402	7.62512	1.70297e-13	6.20664e-13
YLR020C	YEH2	0.74686	6.31724	1.73e-13	6.30123e-13
YNL042W	BOP3	0.976052	4.37715	1.7311e-13	6.3013e-13
YAL037W	NOT_AVAILABLE	1.26467	3.38503	1.73242e-13	6.30218e-13
YKR060W	UTP30	1.26323	4.3225	1.82634e-13	6.6397e-13
YDR523C	SPS1	1.96831	4.08922	1.85336e-13	6.73372e-13
YPR153W	NOT_AVAILABLE	1.33894	3.34177	1.86063e-13	6.75593e-13
YCR006C	NOT_AVAILABLE	-1.1663	3.6407	1.88904e-13	6.85481e-13
YER180C	ISC10	0.740139	6.17957	1.92655e-13	6.9866e-13
YDL070W	BDF2	-0.777776	10.3899	1.93372e-13	7.00824e-13
YOR086C	TCB1	-0.744406	8.92596	1.95627e-13	7.08556e-13
YER116C	SLX8	-0.740836	7.04682	1.96123e-13	7.09912e-13
YLR120C	YPS1	-0.77149	8.3085	1.96289e-13	7.10074e-13
YOR013W	IRC11	2.45897	1.61337	2.01375e-13	7.28019e-13
YLR183C	TOS4	-1.33789	4.33891	2.01734e-13	7.28865e-13
YLL036C	PRP19	0.873977	6.71427	2.1416e-13	7.73281e-13
YJR054W	KCH1	1.12849	5.53297	2.1448e-13	7.73956e-13
YBR240C	THI2	0.952754	4.6434	2.18446e-13	7.87782e-13
YPL054W	LEE1	0.85201	8.71575	2.22361e-13	8.01405e-13
YBR236C	ABD1	-0.706621	6.82733	2.23431e-13	8.04765e-13
YNL103W	MET4	-0.728626	9.27749	2.26138e-13	8.14014e-13
YLR350W	ORM2	-0.734185	7.79512	2.27306e-13	8.17715e-13
YLR025W	SNF7	-0.715249	8.19474	2.32297e-13	8.35154e-13
YJR125C	ENT3	-0.765792	8.09329	2.32924e-13	8.36893e-13
YHR133C	NSG1	0.928789	5.17688	2.36561e-13	8.49438e-13
YPR001W	CIT3	-0.742935	7.08696	2.52795e-13	9.07169e-13
YIL129C	TAO3	-0.937012	8.06291	2.57127e-13	9.2215e-13
YGR295C	COS6	0.889931	5.27904	2.5894e-13	9.28081e-13
YDR381C-A	NOT_AVAILABLE	-0.817921	5.3289	2.63227e-13	9.42867e-13
YIL094C	LYS12	0.920453	7.73614	2.66235e-13	9.53057e-13
YKL058W	TOA2	-0.772503	6.26347	2.66419e-13	9.53129e-13
YNL293W	MSB3	0.734141	5.98361	2.68271e-13	9.59167e-13
YIL029C	NOT_AVAILABLE	-0.864797	4.86274	2.81346e-13	1.0053e-12
YGL041W-A	NOT_AVAILABLE	0.92052	4.79911	2.85594e-13	1.01985e-12
YGL122C	NAB2	-0.694715	8.51516	2.89262e-13	1.03232e-12
YOR389W	NOT_AVAILABLE	0.920181	5.11388	2.92025e-13	1.04155e-12
YBR025C	OLA1	0.805575	7.61992	3.20938e-13	1.14397e-12
YIL007C	NAS2	-0.756999	6.30057	3.22157e-13	1.14761e-12
YNL287W	SEC21	-0.713271	9.07603	3.2852e-13	1.16901e-12
YLR142W	PUT1	-1.1988	6.08124	3.28566e-13	1.16901e-12
YNR058W	BIO3	0.846292	5.19574	3.30301e-13	1.17447e-12
YKR075C	NOT_AVAILABLE	0.903764	7.9109	3.36383e-13	1.19537e-12
YML013W	UBX2	-0.775478	7.57111	3.45755e-13	1.22792e-12
YDL159W	STE7	-0.677998	7.15105	3.61402e-13	1.28271e-12
YGL161C	YIP5	-0.957032	6.51918	3.62063e-13	1.28428e-12
YER162C	RAD4	-0.650734	7.54779	3.69474e-13	1.30977e-12
YMR184W	ADD37	-0.917955	4.94534	3.80777e-13	1.34902e-12
YDL055C	PSA1	1.37469	7.96331	3.84393e-13	1.36071e-12
YDR258C	HSP78	-0.702025	8.31295	3.84544e-13	1.36071e-12
YER077C	NOT_AVAILABLE	0.760352	6.4693	3.90337e-13	1.38037e-12
YHR178W	STB5	0.742433	6.02947	3.94611e-13	1.39464e-12
YKL191W	DPH2	0.719046	6.81921	3.95018e-13	1.39524e-12
YOL011W	PLB3	0.682038	7.21218	4.04743e-13	1.42872e-12
YGR184C	UBR1	-0.929432	9.62798	4.12649e-13	1.45575e-12
YDR359C	EAF1	-0.681451	6.9271	4.19741e-13	1.47987e-12
YDR243C	PRP28	-0.891158	6.16611	4.25515e-13	1.49932e-12
YLR115W	CFT2	-0.721104	7.01839	4.30206e-13	1.51494e-12
YIL112W	HOS4	-0.70905	9.1831	4.32247e-13	1.52121e-12
YJL092W	SRS2	-0.74665	8.36645	4.51985e-13	1.58971e-12
YMR183C	SSO2	-0.756825	6.3982	4.55739e-13	1.60195e-12
YBL058W	SHP1	-0.780152	8.42623	4.61318e-13	1.62058e-12
YNL121C	TOM70	-0.707755	8.62596	4.80369e-13	1.68649e-12
YDL137W	ARF2	-0.6987	8.69893	5.19361e-13	1.82229e-12
YMR224C	MRE11	-0.817518	6.26923	5.3023e-13	1.8583e-12
YNL037C	IDH1	0.78636	7.87078	5.30259e-13	1.8583e-12
YJR118C	ILM1	1.11966	5.1523	5.31161e-13	1.86034e-12
YOL165C	AAD15	1.35901	3.47326	5.42118e-13	1.89757e-12
YPL083C	SEN54	-0.81842	6.4292	5.53693e-13	1.93693e-12
YJL048C	UBX6	-0.958318	7.35453	5.69457e-13	1.99088e-12
YPL004C	LSP1	-0.978051	9.44705	5.71914e-13	1.99827e-12
YIR015W	RPR2	-0.699472	6.99848	5.7299e-13	2.00084e-12
YER114C	BOI2	-0.746431	9.31382	5.73497e-13	2.00141e-12
YKR023W	NOT_AVAILABLE	0.743393	6.60843	5.87861e-13	2.05031e-12
YPR036W-A	SPO24	1.08049	10.7452	5.9235e-13	2.06473e-12
YBR192W	RIM2	0.78812	6.12872	6.09222e-13	2.12228e-12
YKR044W	UIP5	0.731767	5.86632	6.13996e-13	2.13763e-12
YLL054C	NOT_AVAILABLE	0.768085	6.09885	6.18079e-13	2.15056e-12
YNL253W	TEX1	-0.872057	4.8961	6.20052e-13	2.15614e-12
YDR106W	ARP10	1.72309	2.4385	6.42697e-13	2.23355e-12
YGR088W	CTT1	-1.3071	11.5658	6.45749e-13	2.24283e-12
YJR036C	HUL4	-0.752682	6.78102	6.66486e-13	2.31347e-12
YNL192W	CHS1	-1.52594	8.99153	6.90894e-13	2.39677e-12
YFR022W	ROG3	0.757549	5.70233	6.98859e-13	2.42296e-12
YGL155W	CDC43	-0.979371	6.05769	7.07876e-13	2.45277e-12
YBR173C	UMP1	-0.682479	7.26513	7.30579e-13	2.52993e-12
YJL061W	NUP82	-0.700454	6.71018	7.67663e-13	2.65677e-12
YBL097W	BRN1	-0.85765	5.28048	7.7476e-13	2.67974e-12
YDR386W	MUS81	1.00596	5.04755	7.83724e-13	2.70914e-12
YLR309C	IMH1	-0.733123	9.1351	8.62741e-13	2.98052e-12
YDR422C	SIP1	-0.672585	7.37637	8.71941e-13	3.01052e-12
YBR176W	ECM31	0.994184	4.41286	9.10401e-13	3.14145e-12
YOL048C	RRT8	-0.949239	7.75289	9.21578e-13	3.17814e-12
YAL067C	SEO1	1.36628	4.73263	9.99802e-13	3.44586e-12
YDL234C	GYP7	-0.768061	9.1683	1.00206e-12	3.45159e-12
YDL171C	GLT1	-0.829514	9.39834	1.03896e-12	3.57659e-12
YKL056C	TMA19	0.805225	7.1189	1.09976e-12	3.78366e-12
YAL026C	DRS2	-0.690463	7.1178	1.11132e-12	3.82117e-12
YEL002C	WBP1	-0.646624	7.52226	1.13297e-12	3.89334e-12
YGR175C	ERG1	0.79015	7.74829	1.13454e-12	3.89644e-12
YPL116W	HOS3	-0.662801	7.09654	1.13807e-12	3.90625e-12
YML093W	UTP14	0.662939	7.39902	1.16301e-12	3.98952e-12
YIL135C	VHS2	-0.714239	8.33998	1.22341e-12	4.19423e-12
YEL017C-A	PMP2	1.72629	2.96884	1.24199e-12	4.25542e-12
YKR041W	NOT_AVAILABLE	1.35409	3.24654	1.24288e-12	4.25601e-12
YOR176W	HEM15	-0.707926	6.3884	1.33366e-12	4.56417e-12
YNL127W	FAR11	-0.627198	7.42448	1.33496e-12	4.56595e-12
YKR048C	NAP1	-0.744254	8.95003	1.37657e-12	4.70549e-12
YOR336W	KRE5	-0.820685	7.18013	1.42466e-12	4.86703e-12
YER044C	ERG28	0.965866	5.87563	1.67338e-12	5.71337e-12
YHR061C	GIC1	1.23939	3.33955	1.7475e-12	5.96297e-12
YNL108C	NOT_AVAILABLE	0.906448	5.3298	1.75203e-12	5.97492e-12
YER059W	PCL6	-0.640512	6.89033	1.78042e-12	6.06821e-12
YDR164C	SEC1	0.763599	6.09208	1.78635e-12	6.08486e-12
YJL163C	NOT_AVAILABLE	-0.720079	8.93366	1.89614e-12	6.45506e-12
YPL234C	VMA11	0.820841	5.43167	1.89797e-12	6.45754e-12
YER147C	SCC4	-0.754873	6.78959	1.91377e-12	6.50748e-12
YHR101C	BIG1	0.874309	5.02022	1.92673e-12	6.54772e-12
YGR275W	RTT102	0.851316	5.14481	1.97781e-12	6.71741e-12
YJR047C	ANB1	2.63432	1.26119	2.03896e-12	6.92107e-12
YJR043C	POL32	0.772062	5.28457	2.06789e-12	7.0152e-12
YBR229C	ROT2	-0.612722	7.52011	2.09339e-12	7.09757e-12
YNL155W	CUZ1	0.782824	6.41326	2.191e-12	7.42421e-12
YBR044C	TCM62	0.748377	6.03828	2.19831e-12	7.44467e-12
YDR502C	SAM2	0.883543	7.92628	2.22068e-12	7.51604e-12
YDR266C	HEL2	0.742859	6.75154	2.2555e-12	7.62949e-12
YNL165W	NOT_AVAILABLE	-0.638981	7.14897	2.42119e-12	8.18519e-12
YPL189C-A	COA2	0.997704	5.00277	2.42812e-12	8.20388e-12
YDL045C	FAD1	0.757835	5.62242	2.46413e-12	8.32071e-12
YLR414C	PUN1	-0.994627	6.15152	2.49392e-12	8.41644e-12
YPR069C	SPE3	0.725337	6.78744	2.59473e-12	8.7516e-12
YDR324C	UTP4	0.709026	6.68833	2.60096e-12	8.76753e-12
YHR160C	PEX18	-0.625897	7.24411	2.65706e-12	8.95148e-12
YJR117W	STE24	0.67821	7.97111	2.67134e-12	8.9944e-12
YGR057C	LST7	0.74886	5.51869	2.73254e-12	9.19515e-12
YDR166C	SEC5	-0.654726	7.89808	2.73519e-12	9.19875e-12
YDR224C	HTB1	-0.742263	8.9104	2.80423e-12	9.42552e-12
YFL022C	FRS2	0.701399	7.92483	2.86047e-12	9.609e-12
YHR128W	FUR1	0.913978	5.53269	2.87143e-12	9.64027e-12
YOR006C	TSR3	0.79357	6.40904	2.91987e-12	9.79725e-12
YLL018C	DPS1	-0.700107	9.24415	2.9397e-12	9.85812e-12
YBR230C	OM14	-0.799496	8.66585	3.05668e-12	1.02445e-11
YNL076W	MKS1	0.63966	7.23415	3.11486e-12	1.04335e-11
YJR012C	NOT_AVAILABLE	0.865735	5.14784	3.15514e-12	1.05624e-11
YJR025C	BNA1	-0.71974	6.72373	3.1999e-12	1.07009e-11
YMR027W	NOT_AVAILABLE	-0.766962	7.77258	3.20019e-12	1.07009e-11
YOL047C	LDS2	1.35039	3.64565	3.23564e-12	1.08133e-11
YEL025C	NOT_AVAILABLE	0.773224	6.78908	3.28831e-12	1.0983e-11
YPL047W	SGF11	-0.80759	5.18912	3.36181e-12	1.12221e-11
YCR053W	THR4	0.658336	8.10054	3.38702e-12	1.12998e-11
YOL071W	SDH5	-0.646171	7.07567	3.39183e-12	1.13073e-11
YOL105C	WSC3	0.893697	6.08293	3.39317e-12	1.13073e-11
YKL222C	NOT_AVAILABLE	0.813862	5.96394	3.45837e-12	1.1518e-11
YMR306W	FKS3	-0.780736	6.26301	3.51247e-12	1.16915e-11
YHR037W	PUT2	-0.684568	8.73869	3.53538e-12	1.17611e-11
YGR212W	SLI1	0.930351	4.71035	3.58876e-12	1.19319e-11
YHL027W	RIM101	-0.700185	9.59323	3.62594e-12	1.20486e-11
YKL178C	STE3	1.12588	3.74623	3.64056e-12	1.20903e-11
YDR329C	PEX3	-0.6824	8.24436	3.6578e-12	1.21406e-11
YLR291C	GCD7	0.741585	6.30921	3.66967e-12	1.21731e-11
YHR104W	GRE3	-0.84272	7.92397	3.82692e-12	1.26875e-11
YLL005C	SPO75	2.16964	1.84205	3.85721e-12	1.27807e-11
YER149C	PEA2	0.897889	4.71709	3.86694e-12	1.28057e-11
YPL228W	CET1	-0.658987	7.11038	3.88886e-12	1.2871e-11
YCR087C-A	NOT_AVAILABLE	1.34873	2.99447	3.89308e-12	1.28776e-11
YDL132W	CDC53	0.668842	8.00106	3.92046e-12	1.29608e-11
YOL144W	NOP8	0.805813	6.52195	3.92662e-12	1.29739e-11
YOL115W	PAP2	0.671895	7.0581	4.08125e-12	1.34771e-11
YDL086W	NOT_AVAILABLE	-0.693555	6.76766	4.08498e-12	1.34818e-11
YCR083W	TRX3	-0.691393	7.15582	4.17919e-12	1.37849e-11
YML023C	NSE5	0.733115	5.99373	4.27407e-12	1.40899e-11
YBL024W	NCL1	0.633654	7.0675	4.29367e-12	1.41465e-11
YNL238W	KEX2	0.679748	7.39343	4.36446e-12	1.43717e-11
YKR011C	NOT_AVAILABLE	-0.949699	5.85716	4.37871e-12	1.44105e-11
YNR039C	ZRG17	-0.660839	8.28687	4.47104e-12	1.4706e-11
YDR452W	PPN1	-0.685187	8.97918	4.58244e-12	1.50595e-11
YER065C	ICL1	-0.733317	8.03	4.58366e-12	1.50595e-11
YGR133W	PEX4	-0.740788	5.46553	4.83926e-12	1.58903e-11
YHR017W	YSC83	-0.693193	5.74302	4.84614e-12	1.5904e-11
YGL008C	PMA1	0.950599	6.17641	5.32762e-12	1.74742e-11
YPL109C	NOT_AVAILABLE	-0.734389	5.55908	5.36946e-12	1.76016e-11
YOL029C	NOT_AVAILABLE	0.996881	4.44578	5.38113e-12	1.76299e-11
YJR005C-A	LSO1	-0.946054	4.51924	5.40846e-12	1.77095e-11
YPR062W	FCY1	0.659263	6.71571	5.56915e-12	1.82254e-11
YDR514C	NOT_AVAILABLE	0.719613	5.94585	5.73674e-12	1.87634e-11
YBR170C	NPL4	-0.617403	7.26658	6.00853e-12	1.96413e-11
YOL026C	MIM1	-0.671511	6.81201	6.23512e-12	2.03706e-11
YDR168W	CDC37	-0.698577	8.32522	6.28938e-12	2.05364e-11
YDR064W	RPS13	0.895149	7.74049	6.40876e-12	2.09145e-11
YNL049C	SFB2	0.68141	7.06626	6.45917e-12	2.10672e-11
YER096W	SHC1	-0.701532	6.63959	6.48099e-12	2.11177e-11
YLR263W	RED1	-0.776816	5.79378	6.48187e-12	2.11177e-11
YGR187C	HGH1	0.787675	6.06532	6.60381e-12	2.15029e-11
YER037W	PHM8	0.688306	5.97408	6.68877e-12	2.17674e-11
YML105C	SEC65	0.705491	6.12855	6.92301e-12	2.25171e-11
YOR064C	YNG1	-0.836077	5.78119	7.11675e-12	2.31344e-11
YER140W	EMP65	0.803722	5.62538	7.39273e-12	2.40181e-11
YPL126W	NAN1	0.725378	7.91202	7.4031e-12	2.40384e-11
YGL142C	GPI10	0.726352	6.23421	7.41901e-12	2.40767e-11
YOL156W	HXT11	2.42802	1.43662	7.5009e-12	2.43289e-11
YLR006C	SSK1	-0.734204	6.93358	7.64031e-12	2.47674e-11
YLL051C	FRE6	-0.692986	6.6355	7.75537e-12	2.51264e-11
YLR039C	RIC1	-0.683372	6.79672	8.55734e-12	2.77093e-11
YHR137C-A	NOT_AVAILABLE	1.33572	3.83428	8.61727e-12	2.78878e-11
YDR408C	ADE8	-0.862644	5.64938	8.80668e-12	2.8485e-11
YLR304C	ACO1	-0.754873	9.72907	9.02204e-12	2.91654e-11
YGL085W	LCL3	0.894395	4.67362	9.15752e-12	2.9587e-11
YKR063C	LAS1	-0.718463	6.78846	9.23539e-12	2.98221e-11
YOL018C	TLG2	-0.690752	5.90722	9.46174e-12	3.05361e-11
YJR065C	ARP3	-0.667894	8.16883	9.78327e-12	3.15563e-11
YGR270W	YTA7	-0.817111	8.82342	1.01153e-11	3.26092e-11
YDR222W	NOT_AVAILABLE	1.66897	2.71952	1.02195e-11	3.29269e-11
YER136W	GDI1	-0.726765	8.88455	1.03019e-11	3.31741e-11
YMR274C	RCE1	0.991915	3.84316	1.05316e-11	3.38952e-11
YOL151W	GRE2	-0.919756	10.7259	1.05867e-11	3.40536e-11
YNL052W	COX5A	-0.695371	7.61408	1.0901e-11	3.50364e-11
YDR371W	CTS2	0.817914	5.95424	1.09042e-11	3.50364e-11
YHR103W	SBE22	-0.670791	7.7909	1.09378e-11	3.5125e-11
YKR089C	TGL4	-0.681714	8.76099	1.09947e-11	3.52881e-11
YPR058W	YMC1	0.985712	4.55664	1.11235e-11	3.56821e-11
YBR180W	DTR1	-0.778304	5.60854	1.12642e-11	3.61135e-11
YBR255W	MTC4	-0.645152	7.63239	1.13473e-11	3.636e-11
YBR281C	DUG2	-0.674693	6.79255	1.18198e-11	3.78532e-11
YJR060W	CBF1	-0.888633	5.87915	1.2047e-11	3.85595e-11
ICR1	ICR1	-1.02896	4.35057	1.23223e-11	3.94191e-11
YKL128C	PMU1	1.42533	3.0077	1.23752e-11	3.95667e-11
YBR092C	PHO3	1.21752	3.45119	1.24141e-11	3.96693e-11
YPL207W	TYW1	0.730306	7.16883	1.26599e-11	4.04326e-11
YCR081W	SRB8	-0.864286	6.37967	1.27601e-11	4.07303e-11
YBR008C	FLR1	-0.707816	7.56011	1.30334e-11	4.15801e-11
YHR210C	NOT_AVAILABLE	1.67347	2.60424	1.38669e-11	4.42149e-11
YER141W	COX15	-0.754687	8.28357	1.40302e-11	4.47111e-11
YIL092W	NOT_AVAILABLE	-0.827142	6.4004	1.40968e-11	4.4899e-11
YDR091C	RLI1	0.654784	7.44437	1.42378e-11	4.53234e-11
YGL045W	RIM8	-0.657113	6.59416	1.45025e-11	4.61407e-11
YGR032W	GSC2	-0.859751	12.0357	1.50121e-11	4.77359e-11
YLR119W	SRN2	0.897124	4.60373	1.5223e-11	4.83803e-11
YDL110C	TMA17	-1.15179	8.51661	1.52392e-11	4.84053e-11
YDR075W	PPH3	0.698773	7.01076	1.62011e-11	5.14175e-11
YEL032W	MCM3	-0.861525	5.53656	1.62051e-11	5.14175e-11
YPL022W	RAD1	-0.689487	7.64961	1.62434e-11	5.15111e-11
YER175C	TMT1	1.03346	4.51332	1.63691e-11	5.18814e-11
YDR246W	TRS23	-0.787493	5.22862	1.6966e-11	5.37441e-11
YJR112W	NNF1	1.10377	4.64788	1.69823e-11	5.37665e-11
YGR153W	NOT_AVAILABLE	1.96363	2.10779	1.75883e-11	5.56551e-11
YHR209W	CRG1	1.09331	3.93163	1.77507e-11	5.61384e-11
YFR018C	NOT_AVAILABLE	-0.797975	5.1013	1.83209e-11	5.79103e-11
YGR146C-A	NOT_AVAILABLE	2.44246	1.28977	1.83469e-11	5.7961e-11
YHR195W	NVJ1	-0.723879	7.71144	1.86267e-11	5.88133e-11
YAL016W	TPD3	-0.656135	8.89344	1.93598e-11	6.1095e-11
YGR189C	CRH1	-0.776546	6.57808	1.95829e-11	6.17656e-11
YDR369C	XRS2	-0.685942	6.0931	1.99214e-11	6.27994e-11
YJL216C	IMA5	2.23404	1.74	1.99576e-11	6.28795e-11
YDL176W	NOT_AVAILABLE	-0.646786	7.00144	2.08342e-11	6.56057e-11
YGL198W	YIP4	-0.737878	6.17203	2.09356e-11	6.58894e-11
YDR080W	VPS41	-0.67797	6.59841	2.10194e-11	6.61175e-11
YMR069W	NAT4	1.4917	2.95995	2.1482e-11	6.75364e-11
YDR503C	LPP1	1.30031	3.2727	2.15884e-11	6.78344e-11
YBR171W	SEC66	0.689858	6.02399	2.16077e-11	6.78585e-11
YIL143C	SSL2	-0.654707	8.85423	2.32834e-11	7.30814e-11
YDL173W	PAR32	-0.730342	8.74612	2.34147e-11	7.34543e-11
YMR201C	RAD14	-0.670049	7.30718	2.41682e-11	7.57772e-11
YJL046W	AIM22	-0.810968	5.19797	2.44547e-11	7.66345e-11
YNL116W	DMA2	-0.682764	8.9425	2.60475e-11	8.15818e-11
YGR075C	PRP38	1.66747	2.94301	2.70156e-11	8.45688e-11
YOR122C	PFY1	-0.666166	7.70153	2.78862e-11	8.7247e-11
YHR091C	MSR1	0.645588	6.85914	2.8188e-11	8.81442e-11
YFR049W	YMR31	-0.676938	6.09406	2.98092e-11	9.31637e-11
YOR341W	RPA190	0.797613	7.23946	2.98922e-11	9.33733e-11
YKL117W	SBA1	-0.698189	8.05142	3.08489e-11	9.63099e-11
YPL055C	LGE1	-0.639682	7.71553	3.09239e-11	9.64924e-11
YAL066W	NOT_AVAILABLE	4.23882	0.354076	3.16103e-11	9.85817e-11
YGR286C	BIO2	0.919407	5.46624	3.25582e-11	1.01483e-10
YDR261C	EXG2	1.36211	2.86166	3.26448e-11	1.01699e-10
YDL170W	UGA3	0.744698	6.45423	3.30823e-11	1.03007e-10
YOR197W	MCA1	-0.622722	7.36622	3.57079e-11	1.11123e-10
YMR309C	NIP1	0.629751	8.22182	3.57387e-11	1.1116e-10
YIR029W	DAL2	0.876694	5.85687	3.64486e-11	1.13307e-10
YGR239C	PEX21	0.766872	7.41152	3.66026e-11	1.13725e-10
YNR059W	MNT4	-0.667654	6.31622	3.67698e-11	1.14184e-10
YML077W	BET5	0.788078	5.19186	3.71761e-11	1.15384e-10
YOR165W	SEY1	-0.660847	7.88793	3.72191e-11	1.15456e-10
YGR235C	MIC26	-0.636276	7.13586	3.7475e-11	1.16189e-10
YMR255W	GFD1	-0.703351	8.24258	3.88227e-11	1.20303e-10
YDR087C	RRP1	0.828405	6.03821	3.9674e-11	1.22876e-10
YOR371C	GPB1	-0.777099	7.26852	3.98709e-11	1.2342e-10
YJL215C	NOT_AVAILABLE	2.28239	1.3953	4.012e-11	1.24125e-10
YMR149W	SWP1	0.643026	6.70231	4.0208e-11	1.24332e-10
YPL017C	IRC15	0.865782	5.35343	4.03743e-11	1.2478e-10
YDR092W	UBC13	-0.761857	6.73817	4.08206e-11	1.26092e-10
YDR058C	TGL2	0.824182	5.07646	4.22886e-11	1.30501e-10
YFL036W	RPO41	-0.733378	9.4102	4.22926e-11	1.30501e-10
YLL007C	NOT_AVAILABLE	0.932604	4.8833	4.29311e-11	1.32401e-10
YDR161W	NOT_AVAILABLE	0.69405	6.30189	4.31078e-11	1.32862e-10
YDR497C	ITR1	0.599133	7.76103	4.31262e-11	1.32862e-10
YLR267W	BOP2	-1.24235	10.0443	4.37885e-11	1.34832e-10
YPL227C	ALG5	0.863913	4.90751	4.48222e-11	1.37921e-10
YDR254W	CHL4	-0.829988	4.83895	4.48435e-11	1.37921e-10
YHR115C	DMA1	-0.703541	7.6293	4.48629e-11	1.37921e-10
YNL138W	SRV2	-0.628098	7.93056	4.57584e-11	1.406e-10
YPL238C	NOT_AVAILABLE	2.25921	1.44524	4.68323e-11	1.43807e-10
YMR265C	NOT_AVAILABLE	0.957828	5.48499	4.68514e-11	1.43807e-10
YPL166W	ATG29	-0.75479	5.55372	4.68884e-11	1.43845e-10
YKL121W	DGR2	-0.623844	6.4423	4.70542e-11	1.44278e-10
YDL248W	COS7	1.62972	2.4805	4.84112e-11	1.48361e-10
YDL117W	CYK3	0.714241	5.64445	4.95174e-11	1.51671e-10
YDR182W-A	NOT_AVAILABLE	1.55371	2.52241	5.05217e-11	1.54666e-10
YOL086C	ADH1	-0.777829	11.296	5.06134e-11	1.54866e-10
YER013W	PRP22	-0.658311	7.67664	5.1506e-11	1.57514e-10
YKL181W	PRS1	0.621736	7.63845	5.25164e-11	1.6052e-10
YER101C	AST2	-0.581053	7.52623	5.40711e-11	1.65186e-10
YLR096W	KIN2	-0.631026	7.35214	5.44536e-11	1.66267e-10
YER139C	RTR1	-0.637273	6.52477	5.53012e-11	1.68767e-10
YER027C	GAL83	0.644836	7.23027	5.54665e-11	1.69183e-10
YBR129C	OPY1	-0.647435	6.7898	5.5523e-11	1.69267e-10
YHR177W	NOT_AVAILABLE	0.793097	4.93352	5.59112e-11	1.70361e-10
YOR066W	MSA1	-0.693963	5.43726	5.64584e-11	1.71939e-10
YDL081C	RPP1A	0.72175	7.15927	5.68739e-11	1.73114e-10
YGR062C	COX18	0.987792	4.63318	5.80686e-11	1.76658e-10
YAL060W	BDH1	-0.746842	6.01473	5.8841e-11	1.78915e-10
YPL114W	NOT_AVAILABLE	2.60183	1.33295	6.24136e-11	1.89679e-10
YGR283C	NOT_AVAILABLE	0.907999	5.21691	6.41609e-11	1.94887e-10
YMR108W	ILV2	0.659587	9.71299	6.42855e-11	1.95164e-10
YOL128C	YGK3	0.959776	4.55392	6.51522e-11	1.97661e-10
YBR267W	REI1	0.643852	6.80509	6.51755e-11	1.97661e-10
YCR061W	NOT_AVAILABLE	0.830856	6.24478	6.70068e-11	2.03109e-10
YLR199C	PBA1	0.641388	6.54486	6.73383e-11	2.04008e-10
YNL329C	PEX6	-0.615723	6.92369	6.76248e-11	2.0477e-10
YPL231W	FAS2	-0.695613	9.06073	6.8465e-11	2.07206e-10
YPR148C	NOT_AVAILABLE	-0.657267	8.17454	6.90073e-11	2.08739e-10
YKR013W	PRY2	0.954723	4.11847	7.02541e-11	2.124e-10
YGR205W	TDA10	-0.83454	5.03276	7.03234e-11	2.125e-10
YGR221C	TOS2	0.969476	4.07786	7.09313e-11	2.14226e-10
YNL053W	MSG5	0.672126	5.98881	7.29162e-11	2.20107e-10
YHR048W	YHK8	0.976544	4.22304	7.62156e-11	2.29947e-10
YDR030C	RAD28	-0.74755	6.63209	8.24168e-11	2.48528e-10
YDL121C	NOT_AVAILABLE	-0.710847	5.66257	8.66997e-11	2.61289e-10
YHR110W	ERP5	-0.700449	5.47245	8.67379e-11	2.61289e-10
YHR123W	EPT1	0.913793	4.1612	8.68794e-11	2.6158e-10
YFR030W	MET10	-0.856966	8.7123	8.703e-11	2.61898e-10
YLR438C-A	LSM3	0.689609	5.96013	8.83661e-11	2.65781e-10
YKR031C	SPO14	-0.804376	8.31337	8.934e-11	2.68572e-10
YPL041C	NOT_AVAILABLE	0.805376	4.77473	8.96161e-11	2.69264e-10
YIL130W	ASG1	0.664974	8.09451	9.12088e-11	2.73908e-10
YDR296W	MHR1	0.747673	5.94484	9.26951e-11	2.78228e-10
YDL080C	THI3	0.765323	5.98239	9.29179e-11	2.78754e-10
YBR022W	POA1	0.777559	5.01306	9.35151e-11	2.80401e-10
YDR206W	EBS1	0.627386	7.76864	9.3695e-11	2.80796e-10
YOR125C	CAT5	-0.694071	5.39566	9.49794e-11	2.84487e-10
YMR025W	CSI1	-0.854936	4.7517	9.5024e-11	2.84487e-10
YLR068W	FYV7	0.901816	5.24523	9.5201e-11	2.84871e-10
YBL079W	NUP170	-0.654882	7.89161	9.79813e-11	2.9304e-10
YNL091W	NST1	-0.645236	10.5041	9.81288e-11	2.93331e-10
YNL125C	ESBP6	0.607234	7.70226	9.85872e-11	2.9455e-10
YJR050W	ISY1	0.691239	5.59613	9.95555e-11	2.97291e-10
YGL070C	RPB9	0.966158	4.10706	1.01309e-10	3.02372e-10
YKL024C	URA6	0.957561	4.0493	1.03181e-10	3.07803e-10
YJL144W	NOT_AVAILABLE	-0.663509	7.6868	1.03287e-10	3.07961e-10
YGL039W	NOT_AVAILABLE	1.37931	2.60727	1.03799e-10	3.09329e-10
YBR163W	EXO5	0.762419	6.82941	1.04665e-10	3.11749e-10
YCR033W	SNT1	-0.666124	8.95889	1.04734e-10	3.11797e-10
YPR048W	TAH18	0.75607	6.11714	1.06747e-10	3.17628e-10
YPL180W	TCO89	-0.644296	7.81352	1.07012e-10	3.18254e-10
YHL038C	CBP2	-0.629461	6.2919	1.0759e-10	3.19809e-10
YIL126W	STH1	-0.691676	9.50573	1.1465e-10	3.40624e-10
YNL325C	FIG4	0.767982	5.86953	1.14792e-10	3.4087e-10
YGL241W	KAP114	0.798769	5.52785	1.15281e-10	3.42056e-10
YKR035W-A	DID2	0.731582	7.13627	1.15308e-10	3.42056e-10
YKR035C	OPI8	2.94394	0.738834	1.2284e-10	3.64213e-10
YNL009W	IDP3	-0.620799	6.62614	1.23747e-10	3.66716e-10
YMR072W	ABF2	-0.770495	8.18315	1.25459e-10	3.71602e-10
YEL060C	PRB1	-0.75413	10.8915	1.28688e-10	3.80971e-10
YGL150C	INO80	-0.664997	9.14061	1.31405e-10	3.88817e-10
YHR094C	HXT1	0.981289	4.19972	1.32594e-10	3.92137e-10
YBR227C	MCX1	0.617682	6.33228	1.36565e-10	4.03675e-10
YJR134C	SGM1	-0.623755	8.35412	1.36808e-10	4.04189e-10
YPL153C	RAD53	-0.808464	4.93474	1.37027e-10	4.04631e-10
YLR314C	CDC3	-0.624047	6.79855	1.39671e-10	4.1223e-10
YPL039W	NOT_AVAILABLE	0.685658	5.61326	1.40234e-10	4.13684e-10
YDL112W	TRM3	-0.785537	6.67083	1.41697e-10	4.17789e-10
YLL003W	SFI1	-0.586168	7.00879	1.46854e-10	4.32775e-10
YOL126C	MDH2	0.644594	8.17896	1.47013e-10	4.33026e-10
YPR093C	ASR1	-0.873511	5.10945	1.47404e-10	4.33956e-10
YCR019W	MAK32	0.886241	4.74369	1.48344e-10	4.36503e-10
YBR088C	POL30	-0.717101	5.36967	1.5061e-10	4.42947e-10
YOR156C	NFI1	-0.598423	7.25109	1.51174e-10	4.44384e-10
YEL016C	NPP2	-0.715414	5.48132	1.52079e-10	4.46819e-10
YJR039W	NOT_AVAILABLE	-0.707022	6.55868	1.54693e-10	4.54271e-10
YGR116W	SPT6	-0.730563	9.94237	1.55947e-10	4.57721e-10
YML014W	TRM9	0.855615	4.75959	1.6223e-10	4.75924e-10
YHL016C	DUR3	0.772043	5.68649	1.63558e-10	4.79578e-10
YDR265W	PEX10	-0.655299	6.60312	1.68217e-10	4.92992e-10
YGL153W	PEX14	-0.631154	6.42528	1.71056e-10	5.0106e-10
YPL236C	ENV7	-0.607397	6.57174	1.71306e-10	5.01542e-10
YDL105W	NSE4	-0.791442	4.92706	1.76869e-10	5.17569e-10
YAL051W	OAF1	-0.549411	7.43263	1.78465e-10	5.21977e-10
YKR077W	MSA2	1.30129	5.03584	1.78821e-10	5.22755e-10
YDR147W	EKI1	-0.686595	7.55783	1.8287e-10	5.34324e-10
YML029W	USA1	-0.55275	7.21752	1.86911e-10	5.4586e-10
YDR052C	DBF4	0.601179	7.49451	1.88174e-10	5.49274e-10
[truncated: 3,836 more rows]

## Sheet: 30 mins
genes	Symbol	logFC	logCPM	PValue	FDR
YIL057C	RGI2	-7.27491	8.50921	0	0
YOR375C	GDH1	6.97728	10.8218	0	0
YPL058C	PDR12	6.4307	11.6669	0	0
YGR236C	SPG1	-6.38997	9.22173	0	0
YKR039W	GAP1	5.9902	11.0492	0	0
YHR126C	ANS1	5.87101	9.76133	0	0
YMR241W	YHM2	5.38364	8.90684	0	0
YPR030W	CSR2	-4.92258	11.2101	0	0
YOR019W	NOT_AVAILABLE	-4.81343	7.73536	0	0
YLR300W	EXG1	4.79194	7.69389	0	0
YKR093W	PTR2	4.74755	9.67484	0	0
YNL142W	MEP2	4.65225	9.52353	0	0
YIL118W	RHO3	4.40347	7.10724	0	0
YBR280C	SAF1	-4.37112	7.80977	0	0
YNL093W	YPT53	-4.31557	7.55679	0	0
YDR358W	GGA1	-4.30155	7.52342	0	0
YBL039C	URA7	4.29862	7.10547	0	0
YPL119C	DBP1	-4.45531	8.58514	5.776497e-316	1.863562e-313
YHR049W	FSH1	4.38377	7.47636	1.837046e-314	5.614592e-312
YNR002C	ATO2	4.75442	9.83458	7.489871e-314	2.174684e-311
YOR340C	RPA43	4.33011	6.93281	3.60256e-308	9.96193e-306
YER055C	HIS1	3.83842	7.3062	6.03468e-308	1.59288e-305
YDR346C	SVF1	3.36337	7.4264	3.83607e-289	9.68524e-287
YDL014W	NOP1	4.32345	8.88065	5.33186e-287	1.29009e-284
YNL112W	DBP2	4.73997	9.23018	1.34672e-285	3.12816e-283
YER043C	SAH1	4.74001	9.12772	2.32045e-283	5.18262e-281
YLL012W	YEH1	3.38338	7.6355	4.37474e-282	9.40893e-280
YKL171W	NNK1	-3.48928	7.79481	5.20358e-282	1.07918e-279
YNL194C	NOT_AVAILABLE	-4.90057	8.61029	5.05675e-279	1.01257e-276
YEL071W	DLD3	4.29784	9.94662	6.1446e-279	1.18939e-276
YMR217W	GUA1	4.14344	9.3864	3.19529e-278	5.9855e-276
YKL068W-A	NOT_AVAILABLE	4.16121	7.11816	2.41838e-277	4.3886e-275
YGR159C	NSR1	4.29539	9.55459	1.13725e-275	2.00121e-273
YJL141C	YAK1	-4.09504	9.13285	2.26382e-273	3.86647e-271
YHR179W	OYE2	6.19344	8.16367	2.67042e-272	4.43061e-270
YHR087W	RTC3	-7.07444	8.61178	1.0356e-270	1.67049e-268
YLR149C	NOT_AVAILABLE	-4.5854	9.29116	2.06701e-270	3.24408e-268
YDR330W	UBX5	-3.96207	8.03713	6.6804e-270	1.02087e-267
YMR053C	STB2	-3.71658	7.95679	5.08148e-267	7.5662e-265
YLR009W	RLP24	3.3544	7.47284	1.02837e-266	1.49293e-264
YOR310C	NOP58	3.94648	7.86015	1.49653e-266	2.1196e-264
YLR299W	ECM38	4.32203	7.75055	1.9494e-264	2.69527e-262
YLR175W	CBF5	4.02996	8.84736	9.29819e-263	1.25569e-260
YLR327C	TMA10	-4.81254	10.2802	2.92381e-259	3.85876e-257
YER049W	TPA1	3.29266	7.45177	4.6396e-259	5.98714e-257
YHL021C	AIM17	-4.23521	7.08642	3.66657e-257	4.62864e-255
YMR140W	SIP5	-3.35309	7.94686	7.78173e-257	9.61457e-255
YKL110C	KTI12	4.63118	6.63196	8.49254e-252	1.02742e-249
YPR138C	MEP3	5.74406	5.7042	1.62331e-249	1.92379e-247
YGL120C	PRP43	3.61695	8.58907	3.04927e-246	3.54143e-244
YDR070C	FMP16	-5.24391	10.0885	3.6948e-246	4.207e-244
YCR010C	ADY2	-4.179	9.1217	2.20324e-245	2.46043e-243
YOL084W	PHM7	-5.12267	11.1427	5.59159e-245	6.12649e-243
YKL029C	MAE1	3.73101	7.7178	8.50826e-245	9.14954e-243
YPL247C	NOT_AVAILABLE	-3.43464	8.04891	1.7934e-243	1.89351e-241
YMR290C	HAS1	3.44112	8.08831	4.19115e-242	4.34607e-240
YGL253W	HXK2	4.17548	7.95022	5.14885e-241	5.2455e-239
YOL136C	PFK27	3.92282	6.94378	1.77435e-239	1.77649e-237
YKR092C	SRP40	3.45429	7.14726	7.68825e-238	7.56706e-236
YDL113C	ATG20	-2.95037	7.32001	1.71995e-237	1.66463e-235
YDR002W	YRB1	3.24658	7.35993	1.21241e-236	1.15418e-234
YLR060W	FRS1	4.04964	7.90223	1.46741e-235	1.37439e-233
YOR173W	DCS2	-3.72067	8.60169	1.38089e-233	1.27283e-231
YLL055W	YCT1	3.44994	7.34288	1.09077e-232	9.89706e-231
YNL195C	NOT_AVAILABLE	-4.0856	10.476	8.17059e-231	7.29948e-229
YBR126C	TPS1	-4.07968	8.7988	3.08632e-230	2.71549e-228
YOR220W	RCN2	-4.57866	8.9519	1.48672e-229	1.28857e-227
YML118W	NGL3	-3.97027	7.10525	2.98341e-228	2.54775e-226
YDL222C	FMP45	-4.88837	9.35038	3.52879e-228	2.96981e-226
YOR051C	ETT1	3.71445	6.99245	1.13536e-227	9.41865e-226
YJL057C	IKS1	-3.14071	7.88068	3.65231e-226	2.98718e-224
YNL200C	NOT_AVAILABLE	-4.22684	6.96183	6.25026e-224	5.04101e-222
YPL081W	RPS9A	3.52287	7.54707	1.40143e-222	1.11481e-220
YDR524C-B	NOT_AVAILABLE	3.74513	8.53174	4.77513e-222	3.74719e-220
YJL066C	MPM1	-3.38504	6.8394	1.8073e-218	1.39933e-216
YOR108W	LEU9	3.25863	7.47376	1.11757e-217	8.53911e-216
YDR247W	VHS1	-3.86909	8.64705	4.98426e-217	3.75891e-215
YBR104W	YMC2	3.67438	6.70731	5.22793e-217	3.89213e-215
YCR016W	NOT_AVAILABLE	3.44656	6.55537	8.2308e-214	6.05016e-212
YDL022W	GPD1	-4.82904	10.7093	3.49014e-213	2.53341e-211
YBL081W	NOT_AVAILABLE	3.70741	7.25218	7.57319e-213	5.42932e-211
YPR009W	SUT2	3.73911	6.55541	2.47251e-212	1.75096e-210
YOR161C	PNS1	-3.69806	8.277	8.42345e-212	5.89337e-210
YJL185C	ATG36	-3.78166	8.0661	2.23969e-211	1.54832e-209
YML004C	GLO1	-3.86524	9.36057	2.41689e-211	1.65116e-209
YMR131C	RRB1	3.9476	8.5826	8.3838e-211	5.66102e-209
YBL086C	NOT_AVAILABLE	-3.21287	7.90803	2.74968e-208	1.83533e-206
YOL058W	ARG1	4.31058	10.1559	6.16537e-208	4.06844e-206
YKR043C	SHB17	2.90733	7.14221	1.19623e-206	7.80508e-205
YPL265W	DIP5	4.8252	9.22127	3.83595e-206	2.47504e-204
YPR184W	GDB1	-3.99872	9.47979	5.06509e-205	3.23219e-203
YIL077C	NOT_AVAILABLE	-2.85535	7.74013	9.54443e-205	6.0244e-203
YGR243W	MPC3	-3.53656	9.46738	1.97211e-202	1.2314e-200
YDR074W	TPS2	-4.012	10.0235	2.32677e-202	1.4374e-200
YPR033C	HTS1	2.7528	7.14976	3.82115e-202	2.33573e-200
YDL039C	PRM7	2.96679	7.45379	4.23765e-201	2.56334e-199
YOL016C	CMK2	-3.58076	7.76298	4.40844e-201	2.63915e-199
YKL078W	DHR2	3.8631	6.08179	7.24723e-201	4.29435e-199
YOL124C	TRM11	3.50183	6.63389	5.77559e-200	3.38777e-198
YER158C	NOT_AVAILABLE	3.01421	7.22219	8.96705e-200	5.20717e-198
YEL026W	SNU13	3.75019	6.66554	1.94493e-199	1.11824e-197
YJL208C	NUC1	3.77036	6.43204	5.37153e-196	3.05809e-194
YIL009W	FAA3	-2.70386	7.04959	8.03689e-196	4.53109e-194
YKL050C	NOT_AVAILABLE	-3.32968	9.95567	1.04325e-195	5.82512e-194
YBR296C	PHO89	-4.7559	11.6487	1.43193e-195	7.91923e-194
YCL025C	AGP1	3.53966	9.48246	1.54933e-195	8.48767e-194
YLR372W	ELO3	5.15889	6.40764	2.38246e-195	1.29299e-193
YPR145W	ASN1	4.35369	9.5833	2.87255e-195	1.54453e-193
YGL012W	ERG4	3.48826	6.69388	3.9083e-194	2.08216e-192
YJL094C	KHA1	-2.99854	8.11402	1.57166e-193	8.29693e-192
YDR034W-B	NOT_AVAILABLE	-4.82186	5.8664	2.31599e-193	1.21162e-191
YGR152C	RSR1	4.0038	6.36183	3.18739e-193	1.6526e-191
YGR245C	SDA1	3.07505	8.68405	5.86444e-193	3.0137e-191
YAL034C	FUN19	-3.52218	8.31727	4.6598e-191	2.37364e-189
YDR259C	YAP6	3.18162	6.47161	1.92525e-190	9.72167e-189
YPR074C	TKL1	4.2474	8.68404	9.75987e-186	4.88583e-184
YOL073C	DSC2	-2.58507	7.0239	1.0603e-185	5.26253e-184
YDL169C	UGX2	-3.34419	7.73632	4.8343e-185	2.37905e-183
YDR345C	HXT3	4.97452	8.44486	5.44667e-185	2.65788e-183
YNR012W	URK1	3.20771	6.22841	1.06509e-184	5.15417e-183
YHR068W	DYS1	2.82714	7.00044	1.3527e-183	6.49182e-182
YPL212C	PUS1	2.94619	8.12357	3.89451e-183	1.85372e-181
YBR082C	UBC4	3.20013	8.03192	5.07795e-183	2.39737e-181
YML100W	TSL1	-4.43614	8.40011	1.22508e-182	5.73713e-181
YPL222W	FMP40	-3.28256	10.0515	1.27499e-182	5.92309e-181
YGL156W	AMS1	-3.38572	10.0051	3.66282e-182	1.6881e-180
YLR120C	YPS1	-3.10362	7.77663	1.13665e-181	5.19728e-180
YOR342C	NOT_AVAILABLE	3.00986	6.80943	2.4681e-181	1.11971e-179
YDL085W	NDE2	-3.39815	8.72161	7.74277e-181	3.48545e-179
YLR113W	HOG1	3.17724	7.10465	8.47334e-181	3.78498e-179
YLR178C	TFS1	-3.72169	7.95173	2.79072e-180	1.23708e-178
YML056C	IMD4	3.42989	6.46485	1.12557e-179	4.95167e-178
YPL147W	PXA1	-3.09008	8.11016	1.24216e-179	5.42346e-178
YGL225W	VRG4	3.67349	6.94248	1.9726e-179	8.54843e-178
YAL017W	PSK1	-2.99322	8.12953	2.34347e-179	1.00804e-177
YMR160W	NOT_AVAILABLE	-3.03922	7.03896	5.151e-179	2.1994e-177
YOL123W	HRP1	4.21115	9.19872	5.35623e-179	2.27034e-177
YPL123C	RNY1	-3.27849	6.71669	1.99934e-178	8.41315e-177
YLR053C	NOT_AVAILABLE	-4.21889	6.73313	3.12638e-178	1.30611e-176
YKR042W	UTH1	3.72005	9.10125	1.28142e-177	5.31513e-176
YLR293C	GSP1	2.8909	8.23705	1.51876e-177	6.25493e-176
YIL124W	AYR1	-2.6705	7.25787	2.81757e-177	1.15223e-175
YJL158C	CIS3	4.31396	7.2287	1.08482e-176	4.40527e-175
YOR101W	RAS1	3.28043	6.60983	2.52236e-176	1.01718e-174
YBR084W	MIS1	3.44658	7.10017	1.13268e-172	4.53619e-171
YPL240C	HSP82	-3.15617	8.76585	6.51837e-172	2.59261e-170
YML111W	BUL2	2.86013	6.71583	1.05942e-171	4.18505e-170
YBR139W	NOT_AVAILABLE	-2.85547	7.61772	1.27001e-171	4.98306e-170
YOR328W	PDR10	-3.64874	11.4873	2.31215e-171	9.01119e-170
YPR145C-A	NOT_AVAILABLE	-4.40501	6.27854	4.5122e-171	1.74682e-169
YLR237W	THI7	4.20156	8.903	4.73869e-171	1.82236e-169
YHR104W	GRE3	-2.9746	7.43068	7.98872e-171	3.05201e-169
YMR280C	CAT8	-3.03731	8.79897	1.73465e-170	6.58373e-169
YHR063C	PAN5	3.32381	6.21054	3.17546e-170	1.1974e-168
YGL078C	DBP3	2.70309	7.943	2.13788e-169	8.00948e-168
YBR225W	NOT_AVAILABLE	-2.40939	7.50769	4.39454e-169	1.63584e-167
YPR172W	NOT_AVAILABLE	-2.86795	6.72533	2.414e-168	8.92871e-167
YHR097C	NOT_AVAILABLE	-3.16647	10.0208	3.05867e-168	1.12416e-166
YBR142W	MAK5	2.76818	7.90217	5.77406e-168	2.1088e-166
YLR164W	SHH4	-3.20665	8.51551	6.41037e-168	2.32656e-166
YER086W	ILV1	2.93626	8.7815	7.43269e-168	2.68084e-166
YKR076W	ECM4	-3.33806	10.2495	3.01961e-167	1.0824e-165
YGR248W	SOL4	-5.43761	6.66283	1.10356e-166	3.93152e-165
YOL002C	IZH2	3.29177	6.38233	2.751e-166	9.7409e-165
YOL097C	WRS1	2.88983	6.75028	5.4404e-166	1.91469e-164
YMR259C	TRM732	2.98923	6.80539	9.49947e-166	3.3231e-164
YBR249C	ARO4	3.4023	7.9962	1.52366e-165	5.29814e-164
YPR167C	MET16	2.7687	7.84931	2.22398e-165	7.68729e-164
YGL037C	PNC1	-4.18767	9.53782	2.70885e-165	9.30788e-164
YNL220W	ADE12	3.10887	7.23818	6.012e-165	2.05363e-163
YNL141W	AAH1	3.96377	5.97197	2.54399e-164	8.63915e-163
YPL266W	DIM1	2.39531	7.54864	2.76011e-164	9.31857e-163
YEL065W	SIT1	3.04799	7.82411	3.2365e-164	1.08638e-162
YJR070C	LIA1	3.18079	8.34756	4.38132e-163	1.4622e-161
YJL068C	NOT_AVAILABLE	-2.8346	6.73039	6.91354e-163	2.29411e-161
YNR053C	NOG2	2.84978	7.61707	8.24404e-163	2.72006e-161
YNL064C	YDJ1	3.18171	8.52211	2.25307e-162	7.39185e-161
YBR238C	NOT_AVAILABLE	3.88151	6.5335	9.13088e-162	2.97882e-160
YMR139W	RIM11	-2.68557	7.81372	1.65218e-161	5.3599e-160
YJL122W	ALB1	2.83878	6.97737	3.57722e-161	1.15405e-159
YGR123C	PPT1	3.08561	6.0792	5.82553e-161	1.869e-159
YBR214W	SDS24	-3.79178	9.43598	2.38309e-160	7.60363e-159
YPL106C	SSE1	3.00252	9.42374	2.48055e-159	7.87133e-158
YML123C	PHO84	3.36277	5.9923	2.71052e-159	8.55435e-158
YML034W	SRC1	-2.94629	8.76271	4.25492e-159	1.33559e-157
YKL065C	YET1	-2.46814	7.22853	4.49191e-159	1.40239e-157
YDL138W	RGT2	2.95552	7.53463	1.08204e-158	3.36011e-157
YHR089C	GAR1	2.54503	7.57321	3.13841e-158	9.69401e-157
YJR008W	MHO1	-2.7688	7.50302	3.70671e-158	1.13888e-156
YLR249W	YEF3	3.41031	11.9601	1.73924e-157	5.31566e-156
YOR054C	VHS3	-2.8892	8.64908	3.53152e-157	1.07369e-155
YPR042C	PUF2	-2.43321	6.86995	8.65929e-157	2.61898e-155
YHR171W	ATG7	-3.0428	6.62421	9.23963e-157	2.78003e-155
YGL250W	RMR1	-3.48359	6.45182	1.07705e-156	3.22392e-155
YBR106W	PHO88	2.71395	8.6915	1.78212e-156	5.30707e-155
YGR280C	PXR1	2.77739	7.7334	4.9754e-156	1.47409e-154
YDR021W	FAL1	3.40891	6.00127	2.52477e-155	7.4423e-154
YDL149W	ATG9	-2.73383	8.29721	3.35527e-155	9.84044e-154
YDR096W	GIS1	-2.64987	8.69723	6.50632e-155	1.8986e-153
YDL198C	GGC1	3.57656	6.42837	4.42659e-154	1.28526e-152
YIL017C	VID28	-2.87205	8.12878	6.26167e-154	1.80903e-152
YDL213C	NOP6	2.43769	7.05634	1.0695e-153	3.07455e-152
YBR117C	TKL2	-3.72434	10.6901	1.21506e-153	3.4758e-152
YDL229W	SSB1	3.11327	9.69603	3.10463e-153	8.83754e-152
YLR196W	PWP1	2.58423	7.78329	4.52446e-153	1.28164e-151
YMR085W	NOT_AVAILABLE	-2.8759	6.77558	4.92428e-153	1.38812e-151
YCL037C	SRO9	3.42921	7.07205	1.37533e-152	3.85822e-151
YMR250W	GAD1	-3.72386	8.44458	1.52007e-152	4.24377e-151
YNL132W	KRE33	2.90686	7.97928	4.12564e-152	1.1463e-150
YDL234C	GYP7	-3.01061	8.649	4.22393e-152	1.16802e-150
YOL129W	VPS68	-2.36202	7.26029	1.75589e-151	4.83244e-150
YKR081C	RPF2	2.4706	7.55452	9.73278e-151	2.66596e-149
YCR079W	PTC6	-2.26509	7.22088	1.87497e-148	5.11172e-147
YPR114W	NOT_AVAILABLE	3.4425	5.43262	2.59382e-148	7.03847e-147
YKL103C	APE1	-3.051	7.02204	3.20063e-148	8.64469e-147
YEL011W	GLC3	-2.80883	6.64498	1.67073e-147	4.49163e-146
YGL209W	MIG2	4.5398	5.54874	2.74813e-147	7.35409e-146
YJL109C	UTP10	2.7728	8.48743	5.74693e-147	1.53084e-145
YDR255C	RMD5	-2.52105	6.44495	6.5772e-147	1.74401e-145
YGR068C	ART5	3.32564	5.67952	6.88704e-147	1.81786e-145
YOL137W	BSC6	3.2518	5.79342	1.10316e-146	2.89866e-145
YMR278W	PRM15	-2.74165	6.8245	2.09596e-146	5.48255e-145
YOR113W	AZF1	-2.54159	8.48087	4.03039e-146	1.04953e-144
YOL080C	REX4	3.27539	5.47577	4.26047e-146	1.10449e-144
YOR306C	MCH5	3.22894	6.04675	5.02532e-146	1.29698e-144
YOR206W	NOC2	2.54641	7.78702	6.64546e-145	1.70753e-143
YDR321W	ASP1	2.64725	6.53297	1.60292e-144	4.10052e-143
YDR256C	CTA1	-3.1216	9.84095	4.75689e-144	1.21155e-142
YNL248C	RPA49	2.59796	7.79777	9.30238e-144	2.3589e-142
YDR399W	HPT1	2.81754	7.31118	1.95987e-143	4.94825e-142
YPL274W	SAM3	2.68537	8.14164	2.22622e-143	5.59639e-142
YMR090W	NOT_AVAILABLE	-3.02158	8.60649	8.15688e-143	2.04168e-141
YHL024W	RIM4	2.75154	8.59427	1.46211e-142	3.64397e-141
YBR169C	SSE2	-3.07964	8.89971	3.03376e-142	7.52865e-141
YML018C	NOT_AVAILABLE	2.42132	7.10589	1.35306e-141	3.34351e-140
YNL160W	YGP1	-2.72613	6.38447	2.40329e-141	5.91351e-140
YDR479C	PEX29	-2.21649	6.89767	2.50014e-141	6.12587e-140
YNL182C	IPI3	2.94323	7.08284	2.65674e-141	6.48223e-140
YDR258C	HSP78	-2.62902	7.81347	3.73758e-141	9.08123e-140
YGL158W	RCK1	2.69061	7.57011	4.64939e-141	1.12496e-139
YGL166W	CUP2	-2.23219	7.39018	4.77407e-141	1.15033e-139
YMR206W	NOT_AVAILABLE	-3.57936	8.49203	1.02589e-140	2.46171e-139
YKL096W	CWP1	-3.94062	6.30328	1.35122e-139	3.22901e-138
YLR186W	EMG1	2.30158	6.7543	2.83021e-139	6.73568e-138
YNL092W	NOT_AVAILABLE	-2.92346	5.96719	7.23828e-139	1.71562e-137
YJL133C-A	NOT_AVAILABLE	2.7476	7.41118	2.11036e-138	4.98166e-137
YMR284W	YKU70	-2.96611	6.61006	5.4707e-138	1.28617e-136
YAL061W	BDH2	-2.52797	7.302	6.03097e-138	1.41217e-136
YOL077C	BRX1	2.47906	7.75975	1.50385e-137	3.50717e-136
YDR069C	DOA4	-2.36962	7.29855	1.99799e-137	4.64093e-136
YJR062C	NTA1	-2.47824	6.56334	3.83502e-137	8.8725e-136
YBR247C	ENP1	2.66358	7.60639	5.8203e-137	1.34121e-135
YPL211W	NIP7	3.62184	6.41959	6.27712e-137	1.44076e-135
YCR091W	KIN82	-2.67022	6.76312	2.05481e-136	4.69776e-135
YLR454W	FMP27	-2.70124	9.61525	2.40186e-136	5.46966e-135
YGL030W	RPL30	2.63512	7.94587	3.46686e-136	7.86409e-135
YGR185C	TYS1	2.38538	7.52917	3.75013e-136	8.47355e-135
YJL164C	TPK1	-3.87914	7.60559	6.93876e-136	1.56176e-134
YBR026C	ETR1	-2.65205	8.40028	1.20214e-135	2.6953e-134
YIR031C	DAL7	2.81919	6.61608	1.32481e-135	2.95892e-134
YKL212W	SAC1	2.4159	7.00958	2.21778e-135	4.93435e-134
YMR239C	RNT1	3.05425	6.23914	2.90668e-135	6.4424e-134
YLR345W	NOT_AVAILABLE	-2.60342	9.32114	3.05441e-135	6.7441e-134
YNL020C	ARK1	-2.52437	6.94478	3.50179e-135	7.70261e-134
YIL055C	NOT_AVAILABLE	-2.80532	9.43363	6.63012e-135	1.45287e-133
YDL197C	ASF2	-2.29041	7.53631	7.68694e-135	1.67812e-133
YER020W	GPA2	-2.65959	9.10254	1.82192e-134	3.96251e-133
YDR089W	NOT_AVAILABLE	2.7534	7.5694	3.95208e-134	8.56332e-133
YKL151C	NOT_AVAILABLE	-2.88122	7.07387	4.42679e-134	9.55627e-133
YHR052W	CIC1	2.50638	7.52711	5.12439e-134	1.10212e-132
YNL175C	NOP13	2.6212	7.41384	8.58627e-134	1.83987e-132
YPR137W	RRP9	2.27851	7.70339	1.38003e-133	2.94627e-132
YHR008C	SOD2	-2.42094	8.12343	1.40604e-133	2.99079e-132
YLR070C	XYL2	-3.69613	6.39077	1.72518e-133	3.65625e-132
YOR095C	RKI1	3.4577	5.3467	3.18156e-133	6.71829e-132
YLL041C	SDH2	-2.75902	8.52185	1.35697e-132	2.85505e-131
YKL195W	MIA40	-2.51348	7.20064	1.72356e-132	3.61326e-131
YMR118C	SHH3	-4.41021	9.09925	6.66465e-132	1.39214e-130
YEL030W	ECM10	-2.79566	7.22453	2.97649e-131	6.19516e-130
YKL216W	URA1	2.70837	8.00627	4.16747e-131	8.64303e-130
YHR003C	TCD1	2.64101	6.32335	7.81579e-131	1.61517e-129
YBL101C	ECM21	-2.79977	9.11231	1.08999e-130	2.24452e-129
YOR337W	TEA1	2.61156	7.04856	1.42153e-130	2.9169e-129
YBR059C	AKL1	-2.62736	8.84022	1.79255e-130	3.66525e-129
YMR318C	ADH6	3.78911	9.0919	2.815e-130	5.73569e-129
YDL037C	BSC1	2.98992	5.59117	4.64845e-130	9.4383e-129
YPL093W	NOG1	2.74859	8.71343	5.48433e-130	1.10967e-128
YAL025C	MAK16	2.4225	8.0593	1.35142e-129	2.7249e-128
YML080W	DUS1	2.29015	6.72475	2.92523e-129	5.87779e-128
YOR341W	RPA190	2.79332	8.75635	4.141e-129	8.29199e-128
YNL202W	SPS19	-3.33472	6.27306	4.64131e-129	9.26189e-128
YDR465C	RMT2	2.15893	7.3371	6.34624e-129	1.26208e-127
YGL202W	ARO8	2.36857	7.39858	1.4556e-128	2.88487e-127
YNL062C	GCD10	2.2837	6.91903	5.77937e-128	1.14034e-126
YBR239C	ERT1	3.03644	5.46955	5.79301e-128	1.14034e-126
YGR191W	HIP1	2.20998	7.24067	9.82091e-128	1.92669e-126
YNL113W	RPC19	2.63857	6.34565	3.01756e-127	5.9e-126
YOR036W	PEP12	-2.37819	8.12646	1.09599e-126	2.13572e-125
YHR128W	FUR1	2.44644	6.67789	1.80935e-126	3.51401e-125
YPL210C	SRP72	2.11536	7.38826	2.79592e-126	5.41197e-125
YCR073W-A	SOL2	-2.09232	7.63233	6.93728e-126	1.33836e-124
YMR304W	UBP15	-2.57248	8.95842	9.89568e-126	1.90279e-124
YFL014W	HSP12	-2.97228	12.042	9.96682e-126	1.91014e-124
YLR219W	MSC3	-2.62083	9.20814	1.69439e-125	3.23662e-124
YDR293C	SSD1	-2.55139	10.6496	2.55659e-125	4.86757e-124
YPL203W	TPK2	-3.21088	8.07698	3.50208e-125	6.64595e-124
YDR060W	MAK21	2.49253	8.95261	8.8808e-125	1.67983e-123
YDR204W	COQ4	-2.52382	6.29238	1.1988e-124	2.2602e-123
YBR128C	ATG14	-3.06351	5.45511	2.75606e-124	5.17944e-123
YJR091C	JSN1	-2.81287	9.10774	6.08913e-124	1.14063e-122
YGR237C	NOT_AVAILABLE	-2.26326	8.01529	1.47656e-123	2.75704e-122
YMR244W	NOT_AVAILABLE	3.16344	8.42556	4.14996e-123	7.72398e-122
YBR241C	NOT_AVAILABLE	-2.76428	9.03394	4.51701e-123	8.38028e-122
YPL119C-A	NOT_AVAILABLE	-4.05927	5.78617	4.66352e-123	8.62454e-122
YDR165W	TRM82	2.18209	6.95636	5.68709e-123	1.04841e-121
YAL028W	FRT2	-3.16293	5.66382	1.23272e-122	2.26532e-121
YIR012W	SQT1	2.4459	7.19401	1.58718e-122	2.90749e-121
YIL136W	OM45	-3.76984	10.785	1.72002e-122	3.14093e-121
YNL115C	NOT_AVAILABLE	-3.09475	8.81429	4.64413e-122	8.45406e-121
YGR194C	XKS1	-2.81504	6.17813	4.69371e-122	8.51762e-121
YGR174C	CBP4	-3.18296	7.05823	6.07282e-122	1.09859e-120
YMR303C	ADH2	-3.4157	8.10012	2.20519e-121	3.97688e-120
YLR017W	MEU1	2.52322	8.41438	2.23098e-121	4.01093e-120
YLR435W	TSR2	2.70315	6.4533	2.48928e-121	4.46149e-120
YMR300C	ADE4	2.56904	8.43799	4.79556e-121	8.56855e-120
YER056C	FCY2	3.61213	8.69121	5.08676e-121	9.06098e-120
YJL171C	NOT_AVAILABLE	3.07763	5.72421	8.46843e-121	1.50386e-119
YDR382W	RPP2B	2.73781	8.11974	1.2076e-120	2.13797e-119
YNR026C	SEC12	2.19294	6.64444	1.45493e-120	2.56802e-119
YKL109W	HAP4	2.99004	6.98128	1.75002e-120	3.07951e-119
YMR323W	ERR3	-3.3919	6.52531	2.02119e-120	3.54594e-119
YEL047C	FRD1	2.3584	7.66572	2.28721e-120	4.00056e-119
YHR016C	YSC84	-2.10592	7.19156	2.55875e-120	4.46206e-119
YBL075C	SSA3	-3.21524	12.1488	6.79025e-120	1.18057e-118
YCR087C-A	NOT_AVAILABLE	3.70268	4.92728	9.39205e-120	1.62805e-118
YGR043C	NQM1	-3.18259	9.99314	1.04369e-119	1.80378e-118
YCR030C	SYP1	-2.6115	8.06603	2.36656e-119	4.07793e-118
YOR004W	UTP23	2.10563	6.87398	3.691e-119	6.34132e-118
YHR046C	INM1	2.72034	5.75957	3.87255e-119	6.63361e-118
YKL168C	KKQ8	-2.12393	6.51255	6.00879e-119	1.02627e-117
YDL199C	NOT_AVAILABLE	-2.12798	7.87349	8.3195e-119	1.41676e-117
YHR080C	NOT_AVAILABLE	-2.27366	8.55027	1.24459e-118	2.11325e-117
YNR027W	BUD17	2.73109	6.09168	1.56468e-118	2.64901e-117
YKL107W	NOT_AVAILABLE	-4.2276	9.50257	1.72471e-118	2.91145e-117
YBR053C	NOT_AVAILABLE	-3.18318	6.34669	2.78177e-118	4.68225e-117
YOR252W	TMA16	2.837	5.63556	1.80487e-117	3.02915e-116
YER131W	RPS26B	2.60164	7.84536	2.60281e-117	4.35577e-116
YDR398W	UTP5	2.32155	7.54436	2.76088e-117	4.60702e-116
YPL166W	ATG29	-3.15768	4.96979	4.12475e-117	6.86316e-116
YGL035C	MIG1	2.41894	8.0933	4.73275e-117	7.85231e-116
YNR003C	RPC34	3.14995	5.77143	5.65109e-117	9.34926e-116
YJL212C	OPT1	2.74552	8.38328	1.07787e-116	1.77819e-115
YOR035C	SHE4	-2.74491	8.17259	1.09046e-116	1.79385e-115
YGR130C	NOT_AVAILABLE	-3.32988	9.9028	1.12872e-116	1.85155e-115
YKL001C	MET14	2.849	8.1087	1.6217e-116	2.65274e-115
YJR033C	RAV1	-1.9696	7.24169	3.34275e-116	5.45262e-115
YLR285W	NNT1	2.44845	6.39371	3.46226e-116	5.63174e-115
YJL045W	NOT_AVAILABLE	-3.09693	7.85354	1.01126e-115	1.64032e-114
YML030W	RCF1	-2.74463	5.47393	1.09033e-115	1.76366e-114
YOR226C	ISU2	3.05215	6.32805	2.40339e-115	3.87681e-114
YBR132C	AGP2	-2.6256	5.77549	2.67943e-115	4.3101e-114
YLR059C	REX2	3.15986	5.34728	2.72791e-115	4.37596e-114
YDR470C	UGO1	-2.11485	6.75775	2.84178e-115	4.54607e-114
YMR084W	NOT_AVAILABLE	-2.8428	5.24609	4.74523e-115	7.57021e-114
YHR183W	GND1	3.70549	7.89515	5.92218e-115	9.42194e-114
YJL088W	ARG3	2.56285	9.3367	1.1463e-114	1.81873e-113
YKL009W	MRT4	2.7367	7.57919	1.53754e-114	2.43283e-113
YJL069C	UTP18	2.14087	7.06357	1.82604e-114	2.88147e-113
YMR307W	GAS1	2.64598	6.95773	2.30136e-114	3.62168e-113
YJL144W	NOT_AVAILABLE	-2.75444	7.15094	3.26214e-114	5.11979e-113
YJL163C	NOT_AVAILABLE	-2.50707	8.46162	6.14794e-114	9.62293e-113
YIL087C	AIM19	-2.37322	6.20244	9.14983e-114	1.42831e-112
YDR441C	APT2	2.47595	7.0498	1.71351e-113	2.66766e-112
YDL167C	NRP1	2.50849	7.12289	4.38902e-113	6.81472e-112
YBR154C	RPB5	2.70865	7.0025	7.62924e-113	1.18141e-111
YDL223C	HBT1	-3.30751	12.8592	8.45698e-113	1.30611e-111
YNL134C	NOT_AVAILABLE	-2.50691	9.52939	1.3014e-112	2.00457e-111
YDR037W	KRS1	3.78906	5.00061	1.68969e-112	2.59578e-111
YNL124W	NAF1	2.3332	7.86179	3.45649e-112	5.296e-111
YNL002C	RLP7	2.16203	8.20711	7.37978e-112	1.12775e-110
YPL201C	YIG1	-2.51939	6.57107	2.4455e-111	3.72731e-110
YDR119W	VBA4	2.24541	6.95149	3.09687e-111	4.70773e-110
YNR070W	PDR18	-2.55041	8.25468	3.42734e-111	5.19649e-110
YBR034C	HMT1	2.23818	7.26801	3.93268e-111	5.94715e-110
YJR148W	BAT2	2.05877	7.69905	6.31709e-111	9.52814e-110
YGL227W	VID30	-2.44107	8.12118	7.65385e-111	1.15145e-109
YHR106W	TRR2	-2.74517	7.94451	1.53254e-110	2.2996e-109
YDR412W	RRP17	2.32224	6.50243	6.74629e-110	1.00968e-108
YNL301C	RPL18B	1.9747	7.62002	7.67258e-110	1.14536e-108
YKL085W	MDH1	-1.98983	7.66499	1.51093e-109	2.24973e-108
YMR110C	HFD1	-3.17644	9.06462	2.06458e-109	3.06624e-108
YMR114C	NOT_AVAILABLE	-2.52892	9.33023	2.77781e-109	4.11499e-108
YOL052C	SPE2	2.65927	5.69032	3.71904e-109	5.49528e-108
YBL028C	NOT_AVAILABLE	3.17935	5.66646	4.25123e-109	6.2657e-108
YDR150W	NUM1	-2.64026	9.94652	5.04231e-109	7.41284e-108
YBR073W	RDH54	2.38885	6.54964	6.01297e-109	8.8175e-108
YHR085W	IPI1	2.73904	5.65077	8.97843e-109	1.31329e-107
YFR017C	IGD1	-2.3212	7.83093	1.32914e-108	1.93927e-107
YIL078W	THS1	2.76889	8.27844	2.37863e-108	3.46184e-107
YLR401C	DUS3	2.01857	7.78811	2.63483e-108	3.82511e-107
YHR065C	RRP3	2.2463	7.04518	3.09001e-108	4.47473e-107
YKL065W-A	NOT_AVAILABLE	-4.02558	8.73019	4.68361e-108	6.76561e-107
YLR197W	NOP56	2.60136	8.59603	5.99107e-108	8.63279e-107
YJR059W	PTK2	-2.49496	8.48929	3.10227e-107	4.45912e-106
YKL062W	MSN4	2.77017	8.08656	5.25074e-107	7.52866e-106
YIR027C	DAL1	4.07621	4.40581	1.22378e-106	1.75037e-105
YJL155C	FBP26	-2.261	7.23591	3.74841e-106	5.34817e-105
YBL047C	EDE1	-2.28595	9.57564	4.67647e-106	6.65595e-105
YOR047C	STD1	2.99181	5.43235	6.71853e-106	9.539e-105
YDL081C	RPP1A	2.15918	8.18877	8.17573e-106	1.15796e-104
YOR243C	PUS7	1.94779	7.40613	1.00151e-105	1.41503e-104
YEL072W	RMD6	2.87527	5.34656	1.55328e-105	2.1893e-104
YFR053C	HXK1	-2.62396	7.31285	1.94042e-105	2.72833e-104
YHR084W	STE12	2.03498	7.6807	3.3562e-105	4.7076e-104
YGL203C	KEX1	2.15989	7.22398	4.63156e-105	6.48083e-104
YCL040W	GLK1	-2.8283	9.2891	7.43636e-105	1.03805e-103
YNR047W	FPK1	-2.22087	8.59715	8.83996e-105	1.23102e-103
YML117W	NAB6	-2.24422	8.88549	1.87222e-104	2.60095e-103
YDR533C	HSP31	-2.12312	7.78918	1.94682e-104	2.69814e-103
YGL148W	ARO2	2.05791	7.58867	3.6458e-104	5.04076e-103
YJR124C	NOT_AVAILABLE	2.79555	5.4525	8.48294e-104	1.17008e-102
YHR195W	NVJ1	-2.16117	7.29372	1.32854e-103	1.82816e-102
YPR026W	ATH1	-2.17974	8.32082	3.32654e-103	4.56672e-102
YDR083W	RRP8	2.22748	7.30476	4.55307e-103	6.23577e-102
YJR111C	NOT_AVAILABLE	2.68821	5.9743	5.51208e-103	7.53144e-102
YDR101C	ARX1	2.2676	8.07117	5.76805e-103	7.86269e-102
YPL028W	ERG10	-1.85873	7.45134	9.13699e-103	1.24259e-101
YDL218W	NOT_AVAILABLE	-4.68551	10.917	1.16134e-102	1.57568e-101
YLR450W	HMG2	-1.86953	7.70875	1.53027e-102	2.07139e-101
YDR072C	IPT1	2.8528	5.6764	2.10517e-102	2.84296e-101
YPL273W	SAM4	2.8341	5.75481	2.24762e-102	3.02829e-101
YML043C	RRN11	2.99821	5.08853	2.28482e-102	3.07128e-101
YHL007C	STE20	2.10039	7.94562	2.7925e-102	3.74505e-101
YDL091C	UBX3	-2.17035	7.56043	3.11886e-102	4.17308e-101
YGR208W	SER2	2.94447	5.21573	3.26413e-102	4.35742e-101
YLR080W	EMP46	-3.26147	7.41801	7.10551e-102	9.4637e-101
YOL083W	ATG34	-2.39887	9.51204	7.35947e-102	9.77951e-101
YJL103C	GSM1	-2.13054	8.17316	1.52129e-101	2.01692e-100
YGL006W	PMC1	-2.34215	9.30484	1.78458e-101	2.3606e-100
YOR100C	CRC1	2.38894	7.93711	1.93006e-101	2.54724e-100
YJL116C	NCA3	3.93998	7.42518	1.98461e-101	2.6133e-100
YIR032C	DAL3	4.03658	5.39347	3.30277e-101	4.33918e-100
YNL163C	RIA1	2.02571	7.84506	4.05449e-101	5.31476e-100
YBR078W	ECM33	2.70152	8.64819	4.19704e-101	5.48923e-100
YOR032C	HMS1	3.82144	4.55735	4.21165e-101	5.49596e-100
YGR143W	SKN1	-2.31341	9.80931	6.79462e-101	8.84671e-100
YPR169W	JIP5	2.01199	7.90014	8.85349e-101	1.15016e-99
YIR036C	IRC24	-2.84744	5.61915	9.24421e-101	1.19824e-99
YBR155W	CNS1	2.1513	6.98492	1.81163e-100	2.34302e-99
YPL024W	RMI1	1.94762	6.97287	4.65525e-100	6.00734e-99
YHR025W	THR1	2.16643	7.07616	4.68936e-100	6.03794e-99
YKL020C	SPT23	-2.10247	9.1208	5.01285e-100	6.44018e-99
YFL042C	NOT_AVAILABLE	-2.19314	7.12665	9.93392e-100	1.27343e-98
YCL054W	SPB1	2.14154	8.8713	1.04392e-99	1.33525e-98
YNL281W	HCH1	2.3829	5.8825	1.26094e-99	1.60929e-98
YOR281C	PLP2	2.28747	6.15164	1.91185e-99	2.43468e-98
YLR244C	MAP1	2.46713	7.04498	4.88731e-99	6.2102e-98
YPL226W	NEW1	2.27134	8.94694	7.30621e-99	9.26357e-98
YML053C	NOT_AVAILABLE	-1.93912	7.01816	7.40502e-99	9.3684e-98
YLL008W	DRS1	2.19962	8.16042	1.14005e-98	1.43918e-97
YNL261W	ORC5	2.70777	5.38344	1.3355e-98	1.68227e-97
YGL029W	CGR1	3.1086	5.67256	1.95109e-98	2.45238e-97
YMR311C	GLC8	-2.27795	9.01539	2.07576e-98	2.60345e-97
YCR057C	PWP2	2.05054	7.68284	3.03435e-98	3.79752e-97
YGL059W	PKP2	-2.32539	7.64622	4.61577e-98	5.76425e-97
YMR105C	PGM2	-2.0236	7.11143	6.44356e-98	8.02956e-97
YDR306C	NOT_AVAILABLE	-2.22771	7.67037	1.09831e-97	1.36571e-96
YBR158W	AMN1	2.50606	6.4005	1.20512e-97	1.49533e-96
YBR097W	VPS15	-2.4491	6.20175	1.57949e-97	1.95567e-96
YOR335C	ALA1	2.22036	8.69657	1.84365e-97	2.27789e-96
YDR341C	NOT_AVAILABLE	2.15684	8.57211	3.53257e-97	4.35534e-96
YBL050W	SEC17	-2.10318	8.10835	3.77345e-97	4.64246e-96
YGL099W	LSG1	2.02718	7.19487	4.268e-97	5.2398e-96
YJR069C	HAM1	2.67955	5.26237	4.83184e-97	5.91952e-96
YOL140W	ARG8	2.1766	7.19008	5.37635e-97	6.57272e-96
YGR128C	UTP8	2.12918	7.48289	5.7943e-97	7.0688e-96
YOR018W	ROD1	-1.92775	7.01784	8.30626e-97	1.01121e-95
YMR296C	LCB1	1.92167	7.41043	8.35712e-97	1.01527e-95
YNL305C	BXI1	-2.43312	8.54041	8.98545e-97	1.08932e-95
YIL079C	AIR1	2.15452	6.54123	1.06809e-96	1.29217e-95
YNL111C	CYB5	2.95142	6.07219	1.44979e-96	1.7503e-95
YDR032C	PST2	-2.03204	6.9138	3.20009e-96	3.85537e-95
YOR287C	RRP36	2.7052	6.14644	6.73121e-96	8.09278e-95
YMR146C	TIF34	2.1963	8.09331	8.11007e-96	9.73041e-95
YNL234W	NOT_AVAILABLE	2.11991	6.82955	9.19302e-96	1.1007e-94
YIL033C	BCY1	-2.27386	8.95298	1.57605e-95	1.88315e-94
YLR051C	FCF2	2.42075	6.32297	2.57242e-95	3.06736e-94
YIL097W	FYV10	-2.61914	7.49138	3.35518e-95	3.99253e-94
YLR129W	DIP2	2.02123	7.64527	3.44864e-95	4.09535e-94
YLR370C	ARC18	-1.8063	7.25103	3.49708e-95	4.14439e-94
YHR066W	SSF1	2.17026	7.2523	4.18952e-95	4.9549e-94
YPL112C	PEX25	2.14529	6.23115	4.45994e-95	5.264e-94
YKL026C	GPX1	-3.61935	6.39991	5.15103e-95	6.06735e-94
YGR264C	MES1	1.91384	7.77454	8.68129e-95	1.02049e-93
YPL146C	NOP53	2.31066	8.27527	1.13273e-94	1.32884e-93
YDR297W	SUR2	2.03867	7.8602	1.24509e-94	1.45771e-93
YOR185C	GSP2	-2.27907	7.19634	1.30447e-94	1.52416e-93
YGR268C	HUA1	-2.09332	6.64573	2.65452e-94	3.09534e-93
YDL130W-A	STF1	-3.12792	6.54154	2.87903e-94	3.35041e-93
YML128C	MSC1	-2.98958	12.5461	4.18278e-94	4.85789e-93
YGL008C	PMA1	3.00885	7.78164	4.24e-94	4.91451e-93
YER156C	NOT_AVAILABLE	1.91767	6.60949	4.81386e-94	5.56854e-93
YFL010C	WWM1	1.87629	6.73146	5.28767e-94	6.10448e-93
YDL204W	RTN2	-4.26965	11.762	8.7899e-94	1.01276e-92
YBR069C	TAT1	2.57712	7.47234	1.02907e-93	1.18332e-92
YKL081W	TEF4	1.9444	7.95248	1.89349e-93	2.17302e-92
YKL142W	MRP8	-2.51979	9.1234	1.98181e-93	2.2699e-92
YDR324C	UTP4	1.94975	7.55763	1.99301e-93	2.27823e-92
YJR015W	NOT_AVAILABLE	1.77157	7.45313	2.00968e-93	2.29278e-92
YDL168W	SFA1	-2.17122	8.84971	3.1724e-93	3.61219e-92
YLL040C	VPS13	-2.22228	9.18649	3.31227e-93	3.76406e-92
YNR054C	ESF2	1.99959	6.78368	4.3145e-93	4.89341e-92
YHL011C	PRS3	2.63971	7.35611	4.99017e-93	5.64871e-92
YGR103W	NOP7	2.11187	8.9986	5.61398e-93	6.34249e-92
YKL146W	AVT3	-2.05512	8.92629	5.66413e-93	6.38672e-92
YDR027C	VPS54	-1.89194	7.57434	1.41831e-92	1.59615e-91
YHR162W	MPC2	2.2606	6.73428	5.53664e-92	6.21882e-91
YGR156W	PTI1	2.66434	6.11745	6.77476e-92	7.59479e-91
YPR144C	NOC4	1.71194	7.48325	7.45964e-92	8.34646e-91
YOR298C-A	MBF1	-2.58055	8.39221	1.22862e-91	1.37204e-90
YJL133W	MRS3	3.20148	4.92461	1.41909e-91	1.5817e-90
YHR196W	UTP9	2.02995	7.47946	1.42454e-91	1.58474e-90
YIL107C	PFK26	-2.33371	8.19831	2.57134e-91	2.85503e-90
YLR002C	NOC3	1.85734	7.11568	3.78476e-91	4.19429e-90
YER101C	AST2	-1.81018	7.12346	6.51854e-91	7.21013e-90
YAL054C	ACS1	-3.57866	11.1688	7.03944e-91	7.77148e-90
YOR011W	AUS1	1.90058	7.02645	7.82401e-91	8.62126e-90
YJL083W	TAX4	-1.68598	7.4424	1.23174e-90	1.35469e-89
YBR056W	NOT_AVAILABLE	-3.47881	7.9344	1.81813e-90	1.99582e-89
YOL109W	ZEO1	2.28047	6.87948	2.39148e-90	2.62025e-89
YJL097W	PHS1	3.31648	4.79866	2.81232e-90	3.07555e-89
YDR098C	GRX3	2.12259	6.99446	3.91369e-90	4.27195e-89
YHR160C	PEX18	-1.90753	6.83675	5.27238e-90	5.74422e-89
YDL019C	OSH2	-2.46667	8.61966	8.92849e-90	9.70931e-89
YIL045W	PIG2	-2.39929	7.99187	9.24694e-90	1.00368e-88
YGR132C	PHB1	-2.03736	8.76022	1.50031e-89	1.62543e-88
YBL029W	NOT_AVAILABLE	3.8382	4.841	1.50413e-89	1.62653e-88
YDR184C	ATC1	2.40459	6.00904	1.60996e-89	1.73774e-88
YAL040C	CLN3	3.14959	4.95498	3.31066e-89	3.56679e-88
YBR085W	AAC3	5.34511	3.63903	3.44667e-89	3.70644e-88
YGR201C	NOT_AVAILABLE	-2.61129	8.18871	3.65201e-89	3.92001e-88
YCL034W	LSB5	-1.80865	7.32564	7.60359e-89	8.1465e-88
YPR010C	RPA135	2.19501	8.85694	1.13911e-88	1.2182e-87
YML110C	COQ5	-2.33417	5.8338	1.69159e-88	1.80571e-87
YIR029W	DAL2	2.23151	6.84705	2.17694e-88	2.31954e-87
YMR093W	UTP15	2.64941	6.43798	2.31172e-88	2.45863e-87
YMR251W	GTO3	-1.93107	7.76868	3.03004e-88	3.21672e-87
YER059W	PCL6	-1.83979	6.50096	3.53739e-88	3.74847e-87
YJL020C	BBC1	-2.53039	9.37304	4.58121e-88	4.84574e-87
YER056C-A	RPL34A	1.70989	7.36348	4.88704e-88	5.15983e-87
YLR116W	MSL5	-2.06516	7.57832	5.31679e-88	5.60338e-87
YDR349C	YPS7	2.26345	6.56326	5.59128e-88	5.88198e-87
YDR171W	HSP42	-3.25965	8.86723	6.79306e-88	7.13333e-87
YGL144C	ROG1	1.83402	6.72939	9.14901e-88	9.58995e-87
YLR298C	YHC1	2.62277	5.66602	9.52035e-88	9.9612e-87
YBL078C	ATG8	-2.47757	8.09473	1.14079e-87	1.19147e-86
YOR063W	RPL3	2.07884	10.346	1.24087e-87	1.29367e-86
YGR254W	ENO1	-2.57993	12.1269	1.75189e-87	1.82316e-86
YPR115W	RGC1	-1.95007	8.98341	2.07043e-87	2.1508e-86
YDL160C	DHH1	-1.70536	7.67774	2.42321e-87	2.51278e-86
YAL056W	GPB2	-1.92874	8.07347	3.47431e-87	3.59631e-86
YIL042C	PKP1	-2.04477	6.64729	7.2003e-87	7.43988e-86
YDL055C	PSA1	3.78058	9.97951	7.7974e-87	8.04254e-86
YDR103W	STE5	1.83607	7.5762	8.80966e-87	9.07051e-86
YPR035W	GLN1	2.03522	8.98887	8.86206e-87	9.10831e-86
YGR229C	SMI1	1.96041	8.61283	9.2229e-87	9.46244e-86
YIR038C	GTT1	-2.16886	9.47915	9.77346e-87	1.00096e-85
YLR130C	ZRT2	1.71759	7.55273	1.19189e-86	1.21854e-85
YMR088C	VBA1	1.9568	7.98435	1.59064e-86	1.62335e-85
YGL135W	RPL1B	1.95248	7.86636	1.97931e-86	2.01646e-85
YLR061W	RPL22A	2.25355	7.41322	2.57772e-86	2.62151e-85
YGR271C-A	EFG1	2.22181	6.53904	3.96719e-86	4.02753e-85
YDL082W	RPL13A	2.13831	7.73285	4.44801e-86	4.50778e-85
YKL120W	OAC1	2.13088	7.01537	4.51512e-86	4.56782e-85
YPL111W	CAR1	-2.07032	6.09541	5.64935e-86	5.70535e-85
YKL150W	MCR1	-2.83606	8.81303	1.0821e-85	1.09093e-84
YOR272W	YTM1	2.05093	7.85278	1.17317e-85	1.18069e-84
YJR096W	NOT_AVAILABLE	-2.26843	7.1984	1.67132e-85	1.67913e-84
YDL036C	PUS9	2.01371	6.30467	1.94371e-85	1.94942e-84
YPR125W	YLH47	1.94924	6.63297	2.36365e-85	2.36651e-84
YDR144C	MKC7	2.39858	5.17506	3.48484e-85	3.48304e-84
YCL052C	PBN1	-1.72287	7.24958	7.01217e-85	6.9965e-84
YLR286C	CTS1	-1.79564	7.8101	8.20107e-85	8.16872e-84
YML093W	UTP14	2.04293	8.37069	1.86697e-84	1.85642e-83
YBR222C	PCS60	-1.88935	8.32401	3.86639e-84	3.83797e-83
YBL058W	SHP1	-2.01103	8.06268	4.3172e-84	4.27815e-83
YLR008C	PAM18	2.33181	5.90426	4.54347e-84	4.49471e-83
YPR043W	RPL43A	1.78214	7.22066	4.67224e-84	4.61424e-83
YOR132W	VPS17	-1.78446	7.14615	5.37697e-84	5.3012e-83
YNL321W	VNX1	-1.98322	7.19264	6.36139e-84	6.26112e-83
YJL101C	GSH1	-1.96536	9.31819	1.05702e-83	1.0386e-82
YBR140C	IRA1	-2.04845	9.63219	1.4146e-83	1.3876e-82
YDR513W	GRX2	-1.84896	7.41743	1.44412e-83	1.41417e-82
YDR516C	EMI2	-2.12141	7.29593	2.30359e-83	2.25201e-82
YBR005W	RCR1	-2.00343	6.27252	2.34057e-83	2.28432e-82
YHR197W	RIX1	2.15949	6.78249	2.37725e-83	2.31623e-82
YDR045C	RPC11	3.21808	4.38164	2.46259e-83	2.39536e-82
YIL137C	TMA108	-1.72351	7.49241	2.63459e-83	2.55838e-82
YLR029C	RPL15A	2.29197	8.95962	3.02003e-83	2.92777e-82
YBR267W	REI1	1.74012	7.55127	3.20769e-83	3.10451e-82
YHR132W-A	IGO2	-2.123	5.65436	4.40073e-83	4.25209e-82
YBR018C	GAL7	-3.49785	3.70929	4.55651e-83	4.39529e-82
YPR098C	NOT_AVAILABLE	-2.20733	6.4062	4.5948e-83	4.42487e-82
YDL236W	PHO13	2.16172	6.80224	4.87852e-83	4.69033e-82
YFR040W	SAP155	-1.90153	8.91374	4.91754e-83	4.72003e-82
YNL065W	AQR1	2.83505	6.54012	5.2635e-83	5.04376e-82
YBR042C	CST26	2.37973	5.5044	6.03727e-83	5.77569e-82
YLL062C	MHT1	3.1488	5.82103	7.17893e-83	6.85659e-82
YOL032W	OPI10	-3.00409	4.62868	7.76731e-83	7.40637e-82
YBL064C	PRX1	-2.08005	9.13246	1.23064e-82	1.17153e-81
YGR026W	NOT_AVAILABLE	-1.66306	6.94799	1.42469e-82	1.35404e-81
YKL056C	TMA19	2.34477	8.24807	1.70903e-82	1.61982e-81
YGR095C	RRP46	1.7108	7.12174	1.70992e-82	1.61982e-81
YIL036W	CST6	-2.0034	8.52354	1.99932e-82	1.89089e-81
YEL012W	UBC8	-1.88308	6.82889	4.13772e-82	3.90695e-81
YIR037W	HYR1	-1.988	7.73234	4.31505e-82	4.06778e-81
YKR018C	NOT_AVAILABLE	-1.85962	8.74743	5.06307e-82	4.76519e-81
YKL133C	NOT_AVAILABLE	-1.9982	6.5488	5.28055e-82	4.96183e-81
YHR149C	SKG6	2.86175	5.00921	5.94307e-82	5.57535e-81
YCR072C	RSA4	1.82801	6.91879	6.31666e-82	5.91626e-81
YOR219C	STE13	-1.74177	7.26556	7.83883e-82	7.33013e-81
YLR073C	RFU1	2.98328	5.62265	1.68698e-81	1.57496e-80
YML003W	NOT_AVAILABLE	-2.21691	5.75635	2.24144e-81	2.08926e-80
YGR231C	PHB2	-1.63315	7.58833	2.32691e-81	2.16545e-80
YJR097W	JJJ3	2.64791	5.70111	2.3421e-81	2.17609e-80
YLR344W	RPL26A	2.13481	7.04892	2.47689e-81	2.29765e-80
YKR099W	BAS1	1.98325	7.96583	3.67781e-81	3.40623e-80
YLR074C	BUD20	1.83527	6.61	3.97623e-81	3.67675e-80
YOR372C	NDD1	-2.04802	8.37767	5.31961e-81	4.91112e-80
YLR257W	NOT_AVAILABLE	-1.97098	8.24309	5.8233e-81	5.36761e-80
YBR212W	NGR1	-2.12534	9.47588	6.51983e-81	6.00011e-80
YMR302C	YME2	-1.90638	8.51804	1.1411e-80	1.04848e-79
YOL081W	IRA2	-2.09855	10.1081	1.37149e-80	1.25817e-79
YJL137C	GLG2	-2.25476	5.71541	1.54035e-80	1.41086e-79
YLR177W	NOT_AVAILABLE	-1.98025	6.73735	1.74709e-80	1.59769e-79
YBR007C	DSF2	2.8781	5.08428	1.83621e-80	1.67656e-79
YNL275W	BOR1	-2.38194	5.72222	3.10393e-80	2.8296e-79
YLR180W	SAM1	2.54918	8.15787	3.88863e-80	3.53939e-79
YBR195C	MSI1	2.12263	5.93179	5.61077e-80	5.09886e-79
YDR329C	PEX3	-1.89043	7.86812	5.64814e-80	5.12481e-79
YOR290C	SNF2	-1.9487	9.85758	6.06641e-80	5.49573e-79
YMR165C	PAH1	-1.58489	7.20294	6.96649e-80	6.30131e-79
YLR271W	NOT_AVAILABLE	-1.86319	7.09847	8.25157e-80	7.45208e-79
YOR222W	ODC2	2.37009	6.43804	9.6248e-80	8.67876e-79
YBR255W	MTC4	-1.64854	7.29512	1.06175e-79	9.5543e-79
YBL032W	HEK2	-1.87647	7.05334	1.06287e-79	9.5543e-79
YKR098C	UBP11	-2.05314	6.12235	1.13624e-79	1.0198e-78
YMR169C	ALD3	-3.05681	11.3712	1.44948e-79	1.29894e-78
YDR436W	PPZ2	-1.7643	7.17206	1.7087e-79	1.52888e-78
YGL147C	RPL9A	3.40749	6.95575	2.04243e-79	1.82468e-78
YGL190C	CDC55	-1.92563	7.61067	2.33631e-79	2.08402e-78
YLR276C	DBP9	2.11533	7.58176	2.35957e-79	2.10154e-78
YER127W	LCP5	2.70028	6.54574	2.41545e-79	2.14801e-78
YML120C	NDI1	-2.11414	6.74912	2.66958e-79	2.37037e-78
YOL103W	ITR2	1.70636	6.91309	2.7808e-79	2.46536e-78
YOL030W	GAS5	2.47321	6.73339	2.90195e-79	2.56884e-78
YJL214W	HXT8	3.05932	4.6615	3.40596e-79	3.01042e-78
YJR116W	TDA4	2.52325	5.02407	3.4415e-79	3.0372e-78
YIL074C	SER33	2.25184	8.88805	3.76152e-79	3.31459e-78
YDL069C	CBS1	2.90305	4.8194	4.99678e-79	4.39641e-78
YJL005W	CYR1	-1.91786	8.66807	5.45465e-79	4.792e-78
YHR088W	RPF1	1.80388	6.87881	5.69519e-79	4.99577e-78
YOL048C	RRT8	-2.9935	7.29277	8.68479e-79	7.60673e-78
YJL010C	NOP9	1.86326	6.87661	1.26435e-78	1.10573e-77
YBR248C	HIS7	1.71823	6.87561	1.30038e-78	1.13553e-77
YPL245W	NOT_AVAILABLE	3.27203	4.78707	1.87425e-78	1.6342e-77
YGL184C	STR3	2.3334	8.00877	1.9039e-78	1.65756e-77
YDR001C	NTH1	-2.00341	10.1618	2.0245e-78	1.75992e-77
YKL162C	NOT_AVAILABLE	-2.30645	5.36116	2.7672e-78	2.40197e-77
YDR202C	RAV2	-2.15186	5.91568	3.34844e-78	2.90215e-77
YPL223C	GRE1	-2.25388	14.4194	4.24498e-78	3.67371e-77
YAL031C	GIP4	-1.80049	6.4462	7.52927e-78	6.50632e-77
YGR141W	VPS62	-1.69892	7.52424	7.92986e-78	6.8423e-77
YER182W	FMP10	-2.21307	6.14768	8.93718e-78	7.70003e-77
YMR251W-A	HOR7	-2.08703	8.37285	8.97769e-78	7.72347e-77
YOR042W	CUE5	-1.85284	8.16054	9.67847e-78	8.31404e-77
YLL063C	AYT1	3.10139	4.72216	1.13448e-77	9.73105e-77
YDR200C	VPS64	-1.58361	7.42491	1.39633e-77	1.19594e-76
YDR044W	HEM13	2.20809	6.38112	1.69451e-77	1.4492e-76
YIR026C	YVH1	1.92469	6.30635	2.22914e-77	1.90362e-76
YCL012C	NOT_AVAILABLE	-1.93185	6.58434	3.47556e-77	2.96367e-76
YKL047W	ANR2	2.24957	5.58034	4.1245e-77	3.51187e-76
YFR055W	IRC7	3.43495	4.02118	4.57654e-77	3.89106e-76
YKL043W	PHD1	3.62144	7.08355	6.07247e-77	5.15539e-76
YGR019W	UGA1	-2.25112	8.28111	6.48358e-77	5.49637e-76
YIL105C	SLM1	-1.90128	8.65008	7.08821e-77	6.00018e-76
YBR189W	RPS9B	2.19672	8.22727	7.5506e-77	6.38229e-76
YGL224C	SDT1	2.57413	4.89375	1.05424e-76	8.89824e-76
YDL048C	STP4	2.16172	7.57544	1.15146e-76	9.70471e-76
YOR352W	TFB6	-1.67248	6.64265	1.27283e-76	1.07121e-75
YOR124C	UBP2	-1.82352	8.27902	1.40361e-76	1.17956e-75
YNL075W	IMP4	1.69722	7.21179	1.57558e-76	1.32217e-75
YHR194W	MDM31	-1.98794	6.68224	2.01564e-76	1.68901e-75
YBR141C	BMT2	2.34442	5.59891	2.8343e-76	2.37159e-75
YDL020C	RPN4	-1.98203	9.48904	3.23738e-76	2.70496e-75
YOR210W	RPB10	2.79484	4.64977	3.34007e-76	2.78675e-75
YDR496C	PUF6	1.75811	7.77352	4.10047e-76	3.41627e-75
YOR023C	AHC1	-2.02649	9.3991	7.03174e-76	5.85004e-75
YER045C	ACA1	2.46853	6.11401	7.53258e-76	6.25775e-75
YHR020W	NOT_AVAILABLE	1.90539	8.07391	8.37694e-76	6.94927e-75
YDR502C	SAM2	2.47657	9.11612	8.9934e-76	7.45003e-75
YLR222C	UTP13	1.679	7.72458	9.36597e-76	7.74761e-75
YGL016W	KAP122	2.34538	5.88776	9.59056e-76	7.9221e-75
YHR033W	NOT_AVAILABLE	-1.97269	9.49145	1.01358e-75	8.36056e-75
YIR014W	NOT_AVAILABLE	-1.97282	6.50952	1.12205e-75	9.24222e-75
YDL054C	MCH1	2.42452	5.31611	1.22416e-75	1.0069e-74
YML070W	DAK1	-2.01432	8.66877	1.24858e-75	1.02553e-74
YBR046C	ZTA1	-1.92476	6.6786	1.8058e-75	1.48111e-74
YBR031W	RPL4A	1.85537	8.63143	2.00429e-75	1.6416e-74
YOR224C	RPB8	2.12688	6.74145	2.44302e-75	1.99812e-74
YOL065C	INP54	-1.99178	5.55466	2.65148e-75	2.16556e-74
YAL067C	SEO1	3.98174	6.92124	2.96071e-75	2.41473e-74
YLR356W	ATG33	-1.87209	7.74026	3.40901e-75	2.77645e-74
YPL012W	RRP12	1.9932	8.91841	3.56822e-75	2.90205e-74
YGR110W	CLD1	-2.08947	5.95358	4.30732e-75	3.49827e-74
YDL028C	MPS1	-1.60946	7.24255	5.66211e-75	4.59216e-74
YBR086C	IST2	-2.40124	8.37796	6.78872e-75	5.4982e-74
YGR285C	ZUO1	1.8132	8.37909	1.09955e-74	8.89288e-74
YNL207W	RIO2	1.60291	7.10466	1.12956e-74	9.12287e-74
YMR010W	NOT_AVAILABLE	1.96163	6.75081	1.96203e-74	1.58243e-73
YGL036W	NOT_AVAILABLE	-1.83397	8.45505	2.39392e-74	1.92809e-73
YOL013C	HRD1	-1.70202	7.08807	2.4791e-74	1.99393e-73
YDR049W	VMS1	1.93263	6.41551	2.49276e-74	2.00214e-73
YOL121C	RPS19A	1.72795	7.40424	2.5778e-74	2.06758e-73
YKL099C	UTP11	2.59246	6.48653	4.90955e-74	3.93238e-73
YPL004C	LSP1	-3.44043	8.96155	5.76207e-74	4.60886e-73
YGR102C	GTF1	-1.59539	6.57208	5.87201e-74	4.69033e-73
YIR015W	RPR2	-1.78144	6.64749	8.38083e-74	6.68509e-73
YLR270W	DCS1	-2.60185	8.50483	9.72224e-74	7.74445e-73
YDR272W	GLO2	-1.82333	7.91181	2.02364e-73	1.60976e-72
YDR229W	IVY1	-1.75765	6.77635	2.32065e-73	1.8435e-72
YIL071C	PCI8	-1.82277	6.64424	3.32022e-73	2.63395e-72
YDL063C	SYO1	1.96309	7.18415	3.52605e-73	2.79342e-72
YBR036C	CSG2	-1.67655	7.92076	4.58747e-73	3.62935e-72
YNL014W	HEF3	-1.86906	10.3004	5.69181e-73	4.49692e-72
YAL016W	TPD3	-1.7576	8.53858	8.49087e-73	6.69925e-72
YLR022C	SDO1	2.85147	4.81265	1.05742e-72	8.33167e-72
YDR122W	KIN1	-1.79778	8.73718	1.09663e-72	8.6289e-72
YDR276C	PMP3	-1.8467	7.58427	1.46405e-72	1.15044e-71
YOL120C	RPL18A	2.03071	8.26537	1.66969e-72	1.31026e-71
YAL001C	TFC3	-1.90504	8.35853	1.9086e-72	1.49571e-71
YJR041C	URB2	1.69076	6.66207	1.93593e-72	1.51509e-71
YGR223C	HSV2	-1.75275	6.31431	1.99362e-72	1.55814e-71
YIL154C	IMP2'	-1.65421	7.69614	2.09112e-72	1.63214e-71
YML130C	ERO1	1.95472	9.19321	2.21146e-72	1.72375e-71
YPL207W	TYW1	1.8678	7.95994	2.4983e-72	1.94472e-71
YDR423C	CAD1	-1.5387	7.04656	2.89832e-72	2.25309e-71
YOR380W	RDR1	2.30438	5.29668	3.2394e-72	2.51486e-71
YOR091W	TMA46	1.49892	7.6378	3.47239e-72	2.69214e-71
YJL036W	SNX4	-1.5411	7.66693	4.80982e-72	3.72408e-71
YGL010W	MPO1	-2.05442	5.79269	4.84365e-72	3.74528e-71
YBR261C	TAE1	2.70082	4.43957	5.30141e-72	4.09379e-71
YNL154C	YCK2	2.11539	6.75208	5.33518e-72	4.1144e-71
YNL308C	KRI1	1.84909	9.09629	7.19023e-72	5.53762e-71
YHR105W	YPT35	-2.20621	5.035	8.08985e-72	6.22222e-71
YGL162W	SUT1	3.4233	4.28016	1.4281e-71	1.09695e-70
YDR253C	MET32	1.84203	6.90951	1.62805e-71	1.24889e-70
YDR158W	HOM2	1.79645	7.3679	1.72911e-71	1.32466e-70
YDL124W	NOT_AVAILABLE	-2.16061	8.29689	1.78735e-71	1.36748e-70
YAL007C	ERP2	1.89271	5.91745	2.12945e-71	1.62707e-70
YNL061W	NOP2	1.84042	8.46064	2.38483e-71	1.81981e-70
YGL104C	VPS73	-1.97239	6.03778	2.72242e-71	2.07468e-70
YHR158C	KEL1	-1.50214	7.41839	2.86833e-71	2.18301e-70
YDR064W	RPS13	1.99488	8.52642	3.24268e-71	2.46469e-70
YDR418W	RPL12B	1.70413	7.64474	6.22985e-71	4.72899e-70
YDR353W	TRR1	2.34722	8.43625	6.76138e-71	5.12576e-70
YLR437C	DIF1	2.84732	4.27123	7.40826e-71	5.60884e-70
YKL165C	MCD4	1.60685	6.80141	9.04719e-71	6.84076e-70
YLR136C	TIS11	-2.20969	5.4953	9.3535e-71	7.06317e-70
YKL172W	EBP2	2.28203	8.95567	1.30572e-70	9.84719e-70
YLR340W	RPP0	1.90722	9.45294	1.52115e-70	1.1457e-69
YPL196W	OXR1	-2.10235	5.81978	2.36849e-70	1.78158e-69
YER065C	ICL1	-1.76039	7.70201	2.70706e-70	2.03362e-69
YBR287W	NOT_AVAILABLE	-1.94637	8.52583	3.26843e-70	2.45217e-69
YJR035W	RAD26	-1.57737	7.65561	3.48674e-70	2.61258e-69
YER126C	NSA2	2.05863	8.04224	3.60855e-70	2.70037e-69
YDR148C	KGD2	-1.72585	8.23542	3.75652e-70	2.80748e-69
YDR454C	GUK1	1.70098	6.44735	3.79514e-70	2.8327e-69
YJL166W	QCR8	-1.92049	7.27041	4.59417e-70	3.42469e-69
YJR036C	HUL4	-1.82209	6.43958	5.07087e-70	3.7752e-69
YPL034W	NOT_AVAILABLE	4.1748	3.49749	8.3825e-70	6.23267e-69
YNL279W	PRM1	-2.56377	5.06235	1.13994e-69	8.46497e-69
YNL298W	CLA4	2.06143	6.00821	1.40691e-69	1.04342e-68
YAL022C	FUN26	2.13334	5.78733	1.64188e-69	1.21612e-68
YBL066C	SEF1	-1.63066	7.82503	2.53242e-69	1.87335e-68
YDR449C	UTP6	1.97927	6.28265	3.21301e-69	2.37379e-68
YPR045C	THP3	1.94216	6.20685	3.66625e-69	2.7052e-68
YIL091C	UTP25	1.53015	7.70317	4.48075e-69	3.302e-68
YJL190C	RPS22A	2.79576	7.43316	7.39282e-69	5.44108e-68
YDR020C	DAS2	3.20319	4.67822	9.84475e-69	7.23652e-68
YKL024C	URA6	2.30489	5.05063	9.8718e-69	7.24723e-68
YLR399C	BDF1	-1.73282	9.0636	1.01547e-68	7.44553e-68
YGR225W	AMA1	-1.98161	5.8139	1.20751e-68	8.84241e-68
YFR039C	OSW7	-1.47165	7.38013	1.21764e-68	8.90531e-68
YBL024W	NCL1	1.68681	7.77885	1.30431e-68	9.52719e-68
YFL021W	GAT1	1.88961	8.36716	1.33999e-68	9.77554e-68
YIL010W	DOT5	2.04633	5.5144	1.34356e-68	9.78931e-68
YOL052C-A	DDR2	-3.02587	10.3638	1.95029e-68	1.41921e-67
YMR116C	ASC1	1.96694	9.57233	2.04608e-68	1.48705e-67
YOR025W	HST3	-2.00986	5.21933	2.57432e-68	1.86864e-67
YJR066W	TOR1	-1.86919	8.37974	2.63667e-68	1.9115e-67
YDL125C	HNT1	-1.6093	6.9995	3.04989e-68	2.20832e-67
YFL016C	MDJ1	-1.54395	7.71425	3.88001e-68	2.80588e-67
YOL144W	NOP8	1.71529	7.14836	4.01695e-68	2.9013e-67
YFR001W	LOC1	1.71744	6.80863	4.61068e-68	3.32599e-67
YNL257C	SIP3	-1.75467	6.5115	4.9413e-68	3.56007e-67
YKL027W	TCD2	2.31638	5.16871	5.02724e-68	3.61749e-67
YKR079C	TRZ1	1.63311	6.90144	5.32481e-68	3.82688e-67
YOR223W	DSC3	-1.84173	6.0238	5.55196e-68	3.9852e-67
YOL100W	PKH2	-1.65886	8.72876	7.54049e-68	5.40588e-67
YGL197W	MDS3	-1.77144	9.08691	9.42605e-68	6.74933e-67
YPL183C	RTT10	1.67395	7.05623	1.10714e-67	7.9177e-67
YMR095C	SNO1	2.17162	5.62844	1.99978e-67	1.42838e-66
YLR362W	STE11	-1.49019	7.50647	2.2426e-67	1.59985e-66
YCR034W	ELO2	1.74271	6.06017	2.40863e-67	1.71619e-66
YML055W	SPC2	2.18823	5.88209	2.80928e-67	1.9992e-66
YMR188C	MRPS17	-1.64197	7.3347	3.06515e-67	2.17862e-66
YMR191W	SPG5	-1.79288	10.0092	3.25738e-67	2.31242e-66
YCR004C	YCP4	-2.26099	6.16794	3.51644e-67	2.49328e-66
YGR079W	NOT_AVAILABLE	2.63317	8.18716	3.88695e-67	2.75263e-66
YBR052C	RFS1	2.22906	5.09537	4.07749e-67	2.88404e-66
YHR064C	SSZ1	1.75975	8.5675	4.2346e-67	2.99153e-66
YJL172W	CPS1	-1.6348	7.54851	5.44726e-67	3.84353e-66
YKR089C	TGL4	-1.76827	8.41327	6.67024e-67	4.70074e-66
YNR014W	NOT_AVAILABLE	1.99062	6.31503	7.56577e-67	5.32539e-66
YJL033W	HCA4	1.78253	8.27042	7.85257e-67	5.52056e-66
YDR356W	SPC110	-1.61637	7.67673	8.2314e-67	5.77989e-66
YDL052C	SLC1	2.90931	4.60632	1.25514e-66	8.80267e-66
YIL145C	PAN6	3.14795	4.30058	1.57442e-66	1.10285e-65
YJR065C	ARP3	-1.62283	7.84925	2.05797e-66	1.43983e-65
YOR347C	PYK2	-1.92851	6.35183	2.26084e-66	1.57987e-65
YML014W	TRM9	1.96083	5.54845	2.405e-66	1.67859e-65
YOR228C	MCP1	-2.27373	5.41845	2.48051e-66	1.72921e-65
YDR262W	NOT_AVAILABLE	-2.00784	9.61855	2.7132e-66	1.88916e-65
YML096W	NOT_AVAILABLE	2.06597	5.62805	2.87418e-66	1.99885e-65
YDR087C	RRP1	1.91444	6.80416	4.12893e-66	2.86802e-65
YHR138C	NOT_AVAILABLE	-2.46527	9.14266	5.86817e-66	4.07126e-65
YJR013W	GPI14	1.96496	5.84215	7.00804e-66	4.85629e-65
YIL101C	XBP1	-2.18384	9.16509	7.93436e-66	5.49163e-65
YKL004W	AUR1	1.58664	7.34277	1.39269e-65	9.62782e-65
YGR279C	SCW4	2.0061	6.78987	1.40074e-65	9.67191e-65
YDL060W	TSR1	1.64548	7.83087	1.53307e-65	1.05731e-64
YER052C	HOM3	1.74809	9.29084	1.8571e-65	1.27926e-64
YPR127W	NOT_AVAILABLE	-2.24978	7.3783	2.02442e-65	1.39287e-64
YNL118C	DCP2	-1.6772	8.86537	2.19295e-65	1.50704e-64
YJR122W	IBA57	-1.70883	6.79725	2.29273e-65	1.57375e-64
YCR068W	ATG15	-1.69	7.41722	2.68539e-65	1.8411e-64
YER149C	PEA2	2.12918	5.6121	2.90153e-65	1.98693e-64
YER084W	NOT_AVAILABLE	-2.8956	4.42084	3.21227e-65	2.19713e-64
YLR413W	INA1	3.78612	4.46096	3.31937e-65	2.26772e-64
YNL192W	CHS1	-3.68214	8.64916	4.21031e-65	2.87301e-64
YJR010W	MET3	2.60261	8.87482	5.2676e-65	3.59025e-64
YML097C	VPS9	1.57886	6.91669	5.34993e-65	3.64209e-64
YER171W	RAD3	1.4872	7.02367	6.03578e-65	4.10419e-64
YMR243C	ZRC1	1.5546	7.90057	7.0752e-65	4.80534e-64
YGL205W	POX1	-1.59311	7.41551	8.50303e-65	5.76835e-64
YEL063C	CAN1	1.85826	7.95213	1.00418e-64	6.80431e-64
YGR207C	CIR1	2.30124	5.27221	1.16387e-64	7.87711e-64
YLR089C	ALT1	2.05061	7.82911	1.22539e-64	8.28383e-64
YGL096W	TOS8	1.59044	7.69262	1.46474e-64	9.89038e-64
YLR243W	GPN3	1.73173	6.07452	1.74266e-64	1.17533e-63
YIL110W	HPM1	2.07142	6.06299	1.90293e-64	1.28194e-63
YLR142W	PUT1	-2.74677	5.71898	2.0043e-64	1.34867e-63
YNL077W	APJ1	-1.60874	6.95406	2.50283e-64	1.68217e-63
YPL236C	ENV7	-1.64217	6.21467	2.53585e-64	1.70239e-63
YPR058W	YMC1	2.1247	5.39027	2.74404e-64	1.84003e-63
YLR388W	RPS29A	2.44443	5.97192	2.8173e-64	1.88697e-63
YBL054W	TOD6	1.72052	8.54535	3.20386e-64	2.14341e-63
YDL201W	TRM8	1.81954	6.90684	4.57834e-64	3.05943e-63
YOR386W	PHR1	-2.57341	5.08326	5.39146e-64	3.59864e-63
YFL022C	FRS2	1.7504	8.64228	5.41053e-64	3.60723e-63
YDR539W	FDC1	2.01822	5.3092	6.06333e-64	4.03782e-63
YMR011W	HXT2	2.78651	9.19896	6.74706e-64	4.48799e-63
YKL186C	MTR2	2.05817	5.26333	9.04429e-64	6.00917e-63
YFL028C	CAF16	2.06469	5.53937	9.37093e-64	6.21909e-63
YLR189C	ATG26	-1.66866	8.51469	9.62584e-64	6.38097e-63
YBR202W	MCM7	2.79848	4.71619	1.2098e-63	8.01063e-63
YLR153C	ACS2	2.51315	7.69297	1.2655e-63	8.36988e-63
YDR299W	BFR2	1.75622	8.11927	1.28137e-63	8.46523e-63
YOR309C	NOT_AVAILABLE	3.62141	4.56618	1.2984e-63	8.568e-63
YPR110C	RPC40	1.42008	7.3119	1.52219e-63	1.00324e-62
YCL050C	APA1	1.78689	6.30359	1.52378e-63	1.00324e-62
YOR253W	NAT5	2.1267	5.61541	1.75971e-63	1.15726e-62
YPL228W	CET1	-1.50453	6.8134	2.22648e-63	1.46257e-62
YJR104C	SOD1	-1.87432	9.49731	2.35338e-63	1.54419e-62
YKL068W	NUP100	1.67501	7.72369	2.71984e-63	1.78263e-62
YDR265W	PEX10	-1.93372	6.19577	2.82763e-63	1.85119e-62
YDR011W	SNQ2	-1.83116	9.14999	2.9568e-63	1.93358e-62
YHR198C	AIM18	-1.68027	6.57947	2.96934e-63	1.93959e-62
YMR006C	PLB2	2.30243	5.86079	5.14662e-63	3.35802e-62
YGL077C	HNM1	2.27951	5.44678	6.7431e-63	4.39475e-62
YIL114C	POR2	3.17419	4.46542	7.83621e-63	5.10144e-62
YOR271C	FSF1	1.529	7.47	8.84277e-63	5.75028e-62
YOR359W	VTS1	1.66302	7.18742	9.26509e-63	6.01576e-62
YGL127C	SOH1	-1.78794	6.56264	9.27174e-63	6.01576e-62
YLR003C	CMS1	2.25057	6.33494	9.47973e-63	6.14384e-62
YIL031W	ULP2	-1.67667	6.85215	1.06617e-62	6.9022e-62
YCL039W	GID7	-1.87887	8.0104	1.47191e-62	9.51822e-62
YCL047C	POF1	2.15464	5.40997	1.71368e-62	1.10694e-61
YPL087W	YDC1	1.62965	7.38258	1.87909e-62	1.21243e-61
YLR023C	IZH3	1.65182	7.05327	1.97869e-62	1.27528e-61
YFL007W	BLM10	-1.74272	10.0875	2.35174e-62	1.51403e-61
YML106W	URA5	1.50085	7.57798	3.13341e-62	2.01503e-61
YNL096C	RPS7B	1.46909	7.41166	3.68663e-62	2.36817e-61
YKL106W	AAT1	2.0688	5.68473	4.15784e-62	2.66791e-61
YKL188C	PXA2	-1.59526	7.0612	4.43793e-62	2.84449e-61
YOL125W	TRM13	1.85268	6.22585	5.60259e-62	3.58701e-61
YMR107W	SPG4	-1.97308	10.5085	5.98691e-62	3.82886e-61
YLL028W	TPO1	2.09157	5.53831	6.52523e-62	4.16854e-61
YIL125W	KGD1	-1.706	8.47061	7.14979e-62	4.56251e-61
YAL003W	EFB1	1.78294	9.20436	7.40183e-62	4.71816e-61
YJL148W	RPA34	1.96644	6.97629	8.51617e-62	5.42252e-61
YDL078C	MDH3	-1.72987	8.64156	8.88426e-62	5.6507e-61
YDL075W	RPL31A	1.50839	7.76824	9.17347e-62	5.82827e-61
YIL096C	BMT5	2.08999	5.86269	9.43413e-62	5.98732e-61
YGR097W	ASK10	1.60283	7.84453	9.46754e-62	6.00196e-61
YIL160C	POT1	-1.77217	8.67636	1.03436e-61	6.55017e-61
YEL029C	BUD16	1.71468	6.01978	1.12143e-61	7.09381e-61
YJL048C	UBX6	-1.94788	7.06459	1.15408e-61	7.29241e-61
YPR118W	MRI1	1.76892	6.02648	1.33838e-61	8.44782e-61
YNL299W	TRF5	1.54312	6.70288	1.46363e-61	9.22837e-61
YOL085C	NOT_AVAILABLE	-4.53362	2.5765	1.61081e-61	1.01453e-60
YOR014W	RTS1	-1.58062	8.55636	2.60606e-61	1.63959e-60
YOR338W	NOT_AVAILABLE	1.79448	8.43334	2.93854e-61	1.84676e-60
YHR201C	PPX1	2.89144	5.0768	3.80497e-61	2.3887e-60
YER082C	UTP7	1.57558	8.19744	3.87668e-61	2.43109e-60
YDR365C	ESF1	1.64548	8.3835	4.60149e-61	2.88251e-60
YEL042W	GDA1	1.65016	8.33118	4.63426e-61	2.89991e-60
YOR305W	RRG7	1.87731	5.77823	5.07584e-61	3.17281e-60
YOL042W	NGL1	-1.53924	6.40663	5.16497e-61	3.22505e-60
YFR010W	UBP6	-1.55498	7.83469	5.30685e-61	3.31008e-60
YPL230W	USV1	-2.01215	8.94958	5.60401e-61	3.49168e-60
YOR260W	GCD1	1.41247	7.38594	5.72019e-61	3.56025e-60
YER021W	RPN3	-1.80016	8.94484	5.79265e-61	3.60149e-60
YGL191W	COX13	-1.45109	7.11602	5.97645e-61	3.71179e-60
YDR432W	NPL3	-1.90425	8.85145	6.89408e-61	4.27713e-60
YBR138C	NOT_AVAILABLE	-2.80734	4.7538	6.95708e-61	4.31161e-60
YLR425W	TUS1	-1.49206	7.14504	7.42614e-61	4.5974e-60
YGL208W	SIP2	-1.52052	6.40473	1.15399e-60	7.13653e-60
YDR026C	NSI1	1.39288	7.40198	1.2594e-60	7.78013e-60
YPL141C	FRK1	-1.57693	6.23324	1.5806e-60	9.75405e-60
YDL029W	ARP2	-1.58385	7.06976	1.88035e-60	1.15915e-59
YDR173C	ARG82	-2.05916	6.37083	1.9008e-60	1.17051e-59
YOR143C	THI80	2.53885	4.74161	2.32739e-60	1.43169e-59
YOR176W	HEM15	-1.74454	6.04463	2.54603e-60	1.56453e-59
YOR167C	RPS28A	1.85862	6.94944	2.92499e-60	1.7955e-59
YNL151C	RPC31	1.63481	6.59596	3.23402e-60	1.9831e-59
YGR149W	NOT_AVAILABLE	-1.6995	6.0967	3.46133e-60	2.12025e-59
YLR350W	ORM2	-1.48121	7.53691	3.62504e-60	2.21819e-59
YKR050W	TRK2	-1.58351	7.91935	3.76378e-60	2.30066e-59
YER142C	MAG1	-1.70838	6.142	4.35861e-60	2.66146e-59
YKL014C	URB1	1.61798	7.5154	4.3722e-60	2.66695e-59
YHR139C	SPS100	-2.49782	12.8578	4.43836e-60	2.70447e-59
YJR075W	HOC1	1.43488	7.42692	5.24269e-60	3.19123e-59
YEL048C	TCA17	2.8529	3.89479	5.4139e-60	3.29199e-59
YBL007C	SLA1	-1.68378	9.26901	5.91211e-60	3.59117e-59
YLR318W	EST2	1.54771	6.50586	7.18911e-60	4.36229e-59
YGR177C	ATF2	2.89055	4.31843	9.47487e-60	5.74327e-59
YBR269C	SDH8	-1.65692	7.37258	9.56332e-60	5.79084e-59
YGR286C	BIO2	2.21759	6.41628	1.10447e-59	6.68092e-59
YPL263C	KEL3	1.89057	6.21287	1.14353e-59	6.90994e-59
YMR145C	NDE1	1.66701	6.43261	1.2805e-59	7.7296e-59
YNL181W	NOT_AVAILABLE	1.85952	6.37357	1.7454e-59	1.0525e-58
YGL237C	HAP2	-1.94016	6.25621	1.88138e-59	1.13332e-58
YDR155C	CPR1	-1.81849	8.49043	2.85718e-59	1.71934e-58
YLR068W	FYV7	2.02437	6.05162	3.32986e-59	2.00171e-58
YDR311W	TFB1	-1.56211	7.53868	3.49642e-59	2.09966e-58
YLL011W	SOF1	1.47672	6.93831	4.26067e-59	2.55596e-58
YHR096C	HXT5	-2.15937	12.4544	5.12836e-59	3.07331e-58
YPR002W	PDH1	1.69875	8.74061	5.54427e-59	3.31913e-58
YJR021C	REC107	-1.44189	6.62579	9.00653e-59	5.38629e-58
YCL059C	KRR1	1.43687	7.33642	1.00044e-58	5.9769e-58
YHR070W	TRM5	2.08369	5.46508	1.09506e-58	6.53544e-58
YDR091C	RLI1	1.66648	8.12675	1.21447e-58	7.2407e-58
YHR082C	KSP1	-1.81275	8.94308	1.64444e-58	9.79408e-58
YOL071W	SDH5	-1.60753	6.74646	1.94195e-58	1.15542e-57
YMR215W	GAS3	1.97571	5.76514	2.10232e-58	1.24956e-57
YOR283W	NOT_AVAILABLE	1.62038	7.73246	2.91444e-58	1.73048e-57
YJR129C	EFM3	1.96544	5.23853	3.27913e-58	1.94504e-57
YBR150C	TBS1	-1.53566	7.67787	3.79584e-58	2.24923e-57
YHR148W	IMP3	1.80105	5.99724	3.82219e-58	2.26253e-57
YKL021C	MAK11	1.36282	7.25684	4.13724e-58	2.44654e-57
YJL123C	MTC1	-1.61606	8.96887	4.14268e-58	2.44726e-57
YER069W	ARG5,6	1.85351	9.89998	5.48561e-58	3.23729e-57
YDL013W	SLX5	-1.48746	7.87651	6.576e-58	3.87683e-57
YNL239W	LAP3	1.45648	6.91047	6.80295e-58	4.00656e-57
YOR241W	MET7	1.66497	6.12504	7.23801e-58	4.25847e-57
YHR208W	BAT1	1.93469	9.02703	8.01403e-58	4.71027e-57
YGR086C	PIL1	-2.65317	9.95675	8.4399e-58	4.95556e-57
YPL239W	YAR1	1.56327	6.67756	9.14875e-58	5.36634e-57
YPL019C	VTC3	1.5838	7.28115	1.05082e-57	6.15752e-57
YER141W	COX15	-1.72183	7.97345	1.16124e-57	6.79772e-57
YBR187W	GDT1	2.30152	6.41382	1.19189e-57	6.97009e-57
YOL154W	ZPS1	1.99943	6.61738	1.30818e-57	7.64248e-57
YFR021W	ATG18	-1.67677	6.07355	1.32903e-57	7.75643e-57
YGR187C	HGH1	1.52273	6.55827	1.91342e-57	1.11559e-56
YMR235C	RNA1	1.71623	6.84887	2.01803e-57	1.1754e-56
YAL039C	CYC3	1.90012	6.59238	2.07493e-57	1.20733e-56
YDL193W	NUS1	-1.79368	6.18679	2.17648e-57	1.26515e-56
YNL138W	SRV2	-1.44218	7.64193	2.42458e-57	1.40795e-56
YOL151W	GRE2	-2.26657	10.3687	2.4313e-57	1.41045e-56
YLR057W	MNL2	1.63355	6.67189	2.87153e-57	1.66417e-56
YNL055C	POR1	-1.55945	8.43239	3.67694e-57	2.12881e-56
YKL132C	RMA1	3.30192	4.0175	4.66571e-57	2.69858e-56
YDR422C	SIP1	-1.41151	7.11156	5.01026e-57	2.89498e-56
YHR176W	FMO1	1.53419	6.42773	5.55855e-57	3.2086e-56
YGR162W	TIF4631	1.79285	8.83155	6.19158e-57	3.57046e-56
YBR021W	FUR4	2.10858	6.20116	6.20959e-57	3.57729e-56
YPL059W	GRX5	-1.77587	6.02129	7.90442e-57	4.54916e-56
YIL155C	GUT2	-2.11574	9.15229	1.40064e-56	8.053e-56
YKL166C	TPK3	1.57371	6.22739	2.25705e-56	1.29641e-55
YNL009W	IDP3	-1.77442	6.24253	2.41478e-56	1.38563e-55
YHR027C	RPN1	-1.60707	9.47995	2.46411e-56	1.41255e-55
YKR057W	RPS21A	1.53608	6.47463	3.15937e-56	1.80932e-55
YGR036C	CAX4	3.28337	3.67736	3.17409e-56	1.81595e-55
YLR048W	RPS0B	1.59213	8.69735	3.22024e-56	1.84055e-55
YLR449W	FPR4	1.49297	7.13618	3.30494e-56	1.8871e-55
YGR249W	MGA1	2.67139	4.01015	3.50171e-56	1.99749e-55
YMR152W	YIM1	-1.68227	9.27793	3.52144e-56	2.00677e-55
YLL035W	GRC3	1.55671	6.55846	4.26282e-56	2.42688e-55
YEL007W	MIT1	1.59429	6.60714	4.43516e-56	2.52253e-55
YLR258W	GSY2	-2.06479	4.99431	4.84566e-56	2.7533e-55
YNL212W	VID27	-1.63362	8.46471	5.57955e-56	3.1672e-55
YLR267W	BOP2	-2.72287	9.72089	6.90332e-56	3.9148e-55
YHR086W	NAM8	-1.53031	7.0837	7.42378e-56	4.20584e-55
YLR432W	IMD3	1.73464	8.26656	8.15103e-56	4.61336e-55
YPR069C	SPE3	1.56664	7.35138	8.16764e-56	4.61825e-55
YBR273C	UBX7	-1.43958	7.48492	8.35609e-56	4.72022e-55
YPR019W	MCM4	1.58439	6.7896	9.24152e-56	5.2153e-55
YLR110C	CCW12	3.4896	8.36807	1.08373e-55	6.10995e-55
YHR001W	OSH7	-1.37234	6.71558	1.18652e-55	6.68294e-55
YGR167W	CLC1	-1.42779	7.36959	1.23613e-55	6.95562e-55
YER144C	UBP5	-1.56353	7.4432	1.26989e-55	7.13866e-55
YKL105C	SEG2	-1.33849	7.53586	1.7378e-55	9.75958e-55
YKR011C	NOT_AVAILABLE	-2.2688	5.48795	2.79158e-55	1.56625e-54
YMR181C	NOT_AVAILABLE	-1.59961	8.05926	3.06621e-55	1.71868e-54
YKL205W	LOS1	1.45857	7.18667	3.30791e-55	1.85237e-54
YIL169C	NOT_AVAILABLE	-1.50867	7.09623	3.35648e-55	1.87775e-54
YML022W	APT1	1.72463	6.36321	3.91979e-55	2.19078e-54
YLR227C	ADY4	2.56163	4.55132	4.633e-55	2.58691e-54
YBR181C	RPS6B	1.48499	7.78724	4.67255e-55	2.60648e-54
YCR043C	NOT_AVAILABLE	2.69078	3.95869	6.78993e-55	3.78399e-54
YLL058W	NOT_AVAILABLE	1.70673	5.84124	7.24246e-55	4.03231e-54
YKL010C	UFD4	-1.66806	9.04174	7.6445e-55	4.25207e-54
YOR236W	DFR1	2.12726	4.97861	7.69197e-55	4.27438e-54
YPL036W	PMA2	-2.96418	7.88777	7.8737e-55	4.37119e-54
YLR092W	SUL2	2.24163	8.18807	1.21838e-54	6.75754e-54
YML002W	NOT_AVAILABLE	-1.41245	7.28772	1.22864e-54	6.80794e-54
YBR230C	OM14	-1.8219	8.35047	1.40479e-54	7.77655e-54
YMR212C	EFR3	1.46682	6.40131	1.86743e-54	1.03278e-53
YBR006W	UGA2	-2.01154	8.28679	1.90543e-54	1.05279e-53
YAL008W	FUN14	-1.87553	5.93072	2.1736e-54	1.19982e-53
YGR022C	NOT_AVAILABLE	-1.96232	6.96056	2.77834e-54	1.53218e-53
YKL181W	PRS1	1.51502	8.2273	3.41828e-54	1.8833e-53
YDR363W	ESC2	-1.5239	6.35776	5.1647e-54	2.84279e-53
YGL163C	RAD54	1.59125	8.02448	5.3253e-54	2.92841e-53
YBR025C	OLA1	1.57682	8.13997	5.44744e-54	2.99274e-53
YAL055W	PEX22	-1.99937	5.22438	5.7786e-54	3.17167e-53
YDR430C	CYM1	-1.38383	7.12457	6.19911e-54	3.39927e-53
YGR044C	RME1	-1.82843	8.47953	7.84557e-54	4.29804e-53
YBR116C	NOT_AVAILABLE	-3.08158	5.36967	8.14973e-54	4.46046e-53
YIL075C	RPN2	-1.60735	9.46134	8.8836e-54	4.85754e-53
YDL097C	RPN6	-1.6317	8.48758	9.092e-54	4.96682e-53
YKL112W	ABF1	-1.55654	9.20224	9.82334e-54	5.36129e-53
YLR093C	NYV1	-1.49851	7.82632	1.20364e-53	6.56294e-53
YDL208W	NHP2	1.65776	7.9241	1.22797e-53	6.68934e-53
YLL004W	ORC3	1.96483	5.40051	1.3154e-53	7.1589e-53
YPR060C	ARO7	2.81991	4.82257	1.43505e-53	7.80273e-53
YHR019C	DED81	1.79187	8.30645	1.4538e-53	7.89732e-53
YDR266C	HEL2	1.36661	7.15726	1.54161e-53	8.36647e-53
YOR215C	AIM41	-1.85139	8.5124	2.00354e-53	1.08633e-52
YGL131C	SNT2	-1.81052	6.95532	2.16233e-53	1.17133e-52
Q0045	COX1	-1.81545	6.81748	2.19215e-53	1.18638e-52
YGR198W	YPP1	1.35777	6.8044	2.37683e-53	1.28512e-52
YMR170C	ALD2	-1.84706	6.44379	2.68973e-53	1.45296e-52
YOL093W	TRM10	1.67918	5.68623	3.10001e-53	1.67303e-52
YGL111W	NSA1	1.49266	7.08399	3.24211e-53	1.74809e-52
YJR005C-A	LSO1	-2.58567	4.06964	4.16742e-53	2.24492e-52
YPL216W	NOT_AVAILABLE	1.63715	6.52268	4.69742e-53	2.52807e-52
YJR063W	RPA12	1.91275	5.70996	5.06607e-53	2.72395e-52
YLR330W	CHS5	-1.51765	8.83811	6.34963e-53	3.41094e-52
YEL038W	UTR4	2.21561	5.71421	6.37577e-53	3.42182e-52
YPL043W	NOP4	1.52639	8.87188	6.62491e-53	3.55225e-52
YDL178W	DLD2	1.7484	5.87777	7.41106e-53	3.97011e-52
YLR108C	NOT_AVAILABLE	-1.56943	7.66413	8.02461e-53	4.29483e-52
YBR208C	DUR1,2	2.48184	7.24671	8.06756e-53	4.31384e-52
YJR094W-A	RPL43B	1.70062	6.58898	1.48644e-52	7.94092e-52
YJR047C	ANB1	4.90919	3.22779	1.59637e-52	8.52034e-52
YCR093W	CDC39	-1.53237	8.60882	1.71186e-52	9.12833e-52
YNL227C	JJJ1	1.30561	7.48714	2.09256e-52	1.11482e-51
YER081W	SER3	2.2119	5.90687	2.09585e-52	1.11554e-51
YDL005C	MED2	-1.3719	7.86512	2.17186e-52	1.15494e-51
YHL027W	RIM101	-1.52208	9.31434	2.42352e-52	1.28759e-51
YOR069W	VPS5	-1.34392	7.18283	2.44384e-52	1.2972e-51
YNR015W	SMM1	1.54993	6.32966	2.53217e-52	1.34286e-51
YJR003C	NOT_AVAILABLE	1.98127	6.07548	2.53615e-52	1.34375e-51
YDR425W	SNX41	-1.81253	6.52926	2.63663e-52	1.3957e-51
YLR006C	SSK1	-1.65701	6.62589	2.72667e-52	1.44206e-51
YKL179C	COY1	-1.50604	7.37699	2.84693e-52	1.50429e-51
YBR079C	RPG1	1.5549	9.05246	2.96676e-52	1.56618e-51
YMR049C	ERB1	1.59129	8.59476	4.02796e-52	2.12447e-51
YLR380W	CSR1	1.61692	6.17453	4.06561e-52	2.14238e-51
YDL123W	SNA4	-1.48077	6.67573	4.25321e-52	2.2392e-51
YDR023W	SES1	1.75698	7.90377	4.7721e-52	2.51011e-51
YOR058C	ASE1	-1.4811	7.27321	5.118e-52	2.68961e-51
YGR020C	VMA7	1.49031	6.533	5.22258e-52	2.74209e-51
YER116C	SLX8	-1.46134	6.79342	5.7765e-52	3.03019e-51
YDR003W	RCR2	-1.6283	6.24687	6.00244e-52	3.14586e-51
YDL159W	STE7	-1.35453	6.90405	7.29779e-52	3.82131e-51
YCL058W-A	ADF1	2.28681	5.13966	7.59326e-52	3.97244e-51
YMR031C	EIS1	-1.63332	6.07053	8.41855e-52	4.40023e-51
YIL052C	RPL34B	1.43261	7.29035	8.43941e-52	4.40716e-51
YOR303W	CPA1	1.74085	11.089	9.01675e-52	4.70443e-51
YCR012W	PGK1	-1.75165	10.0471	9.96023e-52	5.19202e-51
YLR303W	MET17	1.85755	10.8595	1.05264e-51	5.48221e-51
YHR146W	CRP1	-1.48959	8.4939	1.06053e-51	5.51835e-51
YDR461C-A	NOT_AVAILABLE	-2.20995	5.72369	1.18324e-51	6.15136e-51
YER139C	RTR1	-1.48566	6.22069	1.23291e-51	6.40385e-51
YPR005C	HAL1	-1.42104	7.08172	1.59864e-51	8.29608e-51
YBR290W	BSD2	-1.4686	7.5046	1.75351e-51	9.09163e-51
YGL248W	PDE1	-1.32163	7.18158	2.2111e-51	1.14539e-50
YOR289W	NOT_AVAILABLE	-1.6714	7.74626	2.58538e-51	1.33809e-50
YNL219C	ALG9	-1.49872	8.04538	2.74683e-51	1.42038e-50
YDR528W	HLR1	1.89433	5.68475	3.13703e-51	1.62071e-50
YNR034W	SOL1	-1.51579	6.15925	3.18006e-51	1.64148e-50
YDR450W	RPS18A	2.0301	7.84535	4.46895e-51	2.30472e-50
YGL157W	ARI1	1.73432	6.3662	4.83238e-51	2.48994e-50
YDL164C	CDC9	-1.60007	6.63451	5.18636e-51	2.66996e-50
YGL181W	GTS1	-1.23997	7.32028	7.20825e-51	3.70756e-50
YDL072C	YET3	-1.26364	7.14425	7.33003e-51	3.76686e-50
YGR154C	GTO1	-1.57405	6.62642	8.43519e-51	4.33096e-50
YDR527W	RBA50	1.53938	7.8462	8.96301e-51	4.5979e-50
YDR309C	GIC2	2.59446	5.62484	9.46624e-51	4.85176e-50
YBR179C	FZO1	-1.46567	8.21013	1.00396e-50	5.1411e-50
YDR300C	PRO1	1.51451	6.03885	1.43698e-50	7.35201e-50
YOR181W	LAS17	-1.47812	6.85721	1.47549e-50	7.54239e-50
YGL180W	ATG1	-1.4201	7.74989	1.82344e-50	9.31286e-50
YDL130W	RPP1B	1.24149	7.6991	2.01517e-50	1.0283e-49
YPL131W	RPL5	1.63563	9.8603	2.09645e-50	1.06884e-49
YHR069C	RRP4	1.39227	7.36895	2.27402e-50	1.15835e-49
YLR337C	VRP1	-1.77442	8.70176	3.20152e-50	1.62938e-49
YPL259C	APM1	-1.44715	6.98037	3.98186e-50	2.02475e-49
YKL034W	TUL1	-1.32213	6.92545	4.25936e-50	2.16397e-49
YBR105C	VID24	1.59249	8.78166	4.34129e-50	2.20366e-49
YOL086C	ADH1	-1.72415	10.9976	5.04882e-50	2.56057e-49
YMR210W	NOT_AVAILABLE	-1.7244	5.84774	5.76869e-50	2.92311e-49
YLR087C	CSF1	-1.77126	7.32658	6.66074e-50	3.37218e-49
YBL022C	PIM1	-1.47202	8.40425	7.78021e-50	3.93551e-49
YNL302C	RPS19B	1.26851	7.23517	7.84764e-50	3.96617e-49
YPL116W	HOS3	-1.28967	6.86249	9.01958e-50	4.55449e-49
YHR199C	AIM46	-1.20578	7.52424	9.52339e-50	4.80472e-49
YNL247W	NOT_AVAILABLE	1.36022	7.59127	1.09371e-49	5.51317e-49
YGR081C	SLX9	1.34191	6.51209	1.56004e-49	7.85703e-49
YIL029C	NOT_AVAILABLE	-1.93476	4.51835	1.56338e-49	7.86703e-49
YMR195W	ICY1	1.97384	6.11871	1.61729e-49	8.13127e-49
YCR076C	FUB1	-1.40478	6.69938	1.94112e-49	9.75096e-49
YDR514C	NOT_AVAILABLE	1.41718	6.40478	2.45317e-49	1.23125e-48
YDR176W	NGG1	-1.48754	8.02509	2.58345e-49	1.29552e-48
YNR004W	SWM2	2.80943	3.5355	3.59899e-49	1.80322e-48
YPR065W	ROX1	2.33899	9.0466	3.74502e-49	1.87477e-48
YMR034C	NOT_AVAILABLE	-1.5108	5.85642	3.86208e-49	1.93171e-48
YJR152W	DAL5	1.60963	6.56008	4.70092e-49	2.34925e-48
YCR082W	AHC2	-1.52301	7.21424	5.05788e-49	2.52546e-48
YMR308C	PSE1	1.49559	8.53473	6.60977e-49	3.29751e-48
YHR100C	GEP4	2.11134	4.38208	7.26779e-49	3.62267e-48
YPL188W	POS5	1.44974	6.60206	7.31955e-49	3.64534e-48
YPR073C	LTP1	1.56194	5.75814	8.50436e-49	4.23178e-48
YHL026C	NOT_AVAILABLE	2.88624	3.66415	8.90246e-49	4.42608e-48
YMR092C	AIP1	-1.30503	7.62672	9.27206e-49	4.60589e-48
YDL194W	SNF3	-1.2874	7.11013	9.67043e-49	4.79967e-48
YJR125C	ENT3	-1.4703	7.85072	9.91623e-49	4.91746e-48
YGL116W	CDC20	1.73876	6.25825	9.94775e-49	4.92889e-48
YPR160W	GPH1	-2.07486	5.42787	1.02981e-48	5.09812e-48
YNL282W	POP3	2.02907	4.83482	1.07638e-48	5.32415e-48
YJR137C	MET5	2.26061	10.5148	1.19189e-48	5.89046e-48
YBR291C	CTP1	1.6674	5.63536	1.43342e-48	7.0781e-48
YIL143C	SSL2	-1.40482	8.58825	1.53223e-48	7.55961e-48
YGL251C	HFM1	-2.28293	5.65907	1.74963e-48	8.62485e-48
YER028C	MIG3	1.81367	5.94288	2.1819e-48	1.07467e-47
YIL120W	QDR1	1.82537	5.07068	2.23695e-48	1.10084e-47
YLR250W	SSP120	-1.39526	6.99329	2.58128e-48	1.26922e-47
YOL041C	NOP12	1.51224	7.83454	2.90042e-48	1.42494e-47
YLL015W	BPT1	-1.62878	8.76484	3.0907e-48	1.51713e-47
YBR151W	APD1	-1.62126	5.99441	3.33281e-48	1.6346e-47
YPL113C	NOT_AVAILABLE	-1.71789	5.29356	3.34004e-48	1.63676e-47
YNL237W	YTP1	-1.47978	5.96726	3.40341e-48	1.66641e-47
YCL035C	GRX1	-1.39271	7.35947	3.78815e-48	1.85323e-47
YCR053W	THR4	1.43486	8.60763	4.64223e-48	2.26914e-47
YNL162W-A	NOT_AVAILABLE	4.02472	2.79313	5.13188e-48	2.50637e-47
YBR108W	AIM3	-1.28816	7.26963	7.11541e-48	3.4722e-47
YMR009W	ADI1	1.67866	6.16797	7.12388e-48	3.47341e-47
YBR180W	DTR1	-1.76426	5.2804	8.02701e-48	3.91047e-47
YJR073C	OPI3	-1.54888	7.01203	8.32384e-48	4.05168e-47
YJL130C	URA2	1.6772	10.7523	8.65076e-48	4.20729e-47
YPL206C	PGC1	-1.79689	6.88343	9.57007e-48	4.65049e-47
YBL030C	PET9	1.74244	8.52752	9.79271e-48	4.75471e-47
YDR107C	TMN2	-1.97315	4.5944	1.01929e-47	4.94489e-47
YPL198W	RPL7B	1.48752	8.30735	1.1494e-47	5.57141e-47
YOR119C	RIO1	1.3285	6.55669	1.18452e-47	5.73686e-47
YPR103W	PRE2	-1.38842	7.73725	1.24462e-47	6.02292e-47
YOR075W	UFE1	-1.78893	7.47009	1.37174e-47	6.63255e-47
YCL030C	HIS4	1.54404	6.72931	1.38131e-47	6.67325e-47
YLL034C	RIX7	1.31679	7.91756	2.0274e-47	9.78645e-47
YDL156W	CMR1	-1.67425	5.64062	2.03799e-47	9.8294e-47
YPR148C	NOT_AVAILABLE	-1.54459	7.87082	2.11339e-47	1.01846e-46
YMR041C	ARA2	-1.66538	6.34445	2.13714e-47	1.02905e-46
YMR096W	SNZ1	-1.79624	10.8409	2.21674e-47	1.06649e-46
YLR079W	SIC1	-1.50201	6.50363	2.3321e-47	1.12107e-46
YCR036W	RBK1	-1.50903	7.22061	2.38275e-47	1.14447e-46
YKL006W	RPL14A	1.55228	6.91712	2.67885e-47	1.28563e-46
YGR260W	TNA1	1.29534	7.83429	2.73831e-47	1.31308e-46
YNR075W	COS10	2.34975	3.95953	4.40336e-47	2.10976e-46
YJL089W	SIP4	-1.63027	8.10472	5.42563e-47	2.59742e-46
YKL126W	YPK1	-1.24824	7.71886	5.94741e-47	2.84486e-46
YKR060W	UTP30	2.2097	5.02939	6.55308e-47	3.13199e-46
YPR022C	NOT_AVAILABLE	-1.33479	8.01832	6.81226e-47	3.25319e-46
YHR056C	RSC30	-1.20923	7.20097	7.21857e-47	3.44439e-46
YGR263C	SAY1	1.61142	5.48381	7.58257e-47	3.61511e-46
YOR022C	NOT_AVAILABLE	-1.51677	6.92053	7.63093e-47	3.63518e-46
YKL219W	COS9	2.15495	4.22467	8.25372e-47	3.92864e-46
YBR294W	SUL1	2.58876	8.52996	8.91133e-47	4.23817e-46
YOR162C	YRR1	-1.30041	7.25214	1.54861e-46	7.35904e-46
YER080W	AIM9	-1.25411	7.53591	1.59773e-46	7.58626e-46
YCL033C	MXR2	-2.19876	5.13251	1.63631e-46	7.76309e-46
YLR448W	RPL6B	1.27278	7.64193	1.64862e-46	7.81512e-46
YOR145C	PNO1	1.39284	8.55238	1.72125e-46	8.15279e-46
YDL003W	MCD1	2.88441	3.46891	1.81892e-46	8.60836e-46
YBR072W	HSP26	-3.61965	8.10377	1.83058e-46	8.65652e-46
YOR360C	PDE2	1.37048	7.65557	1.89423e-46	8.95019e-46
YCR075C	ERS1	-1.95001	4.24804	2.28025e-46	1.07653e-45
YER006W	NUG1	1.48325	8.24006	2.44136e-46	1.15166e-45
YOR330C	MIP1	-1.23627	7.60768	2.79246e-46	1.31622e-45
YMR008C	PLB1	-1.17834	7.58638	2.86408e-46	1.34888e-45
YLR072W	NOT_AVAILABLE	-1.224	7.26644	2.88194e-46	1.35619e-45
YLR251W	SYM1	-1.9294	5.39289	3.37093e-46	1.58502e-45
YJR132W	NMD5	1.37264	7.44648	3.38132e-46	1.58862e-45
YOL091W	SPO21	2.01368	4.74101	3.4223e-46	1.60657e-45
YJR004C	SAG1	-1.40493	8.18049	3.43498e-46	1.61122e-45
YPL135W	ISU1	-1.46766	9.95403	3.58335e-46	1.67946e-45
YDL110C	TMA17	-2.47284	8.19916	3.70667e-46	1.73586e-45
YGR204W	ADE3	1.50711	8.92141	4.69209e-46	2.19557e-45
YPL186C	UIP4	-1.93053	7.53102	4.75704e-46	2.22417e-45
YGR256W	GND2	-2.26954	11.3664	5.0977e-46	2.38152e-45
YPR068C	HOS1	1.91884	4.85754	6.1931e-46	2.89094e-45
YDL095W	PMT1	1.38295	7.91742	6.25499e-46	2.91749e-45
YJR109C	CPA2	1.8551	9.94824	6.57887e-46	3.06609e-45
YJL050W	MTR4	1.5152	8.06724	6.71044e-46	3.1249e-45
YGR210C	NOT_AVAILABLE	1.44968	6.71815	8.32992e-46	3.87595e-45
YNL189W	SRP1	1.31956	7.82021	8.66285e-46	4.02764e-45
YLR312C	NOT_AVAILABLE	-1.34149	8.06369	1.02385e-45	4.7564e-45
YKR069W	MET1	1.70926	8.20803	1.05995e-45	4.92018e-45
YDL115C	IWR1	-1.24588	7.79354	1.08496e-45	5.03225e-45
YBR061C	TRM7	1.83402	5.80615	1.20906e-45	5.60336e-45
YMR269W	TMA23	1.89496	5.2843	1.23217e-45	5.70592e-45
YAL012W	CYS3	1.73511	9.83607	1.26125e-45	5.83591e-45
YOR369C	RPS12	1.62609	8.76692	1.29087e-45	5.9682e-45
YML125C	PGA3	2.10961	5.55701	1.426e-45	6.58775e-45
YOR195W	SLK19	-1.37277	7.7182	1.54967e-45	7.15336e-45
YNL036W	NCE103	1.4779	9.64199	1.81888e-45	8.3894e-45
YBL061C	SKT5	1.33094	7.2837	1.84883e-45	8.52076e-45
YPL217C	BMS1	1.39826	8.66433	1.88394e-45	8.67567e-45
YDL150W	RPC53	1.21784	7.22943	1.90377e-45	8.76004e-45
YMR260C	TIF11	1.87271	7.58657	2.06985e-45	9.51674e-45
YAL059W	ECM1	1.5799	6.84839	2.25296e-45	1.03504e-44
YLR291C	GCD7	1.38933	6.73293	2.39272e-45	1.09838e-44
YOR141C	ARP8	-1.33992	8.10214	2.45512e-45	1.12613e-44
YOR062C	NOT_AVAILABLE	1.64017	6.89454	2.6836e-45	1.22997e-44
YLR185W	RPL37A	1.29917	7.08492	2.72988e-45	1.25019e-44
YGR058W	PEF1	1.56144	5.60423	2.98675e-45	1.36675e-44
YPL079W	RPL21B	1.64549	7.82812	3.01231e-45	1.37736e-44
YBR171W	SEC66	1.39054	6.48199	3.25849e-45	1.48759e-44
YLR026C	SED5	1.56965	5.84053	3.25851e-45	1.48759e-44
YHR103W	SBE22	-1.24851	7.57433	3.32752e-45	1.5179e-44
YBL042C	FUI1	1.36235	7.47015	3.45855e-45	1.57535e-44
YDR354W	TRP4	1.46856	5.95107	3.45889e-45	1.57535e-44
YBR288C	APM3	1.48191	5.71266	3.84082e-45	1.74793e-44
YOR275C	RIM20	-1.38131	6.70718	4.38741e-45	1.99512e-44
YNL010W	NOT_AVAILABLE	1.77851	5.99488	4.79396e-45	2.17829e-44
YBL105C	PKC1	-1.38744	8.95498	4.93136e-45	2.23897e-44
YLR211C	ATG38	-1.48575	6.21019	6.10713e-45	2.77063e-44
YHR161C	YAP1801	-1.35119	8.21497	6.24866e-45	2.83263e-44
YNR018W	RCF2	1.3539	6.77307	6.7176e-45	3.04283e-44
YER073W	ALD5	2.07492	8.53036	7.46459e-45	3.37855e-44
YKR009C	FOX2	-1.84239	8.49234	8.17563e-45	3.6975e-44
YML124C	TUB3	1.63099	6.4545	8.26898e-45	3.73681e-44
YKR056W	TRM2	1.25319	7.02102	8.43074e-45	3.80694e-44
YKL210W	UBA1	-1.46571	9.42733	9.35581e-45	4.22138e-44
YBR198C	TAF5	-1.32525	8.51213	1.00661e-44	4.53836e-44
YDR178W	SDH4	-1.66995	6.38626	1.07837e-44	4.8581e-44
YJL177W	RPL17B	1.31131	7.7608	1.62427e-44	7.31173e-44
YHR170W	NMD3	1.38776	8.28909	1.77796e-44	7.99738e-44
YNL191W	DUG3	1.71944	7.73686	1.87202e-44	8.41396e-44
YHR037W	PUT2	-1.50726	8.45652	1.89002e-44	8.48829e-44
YKR026C	GCN3	1.36802	6.43745	2.19401e-44	9.84592e-44
YGL201C	MCM6	1.43526	6.73634	2.28716e-44	1.0256e-43
YOL026C	MIM1	-1.33094	6.56833	2.55403e-44	1.14439e-43
YBR229C	ROT2	-1.23529	7.28403	2.745e-44	1.22901e-43
YJR016C	ILV3	1.88984	8.94416	2.80763e-44	1.25608e-43
YML007W	YAP1	-1.38319	9.62629	2.92155e-44	1.30604e-43
YNL022C	RCM1	1.40237	6.4294	3.50438e-44	1.56538e-43
YMR072W	ABF2	-1.45957	7.94558	4.03593e-44	1.80143e-43
YPL270W	MDL2	-1.23009	7.6943	4.53686e-44	2.02347e-43
YLR371W	ROM2	-1.25065	7.96597	4.71777e-44	2.10254e-43
YLR429W	CRN1	1.37372	6.96349	5.05382e-44	2.25058e-43
YNL295W	NOT_AVAILABLE	-1.24495	6.95949	5.75057e-44	2.55889e-43
YPL030W	TRM44	1.53524	6.6921	6.58172e-44	2.9265e-43
YER089C	PTC2	1.42304	6.53742	7.00712e-44	3.11326e-43
YER039C	HVG1	-1.30406	7.11671	7.16434e-44	3.18068e-43
YLR173W	NOT_AVAILABLE	-1.4162	7.4402	7.49901e-44	3.32672e-43
YNL165W	NOT_AVAILABLE	-1.24636	6.91857	7.74983e-44	3.43537e-43
YPL050C	MNN9	1.16265	7.6156	9.34498e-44	4.13931e-43
YNR074C	AIF1	1.82366	5.20562	9.43465e-44	4.17584e-43
YDL070W	BDF2	-1.45788	10.1577	1.08988e-43	4.82021e-43
YNL153C	GIM3	2.44376	4.7466	1.13233e-43	5.00415e-43
YNL243W	SLA2	-1.3663	8.2159	1.40105e-43	6.187e-43
YJL025W	RRN7	1.66318	5.51994	1.57325e-43	6.94215e-43
YMR148W	OSW5	1.45653	6.07945	1.58387e-43	6.98372e-43
YGR070W	ROM1	-1.69798	5.58572	1.59247e-43	7.0163e-43
YIL019W	FAF1	1.19729	6.84953	1.89133e-43	8.32671e-43
YKL005C	BYE1	-1.22735	7.75848	1.98179e-43	8.71836e-43
YOL142W	RRP40	1.39958	6.45293	2.1577e-43	9.48504e-43
YOR086C	TCB1	-1.59082	8.6455	2.40484e-43	1.05635e-42
YOR293W	RPS10A	1.87659	7.86311	2.48827e-43	1.09217e-42
YNL217W	NOT_AVAILABLE	2.09491	4.57775	2.97753e-43	1.30593e-42
YER079W	NOT_AVAILABLE	-1.48021	8.17041	3.70461e-43	1.6236e-42
YOL025W	LAG2	-1.30894	6.52823	3.75003e-43	1.64226e-42
YDR466W	PKH3	-1.37823	8.19724	4.52664e-43	1.98087e-42
YBL084C	CDC27	-1.38234	8.22237	5.24093e-43	2.29172e-42
YOR115C	TRS33	1.73269	5.78242	5.70576e-43	2.4931e-42
YKR065C	PAM17	-1.59137	6.12541	6.43298e-43	2.80874e-42
YLR172C	DPH5	1.36812	6.45468	6.86145e-43	2.99357e-42
YDL049C	KNH1	1.6295	6.55844	7.02185e-43	3.06125e-42
YNL159C	ASI2	-1.50717	6.1356	7.07559e-43	3.08237e-42
YBL039W-B	NOT_AVAILABLE	-2.22598	4.06145	7.20313e-43	3.13558e-42
YHR150W	PEX28	-1.23305	7.80361	7.75491e-43	3.37324e-42
YOL089C	HAL9	-1.21102	7.43949	7.96629e-43	3.46259e-42
YPL057C	SUR1	-1.37471	7.71601	8.02029e-43	3.48346e-42
YIL046W	MET30	-1.43439	9.65759	8.46445e-43	3.67362e-42
YOR334W	MRS2	1.76137	5.05416	8.88483e-43	3.85319e-42
YML107C	PML39	-1.75412	5.22791	9.93212e-43	4.30417e-42
YER044C-A	MEI4	4.75361	2.61396	1.1296e-42	4.89155e-42
YPL126W	NAN1	1.43243	8.37591	1.20487e-42	5.21363e-42
YML010W	SPT5	-1.37752	9.1082	1.24039e-42	5.36333e-42
YMR224C	MRE11	-1.34944	6.07384	1.24993e-42	5.40054e-42
YHR152W	SPO12	2.43692	3.73706	1.50177e-42	6.48384e-42
YHR010W	RPL27A	1.61635	8.01991	1.56016e-42	6.73093e-42
YPR154W	PIN3	-1.32136	7.62996	2.58766e-42	1.11556e-41
YML060W	OGG1	1.9505	4.45064	3.11337e-42	1.3412e-41
YGL045W	RIM8	-1.43636	6.31295	3.19712e-42	1.37626e-41
YPL250C	ICY2	1.84387	6.82809	3.724e-42	1.60187e-41
YNL187W	SWT21	1.65659	5.16181	3.74815e-42	1.61107e-41
YMR319C	FET4	3.36472	4.2141	4.38867e-42	1.88499e-41
YMR014W	BUD22	1.24908	7.7284	4.48545e-42	1.92513e-41
YLR343W	GAS2	3.34359	4.44856	6.33055e-42	2.71503e-41
YGL159W	NOT_AVAILABLE	1.84944	5.42139	6.49181e-42	2.78214e-41
YIR030C	DCG1	2.7148	3.32625	6.68466e-42	2.86267e-41
YJR085C	NOT_AVAILABLE	-1.29839	7.14698	8.03805e-42	3.43972e-41
YCR069W	CPR4	-1.34854	7.99229	9.5332e-42	4.07653e-41
YCR100C	NOT_AVAILABLE	-1.67668	4.79347	1.10143e-41	4.70542e-41
YBR246W	RRT2	1.46742	5.80418	1.10201e-41	4.70542e-41
YFR049W	YMR31	-1.37941	5.83361	1.11078e-41	4.7394e-41
YAL030W	SNC1	-1.68364	6.42569	1.15039e-41	4.90477e-41
YBR233W	PBP2	1.81277	5.32298	1.1949e-41	5.09082e-41
YER041W	YEN1	1.29449	7.80162	1.20022e-41	5.10973e-41
YGR196C	FYV8	-1.27544	8.18333	1.26898e-41	5.39853e-41
YGR090W	UTP22	1.34979	8.13755	1.30733e-41	5.55758e-41
YEL067C	NOT_AVAILABLE	3.09149	3.30795	1.30946e-41	5.56256e-41
YLR242C	ARV1	2.02684	4.48213	1.3957e-41	5.92459e-41
YDL192W	ARF1	1.33865	7.0649	1.41419e-41	5.9987e-41
YNL123W	NMA111	1.31335	8.27034	1.44766e-41	6.13616e-41
YFL045C	SEC53	1.24262	7.8861	1.50364e-41	6.36882e-41
YLR364W	GRX8	2.37668	3.74813	1.59065e-41	6.73245e-41
YPR023C	EAF3	-1.25032	8.1405	1.64837e-41	6.97165e-41
YBR286W	APE3	-2.10479	8.9195	2.12278e-41	8.97159e-41
YNR007C	ATG3	-1.30854	7.40375	2.222e-41	9.38413e-41
YMR190C	SGS1	-1.29424	6.81699	2.55214e-41	1.07706e-40
YOR070C	GYP1	-1.30595	7.31948	2.60847e-41	1.10003e-40
YHR018C	ARG4	1.35044	8.24643	2.63082e-41	1.10865e-40
YDR129C	SAC6	-1.32822	8.34558	2.80005e-41	1.17911e-40
YDR395W	SXM1	1.26293	7.91672	3.05333e-41	1.28483e-40
YBR121C	GRS1	1.60211	8.28555	3.54551e-41	1.49086e-40
YLR063W	BMT6	2.04326	4.7654	3.60168e-41	1.51338e-40
YLR409C	UTP21	1.2158	7.84254	3.96887e-41	1.66647e-40
YDL106C	PHO2	-1.2959	6.92502	4.11288e-41	1.72568e-40
YGR118W	RPS23A	1.31001	7.48898	4.1718e-41	1.74915e-40
YBR244W	GPX2	1.69836	5.30303	4.43381e-41	1.85766e-40
YLL023C	POM33	-1.60726	7.18135	5.34941e-41	2.23966e-40
YBR213W	MET8	1.32828	6.57661	6.26937e-41	2.62293e-40
YHL002W	HSE1	-1.14462	7.50305	6.48392e-41	2.71074e-40
YHL015W	RPS20	1.8309	8.67589	6.63258e-41	2.77089e-40
YEL060C	PRB1	-1.63145	10.6064	8.8516e-41	3.69372e-40
YNL157W	IGO1	-1.22358	7.73659	8.85425e-41	3.69372e-40
YMR246W	FAA4	1.71352	9.84914	9.5117e-41	3.96514e-40
YBL052C	SAS3	-1.10612	7.1637	9.59978e-41	3.99899e-40
YDR406W	PDR15	-1.58544	7.86559	1.14173e-40	4.75272e-40
YBL016W	FUS3	1.44505	6.51362	1.23263e-40	5.12743e-40
YOR285W	RDL1	-1.78908	8.36827	1.23707e-40	5.1422e-40
YPL260W	NOT_AVAILABLE	-1.26476	7.84714	1.29802e-40	5.39114e-40
YLR441C	RPS1A	1.59315	9.22932	1.29881e-40	5.39114e-40
YPL068C	NOT_AVAILABLE	1.76437	5.09248	1.7743e-40	7.35956e-40
YDL175C	AIR2	1.57428	5.29761	1.86591e-40	7.73399e-40
YKL044W	NOT_AVAILABLE	3.41369	3.12888	1.89472e-40	7.84782e-40
YDR169C	STB3	-1.36485	8.37236	1.89831e-40	7.85706e-40
YNL156C	NSG2	-1.29014	7.86929	2.00948e-40	8.31128e-40
YJR126C	VPS70	-1.21465	8.01087	2.05615e-40	8.49825e-40
YGL062W	PYC1	1.53097	11.4463	2.14565e-40	8.86188e-40
YCR101C	NOT_AVAILABLE	-2.22419	4.00096	2.17878e-40	8.99232e-40
YLR032W	RAD5	-1.23949	7.45825	2.30663e-40	9.51321e-40
YOR208W	PTP2	-1.27964	7.4115	2.86772e-40	1.18189e-39
YBL080C	PET112	-1.73623	4.57415	3.04307e-40	1.25327e-39
YDR334W	SWR1	-1.3417	8.18072	3.52471e-40	1.4506e-39
YJL176C	SWI3	-1.27267	8.20803	3.84472e-40	1.58118e-39
YMR123W	PKR1	1.83529	4.58216	4.64049e-40	1.9071e-39
YPR112C	MRD1	1.44277	8.22556	4.91225e-40	2.01736e-39
YOL021C	DIS3	1.19538	7.84603	7.37295e-40	3.02578e-39
YNR035C	ARC35	-1.13316	7.02891	8.65655e-40	3.55004e-39
YER169W	RPH1	-1.33047	9.0366	1.00717e-39	4.1275e-39
YML021C	UNG1	1.86613	4.35022	1.09072e-39	4.46671e-39
YDR244W	PEX5	-1.06984	7.27298	1.14753e-39	4.69607e-39
YOR302W	NOT_AVAILABLE	2.2985	6.74868	1.20581e-39	4.93109e-39
YGL122C	NAB2	-1.30819	8.29172	1.38312e-39	5.65219e-39
YDL142C	CRD1	-1.5471	5.46098	1.48298e-39	6.05602e-39
YDR211W	GCD6	1.71967	7.67854	1.52956e-39	6.24186e-39
YJL174W	KRE9	1.09923	7.52406	1.60817e-39	6.55802e-39
YHR108W	GGA2	1.1999	6.59929	1.6886e-39	6.88118e-39
YGR088W	CTT1	-2.95729	11.2339	2.23072e-39	9.08398e-39
YCR083W	TRX3	-1.2979	6.93091	2.76201e-39	1.12397e-38
YOR233W	KIN4	1.15402	6.77952	2.82536e-39	1.14894e-38
YNL288W	CAF40	-1.27717	7.02834	2.94071e-39	1.19501e-38
YDL161W	ENT1	-1.40214	8.11046	3.46181e-39	1.40579e-38
YER114C	BOI2	-1.27468	9.12083	3.84151e-39	1.55889e-38
YFL036W	RPO41	-1.4099	9.17374	4.07308e-39	1.6517e-38
YGL123W	RPS2	1.33279	9.56697	4.12929e-39	1.67333e-38
YBL051C	PIN4	-1.45147	8.02445	4.19985e-39	1.70074e-38
YDL066W	IDP1	1.27569	7.605	4.48697e-39	1.81574e-38
YFL034C-A	RPL22B	1.61333	6.52333	5.26107e-39	2.12751e-38
YML094W	GIM5	1.68803	5.32312	5.37e-39	2.17005e-38
YLR221C	RSA3	1.35297	6.51795	5.88155e-39	2.37512e-38
YHR001W-A	QCR10	-1.83965	4.97136	6.74876e-39	2.72342e-38
YGL204C	NOT_AVAILABLE	1.89351	4.39008	7.04121e-39	2.83947e-38
YKR095W	MLP1	-1.34214	9.4278	8.04063e-39	3.24025e-38
YMR309C	NIP1	1.29551	8.64591	8.22024e-39	3.31033e-38
YKL201C	MNN4	1.24592	8.0501	9.38308e-39	3.77599e-38
YLR004C	THI73	1.28531	6.19887	1.0157e-38	4.08461e-38
YNL104C	LEU4	1.37503	9.66664	1.02656e-38	4.12542e-38
YHL010C	ETP1	-1.32192	6.32009	1.05242e-38	4.22641e-38
YMR242C	RPL20A	1.5402	8.3955	1.19207e-38	4.78394e-38
YIL007C	NAS2	-1.41485	6.06281	1.20907e-38	4.84882e-38
YLR183C	TOS4	-2.7194	4.00049	1.31889e-38	5.28555e-38
YFL053W	DAK2	2.67788	3.33163	1.35538e-38	5.42807e-38
YDR457W	TOM1	-1.3335	9.28766	1.3814e-38	5.52846e-38
YDR541C	NOT_AVAILABLE	2.21141	4.59071	1.51754e-38	6.06913e-38
YKR094C	RPL40B	1.34524	7.916	1.53966e-38	6.15336e-38
YKL093W	MBR1	-1.24723	6.81169	1.60289e-38	6.40166e-38
YHR021C	RPS27B	1.18712	7.46836	1.67951e-38	6.70304e-38
YOR061W	CKA2	1.34841	7.26305	1.79787e-38	7.17049e-38
YJR149W	NOT_AVAILABLE	1.49246	5.90205	1.88915e-38	7.52936e-38
YNL292W	PUS4	1.42322	5.44646	2.0692e-38	8.24131e-38
YOR125C	CAT5	-1.65722	5.05864	2.4792e-38	9.86753e-38
YDR348C	PAL1	1.31705	7.09763	2.54951e-38	1.01404e-37
YDR033W	MRH1	2.70655	3.37481	3.23965e-38	1.28766e-37
YNL131W	TOM22	-1.15885	7.06174	3.28738e-38	1.30573e-37
YIR028W	DAL4	2.84737	3.18171	3.37766e-38	1.34068e-37
YLR438W	CAR2	-1.28211	7.91839	3.51529e-38	1.39435e-37
YER004W	FMP52	-1.30676	8.20516	3.60744e-38	1.42992e-37
YJR138W	IML1	-1.40036	8.93663	3.70882e-38	1.46911e-37
YMR056C	AAC1	-1.29599	8.45204	3.8698e-38	1.53183e-37
YMR147W	NOT_AVAILABLE	2.15835	5.1873	4.1387e-38	1.63716e-37
YKR031C	SPO14	-1.32358	8.12643	4.47654e-38	1.76959e-37
YDR462W	MRPL28	-1.41063	6.09195	4.50371e-38	1.77912e-37
YIL008W	URM1	1.52423	5.12121	5.77303e-38	2.27899e-37
YMR174C	PAI3	-2.08267	8.44293	6.06219e-38	2.39152e-37
YBL087C	RPL23A	1.12276	7.16038	6.09123e-38	2.40134e-37
YOL060C	MAM3	-1.31354	8.46439	6.47085e-38	2.54927e-37
YOL107W	NOT_AVAILABLE	2.93214	3.04379	6.52485e-38	2.5688e-37
YDR205W	MSC2	-1.1812	6.81779	6.72445e-38	2.64559e-37
YHR092C	HXT4	2.38298	4.26053	7.11389e-38	2.79691e-37
YDR429C	TIF35	1.16671	7.76484	8.13419e-38	3.19589e-37
YJL092W	SRS2	-1.2587	8.17728	8.22938e-38	3.2311e-37
YBL034C	STU1	-1.34985	6.98284	8.96892e-38	3.51909e-37
YJR039W	NOT_AVAILABLE	-1.31775	6.33155	9.34938e-38	3.66589e-37
YHR140W	NOT_AVAILABLE	-1.56942	5.49277	9.38647e-38	3.67795e-37
YGL047W	ALG13	-1.9678	4.25997	9.4173e-38	3.68754e-37
YDR460W	TFB3	-1.14917	7.04315	9.70622e-38	3.79811e-37
YJL107C	NOT_AVAILABLE	-1.53185	6.44522	9.79115e-38	3.82877e-37
YGL097W	SRM1	1.20298	6.45427	1.11476e-37	4.35628e-37
YOR156C	NFI1	-1.07872	7.05801	1.16317e-37	4.5424e-37
YJR014W	TMA22	1.21513	7.77791	1.21785e-37	4.75274e-37
YMR270C	RRN9	1.597	5.16012	1.24237e-37	4.84514e-37
YLR332W	MID2	2.07248	5.49184	1.49969e-37	5.84477e-37
YOL130W	ALR1	1.06215	7.59724	1.51402e-37	5.89665e-37
YKL117W	SBA1	-1.35973	7.81378	1.75098e-37	6.81497e-37
YOR020W-A	NOT_AVAILABLE	-1.51966	5.7345	1.92139e-37	7.4732e-37
YFR044C	DUG1	-1.2489	7.03715	1.98949e-37	7.7329e-37
YHR022C	NOT_AVAILABLE	2.94129	3.39415	2.10223e-37	8.16566e-37
YGL091C	NBP35	-1.23478	6.54061	2.13029e-37	8.2691e-37
YKL124W	SSH4	-1.15094	7.12251	2.42083e-37	9.39063e-37
YGL121C	GPG1	-2.11597	6.05043	2.46834e-37	9.56852e-37
YOL096C	COQ3	-1.99955	4.51186	2.48612e-37	9.63101e-37
YJL193W	NOT_AVAILABLE	1.54773	5.52856	2.68804e-37	1.04063e-36
YBR143C	SUP45	1.28165	8.98559	2.70422e-37	1.0462e-36
YML013W	UBX2	-1.1379	7.42887	2.74661e-37	1.06189e-36
YGL255W	ZRT1	1.768	5.7867	3.01232e-37	1.16384e-36
YFR030W	MET10	1.77544	10.2108	3.13049e-37	1.2087e-36
YPL221W	FLC1	1.40808	6.48563	3.28456e-37	1.26734e-36
YML005W	TRM12	1.98819	4.70173	3.50602e-37	1.35189e-36
YLL026W	HSP104	-1.87747	7.24124	3.89043e-37	1.49912e-36
YMR272C	SCS7	1.21933	8.58506	4.08065e-37	1.57137e-36
YGR157W	CHO2	1.65117	7.58285	4.10571e-37	1.57998e-36
YMR108W	ILV2	1.32711	10.1408	4.69752e-37	1.80652e-36
YGR085C	RPL11B	2.09321	7.24528	4.83816e-37	1.85938e-36
YDL174C	DLD1	-1.09343	7.66089	5.695e-37	2.18723e-36
YDL086W	NOT_AVAILABLE	-1.21489	6.56784	5.70415e-37	2.18929e-36
YGR008C	STF2	-2.95367	5.33779	6.15303e-37	2.36001e-36
YDR012W	RPL4B	1.38304	8.66702	6.29713e-37	2.41369e-36
YIL082W-A	NOT_AVAILABLE	-1.24733	6.1991	6.47738e-37	2.48114e-36
YGL073W	HSF1	-1.38827	8.76365	6.99954e-37	2.67939e-36
YHR203C	RPS4B	1.19974	8.44306	7.64758e-37	2.92553e-36
YMR040W	YET2	-1.59136	6.08514	8.84928e-37	3.383e-36
YBR037C	SCO1	-1.46331	5.95455	1.04286e-36	3.98415e-36
YPL094C	SEC62	1.30256	6.49572	1.04621e-36	3.99432e-36
YKR066C	CCP1	-1.2111	7.51923	1.25193e-36	4.7766e-36
YPL164C	MLH3	-1.14134	6.72019	1.26039e-36	4.80571e-36
YKL007W	CAP1	-1.21139	6.8968	1.27045e-36	4.84088e-36
YPL100W	ATG21	-1.20249	6.57732	1.72238e-36	6.55862e-36
YBR049C	REB1	-1.26376	8.4968	1.76915e-36	6.73229e-36
YKL157W	APE2	-1.22808	8.52957	1.79391e-36	6.82203e-36
YPL249C	GYP5	-1.12065	6.52346	1.82804e-36	6.94727e-36
YPR015C	NOT_AVAILABLE	2.78772	4.07342	1.92426e-36	7.30816e-36
YDR007W	TRP1	1.85894	5.02064	1.94688e-36	7.38924e-36
YER166W	DNF1	-1.23106	8.36754	2.00405e-36	7.60123e-36
YLR438C-A	LSM3	1.20754	6.28774	2.25536e-36	8.54889e-36
YLR342W	FKS1	1.72461	9.79596	2.27719e-36	8.62598e-36
YBR175W	SWD3	1.91708	4.48303	2.46571e-36	9.33402e-36
YOR254C	SEC63	1.26364	8.0599	2.69551e-36	1.01973e-35
YDL200C	MGT1	-1.23485	6.5492	3.60061e-36	1.36125e-35
YGR112W	SHY1	-1.44339	5.90382	3.76122e-36	1.42104e-35
YOR034C-A	NOT_AVAILABLE	-2.10106	3.64653	4.73511e-36	1.78783e-35
YNL287W	SEC21	-1.24991	8.8777	5.29922e-36	1.99952e-35
YKL192C	ACP1	-1.24492	7.02687	5.38581e-36	2.03087e-35
YBL015W	ACH1	1.59034	8.72665	6.28708e-36	2.36918e-35
YLR030W	NOT_AVAILABLE	-1.78008	5.03743	6.77624e-36	2.55186e-35
YER121W	NOT_AVAILABLE	-2.17405	3.74146	6.98679e-36	2.62944e-35
YBR076W	ECM8	-2.58647	2.94717	7.0859e-36	2.66502e-35
YLR403W	SFP1	-1.27849	8.59238	7.19903e-36	2.70581e-35
YDR225W	HTA1	-1.44825	7.41401	7.89144e-36	2.96414e-35
YNL222W	SSU72	2.16064	4.02426	7.96261e-36	2.98894e-35
YNR059W	MNT4	-1.32621	6.06921	7.97958e-36	2.99337e-35
YNL316C	PHA2	1.6748	4.76004	8.6917e-36	3.25841e-35
YGL117W	NOT_AVAILABLE	1.17454	7.73607	9.65444e-36	3.61699e-35
YJL142C	IRC9	-4.23835	2.61359	1.13551e-35	4.25138e-35
YNL224C	SQS1	-1.1029	7.47474	1.15485e-35	4.32103e-35
YOL010W	RCL1	1.16492	7.054	1.20062e-35	4.48937e-35
YDR409W	SIZ1	-1.06806	6.86625	1.29534e-35	4.84045e-35
YDL059C	RAD59	1.66085	5.70007	1.33334e-35	4.97922e-35
YOR032W-A	NOT_AVAILABLE	3.25012	2.91765	1.45397e-35	5.42621e-35
YNL208W	NOT_AVAILABLE	-1.25752	8.69093	1.49289e-35	5.56791e-35
YMR086W	SEG1	-1.21521	8.23198	1.51992e-35	5.66506e-35
YDR310C	SUM1	1.29677	8.10914	1.55737e-35	5.80091e-35
YFL024C	EPL1	-1.23391	6.29639	1.58281e-35	5.8919e-35
YKL220C	FRE2	1.43614	5.16212	1.67561e-35	6.23335e-35
YHR143W	DSE2	2.17839	3.75314	1.77666e-35	6.60353e-35
YMR185W	RTP1	1.07588	7.18386	1.77739e-35	6.60353e-35
YMR030W	RSF1	-1.26848	5.69759	1.80884e-35	6.71608e-35
YJL146W	IDS2	-1.11446	7.06624	1.95149e-35	7.24109e-35
YNL271C	BNI1	-1.3092	9.24987	2.02938e-35	7.52528e-35
YIL135C	VHS2	-1.20505	8.15471	2.12853e-35	7.88791e-35
YOR122C	PFY1	-1.14201	7.51646	2.17406e-35	8.0515e-35
YBR068C	BAP2	-1.26877	11.1744	2.61338e-35	9.67235e-35
YGL124C	MON1	-1.29719	5.79019	2.76366e-35	1.0222e-34
YPL051W	ARL3	1.40147	5.38588	2.9293e-35	1.08278e-34
YLR397C	AFG2	1.16325	6.74537	2.93487e-35	1.08415e-34
YDL166C	FAP7	1.73106	4.84848	3.03163e-35	1.11918e-34
YPL227C	ALG5	1.63095	5.43427	3.13936e-35	1.15821e-34
YPR089W	NOT_AVAILABLE	-1.10513	7.92782	3.15325e-35	1.1626e-34
YCR021C	HSP30	-2.56108	3.04204	3.1604e-35	1.1645e-34
YOL007C	CSI2	1.60695	4.69585	3.61684e-35	1.33183e-34
YFR003C	YPI1	-1.53834	5.32243	3.64154e-35	1.34008e-34
YNL155W	CUZ1	1.31348	6.7563	4.34022e-35	1.59618e-34
YKL221W	MCH2	-1.49316	4.94435	4.62484e-35	1.69978e-34
YGL246C	RAI1	1.51044	5.61914	4.72003e-35	1.73366e-34
YNL209W	SSB2	1.3797	10.4485	4.9691e-35	1.82399e-34
YDL027C	NOT_AVAILABLE	-1.30063	7.54254	5.0694e-35	1.85963e-34
YJR001W	AVT1	1.69742	5.38291	5.10503e-35	1.87152e-34
YOL004W	SIN3	-1.24805	9.18815	5.27003e-35	1.93079e-34
YHR144C	DCD1	2.08232	3.62983	5.30978e-35	1.94413e-34
YGL057C	GEP7	1.49886	5.00977	5.422e-35	1.98397e-34
YJL213W	NOT_AVAILABLE	1.49843	5.86127	5.47834e-35	2.00332e-34
YPR063C	NOT_AVAILABLE	1.34171	6.46847	5.61084e-35	2.05048e-34
YOL147C	PEX11	-1.09817	7.41498	6.55861e-35	2.39534e-34
YEL001C	IRC22	1.335	6.07924	6.66118e-35	2.43127e-34
YKR024C	DBP7	1.1125	7.112	7.11391e-35	2.59488e-34
YHR169W	DBP8	1.45382	6.66191	7.24427e-35	2.64077e-34
YOR085W	OST3	1.14564	6.71845	7.67112e-35	2.79462e-34
YNL091W	NST1	-1.24143	10.2828	9.25397e-35	3.36914e-34
YDR279W	RNH202	1.5728	4.76364	1.09411e-34	3.9809e-34
YER136W	GDI1	-1.34489	8.66343	1.28595e-34	4.67595e-34
YOR198C	BFR1	1.24582	8.54399	1.35869e-34	4.93737e-34
YBR039W	ATP3	-1.07743	7.64861	1.38008e-34	5.01197e-34
YPR163C	TIF3	1.32255	8.78232	1.43633e-34	5.21297e-34
YHR127W	NOT_AVAILABLE	1.23064	6.58106	1.47684e-34	5.35664e-34
YIL149C	MLP2	-1.25957	9.65133	1.58792e-34	5.75598e-34
YNL127W	FAR11	-1.02619	7.26096	1.7278e-34	6.2591e-34
YLR065C	ENV10	1.42501	5.42288	1.73734e-34	6.28973e-34
YIL070C	MAM33	-1.10918	6.67855	1.74572e-34	6.31615e-34
YLL029W	FRA1	-1.23446	9.82973	1.8249e-34	6.59852e-34
YBL029C-A	NOT_AVAILABLE	-1.32873	6.117	2.01719e-34	7.28926e-34
YBR028C	YPK3	1.36623	5.77257	2.2949e-34	8.28763e-34
YBL068W	PRS4	1.29065	5.6444	2.38808e-34	8.61875e-34
YJR143C	PMT4	1.06433	7.00881	2.84401e-34	1.02579e-33
YLR422W	NOT_AVAILABLE	-1.15721	7.39088	3.13655e-34	1.1306e-33
YDL154W	MSH5	1.45783	5.39656	3.36059e-34	1.2106e-33
YPL220W	RPL1A	1.96565	4.74568	3.63485e-34	1.30859e-33
YBR165W	UBS1	-1.37145	6.46206	3.9001e-34	1.40322e-33
YDR251W	PAM1	-1.28074	7.2857	4.06764e-34	1.46259e-33
YDL117W	CYK3	1.30027	6.02313	4.20641e-34	1.51155e-33
YJL070C	NOT_AVAILABLE	-1.40178	5.69762	4.50095e-34	1.61639e-33
YNL053W	MSG5	1.18167	6.30922	5.65808e-34	2.03068e-33
YIL162W	SUC2	1.84058	8.84274	6.30619e-34	2.26189e-33
YFL025C	BST1	1.40992	5.36711	6.35979e-34	2.27971e-33
YHR143W-A	RPC10	1.748	5.77723	7.06878e-34	2.53229e-33
YFR032C-A	RPL29	1.46229	6.32462	7.77036e-34	2.78191e-33
YNL290W	RFC3	1.2147	6.08933	8.44783e-34	3.02258e-33
YGL228W	SHE10	-1.17832	8.35593	9.36996e-34	3.35045e-33
YPR070W	MED1	1.40535	5.73184	9.43331e-34	3.37103e-33
YML127W	RSC9	-1.06402	7.58114	9.87364e-34	3.52621e-33
YEL009C	GCN4	1.4851	10.8916	1.15748e-33	4.13121e-33
YMR120C	ADE17	-1.06878	7.81213	1.21562e-33	4.33606e-33
YKL204W	EAP1	-1.19603	8.10664	1.2312e-33	4.38895e-33
YNL199C	GCR2	-1.19879	8.47829	1.25338e-33	4.46526e-33
YDL080C	THI3	1.26669	6.30355	1.32078e-33	4.7025e-33
YML059C	NTE1	1.19812	7.37031	1.34619e-33	4.79002e-33
YKR104W	NOT_AVAILABLE	1.85012	4.80728	1.45081e-33	5.15912e-33
YPR001W	CIT3	-1.09431	6.94583	1.51976e-33	5.401e-33
YAL036C	RBG1	1.00971	7.46387	1.53617e-33	5.45598e-33
YER064C	VHR2	1.72296	6.31521	1.76607e-33	6.26869e-33
YJL186W	MNN5	1.05085	7.48021	1.94646e-33	6.90478e-33
YIL121W	QDR2	4.10226	2.76318	2.11428e-33	7.49551e-33
YBR065C	ECM2	-1.00939	7.08015	2.26816e-33	8.03611e-33
YKL059C	MPE1	-1.05562	7.19186	2.27836e-33	8.06733e-33
YDR097C	MSH6	-1.26355	7.73355	2.3845e-33	8.43801e-33
YBR166C	TYR1	1.42359	5.59759	2.83968e-33	1.00426e-32
YDR394W	RPT3	-1.29205	8.51793	2.93846e-33	1.03857e-32
YGR129W	SYF2	-1.39583	5.61992	2.9503e-33	1.04211e-32
YGR144W	THI4	-2.1	5.40302	3.13953e-33	1.10828e-32
YBR030W	RKM3	1.56381	5.37541	3.2448e-33	1.14475e-32
YOR201C	MRM1	1.32415	6.33486	3.45837e-33	1.21936e-32
YNL139C	THO2	-1.32231	7.57127	3.50996e-33	1.23679e-32
YDL083C	RPS16B	1.13844	7.58375	3.5533e-33	1.2513e-32
YMR159C	ATG16	-1.8819	3.69486	3.57734e-33	1.25901e-32
YER036C	ARB1	1.20568	9.18712	3.63996e-33	1.28027e-32
YMR194W	RPL36A	1.41291	6.7499	3.75556e-33	1.32013e-32
YDL170W	UGA3	1.30172	6.81333	3.85933e-33	1.35579e-32
YGL171W	ROK1	1.16339	7.19489	4.06552e-33	1.42736e-32
YDL147W	RPN5	-1.32926	9.05978	4.17506e-33	1.46493e-32
YOR186W	NOT_AVAILABLE	-2.41021	3.88528	4.26256e-33	1.49473e-32
YPR041W	TIF5	1.1412	8.28769	4.2959e-33	1.50551e-32
YDR161W	NOT_AVAILABLE	1.15768	6.59123	4.35139e-33	1.52404e-32
YPL262W	FUM1	-1.05356	7.68064	5.75519e-33	2.01449e-32
YKL121W	DGR2	-1.17872	6.22476	5.95915e-33	2.08463e-32
YJL200C	ACO2	1.88877	8.55236	6.42672e-33	2.24684e-32
YOL001W	PHO80	1.3523	5.43751	8.58414e-33	2.99928e-32
YKL129C	MYO3	-1.38593	5.36936	9.06441e-33	3.16519e-32
YPR006C	ICL2	1.18797	7.41993	9.36771e-33	3.26913e-32
YGL193C	NOT_AVAILABLE	-1.39831	7.28071	9.75792e-33	3.40326e-32
YFR004W	RPN11	-1.09204	7.73543	9.83891e-33	3.42944e-32
YKL091C	NOT_AVAILABLE	-1.66851	4.03538	1.11333e-32	3.87828e-32
YGL003C	CDH1	-1.04372	7.31231	1.13007e-32	3.93425e-32
YOL039W	RPP2A	1.15018	7.12685	1.13623e-32	3.95334e-32
YAL051W	OAF1	-0.969761	7.25676	1.24712e-32	4.33655e-32
YDR508C	GNP1	1.26855	9.51174	1.2537e-32	4.35682e-32
YOR191W	ULS1	-1.32734	8.83583	1.27605e-32	4.43184e-32
YML105C	SEC65	1.14021	6.39914	1.2898e-32	4.4769e-32
YPL249C-A	RPL36B	1.1871	7.96015	1.29273e-32	4.48439e-32
YBR191W	RPL21A	1.1843	8.24802	1.36195e-32	4.72169e-32
YGR061C	ADE6	1.2333	8.33299	1.39403e-32	4.83005e-32
YOL056W	GPM3	1.70982	4.62597	1.4786e-32	5.11999e-32
YPL088W	NOT_AVAILABLE	1.44251	5.67734	1.55141e-32	5.36892e-32
YJR025C	BNA1	-1.34395	6.49509	1.59183e-32	5.50552e-32
YML020W	NOT_AVAILABLE	-1.15247	6.63535	1.60508e-32	5.54803e-32
YMR265C	NOT_AVAILABLE	1.5073	5.85749	1.65071e-32	5.70237e-32
YNL241C	ZWF1	-1.24929	8.16255	1.84395e-32	6.36614e-32
YLL027W	ISA1	-1.15456	7.39175	2.56675e-32	8.85628e-32
YGR065C	VHT1	2.08394	8.41228	2.65859e-32	9.16771e-32
YKL023W	NOT_AVAILABLE	-1.13526	6.53481	2.67365e-32	9.21419e-32
YPR190C	RPC82	1.01778	7.33251	2.74802e-32	9.46484e-32
YDL203C	ACK1	-1.00715	7.47458	2.81469e-32	9.68873e-32
YAR068W	NOT_AVAILABLE	1.57736	4.53971	2.85854e-32	9.83383e-32
YJL165C	HAL5	-1.11488	7.81052	3.3254e-32	1.14331e-31
YOR274W	MOD5	1.39123	5.54269	3.49164e-32	1.19976e-31
YDL122W	UBP1	1.16048	8.07151	3.57497e-32	1.22767e-31
YMR320W	NOT_AVAILABLE	2.6763	3.22213	3.71063e-32	1.2735e-31
YKR041W	NOT_AVAILABLE	2.18323	3.8727	3.9783e-32	1.36456e-31
YFR050C	PRE4	-1.13611	7.923	4.46864e-32	1.53184e-31
YDR524C	AGE1	1.1133	6.2903	4.86534e-32	1.66684e-31
YPL258C	THI21	1.90722	4.73299	5.42282e-32	1.85674e-31
YKL114C	APN1	1.26446	5.76803	5.53154e-32	1.89285e-31
YLR039C	RIC1	-1.15668	6.61114	6.27191e-32	2.14493e-31
YJL198W	PHO90	1.08302	7.64745	6.44316e-32	2.2022e-31
YHL034C	SBP1	-1.08622	8.03645	6.66337e-32	2.27613e-31
YAL023C	PMT2	1.1729	8.69613	6.86385e-32	2.34323e-31
YKR046C	PET10	-1.7696	10.8064	6.8683e-32	2.34337e-31
YIL069C	RPS24B	1.04911	6.92208	8.92153e-32	3.04212e-31
YDR386W	MUS81	1.38619	5.29727	9.35788e-32	3.18904e-31
YMR322C	SNO4	-1.68367	4.5595	9.58033e-32	3.26293e-31
YJR005W	APL1	-1.04643	6.93492	9.79497e-32	3.33408e-31
YDR500C	RPL37B	1.36392	7.36175	9.84164e-32	3.348e-31
YOL018C	TLG2	-1.22345	5.69938	1.00816e-31	3.42761e-31
YPL104W	MSD1	-1.21513	5.63534	1.20677e-31	4.10047e-31
YDL233W	MFG1	-1.08067	6.39339	1.2095e-31	4.10735e-31
YMR301C	ATM1	1.18674	7.31144	1.45728e-31	4.94589e-31
YDR480W	DIG2	-1.27703	5.88935	1.49218e-31	5.06138e-31
YOR321W	PMT3	1.31305	6.25808	1.50389e-31	5.09813e-31
YCR099C	NOT_AVAILABLE	-1.76169	4.1581	1.5976e-31	5.41263e-31
YDR006C	SOK1	-1.17208	9.15436	1.62316e-31	5.49604e-31
YNR039C	ZRG17	-1.1053	8.11224	1.66316e-31	5.6282e-31
YER095W	RAD51	-1.457	5.37941	1.76204e-31	5.95933e-31
YMR130W	NOT_AVAILABLE	1.59127	5.63018	1.76387e-31	5.96205e-31
YER013W	PRP22	-0.950241	7.55209	1.79367e-31	6.05926e-31
YAL005C	SSA1	-1.78712	9.17593	1.89086e-31	6.38386e-31
YCR020C	PET18	1.50732	5.37325	1.93448e-31	6.52732e-31
YNR056C	BIO5	1.88232	4.33176	1.97937e-31	6.67492e-31
YDR494W	RSM28	-1.13703	6.67277	2.38479e-31	8.03743e-31
YCR031C	RPS14A	1.10879	7.75035	2.41727e-31	8.14217e-31
YIL044C	AGE2	1.23735	5.65572	2.70558e-31	9.10799e-31
YNR036C	MRPS12	-1.15441	6.00124	3.35737e-31	1.12956e-30
YDR518W	EUG1	1.13614	6.25967	3.47614e-31	1.16885e-30
YJL125C	GCD14	1.08784	6.48263	3.77385e-31	1.26822e-30
YAR014C	BUD14	-1.09247	8.37846	4.06885e-31	1.36656e-30
YDL116W	NUP84	-0.993088	7.38898	4.0833e-31	1.37062e-30
YLL061W	MMP1	2.19877	6.15139	4.09895e-31	1.37508e-30
YHR123W	EPT1	1.58775	4.62532	4.39632e-31	1.47398e-30
YPR192W	AQY1	1.72301	9.46692	4.4058e-31	1.47631e-30
YMR203W	TOM40	-0.994406	7.71146	4.49634e-31	1.50578e-30
YLR326W	NOT_AVAILABLE	1.19963	6.74188	5.11408e-31	1.71167e-30
YLR342W-A	NOT_AVAILABLE	1.9512	4.23789	5.46617e-31	1.82846e-30
YHR159W	TDA11	-1.39269	5.12597	5.7116e-31	1.90946e-30
YBR048W	RPS11B	1.04443	7.69463	6.65902e-31	2.22491e-30
YDR389W	SAC7	-0.968617	7.67209	7.52923e-31	2.51422e-30
YMR285C	NGL2	1.13988	6.05002	7.65041e-31	2.55321e-30
YNR024W	MPP6	1.46346	5.57042	8.8074e-31	2.93765e-30
YNL322C	KRE1	-1.17578	10.0151	8.98177e-31	2.99409e-30
YEL055C	POL5	1.22726	7.4012	9.72466e-31	3.23988e-30
YOR264W	DSE3	-1.21678	6.19617	1.04494e-30	3.47933e-30
YDL129W	NOT_AVAILABLE	-1.08301	7.31614	1.07069e-30	3.56305e-30
YMR106C	YKU80	-1.09112	6.33607	1.17732e-30	3.91562e-30
YPR173C	VPS4	0.958618	7.13253	1.23673e-30	4.11087e-30
YLR301W	HRI1	1.763	5.52428	1.43583e-30	4.76994e-30
YPR193C	HPA2	-1.61486	4.4169	1.43801e-30	4.77444e-30
YOR006C	TSR3	1.23865	6.6919	1.47127e-30	4.88211e-30
YFL002C	SPB4	1.20205	6.2082	1.64151e-30	5.4439e-30
YML016C	PPZ1	1.38149	6.84145	1.71453e-30	5.68282e-30
YDR338C	NOT_AVAILABLE	-1.01285	6.66164	1.728e-30	5.72419e-30
YDR339C	FCF1	1.29332	6.49267	1.74004e-30	5.76079e-30
YLR115W	CFT2	-1.03248	6.88918	1.9054e-30	6.30463e-30
YPR187W	RPO26	1.09575	7.30032	1.91234e-30	6.324e-30
YGR205W	TDA10	-2.0143	4.66064	1.97895e-30	6.54057e-30
YBL102W	SFT2	-1.11716	6.41193	2.09654e-30	6.92525e-30
YAL048C	GEM1	-1.1523	6.09064	2.10577e-30	6.95181e-30
YDR497C	ITR1	1.05077	8.0343	2.1446e-30	7.07597e-30
YGR109W-B	NOT_AVAILABLE	-1.10325	6.13511	2.26741e-30	7.47692e-30
YBR047W	FMP23	-1.5244	5.44237	2.3217e-30	7.65158e-30
YPL277C	NOT_AVAILABLE	1.92909	3.961	2.35498e-30	7.75686e-30
YGR057C	LST7	1.1805	5.79095	2.40253e-30	7.909e-30
YJL187C	SWE1	1.59163	5.71577	2.92624e-30	9.62757e-30
YOL155C	HPF1	-1.40481	9.50737	2.95319e-30	9.71074e-30
Q0075	AI5_BETA	-2.345	5.7426	3.01098e-30	9.89516e-30
YDR147W	EKI1	-1.2022	7.361	3.49706e-30	1.14861e-29
YOR027W	STI1	-1.3565	8.57617	3.88231e-30	1.27443e-29
YDL177C	NOT_AVAILABLE	2.02213	4.12126	4.16639e-30	1.3669e-29
YGL167C	PMR1	-1.19516	8.90163	4.20712e-30	1.37949e-29
YNL066W	SUN4	1.86351	4.45889	4.60109e-30	1.50782e-29
YGR171C	MSM1	-1.50413	4.96606	4.62578e-30	1.51505e-29
YER074W	RPS24A	0.940207	7.36187	4.71792e-30	1.54436e-29
YJL108C	PRM10	-1.53675	6.44507	5.11025e-30	1.67185e-29
YKL196C	YKT6	-1.175	7.60343	5.18778e-30	1.69563e-29
YOR114W	NOT_AVAILABLE	-1.64298	4.6387	5.18881e-30	1.69563e-29
YJL047C	RTT101	-1.03432	6.48365	5.2152e-30	1.7033e-29
YKR102W	FLO10	1.50823	6.66562	5.69168e-30	1.85788e-29
YKR049C	FMP46	-1.39809	6.22163	6.2438e-30	2.03695e-29
YNR061C	NOT_AVAILABLE	1.47914	5.51581	6.39634e-30	2.08554e-29
YGR218W	CRM1	-1.07441	8.66165	6.50813e-30	2.1208e-29
YOL023W	IFM1	-1.15295	6.14857	6.95202e-30	2.26418e-29
YBL060W	YEL1	1.03608	6.71403	7.02633e-30	2.2871e-29
YLR264W	RPS28B	2.48635	4.02142	7.19307e-30	2.34006e-29
YCR065W	HCM1	1.234	5.70785	7.20522e-30	2.3427e-29
YBR215W	HPC2	-0.969936	7.65616	7.64217e-30	2.48338e-29
YER162C	RAD4	-0.96435	7.41497	7.65473e-30	2.48608e-29
YFR024C-A	LSB3	-1.10768	6.79871	7.93469e-30	2.57556e-29
YIR003W	AIM21	-1.0371	7.55551	8.02763e-30	2.60427e-29
YHL033C	RPL8A	1.24459	8.23834	8.19432e-30	2.65686e-29
YKL143W	LTV1	1.05882	7.38612	8.27545e-30	2.68167e-29
YDL140C	RPO21	-1.21347	10.0815	9.7575e-30	3.16017e-29
YGR175C	ERG1	1.19298	8.00055	9.84562e-30	3.18693e-29
YDR196C	CAB5	-1.46152	5.0523	1.1592e-29	3.75013e-29
YDR219C	MFB1	-1.02883	6.89152	1.18882e-29	3.84381e-29
YBL103C	RTG3	-0.974228	7.32198	1.20556e-29	3.89576e-29
YOL053W	AIM39	-1.25724	5.79112	1.20829e-29	3.90242e-29
YJL180C	ATP12	-1.35281	5.19171	1.22821e-29	3.96454e-29
YDR047W	HEM12	1.06961	6.87876	1.2377e-29	3.99297e-29
YGR251W	NOP19	1.31306	5.55275	1.2854e-29	4.14455e-29
YGR145W	ENP2	1.06438	7.90901	1.39518e-29	4.49601e-29
YDR477W	SNF1	-0.992714	7.52441	1.59509e-29	5.13736e-29
YKR062W	TFA2	-1.23792	6.99011	1.86283e-29	5.99637e-29
YIL066C	RNR3	-1.03647	7.46801	1.88815e-29	6.07451e-29
YKR091W	SRL3	-1.49387	5.54313	1.90227e-29	6.11656e-29
YIL039W	TED1	1.23266	5.48769	1.97762e-29	6.3553e-29
YJR105W	ADO1	1.05012	7.20566	2.03497e-29	6.536e-29
YLR031W	NOT_AVAILABLE	-1.65048	4.79546	2.34572e-29	7.52991e-29
YML081W	TDA9	-1.10854	8.50536	2.34965e-29	7.53836e-29
YLR316C	TAD3	1.50012	4.87795	2.41745e-29	7.75161e-29
YHR207C	SET5	1.26178	6.15871	2.64189e-29	8.46657e-29
YLR408C	BLS1	-1.37315	5.07125	2.6769e-29	8.57404e-29
YIL103W	DPH1	1.12049	6.39932	2.74068e-29	8.7735e-29
YDR468C	TLG1	-1.08495	6.10789	2.95066e-29	9.44049e-29
YLR001C	NOT_AVAILABLE	-1.02038	7.48788	3.37451e-29	1.07906e-28
YER029C	SMB1	1.15737	6.02226	3.45431e-29	1.10397e-28
YER035W	EDC2	-1.11729	7.03076	3.50364e-29	1.11912e-28
YMR002W	MIX17	-0.946406	7.40724	3.8086e-29	1.21586e-28
YBR283C	SSH1	1.04018	7.92379	4.49522e-29	1.43427e-28
YHL039W	EFM1	0.940349	7.12906	4.64357e-29	1.48079e-28
YCR045C	RRT12	-1.68083	3.86436	4.89823e-29	1.56114e-28
YKL058W	TOA2	-1.21068	6.09357	4.95237e-29	1.57753e-28
YIL144W	NDC80	-1.02421	7.83236	5.12919e-29	1.63296e-28
YKL184W	SPE1	1.15905	6.3787	5.25408e-29	1.67181e-28
YHR133C	NSG1	1.28265	5.40394	5.28193e-29	1.67975e-28
YGR192C	TDH3	-1.40149	12.8134	5.44135e-29	1.7295e-28
YPL061W	ALD6	2.04891	9.36209	5.72029e-29	1.81716e-28
YGL207W	SPT16	-1.0725	8.66789	5.83284e-29	1.8519e-28
YFL052W	NOT_AVAILABLE	1.71498	5.02358	5.90905e-29	1.87507e-28
YJR077C	MIR1	1.07719	7.51149	5.98437e-29	1.89794e-28
YBR024W	SCO2	-1.28732	5.709	6.06674e-29	1.92301e-28
YKR023W	NOT_AVAILABLE	1.04395	6.78892	6.69228e-29	2.12013e-28
YBR033W	EDS1	-1.6294	5.30657	6.95105e-29	2.20091e-28
YDR490C	PKH1	-0.939127	7.01088	7.78384e-29	2.46326e-28
YGR189C	CRH1	-1.18892	6.41747	8.66139e-29	2.73947e-28
YDR277C	MTH1	1.00334	7.52512	8.85187e-29	2.79819e-28
YOL149W	DCP1	1.4069	5.28842	9.203e-29	2.90761e-28
YNL312W	RFA2	-1.09591	6.59386	9.24956e-29	2.92073e-28
YBR008C	FLR1	-1.07231	7.41357	9.32018e-29	2.94143e-28
YGL223C	COG1	1.23412	5.65197	9.44093e-29	2.97792e-28
YDL195W	SEC31	-1.35477	9.51372	1.15081e-28	3.62799e-28
YKL100C	NOT_AVAILABLE	-0.997479	7.09578	1.19861e-28	3.77564e-28
YDL051W	LHP1	1.11163	7.49674	1.19895e-28	3.77564e-28
YNL110C	NOP15	1.27687	7.83382	1.26299e-28	3.97518e-28
YOL122C	SMF1	-1.27925	5.78062	1.2817e-28	4.03188e-28
YJL154C	VPS35	-0.925757	7.32238	1.35657e-28	4.26507e-28
YAL053W	FLC2	-1.21176	9.7796	1.48085e-28	4.65331e-28
YMR175W	SIP18	-1.57475	12.3642	1.82302e-28	5.72541e-28
YPL162C	NOT_AVAILABLE	-1.21148	5.718	1.82781e-28	5.73735e-28
YIL067C	NOT_AVAILABLE	1.27089	5.75567	1.83068e-28	5.74324e-28
YOR187W	TUF1	-1.09546	8.44757	1.83827e-28	5.76201e-28
YER060W	FCY21	1.84236	4.18361	1.83864e-28	5.76201e-28
YGR049W	SCM4	1.38109	5.44175	2.04799e-28	6.41459e-28
YER060W-A	FCY22	3.18906	2.26695	2.18705e-28	6.84647e-28
YOR056C	NOB1	0.923586	7.32436	2.29966e-28	7.19511e-28
YER113C	TMN3	1.17062	6.21302	2.41762e-28	7.5601e-28
YBR293W	VBA2	1.11305	6.52481	2.4303e-28	7.59568e-28
YLR014C	PPR1	1.16822	5.94807	2.48833e-28	7.77286e-28
YDR435C	PPM1	-1.47771	4.24809	2.53534e-28	7.91543e-28
YOR130C	ORT1	1.49867	5.22564	2.65903e-28	8.29714e-28
YHR154W	RTT107	-1.02599	7.73153	2.82329e-28	8.80495e-28
YGL084C	GUP1	-1.0444	6.81861	2.87906e-28	8.97408e-28
YJR034W	PET191	-1.74984	3.88568	2.95784e-28	9.2147e-28
YML077W	BET5	1.30706	5.52904	3.20475e-28	9.97854e-28
YOR009W	TIR4	0.98402	7.16433	3.41745e-28	1.06351e-27
YBR094W	PBY1	-1.13265	6.89275	3.47583e-28	1.0811e-27
YHR131C	NOT_AVAILABLE	-0.959812	6.66898	3.56231e-28	1.10741e-27
YGR111W	NOT_AVAILABLE	-1.04658	6.08616	3.63125e-28	1.12823e-27
YOR080W	DIA2	1.2917	5.51011	3.98655e-28	1.23796e-27
YIL119C	RPI1	1.33468	7.22049	5.21433e-28	1.61837e-27
YDR234W	LYS4	1.55159	8.68898	5.51251e-28	1.71e-27
YER110C	KAP123	1.05005	8.96069	5.74733e-28	1.78189e-27
YMR047C	NUP116	-1.06304	8.37445	5.93916e-28	1.84038e-27
YER061C	CEM1	-1.3274	6.16608	6.208e-28	1.92266e-27
YGR053C	NOT_AVAILABLE	-1.51323	4.13415	6.33965e-28	1.96239e-27
YGR227W	DIE2	1.15779	6.58437	7.21793e-28	2.23306e-27
YMR132C	JLP2	1.93104	3.72729	7.3056e-28	2.25898e-27
YOR312C	RPL20B	1.55252	8.20592	7.46146e-28	2.30595e-27
YDR379W	RGA2	1.03129	6.61525	8.61532e-28	2.66113e-27
YDL181W	INH1	-1.5693	5.2806	9.69581e-28	2.99328e-27
YML074C	FPR3	1.10971	8.52213	9.7138e-28	2.99724e-27
YBR016W	NOT_AVAILABLE	-1.02872	6.24866	1.00784e-27	3.1081e-27
YJR119C	JHD2	1.04049	7.04806	1.03807e-27	3.19962e-27
YGR200C	ELP2	0.94579	7.40052	1.09271e-27	3.36623e-27
YFL013C	IES1	-1.03159	7.70321	1.22125e-27	3.76022e-27
YDR160W	SSY1	0.977244	7.10892	1.23422e-27	3.79815e-27
YER062C	GPP2	1.09279	8.48269	1.53736e-27	4.72852e-27
YML017W	PSP2	-1.12163	7.3611	1.58045e-27	4.85848e-27
YHR073W	OSH3	-0.942266	7.74951	1.62172e-27	4.9827e-27
YOR261C	RPN8	-1.25374	7.67312	1.6286e-27	5.00119e-27
YLL024C	SSA2	-1.45908	6.73329	1.64133e-27	5.03764e-27
YJL145W	SFH5	1.49754	4.70368	1.78562e-27	5.47761e-27
YDR313C	PIB1	-0.961748	7.04716	1.83984e-27	5.64096e-27
YDR035W	ARO3	0.937233	7.60817	2.00356e-27	6.13965e-27
YAL033W	POP5	1.60528	4.65194	2.00654e-27	6.14557e-27
YGR133W	PEX4	-1.22983	5.27318	2.21854e-27	6.79128e-27
YPL090C	RPS6A	1.17047	6.16235	2.35619e-27	7.20884e-27
YBR260C	RGD1	-0.892418	7.13365	2.63078e-27	8.04474e-27
YAL032C	PRP45	-1.00045	6.8654	2.96076e-27	9.04901e-27
YOL110W	SHR5	-1.32991	5.34466	3.14222e-27	9.59858e-27
YKL182W	FAS1	1.35	9.41124	3.38306e-27	1.03288e-26
YGL198W	YIP4	-1.33606	5.94947	3.57903e-27	1.09214e-26
YLR452C	SST2	1.53879	4.65089	3.75162e-27	1.14421e-26
YHR099W	TRA1	-1.25382	8.23028	4.58377e-27	1.39727e-26
YKL152C	GPM1	-1.18921	10.8666	4.93326e-27	1.50301e-26
YGR124W	ASN2	1.08175	8.15468	5.22893e-27	1.59226e-26
YEL034W	HYP2	-1.29276	10.1399	5.69935e-27	1.7346e-26
YAL043C	PTA1	-0.995333	8.36851	5.74913e-27	1.74883e-26
YLR083C	EMP70	0.957744	7.02687	6.73049e-27	2.04628e-26
YDR383C	NKP1	1.59717	4.94369	6.90435e-27	2.09804e-26
YDR410C	STE14	1.63739	4.77096	7.44474e-27	2.26107e-26
YHR107C	CDC12	1.00271	6.66021	7.47273e-27	2.26838e-26
YOR389W	NOT_AVAILABLE	1.25561	5.3281	7.62548e-27	2.31354e-26
YGL206C	CHC1	-1.27133	7.83684	1.00838e-26	3.05778e-26
YJL183W	MNN11	1.02704	6.96982	1.06905e-26	3.24009e-26
YPR049C	ATG11	-1.11057	8.09987	1.08837e-26	3.2969e-26
YNL178W	RPS3	1.08316	9.33504	1.12459e-26	3.40484e-26
YKR005C	NOT_AVAILABLE	1.22784	5.20211	1.1643e-26	3.52324e-26
YMR012W	CLU1	1.06386	8.02925	1.17755e-26	3.56149e-26
YML049C	RSE1	-0.951221	7.94231	1.20867e-26	3.65368e-26
YBR234C	ARC40	-0.905438	7.68979	1.2117e-26	3.66096e-26
YDR168W	CDC37	-1.21374	8.13129	1.22516e-26	3.6997e-26
YGL119W	COQ8	1.14897	5.93119	1.33077e-26	4.01653e-26
YJL093C	TOK1	-0.958307	6.75886	1.44703e-26	4.36515e-26
YMR201C	RAD14	-1.01842	7.16314	1.46901e-26	4.42915e-26
YDR240C	SNU56	1.15771	5.41274	1.49421e-26	4.50279e-26
YIL062C	ARC15	-1.16756	5.9114	1.56583e-26	4.71617e-26
YGR094W	VAS1	1.17929	8.89053	1.72707e-26	5.19911e-26
YNR025C	NOT_AVAILABLE	2.09192	3.55739	1.75043e-26	5.2667e-26
YOR002W	ALG6	1.13376	6.18166	1.79601e-26	5.40105e-26
YDR046C	BAP3	1.9188	5.06908	1.8373e-26	5.52235e-26
YMR027W	NOT_AVAILABLE	-1.07256	7.64882	1.92151e-26	5.77247e-26
YGR209C	TRX2	-1.27053	8.91215	2.15256e-26	6.46326e-26
YCR015C	NOT_AVAILABLE	1.73478	4.20055	2.23509e-26	6.70757e-26
YDL216C	RRI1	-1.1456	5.71363	2.36014e-26	7.07921e-26
YHR135C	YCK1	-1.10111	8.56653	2.41434e-26	7.23805e-26
YGR035C	NOT_AVAILABLE	2.55864	3.10528	2.56276e-26	7.67903e-26
YHL036W	MUP3	1.1241	6.80917	2.76658e-26	8.28549e-26
YJL157C	FAR1	1.30513	5.16717	2.85363e-26	8.54176e-26
YGL031C	RPL24A	1.20358	7.82475	3.03593e-26	9.08277e-26
YJL042W	MHP1	-1.10795	8.93759	3.24208e-26	9.69453e-26
YEL025C	NOT_AVAILABLE	0.96905	6.89988	3.45346e-26	1.03213e-25
YGL229C	SAP4	-2.55878	2.93456	4.03917e-26	1.20656e-25
YDR388W	RVS167	-1.06024	8.06398	4.04675e-26	1.2082e-25
YGL178W	MPT5	1.18862	7.3028	4.14205e-26	1.23601e-25
YHR167W	THP2	1.65393	4.62566	4.48948e-26	1.339e-25
YKL002W	DID4	-0.942463	7.19836	5.03429e-26	1.50072e-25
Q0160	SCEI	-2.18033	4.82903	5.10329e-26	1.52051e-25
YBL041W	PRE7	-1.00686	6.84867	5.78177e-26	1.72178e-25
YMR082C	NOT_AVAILABLE	4.12511	1.71939	5.92125e-26	1.76241e-25
YDR419W	RAD30	1.03876	6.14609	5.9527e-26	1.77087e-25
YOR079C	ATX2	1.72769	3.59705	6.19492e-26	1.84198e-25
YMR135C	GID8	-1.0069	7.76169	6.20473e-26	1.84395e-25
YPR180W	AOS1	-1.08522	6.38103	6.21508e-26	1.84609e-25
YDR111C	ALT2	-0.943661	6.95062	6.68441e-26	1.98448e-25
YIR009W	MSL1	1.57936	4.11567	7.33086e-26	2.17528e-25
YHR036W	BRL1	1.14825	5.45827	7.55933e-26	2.24193e-25
YCR002C	CDC10	1.46683	6.14817	7.76939e-26	2.30305e-25
YKL094W	YJU3	0.875701	7.34732	7.81996e-26	2.31686e-25
YJL100W	LSB6	-0.930977	7.03848	8.06504e-26	2.38826e-25
YDR117C	TMA64	1.0877	5.61747	8.12339e-26	2.40431e-25
YKR019C	IRS4	1.11115	5.8186	8.3698e-26	2.47598e-25
YOR033C	EXO1	1.42638	5.14793	9.97581e-26	2.94957e-25
YER102W	RPS8B	1.27977	6.05761	1.01119e-25	2.98828e-25
YDR120C	TRM1	1.05609	7.94128	1.07993e-25	3.18982e-25
YDR166C	SEC5	-0.917736	7.78377	1.08089e-25	3.19102e-25
YPR062W	FCY1	0.940053	6.879	1.14206e-25	3.3699e-25
YCL036W	GFD2	1.96191	4.99102	1.30837e-25	3.85867e-25
YML065W	ORC1	-0.859258	7.51001	1.33419e-25	3.93283e-25
YBR203W	COS111	1.16936	6.50304	1.35085e-25	3.9799e-25
YMR313C	TGL3	-1.00173	6.64879	1.43459e-25	4.22447e-25
YBL076C	ILS1	1.09848	8.85176	1.47911e-25	4.35336e-25
YAR019C	CDC15	-0.966809	6.29981	1.63276e-25	4.80317e-25
YBL033C	RIB1	-1.08088	8.59025	1.69358e-25	4.97955e-25
YPR048W	TAH18	1.13918	6.35479	1.87748e-25	5.51748e-25
YIL133C	RPL16A	0.882012	7.51636	1.97653e-25	5.80562e-25
YJL098W	SAP185	1.0381	7.80006	2.09102e-25	6.13879e-25
YAL049C	AIM2	-1.02673	6.88158	2.45376e-25	7.2001e-25
YPL193W	RSA1	0.954932	7.17712	2.49526e-25	7.31817e-25
YDR208W	MSS4	-1.01117	8.52628	2.62633e-25	7.69868e-25
YCR047C	BUD23	0.861056	7.17629	2.71832e-25	7.96431e-25
YMR042W	ARG80	1.17836	5.6206	2.82731e-25	8.27947e-25
YDL148C	NOP14	1.03606	8.22456	2.91984e-25	8.54613e-25
YMR119W	ASI1	-1.10193	5.57093	2.92511e-25	8.55722e-25
YCR059C	YIH1	1.36289	5.16453	2.9632e-25	8.6643e-25
YLR099C	ICT1	-0.996074	6.78274	3.00725e-25	8.78868e-25
YAL060W	BDH1	-1.21019	5.83438	3.07898e-25	8.99377e-25
YJR074W	MOG1	-1.00937	6.18306	3.38438e-25	9.8809e-25
YKL035W	UGP1	-0.949662	7.79491	3.40122e-25	9.92508e-25
YDR040C	ENA1	-1.28689	6.62274	3.54618e-25	1.03429e-24
YPR056W	TFB4	1.22371	5.5743	3.55113e-25	1.03521e-24
YMR211W	DML1	1.36889	4.6153	3.61433e-25	1.0531e-24
YOR294W	RRS1	1.11903	7.09586	3.90159e-25	1.13623e-24
YGR100W	MDR1	-0.951387	7.78477	4.55129e-25	1.32478e-24
YGL050W	TYW3	1.28849	5.19327	4.711e-25	1.37058e-24
YDR145W	TAF12	-1.04896	8.61859	5.28807e-25	1.5377e-24
YDR498C	SEC20	-1.18588	6.14409	5.48625e-25	1.59453e-24
YGR104C	SRB5	1.31677	5.03841	6.52376e-25	1.89512e-24
[truncated: 3,808 more rows]

## Sheet: 60 mins
genes	Symbol	logFC	logCPM	PValue	FDR
YPR138C	MEP3	7.55301	7.361	9.64627e-255	5.55143e-251
YOR375C	GDH1	7.80296	11.5605	5.92966e-237	1.70626e-233
YPR145W	ASN1	6.75899	11.8463	1.69852e-215	3.25834e-212
YHR126C	ANS1	6.77873	10.5727	4.3542e-211	6.2646e-208
YLR300W	EXG1	6.4548	9.22667	4.59887e-210	5.2933e-207
YNL142W	MEP2	6.35926	11.1046	7.38045e-202	7.07908e-199
YKR039W	GAP1	6.74856	11.7144	1.29189e-191	1.06212e-188
YGR152C	RSR1	5.04308	7.24627	1.75916e-191	1.26549e-188
YKR093W	PTR2	6.09006	10.8999	2.3835e-190	1.52412e-187
YHR179W	OYE2	6.5405	8.4187	1.22313e-187	7.03911e-185
YPR074C	TKL1	6.32036	10.6112	1.0907e-185	5.70636e-183
YIR032C	DAL3	5.31388	6.48601	1.49624e-184	7.17574e-182
YIL057C	RGI2	-7.74448	8.43136	1.03602e-178	4.58637e-176
YJL158C	CIS3	6.35105	9.11269	5.72775e-177	2.35452e-174
YDR309C	GIC2	5.27907	8.001	3.72683e-173	1.42986e-170
YGL012W	ERG4	4.53118	7.57044	1.11743e-172	4.01924e-170
YIL118W	RHO3	4.7853	7.3755	1.6401e-169	5.55222e-167
YJL171C	NOT_AVAILABLE	4.58111	7.00381	5.10995e-167	1.63376e-164
YGL209W	MIG2	5.29824	6.15765	4.21721e-165	1.27737e-162
YOL058W	ARG1	6.19327	11.9024	2.81563e-161	8.10198e-159
YOL136C	PFK27	4.15343	7.06405	3.12016e-160	8.55073e-158
YPL265W	DIP5	6.11598	10.3951	2.03254e-159	5.31694e-157
YCL064C	CHA1	6.06715	9.36103	9.67374e-158	2.42054e-155
YKR042W	UTH1	5.40338	10.6253	9.89297e-156	2.37225e-153
YBR007C	DSF2	4.40348	6.36029	2.63749e-155	6.0715e-153
YKL110C	KTI12	4.57119	6.47271	5.02456e-155	1.11217e-152
YBR296C	PHO89	-6.19017	11.5336	2.13335e-152	4.5472e-150
YBR104W	YMC2	4.1361	7.04141	7.40143e-150	1.52126e-147
YDL198C	GGC1	5.42368	8.08072	7.90487e-148	1.56871e-145
YGR236C	SPG1	-6.40035	9.14346	1.21672e-147	2.33408e-145
YPR058W	YMC1	4.07813	7.0082	3.54061e-145	6.57298e-143
YMR241W	YHM2	5.12895	8.57143	4.67595e-145	8.40941e-143
YGR201C	NOT_AVAILABLE	-4.73587	7.94482	7.81717e-143	1.36327e-140
YOR226C	ISU2	3.9275	7.02431	3.15942e-142	5.34779e-140
YER055C	HIS1	4.98324	8.30227	5.87057e-140	9.65289e-138
YMR206W	NOT_AVAILABLE	-5.28527	8.33551	4.37437e-138	6.99291e-136
YMR307W	GAS1	4.68398	8.73751	6.18395e-137	9.61855e-135
YDR345C	HXT3	6.04311	9.40136	9.08771e-137	1.37631e-134
YMR169C	ALD3	-5.74987	11.1523	1.169e-134	1.72503e-132
YPL058C	PDR12	5.52305	10.6915	5.00208e-134	7.19674e-132
YKL043W	PHD1	4.66688	7.97515	2.54376e-133	3.57057e-131
YHR049W	FSH1	4.10283	7.11845	4.49387e-133	6.15767e-131
YCL025C	AGP1	4.61845	10.4139	1.13609e-129	1.52052e-127
YER043C	SAH1	4.94836	9.24391	3.39935e-129	4.44619e-127
YNL220W	ADE12	4.20195	8.15348	5.51752e-128	7.05629e-126
YHR183W	GND1	6.79478	10.7952	8.32475e-128	1.0415e-125
YPL201C	YIG1	-4.15202	6.34751	1.57229e-127	1.92522e-125
YDR046C	BAP3	3.76466	6.55759	5.51176e-126	6.60837e-124
YDR072C	IPT1	3.6389	6.27257	7.05627e-125	8.28752e-123
YMR318C	ADH6	5.4265	10.5744	3.42768e-122	3.94526e-120
YPL273W	SAM4	3.79489	6.5143	6.24419e-122	7.04614e-120
YLR299W	ECM38	4.89287	8.20153	3.03684e-121	3.36096e-119
YLR327C	TMA10	-4.83838	10.1997	5.30697e-120	5.76256e-118
YMR095C	SNO1	3.68786	6.84947	2.19054e-118	2.33455e-116
YLR113W	HOG1	3.47662	7.28117	2.85915e-118	2.99171e-116
YGL253W	HXK2	3.62914	7.34976	6.00013e-117	6.16621e-115
YDR158W	HOM2	4.12773	9.32129	2.26249e-116	2.28432e-114
YGL008C	PMA1	5.14672	9.69685	1.89606e-115	1.88135e-113
YEL071W	DLD3	4.34873	9.91087	3.095e-115	3.01893e-113
YHR063C	PAN5	3.80503	6.54655	4.94885e-115	4.74677e-113
YGR254W	ENO1	-4.77054	11.8745	9.47542e-115	8.93951e-113
YKL029C	MAE1	4.44577	8.30192	6.81849e-113	6.3291e-111
YPR030W	CSR2	-5.0314	11.1257	7.50655e-113	6.85718e-111
YER158C	NOT_AVAILABLE	3.45184	7.52119	1.64775e-111	1.48169e-109
YIR027C	DAL1	5.44631	5.56656	5.08159e-111	4.49916e-109
YDR524C-B	NOT_AVAILABLE	4.95468	9.59498	4.45819e-110	3.88741e-108
YIL051C	MMF1	3.83886	6.8947	9.44353e-110	8.11157e-108
YJL116C	NCA3	5.7659	9.0869	1.65921e-109	1.40423e-107
YGL251C	HFM1	-4.63105	5.37936	1.94387e-109	1.6213e-107
YBR116C	NOT_AVAILABLE	-5.56507	5.18279	5.31601e-109	4.37052e-107
YDL054C	MCH1	3.61899	6.25795	1.93611e-108	1.56934e-106
YHR018C	ARG4	4.16167	10.5715	2.20571e-108	1.76304e-106
YIR029W	DAL2	3.686	8.03287	1.36047e-107	1.07254e-105
YGL202W	ARO8	3.99979	8.76676	8.27747e-107	6.43741e-105
YBR078W	ECM33	4.4421	10.1592	1.25753e-106	9.64946e-105
YDR346C	SVF1	3.21317	7.1995	3.5377e-106	2.67036e-104
YGR207C	CIR1	3.50835	6.21613	3.57286e-106	2.67036e-104
YGL225W	VRG4	3.66178	6.83767	4.34541e-106	3.20613e-104
YPR009W	SUT2	3.63717	6.36562	5.70855e-106	4.15857e-104
YOR306C	MCH5	3.50967	6.19528	1.00853e-105	7.25513e-104
YNL202W	SPS19	-3.74891	6.17911	2.81849e-104	2.00252e-102
YEL065W	SIT1	3.95325	8.56308	2.99533e-104	2.10221e-102
YIR031C	DAL7	3.48177	7.11108	1.00941e-103	6.99896e-102
YBR249C	ARO4	4.29382	8.73668	1.89216e-103	1.29636e-101
YGR279C	SCW4	3.54939	8.0331	1.01807e-102	6.89292e-101
YML111W	BUL2	3.1352	6.86342	2.8319e-102	1.89507e-100
YMR195W	ICY1	3.42279	7.26626	3.45456e-102	2.28517e-100
YJL208C	NUC1	3.53893	6.1179	9.04534e-102	5.91545e-100
YLR053C	NOT_AVAILABLE	-4.23577	6.66736	6.13465e-101	3.96685e-99
YPR033C	HTS1	3.24725	7.49355	1.12949e-100	7.22248e-99
YCR010C	ADY2	-5.62958	8.99454	8.66748e-100	5.48147e-98
YGR243W	MPC3	-4.01743	9.3555	3.31035e-99	2.07077e-97
YLR110C	CCW12	5.8663	10.5521	1.12035e-98	6.9329e-97
YHR162W	MPC2	3.64552	7.8565	1.00626e-97	6.16066e-96
YMR145C	NDE1	2.98529	7.42996	1.22565e-97	7.42483e-96
YJL213W	NOT_AVAILABLE	3.19465	7.16702	8.29954e-97	4.9754e-95
YLR372W	ELO3	5.76876	6.90417	1.36264e-96	8.0845e-95
YOR337W	TEA1	3.52934	7.76899	3.89084e-96	2.28488e-94
YCL030C	HIS4	3.84	8.60006	4.96706e-96	2.88742e-94
YBR244W	GPX2	3.26136	6.50929	6.98461e-96	4.01964e-94
YIL121W	QDR2	5.8423	4.2449	1.81855e-95	1.03621e-93
YNR002C	ATO2	4.27609	9.2921	3.78306e-94	2.13446e-92
YLR060W	FRS1	3.89263	7.66286	9.65971e-94	5.39724e-92
YFL028C	CAF16	3.19908	6.40401	1.40663e-93	7.78379e-92
YOR108W	LEU9	3.84909	7.92403	3.93576e-93	2.15717e-91
YJL133C-A	NOT_AVAILABLE	3.47446	7.96845	1.08698e-92	5.90147e-91
YMR303C	ADH2	-4.27206	7.96837	1.10789e-92	5.95881e-91
YOL030W	GAS5	3.85774	7.87326	2.19817e-92	1.17134e-90
YFR055W	IRC7	5.72486	6.03545	2.49304e-91	1.31628e-89
YEL067C	NOT_AVAILABLE	4.93246	4.84258	3.50846e-91	1.83556e-89
YBR261C	TAE1	3.53713	5.05332	3.02612e-90	1.56895e-88
YOL097C	WRS1	3.17865	6.91057	1.62976e-89	8.37433e-88
YKR092C	SRP40	3.73346	7.31151	2.6829e-89	1.36638e-87
YOL084W	PHM7	-5.24318	11.0588	4.26981e-89	2.1555e-87
YOR047C	STD1	3.2838	5.58163	4.93992e-89	2.47211e-87
YGR208W	SER2	3.23898	5.36259	5.30513e-89	2.63198e-87
YAL067C	SEO1	4.95678	7.75074	1.40111e-88	6.89179e-87
YBR202W	MCM7	3.43013	5.15386	1.83978e-87	8.97281e-86
YNL234W	NOT_AVAILABLE	3.19126	7.65644	3.82341e-87	1.84905e-85
YJL133W	MRS3	3.54223	5.10964	1.40044e-86	6.71629e-85
YLR136C	TIS11	-4.03521	5.23203	2.01721e-86	9.59427e-85
YIL145C	PAN6	3.85274	4.80488	3.49196e-86	1.64723e-84
YJR025C	BNA1	-3.03472	6.10258	3.76294e-86	1.76063e-84
YDR259C	YAP6	2.88785	6.11268	1.29986e-85	6.03281e-84
YJR152W	DAL5	4.11323	8.63695	1.55963e-85	7.18052e-84
YKR076W	ECM4	-4.41317	10.0986	2.22382e-85	1.01572e-83
YPR035W	GLN1	3.61613	10.2819	2.8734e-85	1.30208e-83
YBR069C	TAT1	3.29149	8.0104	6.54219e-85	2.94143e-83
YDR037W	KRS1	4.18412	5.2431	9.42515e-85	4.20478e-83
YIR030C	DCG1	4.67445	4.954	2.8069e-84	1.24259e-82
YKL026C	GPX1	-4.41035	6.29003	1.30968e-83	5.75362e-82
YDR002W	YRB1	2.93016	6.98796	2.56202e-83	1.117e-81
YIR028W	DAL4	5.34971	5.32968	2.98747e-83	1.2927e-81
YOL002C	IZH2	2.82775	5.87137	1.24559e-82	5.34951e-81
YPR114W	NOT_AVAILABLE	3.40282	5.28468	2.07471e-82	8.84441e-81
YDL138W	RGT2	3.03354	7.51287	5.00397e-82	2.11749e-80
YPL247C	NOT_AVAILABLE	-3.60142	7.96027	9.9099e-82	4.16288e-80
YBR117C	TKL2	-6.94673	10.5156	8.79577e-81	3.66809e-79
YGR068C	ART5	3.28944	5.53842	3.35954e-80	1.39095e-78
YER086W	ILV1	3.31878	9.03802	3.80444e-80	1.5639e-78
YLL012W	YEH1	2.62431	6.872	4.49291e-80	1.83381e-78
YBR082C	UBC4	3.17287	7.91777	6.25551e-80	2.53524e-78
YLR023C	IZH3	2.83229	7.93218	1.02049e-79	4.10695e-78
YAL040C	CLN3	3.30037	4.97112	1.87591e-79	7.49711e-78
YDR256C	CTA1	-3.66504	9.71346	2.69987e-79	1.07157e-77
YKL024C	URA6	2.9538	5.49001	2.3379e-78	9.2155e-77
YER049W	TPA1	2.97022	7.07342	3.00506e-77	1.17647e-75
YER056C	FCY2	3.96152	8.92941	3.90302e-77	1.5177e-75
YMR305C	SCW10	4.02653	6.5115	9.90291e-77	3.82492e-75
YKL128C	PMU1	3.48156	4.56435	1.29384e-76	4.96402e-75
YCR087C-A	NOT_AVAILABLE	4.39946	5.45289	1.34787e-76	5.13706e-75
YBR073W	RDH54	2.72201	6.73651	3.56541e-76	1.34993e-74
YDL066W	IDP1	3.249	9.13481	5.37624e-76	2.02224e-74
YOR252W	TMA16	3.13879	5.79473	6.96325e-76	2.60217e-74
YDR353W	TRR1	3.41246	9.28388	7.88739e-76	2.92851e-74
YDR349C	YPS7	2.8605	6.97693	1.08935e-75	4.01873e-74
YBR239C	ERT1	3.14145	5.4529	1.22574e-75	4.49307e-74
YJR005C-A	LSO1	-4.51263	3.86063	1.37249e-75	4.99917e-74
YGL158W	RCK1	3.07131	7.81516	1.45784e-75	5.27664e-74
YJR111C	NOT_AVAILABLE	3.32841	6.43869	3.98215e-75	1.43233e-73
YBR294W	SUL1	4.7309	10.4127	4.31784e-75	1.54343e-73
YPL222W	FMP40	-3.68852	9.93805	4.44234e-75	1.57813e-73
YGL148W	ARO2	3.1836	8.46407	4.54568e-75	1.60493e-73
YLL055W	YCT1	3.2504	7.06743	7.4111e-75	2.60066e-73
YKL065W-A	NOT_AVAILABLE	-6.28894	8.58412	7.69845e-75	2.68513e-73
YNR014W	NOT_AVAILABLE	2.61491	6.73447	8.12166e-75	2.81567e-73
YBR238C	NOT_AVAILABLE	3.22592	5.83447	1.71539e-74	5.91143e-73
YMR244W	NOT_AVAILABLE	3.48358	8.62812	1.73391e-74	5.93968e-73
YHR100C	GEP4	3.02178	5.03138	5.70316e-74	1.94211e-72
YHR208W	BAT1	3.42145	10.2219	5.76508e-74	1.95165e-72
YNL141W	AAH1	3.81069	5.7294	8.05386e-74	2.71052e-72
SRG1	SRG1	4.13275	4.55858	1.38602e-73	4.63752e-72
YMR217W	GUA1	3.99681	9.16241	1.51727e-73	5.04734e-72
YKL120W	OAC1	2.81734	7.50262	1.81158e-73	5.99175e-72
YOR210W	RPB10	3.31586	4.98847	1.91078e-73	6.28374e-72
YKL109W	HAP4	2.99662	6.89172	2.79852e-73	9.15085e-72
YOR130C	ORT1	2.86479	6.23229	3.33488e-73	1.08431e-71
YKR097W	PCK1	-2.74125	7.23602	4.63643e-73	1.49902e-71
YLR286C	CTS1	-2.6121	7.58539	6.30617e-73	2.02749e-71
YJR148W	BAT2	3.43662	8.80295	1.05689e-72	3.37912e-71
YAL034C	FUN19	-3.36161	8.2549	1.8249e-72	5.80239e-71
YOR202W	HIS3	2.68736	5.57385	4.35446e-72	1.37692e-70
YCR043C	NOT_AVAILABLE	3.48992	4.52938	5.4804e-72	1.72348e-70
YGL224C	SDT1	2.96705	5.11807	1.62677e-71	5.08809e-70
YGR225W	AMA1	-2.973	5.59299	6.25457e-71	1.94568e-69
YNL065W	AQR1	3.0538	6.63347	9.58257e-71	2.96493e-69
YEL030W	ECM10	-2.99093	7.12952	1.29974e-70	4.00001e-69
YLL058W	NOT_AVAILABLE	2.95902	6.779	2.00061e-70	6.12419e-69
YHR025W	THR1	2.9413	7.64272	2.96464e-70	9.02724e-69
YKL212W	SAC1	2.70935	7.16547	5.28902e-70	1.60202e-68
YOL073C	DSC2	-2.39461	6.98275	6.69342e-70	2.01679e-68
YER081W	SER3	2.59037	6.12359	8.45611e-70	2.53463e-68
YNL064C	YDJ1	3.02829	8.29828	1.17334e-69	3.49874e-68
YNR012W	URK1	2.73365	5.71038	1.22814e-69	3.64327e-68
YMR323W	ERR3	-3.19563	6.4804	1.27387e-69	3.75955e-68
YBL028C	NOT_AVAILABLE	3.20446	5.584	1.35383e-69	3.97516e-68
YJR069C	HAM1	2.96236	5.39714	1.46849e-69	4.28992e-68
YKL068W-A	NOT_AVAILABLE	4.03547	6.90647	1.59936e-69	4.64866e-68
YHL016C	DUR3	2.71687	7.05994	1.87801e-69	5.43113e-68
YKL062W	MSN4	3.23976	8.415	2.01612e-69	5.80139e-68
YLR249W	YEF3	3.64493	12.0939	2.65505e-69	7.6019e-68
YPL221W	FLC1	2.46602	7.22775	2.97101e-69	8.46443e-68
YLR237W	THI7	3.4468	8.1139	4.26992e-69	1.21051e-67
YDR354W	TRP4	2.60637	6.76364	1.0062e-68	2.83857e-67
YHR092C	HXT4	3.05333	4.70768	1.33823e-68	3.75683e-67
YJL212C	OPT1	3.21087	8.7079	1.60175e-68	4.4748e-67
YJR008W	MHO1	-2.9982	7.40162	1.64526e-68	4.57414e-67
YDR034W-B	NOT_AVAILABLE	-3.58094	5.88193	1.84556e-68	5.10633e-67
YIL077C	NOT_AVAILABLE	-2.82675	7.66932	2.24034e-68	6.16365e-67
YPL106C	SSE1	3.19274	9.5091	2.24912e-68	6.16365e-67
YLR059C	REX2	3.14095	5.21957	5.11537e-68	1.39521e-66
YIL160C	POT1	-3.20471	8.37436	6.24053e-68	1.69407e-66
YEL007W	MIT1	2.55189	7.28507	6.76505e-68	1.82744e-66
YBR248C	HIS7	2.65082	7.54556	6.79536e-68	1.82744e-66
YER064C	VHR2	2.9467	7.23445	9.39653e-68	2.51521e-66
YMR088C	VBA1	3.09491	8.8628	1.2441e-67	3.31472e-66
YJL185C	ATG36	-4.81555	7.93961	3.17785e-67	8.4279e-66
YBR208C	DUR1,2	4.93066	9.40634	3.83929e-67	1.01354e-65
YIR038C	GTT1	-3.57868	9.22462	6.51294e-67	1.71151e-65
YDR242W	AMD2	2.81926	7.17688	8.62222e-67	2.25549e-65
YIL078W	THS1	3.22535	8.59553	1.18089e-66	3.07511e-65
YLR178C	TFS1	-3.7781	7.87294	1.40318e-66	3.63753e-65
YDR247W	VHS1	-3.18561	8.62562	1.49656e-66	3.86219e-65
YBL075C	SSA3	-5.87665	11.9433	3.56928e-66	9.17018e-65
YDL223C	HBT1	-5.94218	12.6628	4.44927e-66	1.13802e-64
YMR140W	SIP5	-2.74937	7.93791	5.18797e-66	1.3211e-64
YOL140W	ARG8	3.35236	8.11827	6.68255e-66	1.69419e-64
YOR100C	CRC1	2.84012	8.23558	8.36103e-66	2.11043e-64
YGR144W	THI4	-4.14992	5.11127	8.62126e-66	2.16661e-64
YOR051C	ETT1	3.50641	6.70103	8.75884e-66	2.19161e-64
YOL137W	BSC6	2.9554	5.42756	1.55491e-65	3.87381e-64
YBR084W	MIS1	3.57315	7.12454	1.75917e-65	4.36379e-64
YHR046C	INM1	2.76856	5.6979	2.14827e-65	5.30613e-64
YDL236W	PHO13	2.55801	7.03806	5.51877e-65	1.35729e-63
YML003W	NOT_AVAILABLE	-2.76277	5.61111	5.67278e-65	1.38923e-63
YBR180W	DTR1	-2.72645	5.04451	7.64854e-65	1.86514e-63
YOR220W	RCN2	-3.37843	8.94682	8.40578e-65	2.04115e-63
YNR027W	BUD17	2.4833	5.77872	5.71181e-64	1.38115e-62
YMR090W	NOT_AVAILABLE	-3.8818	8.45558	8.27685e-64	1.99302e-62
YNL093W	YPT53	-3.90964	7.50751	1.28311e-63	3.0768e-62
YJL088W	ARG3	3.33839	9.93708	1.63662e-63	3.90819e-62
YLR298C	YHC1	2.65039	5.58338	1.71864e-63	4.0871e-62
YML034W	SRC1	-2.98718	8.67971	2.33355e-63	5.52657e-62
YNL217W	NOT_AVAILABLE	3.04859	5.26586	2.41412e-63	5.69396e-62
YKL044W	NOT_AVAILABLE	4.29383	3.78493	2.45094e-63	5.7572e-62
YJR109C	CPA2	3.0316	10.8549	2.76919e-63	6.47832e-62
YJR017C	ESS1	2.4388	6.13209	2.83839e-63	6.61334e-62
YDL055C	PSA1	4.30748	10.3906	3.93056e-63	9.12111e-62
YEL063C	CAN1	3.01072	8.83332	4.98742e-63	1.15272e-61
YDL164C	CDC9	-2.52401	6.37944	5.09694e-63	1.17332e-61
YGR174C	CBP4	-3.29433	6.97804	9.75435e-63	2.2365e-61
YIL010W	DOT5	2.54474	5.82317	1.93348e-62	4.41556e-61
YHR149C	SKG6	3.23375	5.2232	2.02325e-62	4.60229e-61
YFL010C	WWM1	2.37101	7.03923	2.66943e-62	6.04825e-61
YOL124C	TRM11	2.96018	6.05347	3.25855e-62	7.35411e-61
YGL104C	VPS73	-3.01146	5.8087	4.01343e-62	9.02237e-61
YHR071W	PCL5	2.91568	10.1569	5.11215e-62	1.14476e-60
YIL009W	FAA3	-2.39093	7.02554	7.71893e-62	1.7218e-60
YNL129W	NRK1	3.08244	4.48137	8.03916e-62	1.78631e-60
YDR454C	GUK1	2.3657	6.8859	6.14456e-61	1.36007e-59
YNL066W	SUN4	2.9608	5.25634	1.12689e-60	2.48477e-59
YHR097C	NOT_AVAILABLE	-2.9946	9.95879	1.28968e-60	2.83287e-59
YAL054C	ACS1	-5.31425	11.0093	1.39154e-60	3.04499e-59
YCR091W	KIN82	-2.87974	6.66803	1.65231e-60	3.60192e-59
YDR382W	RPP2B	3.47828	8.69354	3.67847e-60	7.98853e-59
YFL053W	DAK2	4.08431	4.43745	7.21632e-60	1.56128e-58
YLR332W	MID2	3.01625	6.18438	1.22787e-59	2.64658e-58
YKL171W	NNK1	-2.46823	7.83881	4.13065e-59	8.87011e-58
YHR068W	DYS1	2.728	6.82156	5.46365e-59	1.1689e-57
YLR301W	HRI1	2.56431	6.07412	1.84382e-58	3.93008e-57
YIL124W	AYR1	-3.73004	7.07829	2.18762e-58	4.64567e-57
YIL055C	NOT_AVAILABLE	-3.20317	9.30998	2.25718e-58	4.77575e-57
YAL028W	FRT2	-3.63828	5.56801	3.12163e-58	6.58058e-57
YPR042C	PUF2	-2.24312	6.83192	3.20556e-58	6.7088e-57
YEL026W	SNU13	3.74986	6.56973	3.20577e-58	6.7088e-57
YIL114C	POR2	3.24058	4.3975	3.22973e-58	6.73445e-57
YMR114C	NOT_AVAILABLE	-2.9548	9.19455	6.56095e-58	1.36311e-56
YKL211C	TRP3	2.54157	8.37964	7.44108e-58	1.54041e-56
YER084W	NOT_AVAILABLE	-2.9744	4.37909	8.82422e-58	1.82019e-56
YLR175W	CBF5	3.61303	8.37374	1.27983e-57	2.63052e-56
YOR335C	ALA1	2.70352	9.01892	2.05309e-57	4.20482e-56
YER073W	ALD5	3.31805	9.518	3.23715e-57	6.60632e-56
YFL014W	HSP12	-5.57697	11.8164	3.89492e-57	7.92059e-56
YPL119C	DBP1	-3.89341	8.53815	6.47479e-57	1.31206e-55
YHR087W	RTC3	-6.71565	8.53904	7.67918e-57	1.55066e-55
YOL109W	ZEO1	2.9522	7.36189	7.9176e-57	1.59321e-55
YPL223C	GRE1	-3.81538	14.1619	1.04904e-56	2.10356e-55
YOR032C	HMS1	3.52096	4.15495	1.18058e-56	2.35911e-55
YNL195C	NOT_AVAILABLE	-4.39256	10.3793	1.30931e-56	2.60729e-55
YKL050C	NOT_AVAILABLE	-4.29291	9.81054	1.44742e-56	2.87237e-55
YEL072W	RMD6	2.85612	5.22188	2.47822e-56	4.90109e-55
YOL151W	GRE2	-3.6237	10.1284	2.59374e-56	5.11199e-55
YLL028W	TPO1	2.77996	6.00929	3.68248e-56	7.233e-55
YDR035W	ARO3	2.63085	8.82493	9.26803e-56	1.8142e-54
YBR018C	GAL7	-3.69127	3.67622	1.74876e-55	3.41157e-54
YJR062C	NTA1	-2.3433	6.51833	3.53108e-55	6.86532e-54
YDL213C	NOP6	2.52116	7.03515	7.0476e-55	1.36562e-53
YGR256W	GND2	-4.23018	11.0889	7.34984e-55	1.41941e-53
YLR180W	SAM1	2.89468	8.36912	7.9097e-55	1.52242e-53
YFR017C	IGD1	-2.48556	7.72899	9.79023e-55	1.87809e-53
YMR215W	GAS3	2.71537	6.27699	1.0146e-54	1.93988e-53
YJL214W	HXT8	2.9514	4.44564	1.04784e-54	1.99679e-53
YGL030W	RPL30	2.98926	8.16739	1.19057e-54	2.2613e-53
YGR035C	NOT_AVAILABLE	3.50431	3.79846	1.19519e-54	2.2626e-53
YDL079C	MRK1	-2.46638	5.05843	1.34689e-54	2.54143e-53
YOL085C	NOT_AVAILABLE	-4.91449	2.56811	1.65166e-54	3.10631e-53
YLR116W	MSL5	-2.29999	7.46057	1.99063e-54	3.73163e-53
YPL061W	ALD6	3.86608	10.8799	2.53452e-54	4.73576e-53
YBL029W	NOT_AVAILABLE	3.54836	4.46022	2.64981e-54	4.93517e-53
YOR372C	NDD1	-2.53172	8.21734	2.8369e-54	5.26657e-53
YGL166W	CUP2	-2.18253	7.32545	5.95163e-54	1.10134e-52
YHR089C	GAR1	3.30238	8.14812	8.99315e-54	1.65883e-52
YKL005C	BYE1	-2.15273	7.45824	9.57328e-54	1.7602e-52
YML053C	NOT_AVAILABLE	-2.21031	6.89292	9.88827e-54	1.81232e-52
YDR453C	TSA2	2.42676	5.37071	1.05956e-53	1.9358e-52
YMR139W	RIM11	-2.45287	7.77257	1.12128e-53	2.04207e-52
YJR016C	ILV3	3.01604	9.80933	1.93903e-53	3.52022e-52
YOR328W	PDR10	-5.69036	11.3228	2.51885e-53	4.55849e-52
YKR043C	SHB17	2.51332	6.70799	2.9547e-53	5.33051e-52
YOL083W	ATG34	-3.38624	9.31283	3.90732e-53	7.02707e-52
YDL178W	DLD2	2.20857	6.14443	5.11269e-53	9.16621e-52
YJL094C	KHA1	-2.39974	8.11875	6.40301e-53	1.14439e-51
YLR285W	NNT1	2.16216	6.05997	8.336e-53	1.48525e-51
YBR106W	PHO88	2.61801	8.5226	9.23815e-53	1.64091e-51
YDL229W	SSB1	3.27856	9.76022	1.18701e-52	2.10192e-51
YML004C	GLO1	-3.18676	9.33629	1.61028e-52	2.84269e-51
YPL212C	PUS1	2.72152	7.83845	3.21292e-52	5.65454e-51
YNL298W	CLA4	2.60448	6.3588	4.46943e-52	7.84194e-51
YBL030C	PET9	2.60944	9.14977	6.9708e-52	1.21936e-50
YDL014W	NOP1	3.99431	8.48376	8.66943e-52	1.5119e-50
YDR007W	TRP1	2.3391	5.29793	9.77218e-52	1.69906e-50
YGR088W	CTT1	-5.5769	11.0091	1.74089e-51	3.01771e-50
YNL194C	NOT_AVAILABLE	-4.33076	8.55669	1.76078e-51	3.04303e-50
YGR191W	HIP1	2.32152	7.24232	2.29098e-51	3.94748e-50
YLR293C	GSP1	2.74019	8.01779	2.65504e-51	4.56112e-50
YDR400W	URH1	2.48706	5.60025	3.20611e-51	5.49142e-50
YDL197C	ASF2	-2.25482	7.46841	3.62762e-51	6.19493e-50
YER045C	ACA1	2.48131	6.02326	4.05786e-51	6.90917e-50
YDR341C	NOT_AVAILABLE	2.6141	8.86932	4.14361e-51	7.03436e-50
YGL162W	SUT1	3.82786	4.5148	4.92507e-51	8.3364e-50
YJR129C	EFM3	2.25619	5.36652	5.27551e-51	8.90339e-50
YLR454W	FMP27	-3.31521	9.46645	7.01645e-51	1.18069e-49
YFR025C	HIS2	2.27699	5.78534	7.17448e-51	1.20376e-49
YKL216W	URA1	2.35995	7.62149	7.93477e-51	1.32746e-49
YMR300C	ADE4	2.51333	8.30368	9.31506e-51	1.55386e-49
YBR241C	NOT_AVAILABLE	-3.16072	8.90959	1.03831e-50	1.72702e-49
YML021C	UNG1	2.53992	4.78405	2.11438e-50	3.5067e-49
YER149C	PEA2	2.24607	5.60404	3.37177e-50	5.57601e-49
YJL130C	URA2	2.73476	11.536	4.77464e-50	7.87336e-49
YGL250W	RMR1	-3.78193	6.36558	5.54111e-50	9.11116e-49
YJL141C	YAK1	-3.31437	9.11085	5.72577e-50	9.38798e-49
YMR062C	ARG7	2.5469	8.25353	5.83677e-50	9.54278e-49
YKR049C	FMP46	-2.99919	5.84937	1.10127e-49	1.79542e-48
YGL035C	MIG1	2.47458	8.05251	1.2784e-49	2.07831e-48
YBR052C	RFS1	2.53638	5.24206	1.428e-49	2.31496e-48
YHR139C	SPS100	-3.49953	12.6637	1.64265e-49	2.65547e-48
YPR073C	LTP1	2.1837	6.14593	2.09612e-49	3.37905e-48
YMR280C	CAT8	-3.45523	8.6802	2.63282e-49	4.23236e-48
YBR280C	SAF1	-3.12584	7.82568	2.70044e-49	4.32898e-48
YML118W	NGL3	-3.03856	7.11416	3.41173e-49	5.45403e-48
YCR073W-A	SOL2	-2.08114	7.55929	3.71115e-49	5.91626e-48
YLR149C	NOT_AVAILABLE	-3.75549	9.25676	4.07364e-49	6.47618e-48
YEL038W	UTR4	2.18229	5.5825	4.50081e-49	7.13558e-48
YNR068C	NOT_AVAILABLE	3.72737	6.12598	7.45814e-49	1.17917e-47
YML056C	IMD4	2.92052	5.91535	1.22679e-48	1.9343e-47
YHR176W	FMO1	2.31457	6.94981	1.25919e-48	1.97996e-47
YDR516C	EMI2	-2.61417	7.1416	1.81078e-48	2.83952e-47
YNR069C	BSC5	3.72702	6.2345	1.95639e-48	3.05951e-47
YJR010W	MET3	3.57138	9.65276	2.03921e-48	3.18039e-47
YLR377C	FBP1	-2.80144	4.18506	2.98587e-48	4.64423e-47
YGL203C	KEX1	2.06184	7.05385	3.08284e-48	4.78215e-47
YLR153C	ACS2	3.10048	8.1164	5.42206e-48	8.38816e-47
YGR204W	ADE3	2.62404	9.73548	5.59518e-48	8.63278e-47
YMR084W	NOT_AVAILABLE	-2.57164	5.23448	7.28802e-48	1.12146e-46
YBL032W	HEK2	-1.94027	6.96709	9.46106e-48	1.45196e-46
YDL036C	PUS9	2.10056	6.27867	9.48801e-48	1.45222e-46
YOL123W	HRP1	2.80423	7.82621	1.09258e-47	1.66785e-46
YLR089C	ALT1	3.20386	8.72873	1.17908e-47	1.79513e-46
YDL168W	SFA1	-2.41655	8.72928	1.30739e-47	1.98523e-46
YBR076W	ECM8	-3.94464	2.77708	1.4695e-47	2.22552e-46
YCR016W	NOT_AVAILABLE	2.81361	5.89161	1.58419e-47	2.39292e-46
YDR173C	ARG82	-2.72054	6.19471	1.78103e-47	2.6832e-46
YPR167C	MET16	3.25035	8.18776	2.38208e-47	3.57934e-46
YKL096W	CWP1	-2.52351	6.38641	3.00593e-47	4.50354e-46
YGR020C	VMA7	2.02095	6.84865	3.0128e-47	4.50354e-46
YFL021W	GAT1	2.74598	8.99247	3.35051e-47	4.99539e-46
YLR026C	SED5	2.17806	6.21822	3.76586e-47	5.60013e-46
YHR019C	DED81	2.61548	8.89556	6.08654e-47	9.02785e-46
YHR195W	NVJ1	-2.03546	7.24408	6.7582e-47	9.99832e-46
YBL086C	NOT_AVAILABLE	-2.69051	7.89401	7.19988e-47	1.06244e-45
YKL093W	MBR1	-2.08795	6.53169	9.33193e-47	1.37354e-45
YBL095W	NOT_AVAILABLE	2.22057	6.70368	1.08423e-46	1.59176e-45
YJL159W	HSP150	2.76841	7.67927	1.27411e-46	1.86577e-45
YOR310C	NOP58	3.35429	7.22666	1.95789e-46	2.85981e-45
YML128C	MSC1	-5.79131	12.3191	2.17737e-46	3.17235e-45
YOR101W	RAS1	2.29124	5.65628	2.54928e-46	3.70482e-45
YDL059C	RAD59	2.5756	6.33952	3.12468e-46	4.5296e-45
YLR084C	RAX2	2.53408	4.49465	3.25049e-46	4.70015e-45
YGL117W	NOT_AVAILABLE	2.60741	8.77205	3.30525e-46	4.76735e-45
YDL113C	ATG20	-2.11658	7.37327	3.79824e-46	5.46471e-45
YKL107W	NOT_AVAILABLE	-5.64187	9.37711	4.48198e-46	6.43237e-45
YCL050C	APA1	1.97986	6.36065	5.77142e-46	8.26232e-45
YNR003C	RPC34	2.46757	5.07422	7.23267e-46	1.03285e-44
YJL190C	RPS22A	3.04215	7.56	7.60873e-46	1.08387e-44
YHR163W	SOL3	3.1554	8.38346	8.07349e-46	1.14723e-44
YLR380W	CSR1	2.03447	6.40297	8.24105e-46	1.16816e-44
YDR502C	SAM2	2.67944	9.20378	1.3197e-45	1.86606e-44
YDR380W	ARO10	2.66634	6.36616	1.45205e-45	2.04818e-44
YOL154W	ZPS1	2.60896	7.0261	1.59345e-45	2.24213e-44
YEL068C	NOT_AVAILABLE	2.42104	4.63358	1.81746e-45	2.5511e-44
YHL024W	RIM4	2.32143	8.14168	1.84137e-45	2.57837e-44
YPL147W	PXA1	-3.49092	7.99662	1.923e-45	2.68613e-44
YIL008W	URM1	2.18749	5.53373	3.18264e-45	4.43489e-44
YLL040C	VPS13	-3.53886	8.94513	3.22672e-45	4.48545e-44
YPL034W	NOT_AVAILABLE	3.94862	3.15174	3.54979e-45	4.92267e-44
YER020W	GPA2	-2.50315	9.04612	3.76996e-45	5.21541e-44
YML107C	PML39	-2.16806	5.08034	4.77569e-45	6.5909e-44
YIL029C	NOT_AVAILABLE	-2.47575	4.36725	5.00164e-45	6.88623e-44
YLR179C	NOT_AVAILABLE	2.21626	4.97799	5.95961e-45	8.18557e-44
YMR177W	MMT1	2.20401	5.26199	6.48186e-45	8.88169e-44
YLR354C	TAL1	2.68796	9.68725	6.84403e-45	9.35568e-44
YMR131C	RRB1	2.99301	7.6217	7.05385e-45	9.61964e-44
YNL257C	SIP3	-2.46428	6.30406	7.5736e-45	1.0304e-43
YGL190C	CDC55	-2.21621	7.47827	7.75822e-45	1.05303e-43
YCR079W	PTC6	-2.02676	7.1925	1.0169e-44	1.377e-43
YKL106W	AAT1	2.19685	5.68539	1.08746e-44	1.46909e-43
YHL011C	PRS3	2.678	7.29829	1.16163e-44	1.56561e-43
YOR302W	NOT_AVAILABLE	2.95691	7.21813	1.2827e-44	1.72475e-43
YIL033C	BCY1	-2.58532	8.82504	2.54794e-44	3.41804e-43
YOL052C	SPE2	2.62777	5.55576	2.88431e-44	3.86029e-43
YKL186C	MTR2	2.11874	5.20701	2.95283e-44	3.94281e-43
YDR150W	NUM1	-2.59917	9.87097	3.57153e-44	4.75791e-43
YBR218C	PYC2	2.92225	10.0178	3.92046e-44	5.21068e-43
YLR164W	SHH4	-3.78512	8.39068	4.28325e-44	5.67974e-43
YCR045C	RRT12	-2.78457	3.60713	5.00212e-44	6.61775e-43
YDL069C	CBS1	2.64121	4.48058	6.02335e-44	7.95055e-43
YJL089W	SIP4	-2.55405	7.84862	6.29424e-44	8.2891e-43
YPR150W	NOT_AVAILABLE	-3.89398	3.30308	7.48554e-44	9.83546e-43
YMR319C	FET4	3.20028	3.94577	8.83394e-44	1.15807e-42
YGR022C	NOT_AVAILABLE	-2.20219	6.84169	1.18178e-43	1.54571e-42
YDR225W	HTA1	-2.00672	7.20618	1.87535e-43	2.44731e-42
YHR137W	ARO9	2.42381	5.05396	1.91929e-43	2.49898e-42
YKL056C	TMA19	2.76976	8.52378	2.32368e-43	3.01868e-42
YCR059C	YIH1	2.2461	5.74545	2.80974e-43	3.64191e-42
YMR053C	STB2	-3.39108	7.90803	3.40061e-43	4.39787e-42
YDR127W	ARO1	2.55934	9.83343	4.93282e-43	6.35269e-42
YHR096C	HXT5	-2.55192	12.308	4.93424e-43	6.35269e-42
YNL104C	LEU4	2.31596	10.3175	5.66547e-43	7.27785e-42
YCR030C	SYP1	-2.58667	7.99381	6.83367e-43	8.75897e-42
YBR042C	CST26	2.11766	5.18342	7.42619e-43	9.49727e-42
YIR012W	SQT1	2.21302	6.90957	1.11296e-42	1.42019e-41
YDL067C	COX9	1.89995	7.3336	2.00879e-42	2.55766e-41
YMR175W	SIP18	-3.01747	12.0334	2.02801e-42	2.57642e-41
YIL087C	AIM19	-2.8536	6.06882	2.18028e-42	2.76377e-41
YOR236W	DFR1	2.45797	5.1437	2.50119e-42	3.16359e-41
YGR124W	ASN2	2.4323	9.10646	3.49165e-42	4.40668e-41
YOR019W	NOT_AVAILABLE	-4.09411	7.69496	3.79358e-42	4.77725e-41
YHR132W-A	IGO2	-1.92961	5.63343	4.64717e-42	5.8394e-41
YMR152W	YIM1	-2.38404	9.05897	4.68686e-42	5.87645e-41
YLR227C	ADY4	2.48055	4.36299	5.20493e-42	6.51182e-41
YML002W	NOT_AVAILABLE	-1.84195	7.10509	5.398e-42	6.73872e-41
YOL048C	RRT8	-3.10066	7.20916	5.45548e-42	6.79574e-41
YNL112W	DBP2	3.22632	7.72951	6.9202e-42	8.60168e-41
YKR050W	TRK2	-1.92742	7.7625	7.23779e-42	8.97705e-41
YHR080C	NOT_AVAILABLE	-2.49378	8.43638	9.92531e-42	1.22839e-40
YMR191W	SPG5	-2.24373	9.83847	1.04849e-41	1.29486e-40
YMR290C	HAS1	2.94956	7.55812	1.227e-41	1.51207e-40
YER128W	VFA1	1.9238	5.2247	1.49422e-41	1.83744e-40
YIL155C	GUT2	-2.69005	8.98187	1.59593e-41	1.95833e-40
YPL116W	HOS3	-1.84117	6.64641	1.70051e-41	2.08223e-40
YGR138C	TPO2	1.83597	7.13653	1.73835e-41	2.12403e-40
YOR054C	VHS3	-2.32929	8.65108	1.79282e-41	2.18595e-40
YMR010W	NOT_AVAILABLE	1.95595	6.65384	1.85768e-41	2.26024e-40
YML055W	SPC2	1.88027	5.53615	2.23629e-41	2.71515e-40
YBR225W	NOT_AVAILABLE	-1.98832	7.50982	2.95586e-41	3.58126e-40
YJR077C	MIR1	2.1695	8.24668	3.07365e-41	3.71615e-40
YNL320W	NOT_AVAILABLE	2.42501	4.48587	3.13546e-41	3.78293e-40
YGL010W	MPO1	-1.89705	5.76453	3.25811e-41	3.92269e-40
YCL012C	NOT_AVAILABLE	-2.53608	6.40593	3.29052e-41	3.95343e-40
YOL103W	ITR2	1.8927	6.96693	3.90328e-41	4.67987e-40
YGR185C	TYS1	2.21611	7.29799	4.3126e-41	5.15988e-40
YGR264C	MES1	2.14612	7.87316	4.40602e-41	5.26072e-40
YIL074C	SER33	2.71478	9.19435	4.93215e-41	5.87671e-40
YPR060C	ARO7	2.91973	4.79266	5.64377e-41	6.71072e-40
YPR043W	RPL43A	2.11914	7.39788	6.29193e-41	7.46599e-40
YLR342W-A	NOT_AVAILABLE	2.61361	4.6669	6.34716e-41	7.51604e-40
YLR092W	SUL2	3.52671	9.22696	6.57842e-41	7.77388e-40
YNL281W	HCH1	2.02078	5.48562	6.61833e-41	7.80502e-40
YNL279W	PRM1	-2.6732	4.99768	7.99308e-41	9.40699e-40
YGL197W	MDS3	-2.28512	8.90552	8.69801e-41	1.02157e-39
YOR069W	VPS5	-1.86795	6.97539	1.04407e-40	1.22375e-39
YNL042W	BOP3	2.12992	5.11315	1.11885e-40	1.30874e-39
YLR244C	MAP1	2.32134	6.83194	1.21392e-40	1.41706e-39
YIL044C	AGE2	1.85994	6.02211	1.45934e-40	1.7001e-39
YDL170W	UGA3	2.08234	7.31728	1.57105e-40	1.82655e-39
YER069W	ARG5,6	2.74248	10.5532	1.73708e-40	2.01551e-39
YNL036W	NCE103	2.27119	10.1805	1.96915e-40	2.28017e-39
YDL149W	ATG9	-2.35174	8.27646	2.30761e-40	2.66673e-39
YOR025W	HST3	-2.04892	5.15558	2.41514e-40	2.78539e-39
YPL112C	PEX25	1.86219	5.90835	2.55402e-40	2.93968e-39
YOR167C	RPS28A	2.20744	7.13745	2.67211e-40	3.06946e-39
YBR195C	MSI1	1.98876	5.72506	3.00317e-40	3.44288e-39
YKL033W-A	NOT_AVAILABLE	1.82815	7.12583	3.02733e-40	3.46368e-39
YDR021W	FAL1	2.92744	5.4637	3.04294e-40	3.47463e-39
YBL039C	URA7	3.53715	6.30164	3.06567e-40	3.49365e-39
YMR321C	NOT_AVAILABLE	5.61692	2.22621	3.69106e-40	4.19803e-39
YDR470C	UGO1	-2.2484	6.66303	4.88641e-40	5.5466e-39
YGR143W	SKN1	-2.34222	9.72426	6.0449e-40	6.84811e-39
YBL076C	ILS1	2.30426	9.68648	6.30287e-40	7.12633e-39
YCR100C	NOT_AVAILABLE	-2.41911	4.58615	7.44522e-40	8.40142e-39
YKR013W	PRY2	2.06553	4.81676	9.65979e-40	1.08791e-38
YNL153C	GIM3	2.77303	4.91181	1.06645e-39	1.19872e-38
YGR249W	MGA1	2.84252	4.03138	1.10556e-39	1.24025e-38
YCR021C	HSP30	-3.40933	2.91061	1.20156e-39	1.34533e-38
YDR089W	NOT_AVAILABLE	1.93454	6.79778	1.20598e-39	1.34765e-38
YJR004C	SAG1	-1.94518	7.97203	1.29183e-39	1.44079e-38
YNL144C	NOT_AVAILABLE	-1.88937	6.22088	1.54603e-39	1.72097e-38
YBR155W	CNS1	1.87396	6.67173	2.00449e-39	2.227e-38
YDR204W	COQ4	-3.16578	6.14657	2.11386e-39	2.34398e-38
YKR009C	FOX2	-2.69455	8.26629	2.23692e-39	2.47567e-38
YHR104W	GRE3	-2.4512	7.42869	2.42709e-39	2.68098e-38
YDL091C	UBX3	-2.04464	7.5093	2.48166e-39	2.736e-38
YLR437C	DIF1	2.57922	3.92165	2.50497e-39	2.75642e-38
YOR086C	TCB1	-2.50436	8.38613	3.07515e-39	3.37738e-38
YDR096W	GIS1	-2.1656	8.69618	3.13246e-39	3.43378e-38
YER101C	AST2	-2.5215	6.91797	3.90945e-39	4.27735e-38
YAR068W	NOT_AVAILABLE	2.24018	4.94995	4.50988e-39	4.92493e-38
YNL020C	ARK1	-1.80114	7.00922	5.12701e-39	5.58824e-38
YMR040W	YET2	-2.08314	5.90657	5.21477e-39	5.67316e-38
YHR085W	IPI1	2.22615	5.11302	6.83692e-39	7.42387e-38
YMR235C	RNA1	2.00219	6.9813	7.99003e-39	8.65963e-38
YDL204W	RTN2	-4.94203	11.6551	8.74395e-39	9.45892e-38
YOR253W	NAT5	1.88595	5.32124	9.15305e-39	9.88289e-38
YLR295C	ATP14	1.93691	5.95681	9.93655e-39	1.07088e-37
YMR132C	JLP2	2.50881	4.07507	1.11659e-38	1.20112e-37
YLR388W	RPS29A	2.49317	5.9136	1.28859e-38	1.38355e-37
YKL219W	COS9	2.31328	4.23529	1.41611e-38	1.51763e-37
YBL064C	PRX1	-2.46654	8.98604	1.44415e-38	1.54481e-37
YPL250C	ICY2	2.99304	7.6977	1.70753e-38	1.82316e-37
YKL091C	NOT_AVAILABLE	-2.48208	3.82025	1.72407e-38	1.83741e-37
YKL133C	NOT_AVAILABLE	-2.05408	6.4684	1.79469e-38	1.90914e-37
YMR239C	RNT1	2.29042	5.48846	2.15001e-38	2.2829e-37
YDR293C	SSD1	-2.412	10.5895	2.27809e-38	2.41444e-37
YMR165C	PAH1	-2.02129	7.02946	2.31661e-38	2.44692e-37
YIR034C	LYS1	3.46968	8.96432	2.31724e-38	2.44692e-37
YDR262W	NOT_AVAILABLE	-2.18542	9.50414	2.80512e-38	2.95668e-37
YGR223C	HSV2	-1.91508	6.20881	3.1211e-38	3.28371e-37
YOL013C	HRD1	-1.69668	7.01517	3.32915e-38	3.49622e-37
YDR368W	YPR1	-2.0348	7.44358	3.66755e-38	3.84459e-37
YKL217W	JEN1	-2.2513	8.36655	4.02653e-38	4.21321e-37
YHR029C	YHI9	2.95751	5.71492	4.19542e-38	4.38196e-37
YNR070W	PDR18	-3.643	8.06076	8.54095e-38	8.90456e-37
YFL007W	BLM10	-2.16077	9.9205	9.4672e-38	9.85239e-37
YDL081C	RPP1A	2.6108	8.48005	1.21879e-37	1.26609e-36
YOR352W	TFB6	-1.71948	6.55989	1.38608e-37	1.43728e-36
YGL159W	NOT_AVAILABLE	2.04696	5.47623	1.56635e-37	1.62128e-36
YDL199C	NOT_AVAILABLE	-2.3025	7.76607	1.63691e-37	1.69128e-36
YPL274W	SAM3	2.28601	7.71627	1.68657e-37	1.73947e-36
YDR330W	UBX5	-2.67652	8.08314	1.71081e-37	1.76131e-36
YJR116W	TDA4	2.14168	4.59839	1.75409e-37	1.80264e-36
YFR015C	GSY1	-1.86608	5.99916	1.76036e-37	1.80586e-36
YGR229C	SMI1	2.15768	8.68605	1.84994e-37	1.89437e-36
YDR450W	RPS18A	2.32958	8.00272	1.9488e-37	1.99206e-36
YDR098C	GRX3	1.9096	6.73283	1.98658e-37	2.02709e-36
YER052C	HOM3	2.44019	9.7665	2.14078e-37	2.18057e-36
YNL160W	YGP1	-3.73261	6.21843	2.33934e-37	2.3786e-36
YJL184W	GON7	1.78488	5.67528	2.46376e-37	2.5007e-36
YHR194W	MDM31	-2.11495	6.5874	2.56993e-37	2.60386e-36
YPL252C	YAH1	1.98589	6.04454	2.67404e-37	2.70459e-36
YLR345W	NOT_AVAILABLE	-2.47446	9.26023	3.15177e-37	3.18218e-36
YDL052C	SLC1	2.5414	4.17009	3.19052e-37	3.21567e-36
YPR125W	YLH47	1.72842	6.36786	3.567e-37	3.58883e-36
YGL135W	RPL1B	2.30896	8.06864	3.66239e-37	3.67837e-36
YGR194C	XKS1	-2.71944	6.12786	3.68202e-37	3.69164e-36
YJL066C	MPM1	-3.34148	6.77616	3.91854e-37	3.92195e-36
YDR374C	PHO92	-2.67672	4.06893	4.55123e-37	4.54728e-36
YDL234C	GYP7	-2.32844	8.66437	4.76132e-37	4.74894e-36
YLR362W	STE11	-1.70895	7.37491	5.55298e-37	5.52896e-36
YPL119C-A	NOT_AVAILABLE	-3.2851	5.7935	6.09394e-37	6.0571e-36
YGL127C	SOH1	-1.84846	6.4787	6.69164e-37	6.63972e-36
YHR088W	RPF1	1.85582	6.82686	7.07028e-37	7.00334e-36
YOL080C	REX4	2.71633	4.87725	7.11307e-37	7.03363e-36
YCL040W	GLK1	-2.85159	9.20777	1.17956e-36	1.16438e-35
YNR018W	RCF2	1.65884	6.90822	1.26296e-36	1.24458e-35
YOR085W	OST3	1.68598	7.02184	1.37277e-36	1.35048e-35
YHR064C	SSZ1	2.25062	8.87431	1.45677e-36	1.43067e-35
YJL097W	PHS1	2.61712	4.07424	2.04995e-36	2.00979e-35
YML030W	RCF1	-2.51605	5.45343	2.05474e-36	2.01106e-35
YLR344W	RPL26A	2.21596	7.02404	2.12189e-36	2.07325e-35
YMR260C	TIF11	2.08477	7.66722	2.54058e-36	2.47815e-35
YHR128W	FUR1	2.56844	6.68354	2.75302e-36	2.68082e-35
YOR031W	CRS5	-2.1918	6.34824	3.77544e-36	3.67021e-35
YGR123C	PPT1	2.39223	5.38157	3.87199e-36	3.75773e-35
YDL156W	CMR1	-1.88421	5.52886	4.48279e-36	4.34318e-35
YMR108W	ILV2	2.12685	10.6711	4.6978e-36	4.54384e-35
YGL120C	PRP43	2.88856	7.84513	5.9369e-36	5.7327e-35
YKL142W	MRP8	-2.56694	9.03722	6.40922e-36	6.1784e-35
YGL157W	ARI1	1.9637	6.45026	6.89942e-36	6.63983e-35
YOR340C	RPA43	3.55591	6.10984	6.92201e-36	6.65044e-35
YLR051C	FCF2	2.10842	5.96869	1.07962e-35	1.03554e-34
YML022W	APT1	2.08644	6.55381	1.13444e-35	1.0863e-34
YKL001C	MET14	2.91918	8.08276	1.31318e-35	1.25538e-34
YDR074W	TPS2	-3.32255	9.99485	1.34265e-35	1.28142e-34
YOR011W	AUS1	1.64788	6.74025	1.36175e-35	1.29749e-34
YFR053C	HXK1	-3.52244	7.14294	1.41557e-35	1.34654e-34
YJL045W	NOT_AVAILABLE	-5.17228	7.65803	1.575e-35	1.49573e-34
YGR130C	NOT_AVAILABLE	-3.40816	9.81621	1.73029e-35	1.6405e-34
YOR201C	MRM1	1.91581	6.68869	2.07987e-35	1.96869e-34
YPL211W	NIP7	3.03932	5.80038	2.21771e-35	2.09572e-34
YDL024C	DIA3	-2.2503	6.30487	2.2339e-35	2.10756e-34
YDL049C	KNH1	2.03365	6.77939	2.70854e-35	2.55117e-34
YER021W	RPN3	-2.20969	8.78328	3.00839e-35	2.82897e-34
YCR002C	CDC10	2.1013	6.5426	3.19914e-35	3.00343e-34
YOL071W	SDH5	-1.85166	6.6166	3.69606e-35	3.4643e-34
YAL022C	FUN26	1.83954	5.45249	4.07647e-35	3.81465e-34
YGR157W	CHO2	2.01867	7.78059	4.71452e-35	4.40455e-34
YNR007C	ATG3	-1.6892	7.22681	4.77928e-35	4.45782e-34
YHR003C	TCD1	2.05022	5.73594	5.97939e-35	5.56819e-34
YOR264W	DSE3	-1.70476	5.99214	6.51201e-35	6.05439e-34
YDL160C	DHH1	-1.7214	7.5975	6.81522e-35	6.32607e-34
YCR099C	NOT_AVAILABLE	-2.56855	3.95362	7.07285e-35	6.55463e-34
YNL275W	BOR1	-1.94898	5.74596	7.16293e-35	6.62744e-34
YDR210W	NOT_AVAILABLE	2.5439	3.72762	7.60934e-35	7.02917e-34
YLR197W	NOP56	2.75114	8.63921	8.60894e-35	7.93981e-34
YDR418W	RPL12B	2.06649	7.84171	9.23905e-35	8.50732e-34
YJR105W	ADO1	1.94634	7.77837	1.19742e-34	1.10082e-33
YDR248C	NOT_AVAILABLE	2.06557	6.24269	1.22396e-34	1.12342e-33
YKR018C	NOT_AVAILABLE	-2.20919	8.59929	1.31551e-34	1.20553e-33
YMR259C	TRM732	2.2463	6.07637	1.33108e-34	1.21787e-33
YPR145C-A	NOT_AVAILABLE	-3.52531	6.27415	1.39147e-34	1.27109e-33
YDR119W	VBA4	1.68089	6.41221	1.42024e-34	1.29533e-33
YAL062W	GDH3	2.17607	10.3867	1.45788e-34	1.32755e-33
YOR113W	AZF1	-2.13849	8.47023	1.53976e-34	1.3999e-33
YNL113W	RPC19	2.17777	5.86383	1.63251e-34	1.48188e-33
YOR323C	PRO2	1.78965	7.90525	1.84825e-34	1.67506e-33
YKL008C	LAC1	1.74885	5.40824	1.96643e-34	1.77937e-33
YPR172W	NOT_AVAILABLE	-2.06761	6.78375	2.25243e-34	2.03497e-33
YEL001C	IRC22	1.85416	6.37447	2.35354e-34	2.12298e-33
YIL169C	NOT_AVAILABLE	-1.63973	6.98788	2.53807e-34	2.28586e-33
YMR304W	UBP15	-2.36517	8.91178	2.57048e-34	2.31142e-33
YLL005C	SPO75	3.35898	2.68601	3.05177e-34	2.73993e-33
YJR137C	MET5	2.90359	10.9814	3.08918e-34	2.76919e-33
YKL162C	NOT_AVAILABLE	-2.37788	5.29485	3.28672e-34	2.94169e-33
YDR391C	NOT_AVAILABLE	2.04074	4.75696	3.35537e-34	2.99847e-33
YDL177C	NOT_AVAILABLE	2.22047	4.16651	3.65718e-34	3.26311e-33
YOR271C	FSF1	1.81743	7.60072	3.83004e-34	3.41206e-33
YMR072W	ABF2	-1.97493	7.74633	4.30661e-34	3.83069e-33
YDL125C	HNT1	-1.86384	6.86595	4.33455e-34	3.84959e-33
YPL088W	NOT_AVAILABLE	1.98706	5.99475	4.5054e-34	3.99516e-33
YGR245C	SDA1	2.47892	8.07891	4.97979e-34	4.40903e-33
YOR281C	PLP2	1.69078	5.57922	5.09654e-34	4.50547e-33
YGR159C	NSR1	3.00183	8.27636	5.54771e-34	4.89679e-33
YLR219W	MSC3	-2.15859	9.20343	5.75006e-34	5.06763e-33
YNL010W	NOT_AVAILABLE	1.96345	6.04306	6.14989e-34	5.41172e-33
YLR120C	YPS1	-2.13592	7.84051	6.6746e-34	5.86448e-33
YOR161C	PNS1	-2.9602	8.2685	6.8987e-34	6.05213e-33
YAL003W	EFB1	2.18997	9.44504	7.02023e-34	6.14938e-33
YGR102C	GTF1	-1.60303	6.4988	7.08371e-34	6.18845e-33
YDR528W	HLR1	1.84279	5.54313	7.08634e-34	6.18845e-33
YBR026C	ETR1	-3.30317	8.24876	8.45979e-34	7.37668e-33
YDR273W	DON1	-1.69205	5.88745	9.90356e-34	8.62254e-33
YIL136W	OM45	-4.50411	10.6642	1.06843e-33	9.2882e-33
YDR045C	RPC11	2.62773	3.74799	1.11397e-33	9.66953e-33
YDR321W	ASP1	2.1001	5.97984	1.12068e-33	9.71308e-33
YHL035C	VMR1	-1.82687	5.42817	1.18362e-33	1.02432e-32
YHR022C	NOT_AVAILABLE	2.91055	3.23791	1.27573e-33	1.10237e-32
YEL029C	BUD16	1.74399	5.94633	1.42454e-33	1.22912e-32
YOR215C	AIM41	-2.74588	8.28026	1.45477e-33	1.25332e-32
YOR115C	TRS33	1.78752	5.72652	1.57893e-33	1.35826e-32
YIL095W	PRK1	1.7323	5.38062	1.91553e-33	1.64536e-32
YDR461C-A	NOT_AVAILABLE	-1.95632	5.71354	1.98609e-33	1.70342e-32
YER090W	TRP2	1.87993	8.36537	2.27939e-33	1.95207e-32
YGR097W	ASK10	1.86271	7.95712	2.60288e-33	2.22579e-32
YDL124W	NOT_AVAILABLE	-2.36857	8.1836	3.13616e-33	2.67783e-32
YOR062C	NOT_AVAILABLE	1.87208	6.98256	3.54941e-33	3.0262e-32
YDL219W	DTD1	3.3049	2.91303	4.16969e-33	3.54476e-32
YDR300C	PRO1	1.7719	6.1385	4.16994e-33	3.54476e-32
YKL020C	SPT23	-1.93051	9.07525	4.20807e-33	3.5719e-32
YPR065W	ROX1	2.61519	9.19677	4.22453e-33	3.58059e-32
YNR047W	FPK1	-1.90543	8.5802	5.03837e-33	4.26409e-32
YPR005C	HAL1	-1.7393	6.92601	5.42892e-33	4.58788e-32
YNL154C	YCK2	2.16799	6.70168	7.70095e-33	6.49838e-32
YBR140C	IRA1	-2.04763	9.55162	8.46578e-33	7.13332e-32
YMR107W	SPG4	-2.73125	10.3027	1.01093e-32	8.50572e-32
YDL028C	MPS1	-1.57328	7.17658	1.03174e-32	8.66812e-32
YAL039C	CYC3	1.91017	6.50739	1.04616e-32	8.7765e-32
YKL221W	MCH2	-2.31439	4.70401	1.05936e-32	8.87423e-32
YOR136W	IDH2	2.03561	8.2024	1.14678e-32	9.59262e-32
YJL083W	TAX4	-1.60327	7.38706	1.24211e-32	1.0375e-31
YNR034W-A	NOT_AVAILABLE	-2.11695	4.75904	1.49393e-32	1.24602e-31
YLR008C	PAM18	1.96553	5.50861	1.52572e-32	1.27069e-31
YKL179C	COY1	-1.65423	7.26315	1.5293e-32	1.27183e-31
YDL039C	PRM7	1.81315	6.40203	1.55034e-32	1.28748e-31
YGR192C	TDH3	-2.34175	12.5281	1.8581e-32	1.54083e-31
YIR037W	HYR1	-2.44248	7.5744	2.0552e-32	1.70183e-31
YCL047C	POF1	1.91265	5.10919	2.24487e-32	1.85621e-31
YOR173W	DCS2	-3.50044	8.5414	2.51443e-32	2.07612e-31
YOR023C	AHC1	-1.99843	9.32484	2.65917e-32	2.19248e-31
YOL120C	RPL18A	2.36074	8.44934	3.03265e-32	2.49684e-31
YOR104W	PIN2	2.11492	4.16881	3.67619e-32	3.02235e-31
YDR069C	DOA4	-1.73951	7.3494	3.78321e-32	3.1059e-31
YGL144C	ROG1	1.61013	6.46597	4.46757e-32	3.66252e-31
YNL280C	ERG24	-2.10182	6.38092	4.5955e-32	3.76203e-31
YDL193W	NUS1	-1.70124	6.14098	4.67183e-32	3.81908e-31
YKR099W	BAS1	1.92697	7.83344	5.0264e-32	4.10311e-31
YPL196W	OXR1	-2.01842	5.7755	5.08421e-32	4.14442e-31
YLR003C	CMS1	1.9534	5.9985	5.3894e-32	4.38698e-31
YDL142C	CRD1	-1.62079	5.37877	5.63167e-32	4.57772e-31
YMR110C	HFD1	-3.28985	8.97506	6.2673e-32	5.08721e-31
YOR241W	MET7	1.60286	5.98266	6.46991e-32	5.24427e-31
YDR255C	RMD5	-2.00318	6.47057	6.65665e-32	5.38805e-31
YGL026C	TRP5	1.93993	9.62309	7.74721e-32	6.26197e-31
YDR020C	DAS2	2.50085	3.95748	8.23927e-32	6.65035e-31
YMR311C	GLC8	-2.04747	8.97862	1.0118e-31	8.15534e-31
YPL113C	NOT_AVAILABLE	-2.02928	5.16414	1.01748e-31	8.18962e-31
YDR229W	IVY1	-1.73792	6.70903	1.10477e-31	8.8798e-31
YML014W	TRM9	1.83445	5.34622	1.22121e-31	9.80206e-31
YCR053W	THR4	1.97427	8.93495	1.26551e-31	1.01435e-30
YOR035C	SHE4	-1.97001	8.22404	1.31173e-31	1.04957e-30
YGL255W	ZRT1	1.98768	5.86145	1.3131e-31	1.04957e-30
YCR101C	NOT_AVAILABLE	-2.76734	3.87607	1.36876e-31	1.09254e-30
YJL079C	PRY1	2.43196	5.68855	1.47159e-31	1.17299e-30
YOL015W	IRC10	-2.40605	4.00313	1.54066e-31	1.22634e-30
YLL014W	EMC6	1.73704	6.25157	1.55015e-31	1.2322e-30
YBL081W	NOT_AVAILABLE	3.10178	6.60397	1.56642e-31	1.24341e-30
YOR341W	RPA190	2.57258	8.47941	1.61814e-31	1.2827e-30
YOL026C	MIM1	-1.5348	6.43913	1.63168e-31	1.29165e-30
YER001W	MNN1	2.08671	6.03326	1.72175e-31	1.36108e-30
YDL214C	PRR2	-1.90225	7.34253	1.8946e-31	1.49567e-30
YJL101C	GSH1	-1.95658	9.23976	1.93802e-31	1.52785e-30
YLR022C	SDO1	2.3508	4.27099	2.12327e-31	1.6716e-30
YPR127W	NOT_AVAILABLE	-2.62979	7.24484	2.23027e-31	1.75344e-30
YLL004W	ORC3	1.77341	5.14722	2.23538e-31	1.75507e-30
YOL065C	INP54	-2.83368	5.35519	2.54466e-31	1.99517e-30
YMR322C	SNO4	-2.5813	4.32978	2.66691e-31	2.08817e-30
YLL061W	MMP1	2.70426	6.47611	3.37067e-31	2.63562e-30
YIL116W	HIS5	1.83199	8.44227	3.43335e-31	2.681e-30
YEL009C	GCN4	2.17125	11.344	3.54825e-31	2.76696e-30
YMR160W	NOT_AVAILABLE	-2.67846	7.01405	3.67488e-31	2.86183e-30
YGR285C	ZUO1	2.13518	8.54947	3.73799e-31	2.90704e-30
YDL022W	GPD1	-3.55837	10.6967	4.59902e-31	3.57184e-30
YKR057W	RPS21A	1.93675	6.68966	4.63267e-31	3.59313e-30
YCL037C	SRO9	2.5416	6.196	4.76974e-31	3.69446e-30
YML018C	NOT_AVAILABLE	2.14541	6.78529	4.78621e-31	3.70224e-30
YJL057C	IKS1	-2.4329	7.89688	4.97527e-31	3.84331e-30
YDR441C	APT2	1.78158	6.39412	5.00646e-31	3.86222e-30
YJR091C	JSN1	-2.04308	9.15127	5.39708e-31	4.15799e-30
YPR069C	SPE3	1.6949	7.36	5.46525e-31	4.20488e-30
YKL146W	AVT3	-1.86501	8.88614	5.74046e-31	4.41073e-30
YLR271W	NOT_AVAILABLE	-1.64734	7.07488	6.0549e-31	4.64613e-30
YMR147W	NOT_AVAILABLE	2.33843	5.22355	6.07499e-31	4.65533e-30
YNL134C	NOT_AVAILABLE	-3.22284	9.36245	6.46742e-31	4.94947e-30
YDL075W	RPL31A	1.8818	7.96628	7.69354e-31	5.87999e-30
YOR219C	STE13	-1.57979	7.23012	8.13621e-31	6.21007e-30
YDR306C	NOT_AVAILABLE	-1.78167	7.68501	8.1804e-31	6.23553e-30
YJL123C	MTC1	-1.86764	8.83102	1.05492e-30	8.03049e-30
YBL061C	SKT5	1.72448	7.48778	1.07377e-30	8.16319e-30
YPL200W	CSM4	-4.58812	1.49461	1.12245e-30	8.52203e-30
YMR224C	MRE11	-1.57864	5.94202	1.2073e-30	9.15419e-30
YJR047C	ANB1	4.02147	2.29077	1.24587e-30	9.43416e-30
YLR173W	NOT_AVAILABLE	-1.68136	7.29502	1.31596e-30	9.95182e-30
YHR160C	PEX18	-2.07078	6.73148	1.35705e-30	1.0245e-29
YJR059W	PTK2	-2.13522	8.47274	1.35828e-30	1.0245e-29
YPR050C	NOT_AVAILABLE	-4.0361	1.63986	1.44553e-30	1.08887e-29
YJR048W	CYC1	3.23816	4.91249	1.52511e-30	1.14732e-29
YOL119C	MCH4	1.87277	8.0659	1.65714e-30	1.24502e-29
YBR059C	AKL1	-2.09205	8.84982	1.6733e-30	1.25426e-29
YLR072W	NOT_AVAILABLE	-1.59096	7.08809	1.6738e-30	1.25426e-29
YJL144W	NOT_AVAILABLE	-2.58509	7.10292	1.69359e-30	1.26744e-29
YOL042W	NGL1	-1.50453	6.34533	1.94353e-30	1.4526e-29
YOR222W	ODC2	1.95676	6.00266	2.04912e-30	1.52953e-29
YEL020C	NOT_AVAILABLE	-1.73111	6.67987	2.22499e-30	1.65865e-29
YCR098C	GIT1	-2.45926	4.83783	2.29099e-30	1.70564e-29
YPL259C	APM1	-1.55285	6.87769	2.41309e-30	1.79423e-29
YER056C-A	RPL34A	1.81229	7.3532	2.43489e-30	1.8081e-29
YJR013W	GPI14	1.69205	5.53045	2.61719e-30	1.94097e-29
YGR132C	PHB1	-1.92633	8.70368	2.74724e-30	2.0348e-29
YDR482C	CWC21	1.589	5.47617	3.07893e-30	2.27753e-29
YPR124W	CTR1	2.71701	4.73925	3.08473e-30	2.2789e-29
YIL137C	TMA108	-1.55857	7.45703	3.15422e-30	2.32725e-29
YML043C	RRN11	2.18242	4.28632	3.32128e-30	2.44737e-29
YOR042W	CUE5	-1.80011	8.09464	3.42468e-30	2.52034e-29
YKL099C	UTP11	2.26955	6.12047	3.65752e-30	2.68825e-29
YDL192W	ARF1	1.62199	7.18497	3.78707e-30	2.77992e-29
YJL155C	FBP26	-1.80693	7.25324	3.90218e-30	2.86077e-29
YMR156C	TPP1	-1.72794	5.05644	4.12093e-30	3.0173e-29
YNL305C	BXI1	-1.93836	8.5518	4.27282e-30	3.12453e-29
YJR124C	NOT_AVAILABLE	2.13387	4.78668	4.29541e-30	3.13707e-29
YLR262C-A	TMA7	1.74172	6.19066	4.46485e-30	3.25668e-29
YIL097W	FYV10	-2.19064	7.48642	5.09318e-30	3.71029e-29
YCR066W	RAD18	-1.59694	5.63139	5.10953e-30	3.71749e-29
YBR212W	NGR1	-2.01249	9.41786	5.34555e-30	3.8843e-29
YDL222C	FMP45	-5.2894	9.2606	5.84577e-30	4.24242e-29
YML005W	TRM12	1.98272	4.58624	5.99719e-30	4.34683e-29
YNL096C	RPS7B	1.71357	7.50654	6.94213e-30	5.0254e-29
YPL241C	CIN2	2.03588	4.12823	7.36383e-30	5.32398e-29
YJL122W	ALB1	2.35	6.46783	1.0118e-29	7.30601e-29
YKL184W	SPE1	1.58663	6.59624	1.23042e-29	8.87354e-29
YHR106W	TRR2	-2.66403	7.87994	1.25411e-29	9.03308e-29
YIL066C	RNR3	-1.55834	7.23748	1.30712e-29	9.40312e-29
YKL151C	NOT_AVAILABLE	-3.66118	6.92857	1.37154e-29	9.85424e-29
YDR049W	VMS1	1.66115	6.11168	1.39686e-29	1.00236e-28
YNL111C	CYB5	1.93241	5.11821	1.40466e-29	1.0067e-28
YER057C	HMF1	1.70384	6.37658	1.57239e-29	1.12551e-28
YOR125C	CAT5	-2.01346	4.91962	1.71668e-29	1.22726e-28
YER009W	NTF2	1.54853	7.04663	1.80118e-29	1.28608e-28
YIL110W	HPM1	1.93035	5.85143	2.42853e-29	1.73187e-28
YJL103C	GSM1	-1.78701	8.16688	2.69744e-29	1.92126e-28
YLR183C	TOS4	-2.87154	3.9539	2.86504e-29	2.03564e-28
YGR058W	PEF1	1.68047	5.59546	2.86511e-29	2.03564e-28
YMR174C	PAI3	-3.67094	8.16827	2.91474e-29	2.06835e-28
YGL037C	PNC1	-3.30625	9.52093	2.9991e-29	2.12559e-28
YGR043C	NQM1	-3.55099	9.8807	3.04632e-29	2.1564e-28
YML124C	TUB3	1.75315	6.45307	3.16485e-29	2.23756e-28
YPL220W	RPL1A	2.25322	4.86949	3.30625e-29	2.33466e-28
YHL042W	NOT_AVAILABLE	2.23891	3.59436	3.47877e-29	2.45347e-28
YGR286C	BIO2	1.89887	6.06436	3.53696e-29	2.49146e-28
YDR103W	STE5	1.52259	7.24915	3.60407e-29	2.53563e-28
YDR498C	SEC20	-1.67722	5.93676	3.79985e-29	2.67011e-28
YPL266W	DIM1	2.05669	7.18141	3.81774e-29	2.6794e-28
YGR136W	LSB1	2.17996	4.34519	4.10285e-29	2.876e-28
YPR098C	NOT_AVAILABLE	-2.4374	6.30003	4.12356e-29	2.887e-28
YCR012W	PGK1	-2.15102	9.88359	4.2776e-29	2.9912e-28
YOR058C	ASE1	-1.63022	7.15928	4.57307e-29	3.19394e-28
YER015W	FAA2	-1.85141	6.76571	4.71769e-29	3.29094e-28
YGR049W	SCM4	1.64677	5.53922	4.75635e-29	3.3139e-28
YLR265C	NEJ1	-1.82548	5.9281	4.92263e-29	3.4256e-28
YJL056C	ZAP1	-1.48423	6.7482	5.07433e-29	3.5269e-28
YER156C	NOT_AVAILABLE	1.81553	6.43681	5.43512e-29	3.77311e-28
YBL106C	SRO77	-1.58889	6.39972	5.44851e-29	3.77785e-28
YGL097W	SRM1	1.7629	6.77471	5.51012e-29	3.81597e-28
YGR153W	NOT_AVAILABLE	2.94095	2.75983	5.7368e-29	3.96818e-28
YOR290C	SNF2	-1.85553	9.79648	6.65276e-29	4.59082e-28
YHR202W	NOT_AVAILABLE	1.63986	6.27349	6.6529e-29	4.59082e-28
YIL117C	PRM5	2.11119	6.40689	6.96271e-29	4.79885e-28
YBR230C	OM14	-2.01469	8.23187	7.1132e-29	4.89671e-28
YNL231C	PDR16	1.5938	6.96608	7.20366e-29	4.95305e-28
YCR076C	FUB1	-1.52134	6.59461	7.60941e-29	5.22579e-28
YGL077C	HNM1	1.97683	5.09862	7.65048e-29	5.24774e-28
YGL086W	MAD1	-1.42522	7.05513	7.78076e-29	5.33074e-28
YJR096W	NOT_AVAILABLE	-2.35609	7.11093	8.25827e-29	5.65117e-28
YMR118C	SHH3	-5.13689	8.9951	8.41935e-29	5.75456e-28
YCR075C	ERS1	-2.64595	4.07821	8.80365e-29	6.01008e-28
YGL193C	NOT_AVAILABLE	-1.7791	7.10853	9.20232e-29	6.2748e-28
YDL070W	BDF2	-1.90527	9.96935	9.50733e-29	6.47511e-28
YBR222C	PCS60	-1.75098	8.27641	1.03083e-28	7.01232e-28
YDR386W	MUS81	1.66518	5.40492	1.09589e-28	7.44609e-28
YMR078C	CTF18	-1.66049	5.37153	1.13495e-28	7.70237e-28
YDR356W	SPC110	-1.75798	7.56589	1.47966e-28	1.003e-27
YNL321W	VNX1	-1.7004	7.1818	1.4862e-28	1.00624e-27
YBR166C	TYR1	1.53339	5.58109	1.49787e-28	1.01296e-27
YPR019W	MCM4	1.59715	6.70764	1.5188e-28	1.02591e-27
YPL090C	RPS6A	1.77703	6.51565	1.5905e-28	1.07308e-27
YJL109C	UTP10	2.45752	8.13016	1.59336e-28	1.07375e-27
YDR111C	ALT2	-1.53976	6.6943	1.77072e-28	1.19187e-27
YBL058W	SHP1	-1.78017	8.03492	1.78724e-28	1.20159e-27
YGR118W	RPS23A	1.78795	7.75746	1.84726e-28	1.24049e-27
YGL029W	CGR1	2.35718	4.92307	1.86002e-28	1.2476e-27
YNL212W	VID27	-1.8448	8.33671	1.87357e-28	1.25522e-27
YKR046C	PET10	-2.23422	10.6334	1.89369e-28	1.26723e-27
YDL085C-A	NOT_AVAILABLE	2.39548	3.92362	1.90124e-28	1.2708e-27
YGL017W	ATE1	-1.52752	5.94944	1.97431e-28	1.31812e-27
YJL174W	KRE9	1.64281	7.82904	2.16804e-28	1.44578e-27
YFR040W	SAP155	-1.7759	8.86189	2.35062e-28	1.56572e-27
YKL009W	MRT4	1.96753	6.8493	2.39486e-28	1.59334e-27
YBR072W	HSP26	-4.65919	7.97305	2.49223e-28	1.65621e-27
YDR070C	FMP16	-4.93199	10.0173	2.59436e-28	1.72209e-27
YOR036W	PEP12	-1.82364	8.15545	2.60387e-28	1.72641e-27
YJL164C	TPK1	-3.20409	7.58744	2.62007e-28	1.73516e-27
YAL017W	PSK1	-2.2556	8.15778	2.64065e-28	1.74677e-27
YOR293W	RPS10A	2.15378	7.99803	2.79541e-28	1.84702e-27
YFL030W	AGX1	2.12815	6.23583	2.97542e-28	1.96371e-27
YHR201C	PPX1	2.42723	4.56589	3.06946e-28	2.02345e-27
YGR156W	PTI1	1.90983	5.39286	3.15331e-28	2.07635e-27
YGL033W	HOP2	-2.76518	2.50896	3.94685e-28	2.5959e-27
YMR275C	BUL1	1.44877	6.98968	4.15781e-28	2.73153e-27
YGR094W	VAS1	1.90764	9.34795	4.5155e-28	2.96314e-27
YOR228C	MCP1	-1.91196	5.43541	4.6432e-28	3.04346e-27
YHR203C	RPS4B	1.89575	8.87614	6.22764e-28	4.07737e-27
YOL036W	NOT_AVAILABLE	1.65682	8.15301	6.84075e-28	4.4737e-27
YPL230W	USV1	-2.03942	8.86493	6.96689e-28	4.55102e-27
YHR056C	RSC30	-1.46758	7.05072	7.21456e-28	4.70746e-27
YJL058C	BIT61	2.24837	3.68847	7.60031e-28	4.95354e-27
YJR033C	RAV1	-2.08872	7.14404	7.80572e-28	5.08167e-27
YDR032C	PST2	-2.49538	6.76083	8.61919e-28	5.60491e-27
YBR034C	HMT1	1.76593	6.80163	9.06119e-28	5.88568e-27
YMR123W	PKR1	1.82045	4.4608	9.17792e-28	5.95478e-27
YCR034W	ELO2	2.18878	6.31645	9.35206e-28	6.05973e-27
YDR261C	EXG2	2.26911	3.42476	9.36073e-28	6.05973e-27
YGL036W	NOT_AVAILABLE	-1.70282	8.40651	9.49117e-28	6.13727e-27
YOL016C	CMK2	-2.02446	7.89192	1.01049e-27	6.52679e-27
YAL015C	NTG1	1.67093	6.08024	1.07283e-27	6.92168e-27
YLR284C	ECI1	-2.00588	5.74459	1.14181e-27	7.35848e-27
YAL061W	BDH2	-2.38219	7.25268	1.25081e-27	8.05189e-27
YLR070C	XYL2	-3.75926	6.32401	1.36112e-27	8.75224e-27
Q0045	COX1	-1.56915	6.80456	1.51369e-27	9.72244e-27
YLR340W	RPP0	2.20565	9.60948	1.73236e-27	1.11145e-26
YJL134W	LCB3	1.55662	5.67657	1.78669e-27	1.14445e-26
YLR080W	EMP46	-3.14186	7.35726	1.78777e-27	1.14445e-26
YJL121C	RPE1	1.54371	6.33814	1.83849e-27	1.17561e-26
YGL156W	AMS1	-3.44283	9.91973	1.96343e-27	1.25411e-26
YDL130W	RPP1B	1.74607	7.98474	2.15382e-27	1.37419e-26
YLR450W	HMG2	-1.68323	7.6749	2.19018e-27	1.39584e-26
YOL081W	IRA2	-1.90956	10.0647	2.19924e-27	1.40007e-26
YPR103W	PRE2	-1.6068	7.6022	2.2091e-27	1.40479e-26
YBR150C	TBS1	-1.54477	7.59818	2.50259e-27	1.58967e-26
YLR029C	RPL15A	1.94309	8.59161	2.61255e-27	1.65769e-26
YHR094C	HXT1	2.12204	4.92847	2.64448e-27	1.6761e-26
YOR374W	ALD4	-2.13429	11.0013	2.7057e-27	1.71301e-26
YDL037C	BSC1	1.82703	4.51881	2.82044e-27	1.7837e-26
YGR085C	RPL11B	1.95327	7.04377	2.85494e-27	1.80353e-26
YPR020W	ATP20	1.67788	6.32669	2.99313e-27	1.88876e-26
YPL166W	ATG29	-2.2264	5.06064	3.12158e-27	1.96766e-26
YDR541C	NOT_AVAILABLE	2.15617	4.43152	3.18573e-27	2.00589e-26
YLR364W	GRX8	2.6741	3.86642	3.80414e-27	2.39266e-26
YIL017C	VID28	-2.19603	8.15338	3.89688e-27	2.44831e-26
YLR413W	INA1	2.92233	3.57803	3.97429e-27	2.49422e-26
YIL120W	QDR1	1.64587	4.82791	4.07669e-27	2.5557e-26
YBR014C	GRX7	1.61575	5.08058	4.57947e-27	2.86777e-26
YIL082W-A	NOT_AVAILABLE	-1.46074	6.06626	4.61073e-27	2.88421e-26
YBR255W	MTC4	-1.54154	7.24681	4.70489e-27	2.93992e-26
YBR269C	SDH8	-1.59665	7.31198	5.25251e-27	3.27855e-26
YNL181W	NOT_AVAILABLE	1.59931	6.07879	5.46333e-27	3.40644e-26
YOR283W	NOT_AVAILABLE	1.55968	7.59954	5.95509e-27	3.70904e-26
YFL045C	SEC53	1.80228	8.21482	6.82548e-27	4.24656e-26
YKL218C	SRY1	1.5417	5.81536	7.08217e-27	4.4015e-26
YMR009W	ADI1	1.52997	5.9614	7.14279e-27	4.43439e-26
YLR425W	TUS1	-1.51013	7.06556	7.34581e-27	4.55551e-26
YHR020W	NOT_AVAILABLE	1.81614	7.91706	7.47396e-27	4.62999e-26
YHR070W	TRM5	1.77838	5.11839	7.48202e-27	4.63e-26
YMR148W	OSW5	1.60243	6.09209	7.64795e-27	4.7276e-26
YMR265C	NOT_AVAILABLE	1.72529	5.92334	7.66692e-27	4.73424e-26
YPL075W	GCR1	-1.53628	6.57973	8.21548e-27	5.06754e-26
YPL079W	RPL21B	1.9612	7.98631	8.40517e-27	5.17899e-26
YIL073C	SPO22	-1.61301	5.16574	8.98569e-27	5.53077e-26
YHR138C	NOT_AVAILABLE	-2.75169	9.02263	9.21967e-27	5.66872e-26
YNL165W	NOT_AVAILABLE	-1.56331	6.75562	9.64888e-27	5.92629e-26
YNR034W	SOL1	-1.45003	6.10772	9.66619e-27	5.93059e-26
YKL150W	MCR1	-2.57718	8.76924	9.83408e-27	6.02717e-26
YHR084W	STE12	1.60702	7.2588	1.01657e-26	6.22223e-26
YGL143C	MRF1	1.68074	4.81191	1.0174e-26	6.22223e-26
YBR214W	SDS24	-3.69421	9.36413	1.15676e-26	7.06468e-26
YKL081W	TEF4	1.65043	7.63699	1.1576e-26	7.06468e-26
YLR270W	DCS1	-2.58978	8.42944	1.25826e-26	7.67085e-26
YPR026W	ATH1	-1.88771	8.301	1.30142e-26	7.92558e-26
YKL201C	MNN4	1.74908	8.3357	1.31622e-26	8.00722e-26
YGL249W	ZIP2	-2.76143	2.39296	1.49786e-26	9.10261e-26
YDR490C	PKH1	-1.4218	6.78431	1.53781e-26	9.33553e-26
YIL143C	SSL2	-1.66236	8.44237	1.66052e-26	1.00699e-25
YER169W	RPH1	-1.75064	8.84851	1.85392e-26	1.12309e-25
YKR041W	NOT_AVAILABLE	2.14952	3.72087	2.04468e-26	1.23734e-25
YFR032C-A	RPL29	1.89331	6.55839	2.12619e-26	1.28531e-25
YNL162W	RPL42A	1.82244	7.1299	2.2559e-26	1.3623e-25
YOR334W	MRS2	1.76413	4.95208	2.3858e-26	1.43923e-25
YER141W	COX15	-1.77342	7.88424	2.42607e-26	1.46199e-25
YBR168W	PEX32	-1.48634	5.72435	2.5903e-26	1.55933e-25
YMR146C	TIF34	1.864	7.73938	2.67293e-26	1.60739e-25
YPR118W	MRI1	1.4661	5.70207	2.7977e-26	1.68066e-25
YDR043C	NRG1	2.01938	8.23795	2.84092e-26	1.70485e-25
YHR086W	NAM8	-1.5144	7.01342	2.86323e-26	1.71645e-25
YGL205W	POX1	-1.68097	7.31839	2.90703e-26	1.74089e-25
YGR026W	NOT_AVAILABLE	-2.04476	6.79047	3.15263e-26	1.88601e-25
YBR121C	GRS1	1.94102	8.46155	3.23028e-26	1.93045e-25
YOR380W	RDR1	1.77834	4.7715	3.29092e-26	1.96465e-25
YHR033W	NOT_AVAILABLE	-1.76676	9.45557	3.5871e-26	2.13925e-25
YKL104C	GFA1	1.48714	7.42919	4.21821e-26	2.51302e-25
YIL052C	RPL34B	1.70578	7.40628	4.39198e-26	2.61384e-25
YPR045C	THP3	1.53937	5.80258	4.57134e-26	2.71777e-25
YKR065C	PAM17	-1.6433	6.04462	5.47592e-26	3.25221e-25
YBR037C	SCO1	-1.47051	5.88504	5.6608e-26	3.35855e-25
YNL132W	KRE33	2.29588	7.368	5.91371e-26	3.50499e-25
YNL162W-A	NOT_AVAILABLE	3.44537	2.14448	6.01578e-26	3.56181e-25
YJL020C	BBC1	-2.29173	9.33196	6.35e-26	3.75583e-25
YLR004C	THI73	1.64851	6.37215	6.49289e-26	3.83641e-25
YHL015W	RPS20	2.03495	8.75295	7.10829e-26	4.19571e-25
YDR176W	NGG1	-1.505	7.9423	7.19051e-26	4.2399e-25
YPL210C	SRP72	1.47621	6.80309	7.42106e-26	4.37136e-25
YML097C	VPS9	1.47759	6.75162	7.4929e-26	4.40917e-25
YML070W	DAK1	-2.11155	8.57144	7.50757e-26	4.41328e-25
YBL052C	SAS3	-1.36404	7.0092	7.77262e-26	4.56443e-25
YPR054W	SMK1	-3.42242	1.81008	7.84672e-26	4.60325e-25
YJL142C	IRC9	-3.56531	2.66958	7.90652e-26	4.6336e-25
YNL009W	IDP3	-2.45192	6.04291	8.55946e-26	5.01116e-25
YPR057W	BRR1	1.419	6.05526	9.13561e-26	5.34303e-25
YOR075W	UFE1	-1.57279	7.44585	1.00263e-25	5.858e-25
YCL052C	PBN1	-1.4643	7.23989	1.15365e-25	6.73352e-25
YOL029C	NOT_AVAILABLE	1.79196	4.90363	1.22511e-25	7.14335e-25
YLR432W	IMD3	2.10235	8.47063	1.23389e-25	7.18728e-25
YNL124W	NAF1	1.89284	7.41656	1.31112e-25	7.62942e-25
YML060W	OGG1	1.91574	4.30826	1.37534e-25	7.99506e-25
YDR311W	TFB1	-1.43592	7.49506	1.57549e-25	9.14926e-25
YIL079C	AIR1	1.91308	6.2547	1.6096e-25	9.33794e-25
YDR533C	HSP31	-1.74589	7.79229	1.62612e-25	9.42428e-25
YLR083C	EMP70	1.43042	7.26876	1.63436e-25	9.46249e-25
YBL015W	ACH1	1.73264	8.74931	1.88883e-25	1.09248e-24
YGL031C	RPL24A	1.82849	8.20136	1.89687e-25	1.09603e-24
YML080W	DUS1	1.71478	6.17328	1.90658e-25	1.10054e-24
YHL007C	STE20	1.61045	7.47459	1.91069e-25	1.10181e-24
YPR113W	PIS1	1.95077	5.71805	2.13526e-25	1.23007e-24
YOL086C	ADH1	-1.92695	10.8707	2.35262e-25	1.35394e-24
YCL034W	LSB5	-1.38119	7.35863	2.37077e-25	1.36284e-24
YGR034W	RPL26B	1.92313	8.56912	2.37284e-25	1.36284e-24
YLR170C	APS1	1.8719	4.94673	2.43444e-25	1.39683e-24
YJL068C	NOT_AVAILABLE	-2.20867	6.75775	2.46667e-25	1.41391e-24
YIL031W	ULP2	-1.45235	6.83701	2.50175e-25	1.4326e-24
YBR142W	MAK5	1.96264	7.14185	2.8862e-25	1.6511e-24
YGL062W	PYC1	1.87217	11.6251	2.91022e-25	1.66319e-24
YDR223W	CRF1	-1.58955	7.00014	2.9696e-25	1.69544e-24
YPL024W	RMI1	1.42185	6.48201	3.02248e-25	1.72392e-24
YOR369C	RPS12	1.97952	8.95687	3.20686e-25	1.82727e-24
YDR536W	STL1	-3.69398	6.1954	3.324e-25	1.89215e-24
YGL067W	NPY1	1.5882	5.23825	3.6566e-25	2.07942e-24
YGR155W	CYS4	1.82439	10.4702	4.15557e-25	2.36084e-24
YDR326C	YSP2	1.59029	6.49275	4.85116e-25	2.7533e-24
YLR342W	FKS1	2.0754	9.98852	4.98373e-25	2.82575e-24
YJR070C	LIA1	2.00098	7.25291	5.44275e-25	3.08297e-24
YDL169C	UGX2	-2.97653	7.70002	5.52496e-25	3.12647e-24
YHR123W	EPT1	1.67771	4.58594	5.58645e-25	3.15815e-24
YNL219C	ALG9	-1.53879	7.95697	5.73779e-25	3.24053e-24
YJR021C	REC107	-1.34841	6.57945	6.27967e-25	3.54309e-24
YDR285W	ZIP1	-1.54524	5.95725	7.10876e-25	4.00695e-24
YMR190C	SGS1	-1.41589	6.70804	7.22866e-25	4.07054e-24
YKL047W	ANR2	1.6713	5.01674	7.72633e-25	4.34653e-24
YBL016W	FUS3	1.50691	6.46638	7.80552e-25	4.38679e-24
YDL130W-A	STF1	-2.81517	6.51275	7.97237e-25	4.47619e-24
YLR152C	NOT_AVAILABLE	1.86982	8.66481	8.86401e-25	4.97196e-24
YPL226W	NEW1	2.01546	8.65309	9.06942e-25	5.08223e-24
YLR039C	RIC1	-1.52792	6.43027	9.29296e-25	5.20243e-24
YER116C	SLX8	-1.43121	6.72841	9.92835e-25	5.55274e-24
YOR303W	CPA1	1.91626	11.1433	1.01322e-24	5.66122e-24
YLR009W	RLP24	2.37224	6.52331	1.09197e-24	6.09535e-24
YEL073C	NOT_AVAILABLE	-2.01515	4.08611	1.14749e-24	6.39902e-24
YER127W	LCP5	2.20366	6.03232	1.2714e-24	7.08317e-24
YML028W	TSA1	1.927	9.95826	1.30559e-24	7.26663e-24
YNL302C	RPS19B	1.75879	7.51042	1.32689e-24	7.37804e-24
YOL056W	GPM3	1.77868	4.5692	1.34357e-24	7.46354e-24
YDR133C	NOT_AVAILABLE	3.57656	9.62421	1.40667e-24	7.80653e-24
YDL095W	PMT1	1.51331	7.92644	1.45091e-24	8.04432e-24
YDL082W	RPL13A	2.02795	7.55472	1.53657e-24	8.51101e-24
YLR185W	RPL37A	1.67844	7.27634	1.6739e-24	9.26276e-24
YLR438C-A	LSM3	1.33537	6.28694	1.72767e-24	9.55117e-24
YKL006W	RPL14A	1.81907	7.02948	1.73805e-24	9.59932e-24
YPR062W	FCY1	1.33531	7.06336	1.79327e-24	9.89481e-24
YMR085W	NOT_AVAILABLE	-2.4433	6.7676	1.81281e-24	9.99306e-24
YOR274W	MOD5	1.40288	5.45358	2.00654e-24	1.10504e-23
RUF21	RUF21	-3.08391	2.5308	2.02436e-24	1.11379e-23
YDR026C	NSI1	1.36736	7.29591	2.12176e-24	1.16626e-23
YKL112W	ABF1	-1.65279	9.09826	2.13824e-24	1.1742e-23
YBL078C	ATG8	-2.15736	8.07226	2.16282e-24	1.18656e-23
YKL065C	YET1	-1.80845	7.2801	2.34058e-24	1.28286e-23
YDR200C	VPS64	-1.36559	7.40708	2.42175e-24	1.32609e-23
YDL013W	SLX5	-1.44525	7.81017	2.53496e-24	1.38676e-23
YMR034C	NOT_AVAILABLE	-1.43826	5.80953	2.54234e-24	1.38947e-23
YGL147C	RPL9A	2.86165	6.37766	2.63274e-24	1.43751e-23
YER060W	FCY21	2.04409	4.22903	2.68819e-24	1.4664e-23
YBL087C	RPL23A	1.59381	7.41197	2.78558e-24	1.51809e-23
YBL089W	AVT5	1.93291	4.21964	2.89449e-24	1.57595e-23
YDR044W	HEM13	1.67885	5.86487	3.06232e-24	1.66575e-23
YIL045W	PIG2	-1.94652	7.99922	3.30896e-24	1.79821e-23
YDL116W	NUP84	-1.33702	7.20386	3.40911e-24	1.85089e-23
YOR285W	RDL1	-1.76087	8.29627	3.75837e-24	2.03859e-23
YMR278W	PRM15	-2.03549	6.87113	3.92733e-24	2.12823e-23
YDR377W	ATP17	1.64967	6.39965	3.96134e-24	2.14464e-23
YGL006W	PMC1	-2.0072	9.28603	4.02417e-24	2.17661e-23
YDR379W	RGA2	1.37382	6.76562	4.56349e-24	2.466e-23
YFL042C	NOT_AVAILABLE	-1.92512	7.10662	4.72947e-24	2.55329e-23
YKL152C	GPM1	-1.89226	10.6037	5.39691e-24	2.91089e-23
YPL203W	TPK2	-2.71078	8.05937	5.42772e-24	2.92477e-23
YLR399C	BDF1	-1.69542	8.99263	6.104e-24	3.28611e-23
YNL087W	TCB2	1.35513	6.52556	6.12145e-24	3.29242e-23
YOR181W	LAS17	-1.41075	6.80198	6.60927e-24	3.55148e-23
YOR312C	RPL20B	1.84694	8.34557	6.65848e-24	3.57458e-23
YOR013W	IRC11	3.23119	2.1072	7.12687e-24	3.82247e-23
YOR079C	ATX2	1.90591	3.61794	7.18895e-24	3.85218e-23
YPL207W	TYW1	1.53869	7.62111	7.46112e-24	3.9943e-23
YER028C	MIG3	1.50542	5.61155	7.60296e-24	4.06645e-23
YLR287C-A	RPS30A	1.70681	8.75123	7.68912e-24	4.10872e-23
YPL164C	MLH3	-1.32225	6.59083	8.34113e-24	4.45299e-23
YOR063W	RPL3	1.7895	10.0335	8.50986e-24	4.53886e-23
YDL085W	NDE2	-4.16202	8.59146	8.58104e-24	4.57258e-23
YER131W	RPS26B	1.92678	7.20007	8.61467e-24	4.58626e-23
YNL002C	RLP7	1.96077	7.95812	8.74416e-24	4.65089e-23
YIL105C	SLM1	-1.61186	8.63784	9.09024e-24	4.8305e-23
YDR358W	GGA1	-3.32872	7.51798	9.18133e-24	4.87441e-23
YNL187W	SWT21	1.53297	4.96717	9.66082e-24	5.12424e-23
YBR196C	PGI1	-1.70733	10.003	1.03577e-23	5.48882e-23
YDL020C	RPN4	-1.67463	9.47688	1.14611e-23	6.06793e-23
YNL312W	RFA2	-1.34095	6.44492	1.20367e-23	6.36685e-23
YPR115W	RGC1	-1.65831	8.96906	1.21729e-23	6.43295e-23
YLR442C	SIR3	-1.36313	7.06469	1.22396e-23	6.46231e-23
YPL026C	SKS1	1.61829	8.39551	1.25081e-23	6.59801e-23
YCL035C	GRX1	-1.33461	7.29934	1.35984e-23	7.16654e-23
YBR198C	TAF5	-1.56722	8.36734	1.45797e-23	7.67669e-23
YBR189W	RPS9B	2.11802	8.07629	1.46822e-23	7.7236e-23
YKL124W	SSH4	-1.33142	6.99222	1.47946e-23	7.77564e-23
YBR158W	AMN1	1.48622	5.49228	1.49419e-23	7.84589e-23
YNL261W	ORC5	1.7623	4.50628	1.53097e-23	8.03166e-23
YDR363W	ESC2	-1.3049	6.34851	1.61452e-23	8.46227e-23
YML017W	PSP2	-1.36323	7.21127	1.65462e-23	8.6582e-23
YIL149C	MLP2	-1.67575	9.4596	1.65491e-23	8.6582e-23
YGR109W-B	NOT_AVAILABLE	-1.32612	5.99492	1.83518e-23	9.5926e-23
YNL182C	IPI3	2.12769	6.30086	1.84808e-23	9.65127e-23
YBR085W	AAC3	3.79761	2.08131	1.87662e-23	9.79145e-23
YKL181W	PRS1	1.81279	8.36766	2.10553e-23	1.09758e-22
YIL042C	PKP1	-1.70886	6.65093	2.17391e-23	1.1322e-22
YLR106C	MDN1	1.87308	9.87303	2.32155e-23	1.208e-22
YOL100W	PKH2	-1.55921	8.67389	2.3849e-23	1.23985e-22
YDL175C	AIR2	1.47945	5.12728	2.39904e-23	1.24607e-22
YPL104W	MSD1	-1.89367	5.38977	2.44119e-23	1.26682e-22
YLR303W	MET17	2.25987	11.1004	2.46795e-23	1.27956e-22
YNL247W	NOT_AVAILABLE	1.58114	7.66646	2.51027e-23	1.30032e-22
YKL195W	MIA40	-1.40672	7.35969	2.58415e-23	1.33739e-22
YLR061W	RPL22A	1.78574	6.94867	2.64911e-23	1.36978e-22
YMR232W	FUS2	-2.24381	3.11361	2.67888e-23	1.38393e-22
YLR350W	ORM2	-1.37081	7.49061	2.87164e-23	1.48218e-22
YHR144C	DCD1	1.98228	3.42825	3.20252e-23	1.65148e-22
YLR435W	TSR2	1.94169	5.72633	3.34055e-23	1.72111e-22
YDR265W	PEX10	-1.61653	6.20295	3.39996e-23	1.75016e-22
YDR462W	MRPL28	-1.32425	6.04743	3.45014e-23	1.7744e-22
YOR176W	HEM15	-1.937	5.93488	3.48136e-23	1.78886e-22
YDR082W	STN1	-1.29698	6.62359	3.58133e-23	1.83859e-22
YDL110C	TMA17	-2.45173	8.12696	3.95083e-23	2.02647e-22
YPL028W	ERG10	-1.73696	7.40351	4.04457e-23	2.07271e-22
YGL187C	COX4	1.74717	6.25127	4.30518e-23	2.2043e-22
YBR138C	NOT_AVAILABLE	-2.09263	4.8282	4.50895e-23	2.30658e-22
YMR296C	LCB1	1.36226	6.89829	4.53056e-23	2.31557e-22
YBL084C	CDC27	-1.47436	8.11857	4.63071e-23	2.36466e-22
YLR154W-E	NOT_AVAILABLE	-3.05936	3.15385	4.75483e-23	2.42589e-22
YKR034W	DAL80	1.6702	7.3297	4.82768e-23	2.46088e-22
YMR269W	TMA23	1.91213	5.19594	5.72561e-23	2.91601e-22
YMR175W-A	NOT_AVAILABLE	-2.93791	9.05011	6.03633e-23	3.07154e-22
YNL239W	LAP3	1.36733	6.75589	6.14762e-23	3.1254e-22
YJL005W	CYR1	-1.84111	8.60534	6.16577e-23	3.13057e-22
YER084W-A	NOT_AVAILABLE	-3.63857	1.63789	6.16866e-23	3.13057e-22
YIR014W	NOT_AVAILABLE	-1.56156	6.53568	6.19786e-23	3.14261e-22
YOL053W	AIM39	-1.41152	5.67811	6.70789e-23	3.39823e-22
YDL003W	MCD1	2.31272	2.86159	7.4864e-23	3.78929e-22
YHR103W	SBE22	-1.35923	7.46476	7.76696e-23	3.92784e-22
YFL025C	BST1	1.50821	5.33995	8.2909e-23	4.18912e-22
YOR121C	NOT_AVAILABLE	-3.33095	3.08232	8.48367e-23	4.28277e-22
YLR115W	CFT2	-1.30933	6.72686	9.32194e-23	4.70182e-22
YPL093W	NOG1	1.89064	7.91481	9.34988e-23	4.71178e-22
YNL224C	SQS1	-1.32492	7.32936	9.45697e-23	4.76158e-22
YCR083W	TRX3	-1.58742	6.77687	9.83129e-23	4.94573e-22
YPL245W	NOT_AVAILABLE	2.46273	3.97405	1.00928e-22	5.07284e-22
YDL115C	IWR1	-1.35542	7.68352	1.01937e-22	5.11909e-22
YDR023W	SES1	1.62337	7.71471	1.03182e-22	5.17712e-22
YPL192C	PRM3	-1.73598	3.85092	1.04652e-22	5.24625e-22
YNL092W	NOT_AVAILABLE	-2.73053	5.93264	1.05237e-22	5.27101e-22
YOR317W	FAA1	-1.56425	8.6943	1.17404e-22	5.87532e-22
YER059W	PCL6	-1.84235	6.43087	1.19065e-22	5.95326e-22
YOR233W	KIN4	1.28173	6.77997	1.20729e-22	6.03121e-22
YNL014W	HEF3	-1.91921	10.2084	1.34873e-22	6.73194e-22
YMR011W	HXT2	1.72135	8.23489	1.39088e-22	6.93634e-22
YOR073W	SGO1	-1.47308	5.406	1.42993e-22	7.12489e-22
YLR196W	PWP1	1.82963	7.0764	1.45928e-22	7.26482e-22
YLL041C	SDH2	-2.21727	8.52713	1.48997e-22	7.41124e-22
YFR014C	CMK1	-1.55294	6.86148	1.80142e-22	8.95266e-22
YDR460W	TFB3	-1.28782	6.92489	1.87286e-22	9.29966e-22
YOL110W	SHR5	-1.49847	5.23317	1.95197e-22	9.68411e-22
YDR329C	PEX3	-1.49808	7.88469	1.96346e-22	9.73276e-22
YPR184W	GDB1	-4.68634	9.36816	1.97009e-22	9.75719e-22
YGR268C	HUA1	-1.27298	6.7758	2.00944e-22	9.94355e-22
YKL089W	MIF2	1.30671	6.05602	2.217e-22	1.09612e-21
YDL097C	RPN6	-1.54402	8.43064	2.22645e-22	1.09985e-21
YJL179W	PFD1	1.5972	4.5919	2.27826e-22	1.12448e-21
YNL216W	RAP1	-1.39714	7.65125	2.29254e-22	1.13055e-21
YLR294C	NOT_AVAILABLE	2.02992	5.60162	2.31045e-22	1.13841e-21
YCL042W	NOT_AVAILABLE	-3.21666	1.6358	2.35413e-22	1.15894e-21
YPL081W	RPS9A	1.43453	5.70771	2.50933e-22	1.23429e-21
YGL050W	TYW3	1.48737	5.23676	2.5521e-22	1.25426e-21
YLR418C	CDC73	-1.2872	6.30047	2.7303e-22	1.34069e-21
YHR143W-A	RPC10	1.84934	5.75565	2.86655e-22	1.4064e-21
YDR272W	GLO2	-1.5486	7.90029	2.93681e-22	1.43964e-21
YKL182W	FAS1	1.7368	9.61567	3.1173e-22	1.52682e-21
YLR274W	MCM5	1.42359	5.88137	3.61836e-22	1.77072e-21
YAL007C	ERP2	1.5345	5.54482	3.67352e-22	1.79619e-21
YOR368W	RAD17	1.701	4.3698	4.26747e-22	2.08483e-21
YER182W	FMP10	-1.57584	6.2225	4.35299e-22	2.1248e-21
YPL146C	NOP53	1.74242	7.73312	4.35817e-22	2.12553e-21
YMR041C	ARA2	-1.59194	6.29313	4.50873e-22	2.1971e-21
YGL057C	GEP7	1.46487	4.88168	4.58096e-22	2.23041e-21
YBL047C	EDE1	-1.70028	9.61398	4.62038e-22	2.2477e-21
YPR001W	CIT3	-1.3269	6.79873	4.65328e-22	2.26179e-21
YLR346C	NOT_AVAILABLE	-2.32016	6.43137	4.94068e-22	2.39946e-21
YOR342C	NOT_AVAILABLE	1.93622	5.81096	5.05846e-22	2.45459e-21
YMR188C	MRPS17	-1.27627	7.3576	5.3147e-22	2.57676e-21
YLR251W	SYM1	-3.08528	5.15021	5.53731e-22	2.68243e-21
YHL010C	ETP1	-1.59729	6.1733	5.74237e-22	2.77942e-21
YAL030W	SNC1	-1.55207	6.38894	5.772e-22	2.79142e-21
YLR079W	SIC1	-1.33843	6.47741	6.49187e-22	3.13692e-21
YBL050W	SEC17	-1.57814	8.14651	7.00294e-22	3.38103e-21
YGR111W	NOT_AVAILABLE	-1.33042	5.92529	7.01027e-22	3.38174e-21
YMR042W	ARG80	1.51095	5.76286	7.17264e-22	3.45716e-21
YBR154C	RPB5	1.86907	6.21736	7.87173e-22	3.79095e-21
YDL078C	MDH3	-1.69883	8.57004	8.08679e-22	3.89126e-21
YGR231C	PHB2	-1.39929	7.57283	8.09993e-22	3.89433e-21
YKL215C	OXP1	-1.49483	6.19934	8.28105e-22	3.97808e-21
YNL180C	RHO5	1.51429	8.39739	8.47929e-22	4.06992e-21
YBR181C	RPS6B	1.55089	7.74917	8.57242e-22	4.11119e-21
YDR320C	SWA2	-1.33335	6.47306	8.70674e-22	4.17213e-21
YOR338W	NOT_AVAILABLE	1.58065	8.18428	8.73813e-22	4.18369e-21
YML001W	YPT7	1.34946	6.45838	8.92462e-22	4.26942e-21
YDR469W	SDC1	1.40809	5.25882	9.19082e-22	4.39312e-21
YDR394W	RPT3	-1.54732	8.36874	9.21511e-22	4.40108e-21
YML026C	RPS18B	1.91649	8.30128	9.43468e-22	4.5022e-21
Q0075	AI5_BETA	-2.14816	5.718	9.4484e-22	4.50502e-21
YGR061C	ADE6	1.53788	8.46794	9.48261e-22	4.51758e-21
YNL200C	NOT_AVAILABLE	-3.13877	6.97602	9.59714e-22	4.56836e-21
YGR015C	NOT_AVAILABLE	1.62415	4.47027	9.62182e-22	4.57633e-21
YKL096W-A	CWP2	2.4651	8.3438	9.86621e-22	4.68869e-21
YBR028C	YPK3	1.49219	5.76814	1.04816e-21	4.97702e-21
YNR039C	ZRG17	-1.41002	7.94258	1.0755e-21	5.10265e-21
YAL001C	TFC3	-1.58752	8.35346	1.08626e-21	5.14943e-21
YOL121C	RPS19A	1.72891	7.31567	1.09705e-21	5.1963e-21
YER023W	PRO3	1.28209	6.86429	1.10206e-21	5.21577e-21
YCL057W	PRD1	-1.65335	7.41436	1.10925e-21	5.24549e-21
YGR036C	CAX4	2.42438	2.81545	1.24685e-21	5.89133e-21
YGR067C	NOT_AVAILABLE	-1.98559	5.8843	1.2708e-21	5.99954e-21
YML077W	BET5	1.33338	5.45175	1.34723e-21	6.35516e-21
YDR030C	RAD28	-1.49776	6.29859	1.37836e-21	6.49669e-21
YBR126C	TPS1	-3.11107	8.79698	1.42132e-21	6.69369e-21
YGL163C	RAD54	1.39128	7.79041	1.44616e-21	6.80511e-21
YPL011C	TAF3	-1.37191	5.74534	1.53594e-21	7.22169e-21
YPR063C	NOT_AVAILABLE	1.44377	6.45087	1.59113e-21	7.47507e-21
YDR480W	DIG2	-1.34987	5.79894	1.6272e-21	7.6383e-21
YNR053C	NOG2	1.8701	6.71255	1.64367e-21	7.7093e-21
YJR082C	EAF6	1.28706	5.90927	1.70683e-21	7.99904e-21
YKL027W	TCD2	1.86665	4.70119	1.83125e-21	8.57512e-21
YNL316C	PHA2	1.6519	4.63443	1.87543e-21	8.77488e-21
YEL032W	MCM3	1.43954	6.7183	1.97534e-21	9.23484e-21
YDR123C	INO2	-1.29263	6.74399	2.01045e-21	9.39134e-21
YNR008W	LRO1	-1.21318	7.21483	2.02745e-21	9.46306e-21
YER134C	NOT_AVAILABLE	1.87179	3.80035	2.19772e-21	1.02495e-20
YJR134C	SGM1	-1.37949	8.0037	2.23178e-21	1.03999e-20
YLR125W	NOT_AVAILABLE	2.26492	2.87845	2.33083e-21	1.08527e-20
YLR100W	ERG27	1.38948	6.69699	2.37815e-21	1.10641e-20
YOR315W	SFG1	3.04404	2.01831	2.41343e-21	1.12191e-20
YLR330W	CHS5	-1.49681	8.76392	2.5351e-21	1.17752e-20
YJR097W	JJJ3	1.91532	4.99404	2.92957e-21	1.35965e-20
YIR035C	NOT_AVAILABLE	1.28696	5.83428	3.1043e-21	1.43959e-20
YHR027C	RPN1	-1.6474	9.38931	3.37296e-21	1.56291e-20
YLR429W	CRN1	1.38924	6.88463	3.39528e-21	1.57199e-20
YER139C	RTR1	-1.50036	6.1473	3.42159e-21	1.5829e-20
YLL062C	MHT1	2.44716	5.1074	3.63046e-21	1.67818e-20
YER179W	DMC1	-2.15474	2.63986	3.74083e-21	1.72781e-20
YDR018C	NOT_AVAILABLE	-1.40288	5.18421	3.82344e-21	1.76455e-20
YHR174W	ENO2	-1.79119	10.9823	3.87443e-21	1.78664e-20
YOL129W	VPS68	-1.52219	7.36429	4.03854e-21	1.86083e-20
YDL005C	MED2	-1.32831	7.79947	4.16898e-21	1.9194e-20
YDR466W	PKH3	-1.48726	8.08918	4.21596e-21	1.93948e-20
YBR048W	RPS11B	1.63934	8.03465	4.44225e-21	2.04195e-20
YPL258C	THI21	1.6995	4.4619	4.53198e-21	2.08153e-20
YEL048C	TCA17	2.06935	3.12058	5.09413e-21	2.33785e-20
YKR095W	MLP1	-1.55737	9.28881	5.26613e-21	2.41486e-20
YBL034C	STU1	-1.32692	6.91457	5.29485e-21	2.42611e-20
YIL107C	PFK26	-1.904	8.20236	5.49789e-21	2.51713e-20
YJL136C	RPS21B	1.60644	6.8179	5.61968e-21	2.57085e-20
YBL042C	FUI1	1.3615	7.38181	5.98692e-21	2.73667e-20
YDR436W	PPZ2	-1.7132	7.1101	6.32485e-21	2.88885e-20
YOL012C	HTZ1	-1.3624	5.68332	6.46195e-21	2.94913e-20
YLR167W	RPS31	1.90781	9.72977	6.47904e-21	2.95459e-20
YDR279W	RNH202	1.48629	4.59401	6.62168e-21	3.01724e-20
YML024W	RPS17A	1.57132	7.81463	6.70387e-21	3.05228e-20
YJL076W	NET1	1.39481	7.97213	6.99609e-21	3.1828e-20
YHR171W	ATG7	-2.06029	6.7062	7.02031e-21	3.1913e-20
YLR446W	NOT_AVAILABLE	-1.65492	3.72996	7.07605e-21	3.2141e-20
YLR291C	GCD7	1.46152	6.69601	7.29523e-21	3.31105e-20
YOR347C	PYK2	-1.43293	6.40469	7.93388e-21	3.59807e-20
YBR187W	GDT1	1.60611	5.76689	8.64668e-21	3.91824e-20
YNL251C	NRD1	-1.55167	8.47929	8.69673e-21	3.93782e-20
YDR226W	ADK1	1.31995	7.37453	9.0187e-21	4.08039e-20
YGL099W	LSG1	1.63781	6.80239	9.27822e-21	4.19451e-20
YGL124C	MON1	-1.49102	5.6668	9.36468e-21	4.23028e-20
YNR074C	AIF1	1.48489	4.84449	9.42426e-21	4.25385e-20
YDR119W-A	COX26	-1.35585	6.73694	9.71557e-21	4.38191e-20
YBR105C	VID24	1.48934	8.62002	9.90107e-21	4.46207e-20
YJR001W	AVT1	1.66113	5.25155	1.0291e-20	4.63418e-20
YBR161W	CSH1	-1.44224	5.22079	1.04195e-20	4.68835e-20
YPL162C	NOT_AVAILABLE	-1.34577	5.60933	1.04515e-20	4.69909e-20
YJL189W	RPL39	1.80375	6.60798	1.05913e-20	4.75824e-20
YOR351C	MEK1	-2.77433	1.93977	1.06781e-20	4.79348e-20
YJL105W	SET4	1.43437	5.30728	1.07844e-20	4.83743e-20
YOR004W	UTP23	1.6314	6.41026	1.25276e-20	5.61496e-20
YFR021W	ATG18	-1.40646	6.07706	1.25472e-20	5.6194e-20
YDR276C	PMP3	-1.51357	7.58864	1.36205e-20	6.09533e-20
YLL063C	AYT1	1.79773	3.52269	1.44085e-20	6.44295e-20
YAL008W	FUN14	-1.85834	5.86986	1.44643e-20	6.46289e-20
YBL101C	ECM21	-1.80031	9.20439	1.47447e-20	6.58308e-20
YJL200C	ACO2	1.93887	8.50802	1.52245e-20	6.79199e-20
YFR039C	OSW7	-1.27493	7.35953	1.64772e-20	7.34519e-20
YCL027W	FUS1	-2.24075	2.50679	1.73435e-20	7.72539e-20
YOR132W	VPS17	-1.27163	7.2056	1.76445e-20	7.85337e-20
YFL056C	AAD6	-1.67577	5.97778	1.83683e-20	8.16921e-20
YJR085C	NOT_AVAILABLE	-1.4005	7.04183	1.84721e-20	8.20905e-20
YMR143W	RPS16A	1.6366	8.08571	1.92965e-20	8.56879e-20
YBR247C	ENP1	1.93106	6.91206	1.97344e-20	8.75648e-20
YLR211C	ATG38	-1.43308	6.15434	2.01763e-20	8.94567e-20
YDR202C	RAV2	-1.76125	5.93548	2.09709e-20	9.29082e-20
YJR065C	ARP3	-1.43	7.82182	2.17749e-20	9.6396e-20
YGR214W	RPS0A	1.65593	8.79887	2.26773e-20	1.00314e-19
YPR164W	MMS1	-1.40081	7.33808	2.28288e-20	1.00906e-19
YBR169C	SSE2	-2.36385	8.91661	2.32494e-20	1.02686e-19
YEL047C	FRD1	1.32357	6.77065	2.65181e-20	1.17033e-19
YDL218W	NOT_AVAILABLE	-4.41974	10.8483	2.94102e-20	1.29698e-19
YBR094W	PBY1	-1.44144	6.72599	3.04988e-20	1.34396e-19
YBR128C	ATG14	-2.35121	5.50247	3.16652e-20	1.39429e-19
YJR009C	TDH2	-1.63653	9.79517	3.21614e-20	1.41505e-19
YER074W	RPS24A	1.45955	7.6372	3.49687e-20	1.5374e-19
YKL204W	EAP1	-1.36459	7.97852	3.93806e-20	1.73004e-19
YNR015W	SMM1	1.57844	6.25826	4.01249e-20	1.76139e-19
YGL227W	VID30	-1.79943	8.16536	4.15085e-20	1.82074e-19
YOR195W	SLK19	-1.40633	7.63092	4.22103e-20	1.85012e-19
YMR122W-A	NOT_AVAILABLE	1.58947	5.52852	4.29409e-20	1.88071e-19
YFR030W	MET10	2.18768	10.4558	4.36423e-20	1.90997e-19
YHR024C	MAS2	1.32496	6.18212	4.53179e-20	1.9818e-19
YJR066W	TOR1	-1.46779	8.39777	4.62059e-20	2.01909e-19
YKL078W	DHR2	2.37289	4.66474	5.30984e-20	2.31852e-19
YBR175W	SWD3	1.61061	4.13503	5.62229e-20	2.45309e-19
YBR270C	BIT2	-1.24092	6.35296	5.72762e-20	2.49716e-19
YPR101W	SNT309	-1.34149	5.87433	6.02461e-20	2.62465e-19
YPL236C	ENV7	-1.25835	6.25062	6.10631e-20	2.65823e-19
YDR430C	CYM1	-1.30375	7.07232	6.30381e-20	2.74213e-19
YGR079W	NOT_AVAILABLE	1.54311	7.21997	6.44234e-20	2.80028e-19
YGL208W	SIP2	-1.36385	6.37705	6.58799e-20	2.86142e-19
YDR357C	CNL1	-1.37118	5.23382	6.85241e-20	2.97403e-19
YER089C	PTC2	1.25545	6.32545	6.8818e-20	2.98453e-19
YAL016W	TPD3	-1.49997	8.523	7.1142e-20	3.083e-19
YER126C	NSA2	1.62228	7.61469	7.45199e-20	3.22695e-19
YPL228W	CET1	-1.18299	6.8324	7.57929e-20	3.27961e-19
YDR109C	NOT_AVAILABLE	-1.51085	7.96435	7.62975e-20	3.29896e-19
YDL063C	SYO1	1.54233	6.771	7.98436e-20	3.4497e-19
YKL168C	KKQ8	-2.02427	6.46413	8.13699e-20	3.51301e-19
YGR167W	CLC1	-1.2834	7.33429	8.35303e-20	3.60358e-19
YPL249C-A	RPL36B	1.61129	8.18192	8.94883e-20	3.85772e-19
YPR002W	PDH1	1.45031	8.46945	8.97698e-20	3.86695e-19
YNL079C	TPM1	1.22994	7.29184	9.00147e-20	3.8746e-19
YBR159W	IFA38	1.32482	5.36829	9.67987e-20	4.1635e-19
YGR182C	NOT_AVAILABLE	1.51809	5.83076	9.87442e-20	4.24401e-19
YOR320C	GNT1	1.20473	6.52396	9.88944e-20	4.24729e-19
YLR367W	RPS22B	1.267	6.63873	1.01147e-19	4.34079e-19
YBR256C	RIB5	1.27249	7.64403	1.01239e-19	4.34151e-19
YGL096W	TOS8	1.26703	7.36939	1.03578e-19	4.43853e-19
YKR089C	TGL4	-1.43578	8.41793	1.0847e-19	4.64467e-19
YEL046C	GLY1	1.70339	8.61689	1.11894e-19	4.78775e-19
YDR147W	EKI1	-1.28515	7.2588	1.12175e-19	4.79621e-19
YDR064W	RPS13	1.73567	8.23762	1.14525e-19	4.89305e-19
YKL004W	AUR1	1.38971	7.10912	1.2376e-19	5.28367e-19
YOR224C	RPB8	1.87332	6.44489	1.29248e-19	5.51386e-19
YPL186C	UIP4	-2.9725	7.29125	1.44113e-19	6.1435e-19
YML106W	URA5	1.52398	7.50749	1.46681e-19	6.24834e-19
YDR479C	PEX29	-1.33953	7.02885	1.50212e-19	6.39403e-19
YLR348C	DIC1	1.74952	5.9946	1.50413e-19	6.39785e-19
YHR152W	SPO12	1.95432	3.2268	1.57589e-19	6.69811e-19
YOR143C	THI80	1.81064	4.03944	1.5778e-19	6.70127e-19
YLR264W	RPS28B	2.33192	3.76342	1.58582e-19	6.73038e-19
YGR141W	VPS62	-1.29875	7.55413	1.58917e-19	6.73964e-19
YNL022C	RCM1	1.35065	6.30012	1.61477e-19	6.84315e-19
YOR243C	PUS7	1.58804	7.03971	1.65741e-19	7.01867e-19
YBR031W	RPL4A	1.97154	8.63764	1.79722e-19	7.60517e-19
YMR130W	NOT_AVAILABLE	1.47076	5.44219	1.80342e-19	7.62577e-19
YOR014W	RTS1	-1.40911	8.52218	1.82936e-19	7.7298e-19
YJR117W	STE24	-1.14921	7.02456	1.97773e-19	8.35057e-19
YPR102C	RPL11A	1.46366	6.79017	1.988e-19	8.3878e-19
YHL021C	AIM17	-2.3271	7.2081	2.09173e-19	8.819e-19
YHR060W	VMA22	1.55636	4.22153	2.1636e-19	9.11532e-19
YLR252W	NOT_AVAILABLE	-3.07419	4.11133	2.18336e-19	9.19185e-19
YPR163C	TIF3	1.73312	9.00279	2.32271e-19	9.77134e-19
YLR186W	EMG1	1.68827	6.17158	2.32623e-19	9.779e-19
YJR073C	OPI3	-1.96278	6.84195	2.33382e-19	9.80376e-19
YJL163C	NOT_AVAILABLE	-2.18074	8.43813	2.41824e-19	1.0151e-18
YDR211W	GCD6	1.51384	7.43532	2.48057e-19	1.0405e-18
YMR018W	NOT_AVAILABLE	-1.36373	5.10557	2.64796e-19	1.10991e-18
YCL032W	STE50	-1.23122	6.97817	2.68768e-19	1.12574e-18
YKL119C	VPH2	1.7643	3.54538	2.85385e-19	1.19447e-18
YLR077W	FMP25	-1.27519	6.19014	3.08345e-19	1.28963e-18
YIL014C-A	NOT_AVAILABLE	1.52356	4.70492	3.08648e-19	1.28995e-18
YFL036W	RPO41	-1.4872	9.072	3.12846e-19	1.30655e-18
YOR124C	UBP2	-1.54875	8.26633	3.17937e-19	1.32685e-18
YJL215C	NOT_AVAILABLE	2.96995	1.80877	3.19853e-19	1.33388e-18
YLR177W	NOT_AVAILABLE	-1.53684	6.76958	3.38412e-19	1.41026e-18
YJL176C	SWI3	-1.34738	8.10727	3.54018e-19	1.47422e-18
YOL052C-A	DDR2	-2.71164	10.3229	3.6955e-19	1.53779e-18
YLR312C	NOT_AVAILABLE	-1.50876	7.93939	3.74539e-19	1.55742e-18
YFR010W	UBP6	-1.55503	7.75726	3.76331e-19	1.56374e-18
YCL039W	GID7	-1.60971	7.99612	3.78309e-19	1.57083e-18
YLL048C	YBT1	1.48212	9.13923	3.83258e-19	1.59023e-18
YGR271C-A	EFG1	1.61375	5.96475	3.88518e-19	1.61089e-18
YLL018C-A	COX19	-1.39324	5.12005	3.94556e-19	1.63475e-18
YIL036W	CST6	-1.43167	8.57968	3.94936e-19	1.63515e-18
YKR081C	RPF2	1.78479	6.90919	4.03484e-19	1.66934e-18
YBR179C	FZO1	-1.35831	8.1607	4.10375e-19	1.69663e-18
YGR023W	MTL1	1.53165	4.76467	4.24227e-19	1.75264e-18
YGL073W	HSF1	-1.46751	8.66283	4.32319e-19	1.78479e-18
YDL161W	ENT1	-1.36962	8.04123	4.62654e-19	1.90866e-18
YCR031C	RPS14A	1.47693	7.92573	4.72406e-19	1.94749e-18
[truncated: 4,359 more rows]

## Sheet: 120 mins
genes	Symbol	logFC	logCPM	PValue	FDR
[truncated: 5,759 more rows]

[truncated: 2 more sheets: 240 mins, 360 mins]
